# Supplementary material for: A Curcumin‐Derived HSP70 Inhibitor Disrupts Lysosomal Function to Suppress Triple‐Negative Breast Cancer Progression
Source: Cell Prolif. 2026 Apr 29:e70222. Online ahead of print. doi: 10.1111/cpr.70222 (PMC13325827; doi:10.1111/cpr.70222)
Supplement: Supplementary file 1 — Table S1: for Darts, RVS, TNBC vs. non‐TNBC data. [file CPR-9999-e70222-s001.xlsx]

## Sheet: DARTS-M4 vs control
Accession	Symbol	Protein Name	Entrez ID	Description	FC(M4/con)	Log2FC(M4/con)	P_value(M4/con)	Regulate	Significant	M4	con	con1	con2	M4_1	M4_2	GO Term	GO ID	KO ID	KO Name	Pathway ID	Pathway_defition	EggNOG ID	EggNOG_Functional Categories	Pfam ID	Domain	Domain Description	Subcellular Loc
P08670	VIM	Vimentin	7431	VIME_HUMAN Vimentin OS=Homo sapiens OX=9606 GN=VIM PE=1 SV=4	1.0543	0.0763	0.2709	up	yes	580769	550877	550761	550994	560928	600611	BP:regulation of primary metabolic process;BP:regulation of metabolic process;BP:signal transduction;BP:negative regulation of cell projection organization;BP:cellular component organization or biogenesis;BP:cellular response to stimulus;BP:response to external biotic stimulus;BP:posttranscriptional regulation of gene expression;BP:positive regulation of biological process;BP:negative regulation …	GO:0080090;GO:0019222;GO:0007165;GO:0031345;GO:0071840;GO:0051716;GO:0043207;GO:0010608;GO:0048518;GO:0048519;GO:0002064;GO:0042127;GO:0060255;GO:0048468;GO:0061013;GO:0010977;GO:0010975;GO:0010033;GO:0045727;GO:0009607;GO:0009605;GO:0045104;GO:0060395;GO:0010243;GO:0045103;GO:0032967;GO:0009894;GO:0070887;GO:0021782;GO:0009891;GO:0031175;GO:0120036;GO:0032495;GO:0032496;GO:0016043;GO:0031344;GO:…	K07606	VIM	hsa05206;hsa05169	MicroRNAs in cancer;Epstein-Barr virus infection	ENOG410XRBS	Z:Cytoskeleton	PF00038.25;PF04732.18	Filament;Filament_head	Intermediate filament protein;Intermediate filament head	cytoplasmic
P08238	HSP90AB1	Heat shock protein HSP 90-beta	3326	HS90B_HUMAN Heat shock protein HSP 90-beta OS=Homo sapiens OX=9606 GN=HSP90AB1 PE=1 SV=4	1.0152	0.0218	0.283	up	yes	278309	274135	276571	271700	279826	276792	BP:axon extension;BP:regulation of phosphate metabolic process;BP:regulation of primary metabolic process;BP:developmental growth;BP:developmental cell growth;BP:cellular response to heat;BP:positive regulation of response to stimulus;BP:regulation of response to stimulus;BP:neuron projection morphogenesis;BP:macromolecular complex subunit organization;BP:establishment or maintenance of cell pola…	GO:0048675;GO:0019220;GO:0080090;GO:0048589;GO:0048588;GO:0034605;GO:0048584;GO:0048583;GO:0048812;GO:0043933;GO:0007163;GO:0032989;GO:0051897;GO:0051896;GO:0071840;GO:0007004;GO:0051716;GO:0010605;GO:0032434;GO:0009966;GO:0009967;GO:0032435;GO:0071310;GO:0044419;GO:0042981;GO:0044650;GO:0080164;GO:1901799;GO:0048518;GO:0048519;GO:0120039;GO:0022607;GO:1990138;GO:0060255;GO:0030162;GO:0051701;GO:…	K04079	HSP90A, htpG	hsa04659;hsa05132;hsa04612;hsa05207;hsa04621;hsa04657;hsa05200;hsa04141;hsa05418;hsa04914;hsa04915;hsa04151;hsa05215;hsa04217;hsa05417	Th17 cell differentiation;Salmonella infection;Antigen processing and presentation;Chemical carcinogenesis - receptor activation;NOD-like receptor signaling pathway;IL-17 signaling pathway;Pathways in cancer;Protein processing in endoplasmic reticulum;Fluid shear stress and atherosclerosis;Progesterone-mediated oocyte maturation;Estrogen signaling pathway;PI3K-Akt signaling pathway;Prostate cance…	COG0326	O:Posttranslational modification, protein turnover, chaperones	PF00183.22;PF13589.10;PF02518.30	HSP90;HATPase_c_3;HATPase_c	Hsp90 protein;Histidine kinase-, DNA gyrase B-, and HSP90-like ATPase;Histidine kinase-, DNA gyrase B-, and HSP90-like ATPase	cytoplasmic
I3L4N8	ACTG1	Actin gamma 1	-	I3L4N8_HUMAN Actin gamma 1 OS=Homo sapiens OX=9606 GN=ACTG1 PE=1 SV=9	1.1043	0.1431	0.1176	up	yes	193608	175328	169686	180971	189648	197568	CC:intracellular organelle;CC:non-membrane-bounded organelle;CC:focal adhesion;CC:organelle;CC:cell junction;CC:cell-substrate junction;CC:cytoskeleton;CC:membrane;CC:dense body;CC:anchoring junction;CC:plasma membrane;CC:intracellular non-membrane-bounded organelle;CC:cellular_component;CC:cellular anatomical entityMF:purine ribonucleoside triphosphate binding;MF:heterocyclic compound binding;MF…	GO:0043229;GO:0043228;GO:0005925;GO:0043226;GO:0030054;GO:0030055;GO:0005856;GO:0016020;GO:0097433;GO:0070161;GO:0005886;GO:0043232;GO:0005575;GO:0110165GO:0035639;GO:1901363;GO:0003674;GO:0005488;GO:0000166;GO:0043167;GO:1901265;GO:0017076;GO:0005524;GO:0016787;GO:0036094;GO:0003824;GO:0030554;GO:0097367;GO:0097159;GO:0043168;GO:0032559;GO:0032555;GO:0032553	K05692	ACTB_G1	hsa05132;hsa05131;hsa05130;hsa04611;hsa05135;hsa05418;hsa04670;hsa04145;hsa04510;hsa05410;hsa05412;hsa05414;hsa05416;hsa03082;hsa04613;hsa04921;hsa05164;hsa04210;hsa05100;hsa04971;hsa05205;hsa04015;hsa04520;hsa04390;hsa04919;hsa04714;hsa04810;hsa04530;hsa05225;hsa05014;hsa05110;hsa04814	Salmonella infection;Shigellosis;Pathogenic Escherichia coli infection;Platelet activation;Yersinia infection;Fluid shear stress and atherosclerosis;Leukocyte transendothelial migration;Phagosome;Focal adhesion;Hypertrophic cardiomyopathy;Arrhythmogenic right ventricular cardiomyopathy;Dilated cardiomyopathy;Viral myocarditis;ATP-dependent chromatin remodeling;Neutrophil extracellular trap format…	COG5277	Z:Cytoskeleton	PF00022.23	Actin	Actin	cytoplasmic
P08758	ANXA5	Annexin A5	308	ANXA5_HUMAN Annexin A5 OS=Homo sapiens OX=9606 GN=ANXA5 PE=1 SV=2	0.9541	-0.0678	0.4309	down	yes	133245	139659	144665	134653	129017	137473	BP:hemostasis;BP:blood coagulation;BP:negative regulation of coagulation;BP:cellular process;BP:regulation of apoptotic process;BP:regulation of biological process;BP:regulation of programmed cell death;BP:negative regulation of apoptotic process;BP:biological regulation;BP:negative regulation of biological process;BP:regulation of biological quality;BP:negative regulation of programmed cell deat…	GO:0007599;GO:0007596;GO:0050819;GO:0009987;GO:0042981;GO:0050789;GO:0043067;GO:0043066;GO:0065007;GO:0048519;GO:0065008;GO:0043069;GO:0032501;GO:0050878;GO:0050794;GO:0050817;GO:0008150;GO:0051241;GO:0051239;GO:0042221;GO:0050818;GO:0010033;GO:0050896;GO:0048523;GO:0007165GO:0009897;GO:0072563;GO:0062023;GO:0030312;GO:0098552;GO:0043227;GO:0043226;GO:0030054;GO:0030055;GO:0005737;GO:0070062;GO:0…	K16646	ANXA5	------	------	ENOG410XPUN	S:Function unknown	PF00191.24	Annexin	Annexin	cytoplasmic
A0A248RGE3	-	Ubiquitin-ribosomal protein eS31 fusion protein	6233	A0A248RGE3_HUMAN Ubiquitin-ribosomal protein eS31 fusion protein (Fragment) OS=Homo sapiens OX=9606 PE=2 SV=1	0.9567	-0.0639	0.2442	down	yes	122902	128462	131142	125782	120800	125004	BP:peptide biosynthetic process;BP:protein modification by small protein conjugation;BP:organonitrogen compound metabolic process;BP:organonitrogen compound biosynthetic process;BP:protein metabolic process;BP:protein ubiquitination;BP:organic substance biosynthetic process;BP:organic substance catabolic process;BP:cellular component organization or biogenesis;BP:macromolecule modification;BP:pro…	GO:0043043;GO:0032446;GO:1901564;GO:1901566;GO:0019538;GO:0016567;GO:1901576;GO:1901575;GO:0071840;GO:0043412;GO:0036211;GO:0008150;GO:0008152;GO:0051603;GO:0044271;GO:0042274;GO:0006518;GO:0070647;GO:0044249;GO:0034641;GO:0022613;GO:0006508;GO:0043687;GO:0009987;GO:0019941;GO:0002181;GO:0043604;GO:0043603;GO:0043170;GO:0006807;GO:0043632;GO:0071704;GO:0009058;GO:0009059;GO:0009056;GO:0009057;GO:…	K02977	RP-S27Ae, RPS27A, UBA80	hsa05131;hsa05022;hsa04140;hsa04137;hsa05012;hsa03010;hsa04120;hsa05167;hsa05171	Shigellosis;Pathways of neurodegeneration - multiple diseases;Autophagy - animal;Mitophagy - animal;Parkinson disease;Ribosome;Ubiquitin mediated proteolysis;Kaposi sarcoma-associated herpesvirus infection;Coronavirus disease - COVID-19	------	------	PF00240.27;PF01599.23;PF11976.12	ubiquitin;Ribosomal_S27;Rad60-SLD	Ubiquitin family;Ribosomal protein S27a;Ubiquitin-2 like Rad60 SUMO-like	nuclear
A0A024R5Z7	ANXA2	Annexin	302	A0A024R5Z7_HUMAN Annexin OS=Homo sapiens OX=9606 GN=ANXA2 PE=2 SV=1	0.9641	-0.0527	0.3487	down	yes	104525	108415	111030	105799	102675	106376	BP:regulation of primary metabolic process;BP:regulation of metabolic process;BP:regulation of transport;BP:regulation of intracellular transport;BP:regulation of RNA biosynthetic process;BP:regulation of intracellular sterol transport;BP:membrane budding;BP:regulation of intracellular cholesterol transport;BP:regulation of low-density lipoprotein particle receptor binding;BP:membrane organizatio…	GO:0080090;GO:0019222;GO:0051049;GO:0032386;GO:2001141;GO:0032380;GO:0006900;GO:0032383;GO:1905595;GO:0061024;GO:1905597;GO:1903317;GO:1905602;GO:0031340;GO:0048260;GO:1905599;GO:0071840;GO:1905600;GO:0051046;GO:0051047;GO:0048869;GO:0044090;GO:0044093;GO:0032385;GO:0048518;GO:0048519;GO:0022607;GO:0051051;GO:0051050;GO:0060255;GO:0048583;GO:0043062;GO:0010628;GO:0030162;GO:0032382;GO:0009299;GO:…	K17092	ANXA2	hsa05132	Salmonella infection	ENOG410XPUN	S:Function unknown	PF00191.24	Annexin	Annexin	cytoplasmic
P14618	PKM	Pyruvate kinase PKM	5315	KPYM_HUMAN Pyruvate kinase PKM OS=Homo sapiens OX=9606 GN=PKM PE=1 SV=4	1.0507	0.0714	0.4554	up	yes	103456	98466.3	94917.4	102015	99342.2	107570	BP:regulation of primary metabolic process;BP:regulation of metabolic process;BP:regulation of RNA biosynthetic process;BP:canonical glycolysis;BP:glycolytic process through glucose-6-phosphate;BP:positive regulation of sprouting angiogenesis;BP:small molecule metabolic process;BP:regulation of sprouting angiogenesis;BP:cellular response to stimulus;BP:posttranscriptional regulation of gene expre…	GO:0080090;GO:0019222;GO:2001141;GO:0061621;GO:0061620;GO:1903672;GO:0044281;GO:1903670;GO:0051716;GO:0010608;GO:0048518;GO:0060255;GO:0032787;GO:0043436;GO:0043434;GO:0010033;GO:0010243;GO:0016052;GO:0005996;GO:0019320;GO:0044282;GO:0022603;GO:0061718;GO:1901342;GO:0010628;GO:0008219;GO:0050789;GO:1901575;GO:0065007;GO:0051254;GO:0045727;GO:0050793;GO:0009889;GO:0019318;GO:0050794;GO:0008150;GO:…	K00873	PK, pyk	hsa00620;hsa01100;hsa05203;hsa01200;hsa05230;hsa01230;hsa05165;hsa00010;hsa04930;hsa04922	Pyruvate metabolism;Metabolic pathways;Viral carcinogenesis;Carbon metabolism;Central carbon metabolism in cancer;Biosynthesis of amino acids;Human papillomavirus infection;Glycolysis / Gluconeogenesis;Type II diabetes mellitus;Glucagon signaling pathway	COG0469	G:Carbohydrate transport and metabolism	PF00224.25;PF02887.20	PK;PK_C	Pyruvate kinase, barrel domain;Pyruvate kinase, alpha/beta domain	cytoplasmic
A0A140VJY2	-	Testicular tissue protein Li 209	10131	A0A140VJY2_HUMAN Testicular tissue protein Li 209 OS=Homo sapiens OX=9606 PE=2 SV=1	1.06	0.0841	0.1232	up	yes	100877	95166.1	93122.9	97209.4	101730	100023	BP:negative regulation of apoptotic signaling pathway;BP:regulation of primary metabolic process;BP:regulation of metabolic process;BP:regulation of apoptotic signaling pathway;BP:negative regulation of response to stimulus;BP:regulation of response to stimulus;BP:negative regulation of signal transduction;BP:regulation of signal transduction;BP:posttranscriptional regulation of gene expression;B…	GO:2001234;GO:0080090;GO:0019222;GO:2001233;GO:0048585;GO:0048583;GO:0009968;GO:0009966;GO:0010608;GO:0048519;GO:0060255;GO:1903427;GO:0010468;GO:0010648;GO:0009892;GO:0009890;GO:0042981;GO:0050789;GO:0065007;GO:2000378;GO:0009889;GO:2000377;GO:0050794;GO:0008150;GO:1902532;GO:1902531;GO:0061077;GO:0009386;GO:0010556;GO:1901298;GO:1901299;GO:1901856;GO:0023057;GO:0023051;GO:0006457;GO:0010646;GO:…	K09488	TRAP1, HSP75	hsa05012;hsa05022	Parkinson disease;Pathways of neurodegeneration - multiple diseases	COG0326	S:Function unknown	PF00183.22;PF13589.10	HSP90;HATPase_c_3	Hsp90 protein;Histidine kinase-, DNA gyrase B-, and HSP90-like ATPase	mitochondrial
P21333	FLNA	Filamin-A	2316	FLNA_HUMAN Filamin-A OS=Homo sapiens OX=9606 GN=FLNA PE=1 SV=4	1.0096	0.0138	0.4128	up	yes	94806.7	93907.2	94777.6	93036.8	94912.4	94700.9	BP:regulation of intracellular protein transport;BP:protein localization;BP:regulation of primary metabolic process;BP:regulation of metabolic process;BP:regulation of transport;BP:regulation of intracellular transport;BP:positive regulation of response to stimulus;BP:regulation of axon regeneration;BP:signal transduction;BP:cell surface receptor signaling pathway;BP:positive regulation of transm…	GO:0033157;GO:0008104;GO:0080090;GO:0019222;GO:0051049;GO:0032386;GO:0048584;GO:0048679;GO:0007165;GO:0007166;GO:0034764;GO:0034765;GO:0034767;GO:0031345;GO:0031344;GO:0071840;GO:0031346;GO:0032231;GO:0010605;GO:0070727;GO:0009966;GO:0009967;GO:0051764;GO:0033043;GO:0051493;GO:0097435;GO:0043066;GO:0098903;GO:0098900;GO:0048518;GO:0048519;GO:0033036;GO:0042127;GO:0048762;GO:0042306;GO:0051050;GO:…	K04437	FLNA	hsa05205;hsa05132;hsa04510;hsa04010	Proteoglycans in cancer;Salmonella infection;Focal adhesion;MAPK signaling pathway	COG5069	O:Posttranslational modification, protein turnover, chaperones	PF00630.23;PF00307.35	Filamin;CH	Filamin/ABP280 repeat;Calponin homology	cytoplasmic
P00338	LDHA	L-lactate dehydrogenase A chain	3939	LDHA_HUMAN L-lactate dehydrogenase A chain OS=Homo sapiens OX=9606 GN=LDHA PE=1 SV=2	1.054	0.0759	0.4171	up	yes	91761.7	87063.4	85217.3	88909.4	87514	96009.3	BP:carboxylic acid metabolic process;BP:substantia nigra development;BP:small molecule metabolic process;BP:generation of precursor metabolites and energy;BP:pyruvate metabolic process;BP:glycolytic process;BP:organic substance catabolic process;BP:organic substance metabolic process;BP:developmental process;BP:cellular process;BP:monocarboxylic acid metabolic process;BP:biological_process;BP:met…	GO:0019752;GO:0021762;GO:0044281;GO:0006091;GO:0006090;GO:0006096;GO:1901575;GO:0071704;GO:0032502;GO:0009987;GO:0032787;GO:0008150;GO:0008152;GO:0043436;GO:0005975;GO:0009056;GO:0044238;GO:0006082;GO:0048857;GO:0048856;GO:0016052;GO:0006089;GO:0044237;GO:1901615GO:1990204;GO:0043229;GO:0043227;GO:0005737;GO:0070062;GO:0005634;GO:0016020;GO:0005739;GO:0043226;GO:0032991;GO:0110165;GO:1902494;GO:1…	K00016	LDH, ldh	hsa00010;hsa00620;hsa01100;hsa05230;hsa04066;hsa00640;hsa00270;hsa04922	Glycolysis / Gluconeogenesis;Pyruvate metabolism;Metabolic pathways;Central carbon metabolism in cancer;HIF-1 signaling pathway;Propanoate metabolism;Cysteine and methionine metabolism;Glucagon signaling pathway	COG0039	S:Function unknown	PF00056.27;PF02866.22	Ldh_1_N;Ldh_1_C	lactate/malate dehydrogenase, NAD binding domain;lactate/malate dehydrogenase, alpha/beta C-terminal domain	cytoplasmic
A0A384N6A4	-	10 kDa heat shock protein, mitochondrial	3336	A0A384N6A4_HUMAN 10 kDa heat shock protein, mitochondrial OS=Homo sapiens OX=9606 PE=2 SV=1	1.0201	0.0287	0.397	up	yes	83356.9	81717.6	80888	82547.1	82067.1	84646.7	MF:anion binding;MF:carbohydrate derivative binding;MF:adenyl nucleotide binding;MF:purine ribonucleoside triphosphate binding;MF:organic cyclic compound binding;MF:protein binding involved in protein folding;MF:nucleotide binding;MF:small molecule binding;MF:ribonucleotide binding;MF:molecular_function;MF:nucleoside phosphate binding;MF:purine nucleotide binding;MF:purine ribonucleotide binding;…	GO:0043168;GO:0097367;GO:0030554;GO:0035639;GO:0097159;GO:0044183;GO:0000166;GO:0036094;GO:0032553;GO:0003674;GO:1901265;GO:0017076;GO:0032555;GO:0032559;GO:0043167;GO:1901363;GO:0005524;GO:0005488	K04078	groES, HSPE1	------	------	COG0234	O:Posttranslational modification, protein turnover, chaperones	PF00166.25	Cpn10	Chaperonin 10 Kd subunit	cytoplasmic
A0A8V8TKR9	MSN	Moesin	4478	A0A8V8TKR9_HUMAN Moesin OS=Homo sapiens OX=9606 GN=MSN PE=1 SV=1	1.0633	0.0885	0.1806	up	yes	82623.8	77705.4	76629.5	78781.3	80441.2	84806.5	CC:cytoplasm;CC:cellular_component;CC:membrane;CC:intracellular non-membrane-bounded organelle;CC:cytoskeleton;CC:intracellular organelle;CC:non-membrane-bounded organelle;CC:plasma membrane;CC:cell projection;CC:organelle;CC:cellular anatomical entityMF:cytoskeletal protein binding;MF:actin binding;MF:molecular_function;MF:binding;MF:protein binding	GO:0005737;GO:0005575;GO:0016020;GO:0043232;GO:0005856;GO:0043229;GO:0043228;GO:0005886;GO:0042995;GO:0043226;GO:0110165GO:0008092;GO:0003779;GO:0003674;GO:0005488;GO:0005515	K05763	MSN	hsa04530;hsa05205;hsa04670;hsa05162;hsa04810	Tight junction;Proteoglycans in cancer;Leukocyte transendothelial migration;Measles;Regulation of actin cytoskeleton	ENOG410XQFP	I:Lipid transport and metabolism	PF00769.23;PF00373.22;PF20492.2;PF09380.14;PF09379.14	ERM_C;FERM_M;ERM_helical;FERM_C;FERM_N	Ezrin/radixin/moesin family C terminal;FERM central domain;Ezrin/radixin/moesin, alpha-helical domain;FERM C-terminal PH-like domain;FERM N-terminal domain	cytoplasmic
P31949	S100A11	Protein S100-A11	6282	S10AB_HUMAN Protein S100-A11 OS=Homo sapiens OX=9606 GN=S100A11 PE=1 SV=2	0.9241	-0.1139	0.2964	down	yes	74082.6	80163.6	83520.6	76806.5	71327.1	76838.1	BP:negative regulation of metabolic process;BP:regulation of primary metabolic process;BP:regulation of metabolic process;BP:positive regulation of smooth muscle cell migration;BP:regulation of smooth muscle cell migration;BP:negative regulation of cellular metabolic process;BP:signal transduction;BP:regulation of DNA metabolic process;BP:negative regulation of macromolecule metabolic process;BP:…	GO:0009892;GO:0080090;GO:0019222;GO:0014911;GO:0014910;GO:0031324;GO:0007165;GO:0051052;GO:0010605;GO:0050789;GO:0060255;GO:0065007;GO:0048518;GO:0048519;GO:0042127;GO:0008285;GO:0030335;GO:0030334;GO:0051053;GO:2000147;GO:0019219;GO:0031323;GO:0009987;GO:0050794;GO:0008156;GO:0008150;GO:0051171;GO:0051172;GO:0040012;GO:0040017;GO:0006275;GO:2000145;GO:0045934;GO:0048523;GO:0048522GO:0005911;GO:0…	K23765	S100A11_13, S100C	------	------	ENOG410YYVE	S:Function unknown	PF01023.23;PF00036.36;PF13499.10	S_100;EF-hand_1;EF-hand_7	S-100/ICaBP type calcium binding domain;EF hand;EF-hand domain pair	cytoplasmic
A0A384MTR2	PRDX3	Epididymis secretory sperm binding protein	10935	A0A384MTR2_HUMAN Thioredoxin-dependent peroxide reductase, mitochondrial OS=Homo sapiens OX=9606 GN=PRDX3 PE=2 SV=1	1.0562	0.0789	0.1453	up	yes	70973.9	67198.8	65580.7	68816.9	71078.5	70869.4	BP:regulation of kinase activity;BP:regulation of phosphate metabolic process;BP:regulation of primary metabolic process;BP:regulation of metabolic process;BP:mitochondrion organization;BP:cellular response to stimulus;BP:peptidyl-cysteine modification;BP:response to external biotic stimulus;BP:cellular developmental process;BP:peptidyl-amino acid modification;BP:maternal placenta development;BP:…	GO:0043549;GO:0019220;GO:0080090;GO:0019222;GO:0007005;GO:0051716;GO:0018198;GO:0043207;GO:0048869;GO:0018193;GO:0001893;GO:0042981;GO:0044093;GO:0044092;GO:0048518;GO:0048519;GO:0019725;GO:0060255;GO:2001141;GO:1901564;GO:0010035;GO:0010033;GO:0042325;GO:0042326;GO:0009607;GO:0009605;GO:0019538;GO:0033554;GO:0033673;GO:0042391;GO:0009892;GO:0000302;GO:0042744;GO:0042743;GO:0032496;GO:0050789;GO:…	K20011	PRDX3	------	------	COG0450	O:Posttranslational modification, protein turnover, chaperones	PF00578.25;PF08534.14;PF10417.13	AhpC-TSA;Redoxin;1-cysPrx_C	AhpC/TSA family;Redoxin;C-terminal domain of 1-Cys peroxiredoxin	mitochondrial
A0A087WXP3	ITGB6	Integrin beta	3694	A0A087WXP3_HUMAN Integrin beta OS=Homo sapiens OX=9606 GN=ITGB6 PE=1 SV=1	0.9375	-0.0931	0.1753	down	yes	67900.1	72425.8	74005.6	70846.1	66376.6	69423.6	BP:regulation of metabolic process;BP:cell-matrix adhesion;BP:signal transduction;BP:cell surface receptor signaling pathway;BP:enzyme linked receptor protein signaling pathway;BP:cellular response to stimulus;BP:response to external biotic stimulus;BP:cellular developmental process;BP:response to wounding;BP:interspecies interaction between organisms;BP:animal organ development;BP:surfactant hom…	GO:0019222;GO:0007160;GO:0007165;GO:0007166;GO:0007167;GO:0051716;GO:0043207;GO:0048869;GO:0009611;GO:0044419;GO:0048513;GO:0043129;GO:0071604;GO:0031589;GO:0030154;GO:0060255;GO:0051707;GO:0007179;GO:0007178;GO:0009607;GO:0009605;GO:0048871;GO:0060395;GO:0002274;GO:0048878;GO:0002376;GO:0045321;GO:0035556;GO:0050789;GO:1901576;GO:0009653;GO:0000902;GO:0065007;GO:0071214;GO:1903131;GO:0070166;GO:…	K06589	ITGB6	hsa04512;hsa04510;hsa05410;hsa05165;hsa05412;hsa04810;hsa05414;hsa04151	ECM-receptor interaction;Focal adhesion;Hypertrophic cardiomyopathy;Human papillomavirus infection;Arrhythmogenic right ventricular cardiomyopathy;Regulation of actin cytoskeleton;Dilated cardiomyopathy;PI3K-Akt signaling pathway	ENOG410XP60	S:Function unknown	PF00362.22;PF08725.15;PF07965.16;PF18372.5;PF07974.17	Integrin_beta;Integrin_b_cyt;Integrin_B_tail;I-EGF_1;EGF_2	Integrin beta chain VWA domain;Integrin beta cytoplasmic domain;Integrin beta tail domain;Integrin beta epidermal growth factor like domain 1;EGF-like domain	plasma membrane
A0A7I2V3F3	NCL	Nucleolin	-	A0A7I2V3F3_HUMAN Nucleolin OS=Homo sapiens OX=9606 GN=NCL PE=1 SV=1	1.0294	0.0418	0.449	up	yes	67389.6	65466.4	65733.1	65199.6	65347.3	69431.9	BP:regulation of primary metabolic process;BP:regulation of metabolic process;BP:positive regulation of mRNA processing;BP:regulation of mRNA processing;BP:negative regulation of response to stimulus;BP:regulation of response to stimulus;BP:regulation of phosphate metabolic process;BP:cellular response to stimulus;BP:negative regulation of macromolecule metabolic process;BP:positive regulation of…	GO:0080090;GO:0019222;GO:0050685;GO:0050684;GO:0048585;GO:0048583;GO:0019220;GO:0051716;GO:0010605;GO:0010604;GO:0009968;GO:0009966;GO:0010608;GO:0070849;GO:0070848;GO:0048518;GO:0048519;GO:0060255;GO:2001141;GO:0010033;GO:0042325;GO:0050730;GO:0048646;GO:1900077;GO:1900076;GO:0009892;GO:0009893;GO:0009890;GO:0009891;GO:0010628;GO:0050789;GO:1902680;GO:0010646;GO:0045943;GO:0065007;GO:0009719;GO:…	K11294	NCL, NSR1	hsa05130	Pathogenic Escherichia coli infection	ENOG410XSFV;ENOG410XR5X	S:Function unknown;	PF00076.26	RRM_1	RNA recognition motif	nuclear
Q32Q12	NME1-NME2	Nucleoside diphosphate kinase	654364	Q32Q12_HUMAN Nucleoside diphosphate kinase OS=Homo sapiens OX=9606 GN=NME1-NME2 PE=1 SV=1	1.0667	0.0932	0.1913	up	yes	64803.2	60750.4	58942.6	62558.1	63765.4	65840.9	BP:regulation of primary metabolic process;BP:regulation of metabolic process;BP:pyrimidine ribonucleotide metabolic process;BP:regulation of epidermal cell differentiation;BP:nucleotide biosynthetic process;BP:small molecule metabolic process;BP:cell surface receptor signaling pathway;BP:organic cyclic compound biosynthetic process;BP:organic cyclic compound metabolic process;BP:ribonucleoside t…	GO:0080090;GO:0019222;GO:0009218;GO:0045604;GO:0009165;GO:0044281;GO:0007166;GO:1901362;GO:1901360;GO:0009199;GO:0006241;GO:0030856;GO:0048518;GO:0048519;GO:0030858;GO:0042127;GO:0009206;GO:0009205;GO:0046039;GO:0009201;GO:0060255;GO:0046036;GO:0009209;GO:0009208;GO:2001141;GO:0046483;GO:1901564;GO:1901566;GO:0051094;GO:0006163;GO:0006164;GO:0019637;GO:0019438;GO:0007165;GO:0009148;GO:0009893;GO:…	K00940	ndk, NME	hsa00983;hsa01100;hsa01240;hsa00230;hsa01232;hsa00240	Drug metabolism - other enzymes;Metabolic pathways;Biosynthesis of cofactors;Purine metabolism;Nucleotide metabolism;Pyrimidine metabolism	COG0105	K:Transcription	PF00334.23	NDK	Nucleoside diphosphate kinase	cytoplasmic
P25786	PSMA1	Proteasome subunit alpha type-1	5682	PSA1_HUMAN Proteasome subunit alpha type-1 OS=Homo sapiens OX=9606 GN=PSMA1 PE=1 SV=1	0.9206	-0.1194	0.2717	down	yes	63949.4	69467.4	72298.8	66636	66287	61611.9	BP:negative regulation of response to external stimulus;BP:regulation of response to external stimulus;BP:negative regulation of response to stimulus;BP:regulation of response to stimulus;BP:negative regulation of defense response;BP:nitrogen compound metabolic process;BP:modification-dependent macromolecule catabolic process;BP:regulation of biological process;BP:regulation of defense response;B…	GO:0032102;GO:0032101;GO:0048585;GO:0048583;GO:0031348;GO:0006807;GO:0043632;GO:0050789;GO:0031347;GO:0002376;GO:0050728;GO:0002682;GO:0050727;GO:0071704;GO:0065007;GO:0002683;GO:0048519;GO:0044238;GO:0019941;GO:1901575;GO:0002862;GO:0002861;GO:0008150;GO:0030163;GO:0008152;GO:0006508;GO:1901564;GO:0009056;GO:0009057;GO:1901565;GO:0051603;GO:0050777;GO:0050776;GO:0019538;GO:0080134;GO:0010498;GO:…	K02725	PSMA1	hsa03050;hsa05020;hsa05022;hsa05014;hsa05016;hsa05017;hsa05010;hsa05012	Proteasome;Prion disease;Pathways of neurodegeneration - multiple diseases;Amyotrophic lateral sclerosis;Huntington disease;Spinocerebellar ataxia;Alzheimer disease;Parkinson disease	COG0638	C:Energy production and conversion	PF00227.30;PF10584.13	Proteasome;Proteasome_A_N	Proteasome subunit;Proteasome subunit A N-terminal signature	cytoplasmic
B3KQT9	-	Protein disulfide-isomerase	2923	B3KQT9_HUMAN Protein disulfide-isomerase OS=Homo sapiens OX=9606 PE=2 SV=1	1.0521	0.0733	0.05475	up	yes	60718	57709.9	58440.6	56979.2	60645.3	60790.6	BP:positive regulation of apoptotic signaling pathway;BP:regulation of extrinsic apoptotic signaling pathway;BP:regulation of apoptotic signaling pathway;BP:positive regulation of response to stimulus;BP:positive regulation of extrinsic apoptotic signaling pathway;BP:signal transduction;BP:cell surface receptor signaling pathway;BP:cellular response to stimulus;BP:regulation of signal transductio…	GO:2001235;GO:2001236;GO:2001233;GO:0048584;GO:2001238;GO:0007165;GO:0007166;GO:0051716;GO:0009966;GO:0009967;GO:0071310;GO:0048518;GO:0048583;GO:0002501;GO:0010033;GO:0002502;GO:0033554;GO:0022607;GO:0006457;GO:0016043;GO:0065003;GO:0065007;GO:0071840;GO:0034097;GO:0098609;GO:0050794;GO:0008150;GO:0071345;GO:0050896;GO:0006950;GO:0023056;GO:0070887;GO:0023051;GO:0010647;GO:0010646;GO:0098761;GO:…	K08056	PDIA3, GRP58	hsa04612;hsa04141;hsa05168;hsa05169;hsa05170;hsa05163	Antigen processing and presentation;Protein processing in endoplasmic reticulum;Herpes simplex virus 1 infection;Epstein-Barr virus infection;Human immunodeficiency virus 1 infection;Human cytomegalovirus infection	COG0526	O:Posttranslational modification, protein turnover, chaperones	PF00085.24;PF13848.10;PF13098.10;PF13905.10	Thioredoxin;Thioredoxin_6;Thioredoxin_2;Thioredoxin_8	Thioredoxin;Thioredoxin-like domain;Thioredoxin-like domain;Thioredoxin-like	ER
A0A994J4E9	HNRNPK	Heterogeneous nuclear ribonucleoprotein K	-	A0A994J4E9_HUMAN Heterogeneous nuclear ribonucleoprotein K OS=Homo sapiens OX=9606 GN=HNRNPK PE=1 SV=1	1.0327	0.0464	0.286	up	yes	60060.3	58156.8	57357.6	58956.1	59010.1	61110.4	BP:regulation of intrinsic apoptotic signaling pathway in response to DNA damage by p53 class mediator;BP:regulation of primary metabolic process;BP:regulation of metabolic process;BP:regulation of apoptotic signaling pathway;BP:regulation of mRNA processing;BP:negative regulation of mRNA processing;BP:regulation of response to stimulus;BP:signal transduction;BP:positive regulation of dendrite ex…	GO:1902165;GO:0080090;GO:0019222;GO:2001233;GO:0050684;GO:0050686;GO:0048583;GO:0007165;GO:1903861;GO:1905599;GO:1901360;GO:0051716;GO:0010605;GO:0010604;GO:0009966;GO:0043067;GO:0060998;GO:0060999;GO:0099175;GO:0044093;GO:0099177;GO:0048518;GO:1901796;GO:0042127;GO:1902680;GO:1902229;GO:0051050;GO:0060255;GO:0003006;GO:0048260;GO:0010975;GO:2001141;GO:0043434;GO:0010033;GO:0046483;GO:0090128;GO:…	K12886	HNRNPK	hsa05206;hsa03040;hsa05203	MicroRNAs in cancer;Spliceosome;Viral carcinogenesis	ENOG4111GSB	K:Transcription	PF00013.33;PF08067.15;PF07650.21;PF13083.10	KH_1;ROKNT;KH_2;KhpA-B_KH	KH domain;ROKNT;KH domain;KhpA/KhpB, KH domain	nuclear
P62269	RPS18	Small ribosomal subunit protein uS13	6222	RS18_HUMAN Small ribosomal subunit protein uS13 OS=Homo sapiens OX=9606 GN=RPS18 PE=1 SV=3	0.9691	-0.0453	0.0832	down	yes	58821.2	60695.5	60528.9	60862.2	58268.5	59373.9	BP:cellular biosynthetic process;BP:organic substance biosynthetic process;BP:cellular nitrogen compound biosynthetic process;BP:cellular amide metabolic process;BP:peptide biosynthetic process;BP:organic substance metabolic process;BP:organonitrogen compound biosynthetic process;BP:amide biosynthetic process;BP:cellular process;BP:biosynthetic process;BP:macromolecule biosynthetic process;BP:bio…	GO:0044249;GO:1901576;GO:0044271;GO:0043603;GO:0043043;GO:0071704;GO:1901566;GO:0043604;GO:0009987;GO:0009058;GO:0009059;GO:0008150;GO:0008152;GO:1901564;GO:0044238;GO:0019538;GO:0034641;GO:0044237;GO:0043170;GO:0006807;GO:0006518;GO:0006412GO:0043226;GO:0043229;GO:0043228;GO:0110165;GO:0032991;GO:0005840;GO:0043232;GO:1990904;GO:0005575GO:0003674;GO:0005488;GO:0003676;GO:1901363;GO:0005198;GO:00…	K02964	RP-S18e, RPS18	hsa03010;hsa05171	Ribosome;Coronavirus disease - COVID-19	COG0099	J:Translation, ribosomal structure and biogenesis	PF00416.26	Ribosomal_S13	Ribosomal protein S13/S18	cytoplasmic
H9ZYJ2	TXN	Thioredoxin	7295	H9ZYJ2_HUMAN Thioredoxin OS=Homo sapiens OX=9606 GN=TXN PE=2 SV=1	1.0406	0.0574	0.1105	up	yes	58305.8	56032.4	56857.6	55207.1	58334.6	58276.9	BP:regulation of intracellular protein transport;BP:activation of protein kinase B activity;BP:regulation of phosphate metabolic process;BP:regulation of primary metabolic process;BP:regulation of metabolic process;BP:regulation of transport;BP:regulation of intracellular transport;BP:positive regulation of response to stimulus;BP:regulation of response to stimulus;BP:activation of protein kinase…	GO:0033157;GO:0032148;GO:0019220;GO:0080090;GO:0019222;GO:0051049;GO:0032386;GO:0048584;GO:0048583;GO:0032147;GO:0051897;GO:0051896;GO:0010605;GO:0010604;GO:0009966;GO:0009967;GO:0098869;GO:0044093;GO:0048518;GO:0048519;GO:0019725;GO:0032387;GO:0051051;GO:0060255;GO:0045859;GO:0045185;GO:1990748;GO:2001141;GO:0010035;GO:0042325;GO:0042327;GO:0051253;GO:0051252;GO:0009892;GO:0009893;GO:0009890;GO:…	K03671	TXN, trxA	hsa05418;hsa05132;hsa04621;hsa05012	Fluid shear stress and atherosclerosis;Salmonella infection;NOD-like receptor signaling pathway;Parkinson disease	COG0526	O:Posttranslational modification, protein turnover, chaperones	PF00085.24;PF13905.10	Thioredoxin;Thioredoxin_8	Thioredoxin;Thioredoxin-like	cytoplasmic
L0R512	NCAM2	Alternative protein NCAM2	4685	L0R512_HUMAN Alternative protein NCAM2 OS=Homo sapiens OX=9606 GN=NCAM2 PE=4 SV=1	1.0346	0.0491	0.4737	up	yes	54561.4	52735.7	52237.5	53233.8	56586.9	52535.9	------	------	------	------	------	------	------	------	------	------	------	cytoplasmic
P23396	RPS3	Small ribosomal subunit protein uS3	6188	RS3_HUMAN Small ribosomal subunit protein uS3 OS=Homo sapiens OX=9606 GN=RPS3 PE=1 SV=2	0.978	-0.0321	0.4492	down	yes	53338.8	54539.7	54574.5	54504.8	52052.7	54624.9	BP:regulation of metabolic process;BP:organic cyclic compound metabolic process;BP:regulation of primary metabolic process;BP:cellular response to stimulus;BP:posttranscriptional regulation of gene expression;BP:peptide biosynthetic process;BP:base-excision repair;BP:DNA repair;BP:regulation of macromolecule metabolic process;BP:response to inorganic substance;BP:response to organic substance;BP:…	GO:0019222;GO:1901360;GO:0080090;GO:0051716;GO:0010608;GO:0043043;GO:0006284;GO:0006281;GO:0060255;GO:0010035;GO:0010033;GO:0046483;GO:1901564;GO:1901566;GO:0019538;GO:0050789;GO:0033554;GO:0000302;GO:1901576;GO:0062197;GO:0065007;GO:0009889;GO:0050794;GO:0006950;GO:0008150;GO:0008152;GO:0044271;GO:0042542;GO:0050896;GO:0010556;GO:0006518;GO:0044249;GO:0034641;GO:0070887;GO:0007049;GO:0006139;GO:…	K02985	RP-S3e, RPS3	hsa05132;hsa05130;hsa03010;hsa05171	Salmonella infection;Pathogenic Escherichia coli infection;Ribosome;Coronavirus disease - COVID-19	COG0092	J:Translation, ribosomal structure and biogenesis	PF00189.24;PF07650.21	Ribosomal_S3_C;KH_2	Ribosomal protein S3, C-terminal domain;KH domain	cytoplasmic
B8ZZQ6	PTMA	Prothymosin alpha	-	B8ZZQ6_HUMAN Prothymosin alpha OS=Homo sapiens OX=9606 GN=PTMA PE=1 SV=1	0.9193	-0.1214	0.1608	down	yes	53243.7	57917.4	59554	56280.7	51862.1	54625.3	------	------	K13784	PTMA	------	------	ENOG410ZA5I	S:Function unknown	PF03247.18	Prothymosin	Prothymosin/parathymosin family	nuclear
A0A384NPU5	-	Protein disulfide-isomerase A6	10130	A0A384NPU5_HUMAN Protein disulfide-isomerase A6 OS=Homo sapiens OX=9606 PE=2 SV=1	1.0397	0.0562	0.2603	up	yes	51370.6	49409.7	48987.1	49832.4	50182	52559.3	BP:protein folding;BP:response to stimulus;BP:cellular response to stimulus;BP:cellular process;BP:response to stress;BP:biological_process;BP:cellular response to stress;BP:response to endoplasmic reticulum stressCC:endoplasmic reticulum;CC:membrane-enclosed lumen;CC:pigment granule;CC:endoplasmic reticulum lumen;CC:endoplasmic reticulum membrane;CC:intracellular organelle;CC:endoplasmic reticul…	GO:0006457;GO:0050896;GO:0051716;GO:0009987;GO:0006950;GO:0008150;GO:0033554;GO:0034976GO:0005783;GO:0031974;GO:0048770;GO:0005788;GO:0005789;GO:0043229;GO:0034663;GO:0043227;GO:0043226;GO:0005615;GO:0031410;GO:0016020;GO:0110165;GO:0005793;GO:0097708;GO:0005886;GO:0043230;GO:1903561;GO:0031982;GO:0042470;GO:0032991;GO:0043231;GO:0043233;GO:0070062;GO:0005829;GO:0065010;GO:0005575;GO:0070013;GO:0…	K09584	PDIA6, TXNDC7	hsa04141	Protein processing in endoplasmic reticulum	COG0526	K:Transcription	PF00085.24;PF13098.10;PF04756.17;PF13899.10;PF13848.10	Thioredoxin;Thioredoxin_2;OST3_OST6;Thioredoxin_7;Thioredoxin_6	Thioredoxin;Thioredoxin-like domain;OST3 / OST6 family, transporter family;Thioredoxin-like;Thioredoxin-like domain	ER
P46776	RPL27A	Large ribosomal subunit protein uL15	6157	RL27A_HUMAN Large ribosomal subunit protein uL15 OS=Homo sapiens OX=9606 GN=RPL27A PE=1 SV=2	1.0096	0.0138	0.3254	up	yes	51089.9	50603.8	50321	50886.6	51337.9	50841.9	BP:cellular biosynthetic process;BP:organic substance biosynthetic process;BP:cellular nitrogen compound biosynthetic process;BP:cellular amide metabolic process;BP:peptide biosynthetic process;BP:organic substance metabolic process;BP:cytoplasmic translation;BP:organonitrogen compound biosynthetic process;BP:amide biosynthetic process;BP:cellular process;BP:biosynthetic process;BP:macromolecule …	GO:0044249;GO:1901576;GO:0044271;GO:0043603;GO:0043043;GO:0071704;GO:0002181;GO:1901566;GO:0043604;GO:0009987;GO:0009058;GO:0009059;GO:0008150;GO:0008152;GO:1901564;GO:0044238;GO:0019538;GO:0034641;GO:0044237;GO:0043170;GO:0006807;GO:0006518;GO:0006412GO:0022626;GO:0005783;GO:0022625;GO:0043229;GO:0043228;GO:0015934;GO:0043227;GO:0043226;GO:0005737;GO:0016020;GO:0110165;GO:0044391;GO:0043231;GO:0…	K02900	RP-L27Ae, RPL27A	hsa03010;hsa05171	Ribosome;Coronavirus disease - COVID-19	COG0200	J:Translation, ribosomal structure and biogenesis	PF00828.23	Ribosomal_L27A	Ribosomal proteins 50S-L15, 50S-L18e, 60S-L27A	cytoplasmic
A0A024R4K3	-	Malate dehydrogenase	4191	A0A024R4K3_HUMAN Malate dehydrogenase OS=Homo sapiens OX=9606 PE=2 SV=1	0.9609	-0.0575	0.1671	down	yes	50365.1	52415.4	53367.9	51463	50509.9	50220.2	BP:small molecule metabolic process;BP:small molecule biosynthetic process;BP:organic cyclic compound metabolic process;BP:oxoacid metabolic process;BP:heterocycle metabolic process;BP:dicarboxylic acid metabolic process;BP:organonitrogen compound metabolic process;BP:carbohydrate biosynthetic process;BP:purine nucleotide metabolic process;BP:organophosphate metabolic process;BP:nitrogen compound…	GO:0044281;GO:0044283;GO:1901360;GO:0043436;GO:0046483;GO:0043648;GO:1901564;GO:0016051;GO:0006163;GO:0019637;GO:0006807;GO:1901576;GO:0019318;GO:0019319;GO:0008150;GO:0008152;GO:0015980;GO:0006107;GO:0045333;GO:0006753;GO:0006108;GO:0019674;GO:0006734;GO:0034641;GO:0006139;GO:0009987;GO:0006725;GO:0055086;GO:0006082;GO:0005996;GO:0009060;GO:0006006;GO:0046496;GO:0046364;GO:0019752;GO:0006099;GO:…	------	------	------	------	COG0039	G:Carbohydrate transport and metabolism	PF02866.22;PF00056.27	Ldh_1_C;Ldh_1_N	lactate/malate dehydrogenase, alpha/beta C-terminal domain;lactate/malate dehydrogenase, NAD binding domain	mitochondrial
B4DJ30	-	cDNA FLJ61290, highly similar to Neutral alpha-glucosidase AB	-	B4DJ30_HUMAN cDNA FLJ61290, highly similar to Neutral alpha-glucosidase AB OS=Homo sapiens OX=9606 PE=2 SV=1	1.0266	0.0379	0.4706	up	yes	48972.7	47703.3	48754.1	46652.5	47990.6	49954.8	BP:organonitrogen compound metabolic process;BP:nitrogen compound metabolic process;BP:glycoprotein metabolic process;BP:organic substance metabolic process;BP:biological_process;BP:metabolic process;BP:primary metabolic process;BP:carbohydrate metabolic process;BP:N-glycan processing;BP:protein metabolic process;BP:carbohydrate derivative metabolic process;BP:macromolecule metabolic processCC:me…	GO:1901564;GO:0006807;GO:0009100;GO:0071704;GO:0008150;GO:0008152;GO:0044238;GO:0005975;GO:0006491;GO:0019538;GO:1901135;GO:0043170GO:0031974;GO:0048770;GO:0005788;GO:0043229;GO:0043227;GO:0043226;GO:0031982;GO:0016020;GO:0032991;GO:0110165;GO:0017177;GO:1902494;GO:0042470;GO:0005794;GO:0097708;GO:0043230;GO:1903561;GO:0070062;GO:0043231;GO:0043233;GO:0005575;GO:0070013;GO:0031410;GO:0065010GO:00…	K05546	GANAB	hsa04141;hsa00510;hsa01100	Protein processing in endoplasmic reticulum;N-Glycan biosynthesis;Metabolic pathways	COG1501	G:Carbohydrate transport and metabolism	PF01055.30;PF13802.10;PF21365.1;PF17137.8	Glyco_hydro_31_2nd;Gal_mutarotas_2;Glyco_hydro_31_3rd;DUF5110	Glycosyl hydrolases family 31 TIM-barrel domain;Glycosyl hydrolase 31 N-terminal galactose mutarotase-like domain;Glycosyl hydrolase family 31 C-terminal domain;Domain of unknown function	Golgi apparatus
B2R491	RPS4X	40S ribosomal protein S4	6191	B2R491_HUMAN 40S ribosomal protein S4 OS=Homo sapiens OX=9606 GN=RPS4X PE=2 SV=1	0.9595	-0.0596	0.4469	down	yes	48762.2	50820.8	53007.3	48634.2	48924.4	48600.1	BP:regulation of metabolic process;BP:positive regulation of macromolecule metabolic process;BP:posttranscriptional regulation of gene expression;BP:peptide biosynthetic process;BP:positive regulation of biological process;BP:regulation of cell proliferation;BP:regulation of macromolecule metabolic process;BP:organonitrogen compound metabolic process;BP:organonitrogen compound biosynthetic proces…	GO:0019222;GO:0010604;GO:0010608;GO:0043043;GO:0048518;GO:0042127;GO:0060255;GO:1901564;GO:1901566;GO:0019538;GO:0050789;GO:0009893;GO:0009891;GO:1901576;GO:0065007;GO:0071840;GO:0045727;GO:0009889;GO:0050794;GO:0008150;GO:0008152;GO:0044271;GO:0042274;GO:0010557;GO:0010556;GO:0006518;GO:0034250;GO:0044249;GO:0034641;GO:0051246;GO:0051247;GO:0002181;GO:0008284;GO:0009987;GO:0034248;GO:0022613;GO:…	K02987	RP-S4e, RPS4	hsa03010;hsa05171	Ribosome;Coronavirus disease - COVID-19	COG1471	J:Translation, ribosomal structure and biogenesis	PF00900.24;PF16121.9;PF08071.16;PF00467.33	Ribosomal_S4e;40S_S4_C;RS4NT;KOW	Ribosomal family S4e;40S ribosomal protein S4 C-terminus;RS4NT;KOW motif	cytoplasmic
A0A087WVQ9	EEF1A1	Elongation factor 1-alpha	-	A0A087WVQ9_HUMAN Elongation factor 1-alpha OS=Homo sapiens OX=9606 GN=EEF1A1 PE=1 SV=2	1.0835	0.1157	0.2242	up	yes	47619.8	43949.4	44033.7	43865	45510.5	49729.1	BP:regulation of primary metabolic process;BP:regulation of metabolic process;BP:regulation of phosphate metabolic process;BP:peptide biosynthetic process;BP:response to epidermal growth factor;BP:response to growth factor;BP:interspecies interaction between organisms;BP:positive regulation by host of viral process;BP:regulation of macromolecule metabolic process;BP:interaction with symbiont;BP:r…	GO:0080090;GO:0019222;GO:0019220;GO:0043043;GO:0070849;GO:0070848;GO:0044419;GO:0044794;GO:0060255;GO:0051702;GO:0042325;GO:0044788;GO:0009894;GO:1901576;GO:0043549;GO:0009719;GO:0065007;GO:0065009;GO:0050790;GO:0050794;GO:0008150;GO:0008152;GO:0034641;GO:0051174;GO:0044271;GO:0050896;GO:0051338;GO:1904714;GO:0051246;GO:0044249;GO:0042176;GO:1901566;GO:1900022;GO:0051851;GO:0071495;GO:0044829;GO:…	K03231	EEF1A	hsa05140;hsa03013;hsa05134	Leishmaniasis;Nucleocytoplasmic transport;Legionellosis	COG5256	J:Translation, ribosomal structure and biogenesis	PF00009.31;PF03143.21;PF03144.29	GTP_EFTU;GTP_EFTU_D3;GTP_EFTU_D2	Elongation factor Tu GTP binding domain;Elongation factor Tu C-terminal domain;Elongation factor Tu domain 2	cytoplasmic
P30041	PRDX6	Peroxiredoxin-6	9588	PRDX6_HUMAN Peroxiredoxin-6 OS=Homo sapiens OX=9606 GN=PRDX6 PE=1 SV=3	1.0713	0.0994	0.0005256	up	yes	46422.9	43332.5	43283.2	43381.8	46372	46473.8	BP:regulation of primary metabolic process;BP:regulation of metabolic process;BP:positive regulation of mRNA processing;BP:regulation of mRNA processing;BP:cellular lipid metabolic process;BP:organophosphate catabolic process;BP:positive regulation of macromolecule metabolic process;BP:cellular oxidant detoxification;BP:positive regulation of biological process;BP:glycerolipid catabolic process;B…	GO:0080090;GO:0019222;GO:0050685;GO:0050684;GO:0044255;GO:0046434;GO:0010604;GO:0098869;GO:0048518;GO:0046503;GO:0019725;GO:0060255;GO:1990748;GO:0046486;GO:0019637;GO:0009893;GO:0009891;GO:0010628;GO:0098754;GO:0050789;GO:1901575;GO:0016042;GO:0065007;GO:0006629;GO:0009889;GO:0050794;GO:0006950;GO:0008150;GO:0008152;GO:0050896;GO:0010557;GO:0010556;GO:1903311;GO:1903313;GO:0044242;GO:0044248;GO:…	K11188	PRDX6	hsa01100;hsa00480	Metabolic pathways;Glutathione metabolism	COG0450	O:Posttranslational modification, protein turnover, chaperones	PF00578.25;PF10417.13;PF08534.14	AhpC-TSA;1-cysPrx_C;Redoxin	AhpC/TSA family;C-terminal domain of 1-Cys peroxiredoxin;Redoxin	cytoplasmic
Q6IPH7	RPL14	Large ribosomal subunit protein eL14	9045	Q6IPH7_HUMAN Large ribosomal subunit protein eL14 OS=Homo sapiens OX=9606 GN=RPL14 PE=1 SV=1	1.0734	0.1022	0.3861	up	yes	45353.7	42253	42721.4	41784.7	42573.3	48134	BP:cellular metabolic process;BP:nucleobase-containing compound metabolic process;BP:organonitrogen compound metabolic process;BP:nucleic acid metabolic process;BP:cellular biosynthetic process;BP:ncRNA metabolic process;BP:cellular component organization or biogenesis;BP:ribosomal large subunit biogenesis;BP:organic substance biosynthetic process;BP:organic cyclic compound metabolic process;BP:c…	GO:0044237;GO:0006139;GO:1901564;GO:0090304;GO:0044249;GO:0034660;GO:0071840;GO:0042273;GO:1901576;GO:1901360;GO:0043603;GO:0043043;GO:0071704;GO:0006364;GO:0022613;GO:0046483;GO:1901566;GO:0034470;GO:0043604;GO:0044271;GO:0009987;GO:0006725;GO:0002181;GO:0009058;GO:0009059;GO:0008150;GO:0006807;GO:0008152;GO:0016070;GO:0044238;GO:0016072;GO:0019538;GO:0034641;GO:0043170;GO:0044085;GO:0006518;GO:…	K02875	RP-L14e, RPL14	hsa03010;hsa05171	Ribosome;Coronavirus disease - COVID-19	COG2163	J:Translation, ribosomal structure and biogenesis	PF01929.21	Ribosomal_L14e	Ribosomal protein L14	cytoplasmic
A0A140VK43	-	Proteasome subunit alpha type	5684	A0A140VK43_HUMAN Proteasome subunit alpha type OS=Homo sapiens OX=9606 PE=2 SV=1	0.9599	-0.059	0.2572	down	yes	43525.2	45344.3	46331.3	44357.3	42916.9	44133.5	BP:primary metabolic process;BP:regulation of primary metabolic process;BP:regulation of metabolic process;BP:organonitrogen compound metabolic process;BP:organonitrogen compound catabolic process;BP:modification-dependent macromolecule catabolic process;BP:organic substance catabolic process;BP:organic substance metabolic process;BP:proteasome-mediated ubiquitin-dependent protein catabolic proce…	GO:0044238;GO:0080090;GO:0019222;GO:1901564;GO:1901565;GO:0043632;GO:1901575;GO:0071704;GO:0043161;GO:0051246;GO:0050789;GO:0060255;GO:0006511;GO:0065007;GO:0006508;GO:0065009;GO:0052547;GO:0052548;GO:0050790;GO:0019941;GO:0030162;GO:0051171;GO:0008152;GO:0009056;GO:0009057;GO:0051336;GO:0051603;GO:0019538;GO:0010498;GO:0043170;GO:0006807;GO:0008150;GO:0030163GO:0019773;GO:0043229;GO:0000502;GO:0…	K02727	PSMA3	hsa03050;hsa05020;hsa05022;hsa05014;hsa05016;hsa05017;hsa05010;hsa05012	Proteasome;Prion disease;Pathways of neurodegeneration - multiple diseases;Amyotrophic lateral sclerosis;Huntington disease;Spinocerebellar ataxia;Alzheimer disease;Parkinson disease	ENOG410XP01	O:Posttranslational modification, protein turnover, chaperones	PF00227.30;PF10584.13	Proteasome;Proteasome_A_N	Proteasome subunit;Proteasome subunit A N-terminal signature	cytoplasmic
A0A0K0K1K4	HEL-S-276	Proteasome subunit alpha type	5688	A0A0K0K1K4_HUMAN Proteasome subunit alpha type OS=Homo sapiens OX=9606 GN=HEL-S-276 PE=2 SV=1	0.9636	-0.0535	0.3179	down	yes	42076.2	43667.1	44377.1	42957	41101.4	43051	BP:nitrogen compound metabolic process;BP:modification-dependent macromolecule catabolic process;BP:organic substance catabolic process;BP:proteasome-mediated ubiquitin-dependent protein catabolic process;BP:organic substance metabolic process;BP:proteolysis;BP:primary metabolic process;BP:modification-dependent protein catabolic process;BP:biological_process;BP:protein catabolic process;BP:metab…	GO:0006807;GO:0043632;GO:1901575;GO:0043161;GO:0071704;GO:0006508;GO:0044238;GO:0019941;GO:0008150;GO:0030163;GO:0008152;GO:1901564;GO:0009056;GO:0009057;GO:0051603;GO:1901565;GO:0019538;GO:0010498;GO:0043170;GO:0006511GO:0043231;GO:0019773;GO:0043229;GO:0000502;GO:0005839;GO:0043227;GO:0043226;GO:0005737;GO:0070062;GO:0005634;GO:0005654;GO:0098794;GO:0032991;GO:0110165;GO:1902494;GO:1905368;GO:1…	K02731	PSMA7	hsa03050;hsa05020;hsa05022;hsa05014;hsa05016;hsa05017;hsa05010;hsa05012	Proteasome;Prion disease;Pathways of neurodegeneration - multiple diseases;Amyotrophic lateral sclerosis;Huntington disease;Spinocerebellar ataxia;Alzheimer disease;Parkinson disease	ENOG410XP21	O:Posttranslational modification, protein turnover, chaperones	PF00227.30;PF10584.13	Proteasome;Proteasome_A_N	Proteasome subunit;Proteasome subunit A N-terminal signature	cytoplasmic
Q15149	PLEC	Plectin	5339	PLEC_HUMAN Plectin OS=Homo sapiens OX=9606 GN=PLEC PE=1 SV=3	1.0118	0.0169	0.478	up	yes	41801.2	41313.7	41514.6	41112.8	41275	42327.5	BP:transmission of nerve impulse;BP:protein localization;BP:developmental growth;BP:cell development;BP:membrane organization;BP:plasma membrane organization;BP:circulatory system process;BP:establishment of skin barrier;BP:multicellular organism growth;BP:cell chemotaxis;BP:vascular process in circulatory system;BP:skin epidermis development;BP:cellular component morphogenesis;BP:cellular compon…	GO:0019226;GO:0008104;GO:0048589;GO:0048468;GO:0061024;GO:0007009;GO:0003013;GO:0061436;GO:0035264;GO:0060326;GO:0003018;GO:0098773;GO:0032989;GO:0071840;GO:0051716;GO:0042330;GO:0070727;GO:0048869;GO:0009611;GO:0009612;GO:0034329;GO:0022900;GO:0120193;GO:0022904;GO:0033036;GO:0002064;GO:1902074;GO:0030595;GO:0006935;GO:0010033;GO:0003008;GO:0070584;GO:0031668;GO:0016477;GO:0009605;GO:0048870;GO:…	K10388	PLEC	------	------	COG5069	I:Lipid transport and metabolism	PF00681.24;PF21020.1;PF00307.35;PF21097.1;PF03501.19;PF18373.5;PF17902.5;PF21019.1	Plectin;Spectrin_4;CH;SR_plectin_7;S10_plectin;Spectrin_2;SH3_10;Spectrin_3	Plectin repeat;Spectrin-like repeat;Calponin homology;Spectrin repeat;Plectin/S10 domain;Spectrin like domain;SH3 domain;Spectrin-like repeat	cytoplasmic
Q58FF8	HSP90AB2P	Putative heat shock protein HSP 90-beta 2	391634	H90B2_HUMAN Putative heat shock protein HSP 90-beta 2 OS=Homo sapiens OX=9606 GN=HSP90AB2P PE=1 SV=2	0.9501	-0.0738	0.1967	down	yes	41007	43159.3	44286.1	42032.6	40946.5	41067.4	BP:protein folding;BP:regulation of metabolic process;BP:cellular response to heat;BP:protein stabilization;BP:regulation of primary metabolic process;BP:cellular response to stimulus;BP:regulation of biological process;BP:biological regulation;BP:regulation of biological quality;BP:response to abiotic stimulus;BP:regulation of macromolecule metabolic process;BP:cellular process;BP:response to st…	GO:0006457;GO:0019222;GO:0034605;GO:0050821;GO:0080090;GO:0051716;GO:0050789;GO:0065007;GO:0065008;GO:0009628;GO:0060255;GO:0009987;GO:0006950;GO:0008150;GO:0009266;GO:0009408;GO:0050896;GO:0031647;GO:0033554;GO:0051171GO:0005886;GO:0048770;GO:0043229;GO:0043227;GO:0043226;GO:0031982;GO:0031410;GO:0016020;GO:0048471;GO:0032991;GO:0110165;GO:0097708;GO:1903561;GO:0070062;GO:0042470;GO:0043230;GO:0…	K04079	HSP90A, htpG	hsa04659;hsa05132;hsa04612;hsa05207;hsa04621;hsa04657;hsa05200;hsa04141;hsa05418;hsa04914;hsa04915;hsa04151;hsa05215;hsa04217;hsa05417	Th17 cell differentiation;Salmonella infection;Antigen processing and presentation;Chemical carcinogenesis - receptor activation;NOD-like receptor signaling pathway;IL-17 signaling pathway;Pathways in cancer;Protein processing in endoplasmic reticulum;Fluid shear stress and atherosclerosis;Progesterone-mediated oocyte maturation;Estrogen signaling pathway;PI3K-Akt signaling pathway;Prostate cance…	COG0326	O:Posttranslational modification, protein turnover, chaperones	PF00183.22	HSP90	Hsp90 protein	cytoplasmic
B4DI38	-	cDNA FLJ51857, highly similar to Adenylyl cyclase-associated protein 1	10487	B4DI38_HUMAN Adenylyl cyclase-associated protein 1 OS=Homo sapiens OX=9606 PE=2 SV=1	1.0368	0.0521	0.2309	up	yes	40205.5	38778.4	38882	38674.8	39373.2	41037.7	BP:cell motility;BP:positive regulation of cyclase activity;BP:activation of adenylate cyclase activity;BP:ameboidal-type cell migration;BP:actin cytoskeleton organization;BP:cyclic-nucleotide-mediated signaling;BP:second-messenger-mediated signaling;BP:intracellular signal transduction;BP:anatomical structure morphogenesis;BP:cellular component organization or biogenesis;BP:cell morphogenesis;BP…	GO:0048870;GO:0031281;GO:0007190;GO:0001667;GO:0030036;GO:0019935;GO:0019932;GO:0035556;GO:0009653;GO:0071840;GO:0000902;GO:0045761;GO:0097435;GO:0016043;GO:0050789;GO:0065007;GO:0043085;GO:0044093;GO:0065009;GO:0016477;GO:0050790;GO:0032502;GO:0006810;GO:0030029;GO:0051349;GO:0009987;GO:0050794;GO:0008150;GO:0007010;GO:0051234;GO:0031279;GO:0051179;GO:0051339;GO:0006996;GO:0007015;GO:0006897;GO:…	K17261	CAP1_2, SRV2	------	------	ENOG410XPXJ	U:Intracellular trafficking, secretion, and vesicular transport	PF08603.15	CAP_C	Adenylate cyclase associated	cytoplasmic
A0A8I5KWT8	MYH9	Myosin heavy chain 9	-	A0A8I5KWT8_HUMAN Myosin-9 OS=Homo sapiens OX=9606 GN=MYH9 PE=1 SV=1	1.0259	0.0369	0.4499	up	yes	40072	39062.1	38582.5	39541.7	39099.8	41044.2	BP:protein localization;BP:regulation of primary metabolic process;BP:regulation of metabolic process;BP:monocyte differentiation;BP:platelet formation;BP:membrane organization;BP:plasma membrane organization;BP:establishment or maintenance of cell polarity;BP:syncytium formation by plasma membrane fusion;BP:cellular component organization or biogenesis;BP:positive regulation of macromolecule met…	GO:0008104;GO:0080090;GO:0019222;GO:0030224;GO:0030220;GO:0061024;GO:0007009;GO:0007163;GO:0000768;GO:0071840;GO:0010604;GO:0070727;GO:0048869;GO:0048518;GO:0048519;GO:0016192;GO:0051653;GO:0060255;GO:0051293;GO:0045184;GO:0030048;GO:0043534;GO:0030162;GO:0007520;GO:0016477;GO:1901564;GO:0010631;GO:0048870;GO:0019538;GO:1905684;GO:0009792;GO:0022604;GO:0009893;GO:0009891;GO:0032796;GO:0032418;GO:…	K10352	MYH9s	hsa04530;hsa04270;hsa04814;hsa05130;hsa04810	Tight junction;Vascular smooth muscle contraction;Motor proteins;Pathogenic Escherichia coli infection;Regulation of actin cytoskeleton	COG5022	S:Function unknown	PF01576.23;PF00063.25;PF02736.23	Myosin_tail_1;Myosin_head;Myosin_N	Myosin tail;Myosin head;Myosin N-terminal SH3-like domain	cytoplasmic
P04075	ALDOA	Fructose-bisphosphate aldolase A	226; 112694756	ALDOA_HUMAN Fructose-bisphosphate aldolase A OS=Homo sapiens OX=9606 GN=ALDOA PE=1 SV=2	1.0347	0.0492	0.003815	up	yes	39773.5	38438.6	38424	38453.2	39854.9	39692.1	BP:protein homotetramerization;BP:muscle system process;BP:nucleotide biosynthetic process;BP:small molecule metabolic process;BP:organic cyclic compound biosynthetic process;BP:cellular component organization or biogenesis;BP:macromolecular complex assembly;BP:ribonucleoside triphosphate metabolic process;BP:heterocycle metabolic process;BP:cellular homeostasis;BP:purine ribonucleoside triphosph…	GO:0051289;GO:0003012;GO:0009165;GO:0044281;GO:1901362;GO:0071840;GO:0065003;GO:0009199;GO:0046483;GO:0019725;GO:0009206;GO:0009205;GO:0006936;GO:0046034;GO:0032787;GO:0008360;GO:0043436;GO:1901564;GO:0003008;GO:0006941;GO:0016052;GO:0006163;GO:0006164;GO:0019637;GO:0019438;GO:0022604;GO:0022607;GO:0022603;GO:0009141;GO:0009142;GO:0009144;GO:0009145;GO:0046716;GO:0050789;GO:1901576;GO:1901575;GO:…	K01623	ALDO	hsa00030;hsa01100;hsa01230;hsa01200;hsa00051;hsa04066;hsa00010	Pentose phosphate pathway;Metabolic pathways;Biosynthesis of amino acids;Carbon metabolism;Fructose and mannose metabolism;HIF-1 signaling pathway;Glycolysis / Gluconeogenesis	COG3588	U:Intracellular trafficking, secretion, and vesicular transport	PF00274.23	Glycolytic	Fructose-bisphosphate aldolase class-I	cytoplasmic
P05787	KRT8	Keratin, type II cytoskeletal 8	3856	K2C8_HUMAN Keratin, type II cytoskeletal 8 OS=Homo sapiens OX=9606 GN=KRT8 PE=1 SV=7	0.915	-0.1282	0.2833	down	yes	39522.2	43194.6	45400	40989.2	38289.3	40755	BP:cytokine-mediated signaling pathway;BP:signal transduction;BP:cell surface receptor signaling pathway;BP:cellular component organization or biogenesis;BP:response to hydrostatic pressure;BP:response to external biotic stimulus;BP:cellular developmental process;BP:interspecies interaction between organisms;BP:response to salt;BP:cell differentiation;BP:cell differentiation involved in embryonic…	GO:0019221;GO:0007165;GO:0007166;GO:0071840;GO:0051599;GO:0043207;GO:0048869;GO:0044419;GO:1902074;GO:0030154;GO:0060706;GO:0003006;GO:0009607;GO:0010035;GO:0051707;GO:0010033;GO:0009605;GO:0050789;GO:0016043;GO:0065007;GO:0050794;GO:0012501;GO:0006950;GO:0008150;GO:0050896;GO:0033209;GO:0009415;GO:1904019;GO:0032502;GO:0006996;GO:0045214;GO:0001101;GO:0031032;GO:0097190;GO:0097191;GO:0030036;GO:…	K07605	KRT2	------	------	ENOG410YY6B	J:Translation, ribosomal structure and biogenesis	PF00038.25;PF16208.9	Filament;Keratin_2_head	Intermediate filament protein;Keratin type II head	mitochondrial
P12429	ANXA3	Annexin A3	306	ANXA3_HUMAN Annexin A3 OS=Homo sapiens OX=9606 GN=ANXA3 PE=1 SV=3	0.9705	-0.0432	0.3996	down	yes	39083.8	40271.4	41225.3	39317.5	38499.6	39667.9	BP:phagocytosis;BP:regulation of primary metabolic process;BP:regulation of metabolic process;BP:positive regulation of macromolecule metabolic process;BP:response to external biotic stimulus;BP:cell activation involved in immune response;BP:response to bacterium;BP:response to growth factor;BP:interspecies interaction between organisms;BP:animal organ development;BP:positive regulation of molecu…	GO:0006909;GO:0080090;GO:0019222;GO:0010604;GO:0043207;GO:0002263;GO:0009617;GO:0070848;GO:0044419;GO:0048513;GO:0044093;GO:0048518;GO:0051054;GO:0051052;GO:0031100;GO:0060255;GO:0031960;GO:2001141;GO:0051707;GO:0010033;GO:0010634;GO:0009607;GO:0016192;GO:0009605;GO:0002275;GO:0002274;GO:0002376;GO:0036230;GO:0009893;GO:0022603;GO:0045321;GO:1901342;GO:0050789;GO:0006887;GO:0045055;GO:0002366;GO:…	K17089	ANXA3	------	------	ENOG410XPUN	E:Amino acid transport and metabolism	PF00191.24	Annexin	Annexin	cytoplasmic
B4DHQ3	-	Phosphoserine aminotransferase	29968	B4DHQ3_HUMAN Phosphoserine aminotransferase OS=Homo sapiens OX=9606 PE=2 SV=1	0.9634	-0.0538	0.293	down	yes	38973.9	40454.1	41483.1	39425.1	39167.4	38780.5	BP:water-soluble vitamin biosynthetic process;BP:carboxylic acid metabolic process;BP:cellular nitrogen compound metabolic process;BP:nitrogen compound metabolic process;BP:small molecule metabolic process;BP:small molecule biosynthetic process;BP:serine family amino acid metabolic process;BP:organic cyclic compound metabolic process;BP:organic cyclic compound biosynthetic process;BP:organic subs…	GO:0042364;GO:0019752;GO:0034641;GO:0006807;GO:0044281;GO:0044283;GO:0009069;GO:1901360;GO:1901362;GO:1901576;GO:0006564;GO:0006563;GO:0072524;GO:0006520;GO:0018130;GO:0071704;GO:0046483;GO:1901605;GO:0042816;GO:0006767;GO:0006766;GO:0008652;GO:0072525;GO:0044271;GO:0009987;GO:0006725;GO:0008614;GO:0009058;GO:0009110;GO:0008150;GO:0008152;GO:0043436;GO:0008615;GO:0009070;GO:0044238;GO:1901564;GO:…	K00831	serC, PSAT1	hsa00750;hsa01100;hsa01240;hsa01230;hsa01200;hsa00260;hsa00270	Vitamin B6 metabolism;Metabolic pathways;Biosynthesis of cofactors;Biosynthesis of amino acids;Carbon metabolism;Glycine, serine and threonine metabolism;Cysteine and methionine metabolism	COG1932	E:Amino acid transport and metabolism	PF00266.23	Aminotran_5	Aminotransferase class-V	mitochondrial
P08727	KRT19	Keratin, type I cytoskeletal 19	3880	K1C19_HUMAN Keratin, type I cytoskeletal 19 OS=Homo sapiens OX=9606 GN=KRT19 PE=1 SV=4	0.9026	-0.1478	0.201	down	yes	38926.4	43129.1	45324	40934.2	39355.8	38497	BP:cell differentiation;BP:actin cytoskeleton organization;BP:regulation of biological process;BP:signal transduction;BP:cell surface receptor signaling pathway;BP:cellular component organization or biogenesis;BP:actomyosin structure organization;BP:Notch signaling pathway;BP:cellular developmental process;BP:fibril organization;BP:cellular component organization;BP:biological regulation;BP:epith…	GO:0030154;GO:0030036;GO:0050789;GO:0007165;GO:0007166;GO:0071840;GO:0031032;GO:0007219;GO:0048869;GO:0097435;GO:0016043;GO:0065007;GO:0030855;GO:0032502;GO:0009719;GO:0030029;GO:0060706;GO:0009987;GO:0050794;GO:0003006;GO:0008150;GO:0043627;GO:0042221;GO:0010033;GO:0006996;GO:0007010;GO:0045109;GO:0022414;GO:0045104;GO:0009725;GO:0045103;GO:0045214;GO:0050896GO:0098590;GO:0099512;GO:0099513;GO:0…	K07604	KRT1	hsa05150;hsa04915	Staphylococcus aureus infection;Estrogen signaling pathway	ENOG410Y9IV	Z:Cytoskeleton	PF00038.25	Filament	Intermediate filament protein	cytoplasmic
Q14554	PDIA5	Protein disulfide-isomerase A5	10954	PDIA5_HUMAN Protein disulfide-isomerase A5 OS=Homo sapiens OX=9606 GN=PDIA5 PE=1 SV=1	0.9802	-0.0289	0.4721	down	yes	38889.6	39676.6	39770	39583.2	37999.1	39780.1	BP:protein folding;BP:generation of precursor metabolites and energy;BP:electron transport chain;BP:cellular process;BP:biological_process;BP:metabolic process;BP:cellular metabolic processCC:endoplasmic reticulum;CC:endoplasmic reticulum lumen;CC:endoplasmic reticulum membrane;CC:intracellular organelle;CC:membrane-bounded organelle;CC:organelle;CC:organelle membrane;CC:membrane;CC:cellular anat…	GO:0006457;GO:0006091;GO:0022900;GO:0009987;GO:0008150;GO:0008152;GO:0044237GO:0005783;GO:0005788;GO:0005789;GO:0043229;GO:0043227;GO:0043226;GO:0031090;GO:0016020;GO:0110165;GO:0031974;GO:0043231;GO:0043233;GO:0005575;GO:0070013GO:0003674;GO:0016864;GO:0016860;GO:0003756;GO:0016667;GO:0016491;GO:0140096;GO:0003824;GO:0016853;GO:0015035;GO:0015036	K09583	PDIA5	------	------	COG0526	S:Function unknown	PF00085.24;PF13098.10;PF13899.10;PF00578.25;PF04756.17;PF13905.10;PF08534.14	Thioredoxin;Thioredoxin_2;Thioredoxin_7;AhpC-TSA;OST3_OST6;Thioredoxin_8;Redoxin	Thioredoxin;Thioredoxin-like domain;Thioredoxin-like;AhpC/TSA family;OST3 / OST6 family, transporter family;Thioredoxin-like;Redoxin	ER
B4DVY2	-	cDNA FLJ54184, highly similar to Tropomyosin alpha-4 chain	7171	B4DVY2_HUMAN cDNA FLJ54184, highly similar to Tropomyosin alpha-4 chain OS=Homo sapiens OX=9606 PE=2 SV=1	1.068	0.0949	0.01001	up	yes	38475.6	36025.2	36255.7	35794.7	38386.9	38564.4	BP:cell differentiation;BP:muscle system process;BP:cellular component organization or biogenesis;BP:osteoblast differentiation;BP:cellular developmental process;BP:fibril organization;BP:cellular component organization;BP:system process;BP:developmental process;BP:multicellular organismal process;BP:muscle contraction;BP:cellular process;BP:biological_process;BP:actin filament organizationCC:act…	GO:0030154;GO:0003012;GO:0071840;GO:0001649;GO:0048869;GO:0097435;GO:0016043;GO:0003008;GO:0032502;GO:0032501;GO:0006936;GO:0009987;GO:0008150;GO:0007015GO:0032432;GO:0099512;GO:0099513;GO:0030055;GO:0043228;GO:0070161;GO:0043227;GO:0043226;GO:0042641;GO:0005856;GO:0001725;GO:0002102;GO:0070062;GO:0016020;GO:0097517;GO:0110165;GO:0005925;GO:0030054;GO:0005884;GO:0032991;GO:1903561;GO:0005862;GO:0…	K10375	TPM4	hsa05410;hsa04260;hsa04814;hsa05414;hsa04261	Hypertrophic cardiomyopathy;Cardiac muscle contraction;Motor proteins;Dilated cardiomyopathy;Adrenergic signaling in cardiomyocytes	ENOG410XR5K	T:Signal transduction mechanisms	PF00261.24;PF06009.16	Tropomyosin;Laminin_II	Tropomyosin;Laminin Domain II	cytoplasmic
P50990	CCT8	T-complex protein 1 subunit theta	10694	TCPQ_HUMAN T-complex protein 1 subunit theta OS=Homo sapiens OX=9606 GN=CCT8 PE=1 SV=4	0.966	-0.0499	0.3069	down	yes	37346.6	38661.1	38538.5	38783.7	36387.6	38305.5	BP:regulation of primary metabolic process;BP:regulation of metabolic process;BP:positive regulation of establishment of protein localization to telomere;BP:positive regulation of macromolecule metabolic process;BP:positive regulation of biological process;BP:positive regulation of DNA metabolic process;BP:regulation of DNA metabolic process;BP:regulation of macromolecule metabolic process;BP:reg…	GO:0080090;GO:0019222;GO:1904851;GO:0010604;GO:0048518;GO:0051054;GO:0051052;GO:0060255;GO:0070202;GO:0010638;GO:0050789;GO:0070203;GO:0006457;GO:0009893;GO:0009891;GO:0050821;GO:1904358;GO:0065007;GO:0065008;GO:0051130;GO:0070201;GO:2000278;GO:0009889;GO:0050794;GO:0008150;GO:0061077;GO:0031647;GO:0010557;GO:2001252;GO:0033044;GO:0033043;GO:0051128;GO:1904816;GO:1904814;GO:1904951;GO:1903829;GO:…	K09500	CCT8	------	------	ENOG410XPXR	O:Posttranslational modification, protein turnover, chaperones	PF00118.28	Cpn60_TCP1	TCP-1/cpn60 chaperonin family	cytoplasmic
B4DJV2	CS	Citrate synthase	1431	B4DJV2_HUMAN Citrate synthase OS=Homo sapiens OX=9606 GN=CS PE=1 SV=1	1.0652	0.0911	0.3501	up	yes	37192.6	34917.3	34793.6	35041.1	35315	39070.2	BP:carboxylic acid metabolic process;BP:nitrogen compound metabolic process;BP:small molecule metabolic process;BP:tricarboxylic acid metabolic process;BP:organic substance metabolic process;BP:cellular process;BP:biological_process;BP:metabolic process;BP:oxoacid metabolic process;BP:primary metabolic process;BP:carbohydrate metabolic process;BP:organic acid metabolic process;BP:tricarboxylic ac…	GO:0019752;GO:0006807;GO:0044281;GO:0072350;GO:0071704;GO:0009987;GO:0008150;GO:0008152;GO:0043436;GO:0044238;GO:0005975;GO:0006082;GO:0006099;GO:0044237;GO:0006101GO:0043229;GO:0043227;GO:0043226;GO:0070062;GO:0005634;GO:0005739;GO:0005759;GO:0110165;GO:0031974;GO:0043230;GO:1903561;GO:0031982;GO:0043231;GO:0043233;GO:0005575;GO:0070013;GO:0065010GO:0036440;GO:0003674;GO:0003676;GO:0046912;GO:19…	K01647	CS, gltA	hsa01100;hsa00630;hsa01200;hsa00020;hsa01230;hsa01210	Metabolic pathways;Glyoxylate and dicarboxylate metabolism;Carbon metabolism;Citrate cycl;Biosynthesis of amino acids;2-Oxocarboxylic acid metabolism	COG0372	C:Energy production and conversion	PF00285.25	Citrate_synt	Citrate synthase, C-terminal domain	cytoplasmic
A8K690	-	cDNA FLJ76863, highly similar to Homo sapiens stress-induced-phosphoprotein 1 (Hsp70/Hsp90-organizing protein) (STIP1), mRNA	10963	A8K690_HUMAN Stress-induced-phosphoprotein 1 OS=Homo sapiens OX=9606 PE=2 SV=1	0.9922	-0.0113	0.4881	down	yes	37011.8	37303.2	37621.8	36984.5	37146.1	36877.4	BP:cellular response to chemical stimulus;BP:cellular response to stimulus;BP:cellular response to organic substance;BP:response to cytokine;BP:cellular process;BP:biological_process;BP:response to chemical;BP:response to interleukin-7;BP:cellular response to interleukin-7;BP:response to organic substance;BP:cellular response to cytokine stimulus;BP:response to stimulusCC:intracellular organelle;…	GO:0070887;GO:0051716;GO:0071310;GO:0034097;GO:0009987;GO:0008150;GO:0042221;GO:0098760;GO:0098761;GO:0010033;GO:0071345;GO:0050896GO:0043229;GO:0043228;GO:0043227;GO:0005737;GO:0005634;GO:0043226;GO:0110165;GO:0005794;GO:0101031;GO:0032991;GO:0043231;GO:0043232;GO:0005829;GO:0005575GO:0031072;GO:0003674;GO:0005488;GO:0003676;GO:1901363;GO:0051879;GO:0097159;GO:0003723;GO:0005515	K09553	STIP1	hsa05020	Prion disease	ENOG410XTCJ	S:Function unknown	PF00515.32;PF07719.21;PF17830.5;PF13414.10;PF13181.10;PF13424.10;PF13431.10;PF14559.10;PF13432.10;PF12569.12	TPR_1;TPR_2;STI1-HOP_DP;TPR_11;TPR_8;TPR_12;TPR_17;TPR_19;TPR_16;NatA_aux_su	Tetratricopeptide repeat;Tetratricopeptide repeat;STI1/HOP, DP domain;TPR repeat;Tetratricopeptide repeat;Tetratricopeptide repeat;Tetratricopeptide repeat;Tetratricopeptide repeat;Tetratricopeptide repeat;N-terminal acetyltransferase A, auxiliary subunit	cytoplasmic
B2R9S4	-	cDNA, FLJ94534, highly similar to Homo sapiens capping protein (actin filament), gelsolin-like(CAPG), mRNA	822	B2R9S4_HUMAN cDNA, FLJ94534, highly similar to Homo sapiens capping protein (actin filament), gelsolin-like(CAPG), mRNA OS=Homo sapiens OX=9606 PE=2 SV=1	1.0477	0.0672	0.29	up	yes	36949.7	35268.5	34319.2	36217.9	36250.6	37648.8	BP:regulation of actin polymerization or depolymerization;BP:cellular component organization or biogenesis;BP:negative regulation of cytoskeleton organization;BP:regulation of cytoskeleton organization;BP:negative regulation of biological process;BP:negative regulation of protein depolymerization;BP:negative regulation of organelle organization;BP:negative regulation of protein complex disassembl…	GO:0008064;GO:0071840;GO:0051494;GO:0051493;GO:0048519;GO:1901880;GO:0010639;GO:0043242;GO:0031333;GO:0032535;GO:0022607;GO:1901879;GO:0050789;GO:0016043;GO:0090066;GO:0065003;GO:0065007;GO:0065008;GO:0050794;GO:0008154;GO:0008150;GO:0032956;GO:0043254;GO:0110053;GO:0097435;GO:0033043;GO:0051129;GO:0051128;GO:0043244;GO:0007417;GO:0043933;GO:0032271;GO:0032272;GO:0051693;GO:0032502;GO:0008283;GO:…	K10368	CAPG	------	------	ENOG410XR0A	O:Posttranslational modification, protein turnover, chaperones	PF00626.26	Gelsolin	Gelsolin repeat	cytoplasmic
P46781	RPS9	Small ribosomal subunit protein uS4	6203	RS9_HUMAN Small ribosomal subunit protein uS4 OS=Homo sapiens OX=9606 GN=RPS9 PE=1 SV=3	0.9261	-0.1108	0.2364	down	yes	36913	39860.5	41358.9	38362	37840.8	35985.2	BP:regulation of cell proliferation;BP:regulation of biological process;BP:cellular amide metabolic process;BP:cellular biosynthetic process;BP:ribonucleoprotein complex biogenesis;BP:cellular component biogenesis;BP:peptide biosynthetic process;BP:organic substance metabolic process;BP:amide biosynthetic process;BP:biological regulation;BP:cellular component organization or biogenesis;BP:cytopla…	GO:0042127;GO:0050789;GO:0043603;GO:0044249;GO:0022613;GO:0044085;GO:0043043;GO:0071704;GO:0043604;GO:0065007;GO:0071840;GO:0002181;GO:1901566;GO:1901564;GO:0008284;GO:0043170;GO:1901576;GO:0044271;GO:0048518;GO:0009058;GO:0009059;GO:0008150;GO:0008152;GO:0006518;GO:0050794;GO:0044238;GO:0019538;GO:0042274;GO:0034641;GO:0044237;GO:0006807;GO:0009987;GO:0048522;GO:0006412GO:0032040;GO:0022626;GO:0…	K02997	RP-S9e, RPS9	hsa03010;hsa05171	Ribosome;Coronavirus disease - COVID-19	COG0522	J:Translation, ribosomal structure and biogenesis	PF00163.23;PF01479.29	Ribosomal_S4;S4	Ribosomal protein S4/S9 N-terminal domain;S4 domain	cytoplasmic
P78371	CCT2	T-complex protein 1 subunit beta	10576	TCPB_HUMAN T-complex protein 1 subunit beta OS=Homo sapiens OX=9606 GN=CCT2 PE=1 SV=4	0.9567	-0.0639	0.1587	down	yes	36495.9	38148.8	38480.4	37817.2	37169.9	35821.9	BP:regulation of metabolic process;BP:positive regulation of establishment of protein localization to telomere;BP:cellular component organization or biogenesis;BP:regulation of primary metabolic process;BP:regulation of telomerase activity;BP:positive regulation of molecular function;BP:positive regulation of biological process;BP:macromolecule localization;BP:positive regulation of DNA metabolic…	GO:0019222;GO:1904851;GO:0071840;GO:0080090;GO:0051972;GO:0044093;GO:0048518;GO:0033036;GO:0051054;GO:0051052;GO:0060255;GO:0090670;GO:0010638;GO:0051130;GO:0022607;GO:0006457;GO:0009893;GO:0070202;GO:0006458;GO:0050821;GO:0090666;GO:0050789;GO:0051347;GO:0016043;GO:0065003;GO:0065007;GO:0043085;GO:0065009;GO:0065008;GO:0051973;GO:0070203;GO:0070201;GO:0050790;GO:2000278;GO:0009889;GO:0050794;GO:…	K09494	CCT2	------	------	COG0459	S:Function unknown	PF00118.28	Cpn60_TCP1	TCP-1/cpn60 chaperonin family	cytoplasmic
M0R0F0	RPS5	Ribosomal protein S5	-	M0R0F0_HUMAN Small ribosomal subunit protein uS7 (Fragment) OS=Homo sapiens OX=9606 GN=RPS5 PE=1 SV=1	0.9607	-0.0578	0.2306	down	yes	36473.9	37967.9	37737	38198.8	35627.6	37320.1	BP:organonitrogen compound biosynthetic process;BP:regulation of translational fidelity;BP:macromolecular complex subunit organization;BP:ribosomal small subunit assembly;BP:cellular biosynthetic process;BP:cellular component organization or biogenesis;BP:ribonucleoprotein complex subunit organization;BP:ribosomal small subunit biogenesis;BP:peptide biosynthetic process;BP:cellular component orga…	GO:1901566;GO:0006450;GO:0043933;GO:0000028;GO:0044249;GO:0071840;GO:0071826;GO:0042274;GO:0043043;GO:0016043;GO:0065003;GO:0071704;GO:0022618;GO:0065007;GO:0022613;GO:0065008;GO:1901564;GO:0022607;GO:1901576;GO:0044271;GO:0009987;GO:0002181;GO:0009058;GO:0009059;GO:0008150;GO:0043604;GO:0008152;GO:0006413;GO:0044238;GO:0019538;GO:0006807;GO:0034641;GO:0044237;GO:0043170;GO:0044085;GO:0043603;GO:…	K02989	RP-S5e, RPS5	hsa03010;hsa05171	Ribosome;Coronavirus disease - COVID-19	COG0049	U:Intracellular trafficking, secretion, and vesicular transport	PF00177.25	Ribosomal_S7	Ribosomal protein S7p/S5e	cytoplasmic
P29401	TKT	Transketolase	7086	TKT_HUMAN Transketolase OS=Homo sapiens OX=9606 GN=TKT PE=1 SV=3	0.9597	-0.0593	0.4775	down	yes	36257.7	37781.4	38851.4	36711.4	37652.8	34862.6	BP:xylulose 5-phosphate metabolic process;BP:small molecule metabolic process;BP:organic cyclic compound metabolic process;BP:heterocycle metabolic process;BP:organonitrogen compound metabolic process;BP:purine nucleotide metabolic process;BP:organophosphate metabolic process;BP:nitrogen compound metabolic process;BP:nicotinamide nucleotide metabolic process;BP:regulation of biological process;BP…	GO:0051167;GO:0044281;GO:1901360;GO:0046483;GO:1901564;GO:0006163;GO:0019637;GO:0006807;GO:0046496;GO:0050789;GO:1901576;GO:0065007;GO:0008150;GO:0008152;GO:0090407;GO:0006753;GO:0006739;GO:0044249;GO:0034641;GO:0006139;GO:0046166;GO:0009987;GO:0006725;GO:0051156;GO:0055086;GO:0006081;GO:1901137;GO:1901135;GO:0006740;GO:0044237;GO:0006098;GO:0072521;GO:0006091;GO:0072524;GO:1901159;GO:0040008;GO:…	K00615	E2.2.1.1, tktA, tktB	hsa01230;hsa00030;hsa01100;hsa01200	Biosynthesis of amino acids;Pentose phosphate pathway;Metabolic pathways;Carbon metabolism	COG0021	G:Carbohydrate transport and metabolism	PF02779.28;PF00456.25;PF02780.24;PF00676.24;PF13292.10	Transket_pyr;Transketolase_N;Transketolase_C;E1_dh;DXP_synthase_N	Transketolase, pyrimidine binding domain;Transketolase, thiamine diphosphate binding domain;Transketolase, C-terminal domain;Dehydrogenase E1 component;1-deoxy-D-xylulose-5-phosphate synthase	cytoplasmic
F4ZW64	-	NF90a	3609	F4ZW64_HUMAN NF90a OS=Homo sapiens OX=9606 PE=2 SV=1	1.04	0.0566	0.2087	up	yes	36163.2	34771.9	34811.1	34732.7	35404	36922.4	BP:regulation of primary metabolic process;BP:regulation of metabolic process;BP:negative regulation of macromolecule metabolic process;BP:positive regulation of macromolecule metabolic process;BP:response to external biotic stimulus;BP:posttranscriptional regulation of gene expression;BP:interspecies interaction between organisms;BP:positive regulation of biological process;BP:negative regulatio…	GO:0080090;GO:0019222;GO:0010605;GO:0010604;GO:0043207;GO:0010608;GO:0044419;GO:0048518;GO:0048519;GO:0060255;GO:2001141;GO:1901564;GO:0051707;GO:0009607;GO:0019538;GO:0051253;GO:0009892;GO:0009893;GO:0009890;GO:0009891;GO:0051254;GO:0006807;GO:0009605;GO:0065007;GO:0050792;GO:0009889;GO:0050794;GO:0006952;GO:0043412;GO:0036211;GO:0008150;GO:0008152;GO:0051607;GO:0050896;GO:0006950;GO:0006355;GO:…	K13090	ILF3	------	------	ENOG410XPBY	K:Transcription	PF07528.18;PF20965.1;PF00035.30	DZF_N;DZF_C;dsrm	DZF N-terminal domain;DZF C-terminal domain;Double-stranded RNA binding motif	nuclear
A0A087WVQ6	CLTC	Clathrin heavy chain	1213	A0A087WVQ6_HUMAN Clathrin heavy chain OS=Homo sapiens OX=9606 GN=CLTC PE=1 SV=1	1.0317	0.045	0.345	up	yes	35854.9	34752.5	34645.2	34859.7	34962	36747.8	BP:protein localization;BP:cellular macromolecule localization;BP:intracellular protein transport;BP:nitrogen compound transport;BP:organic substance transport;BP:macromolecule localization;BP:cellular process;BP:transport;BP:establishment of protein localization;BP:biological_process;BP:establishment of localization in cell;BP:establishment of localization;BP:localization;BP:cellular localizatio…	GO:0008104;GO:0070727;GO:0006886;GO:0071705;GO:0071702;GO:0033036;GO:0009987;GO:0006810;GO:0045184;GO:0008150;GO:0051649;GO:0051234;GO:0051179;GO:0051641;GO:0016192;GO:0046907;GO:0015031GO:0000323;GO:0030135;GO:0043232;GO:0043229;GO:0043228;GO:0030130;GO:0030118;GO:0043227;GO:0043226;GO:0030136;GO:0030117;GO:0005764;GO:0072686;GO:0031982;GO:0005773;GO:0031410;GO:0071439;GO:0098797;GO:0110165;GO:0…	K04646	CLTC	hsa04961;hsa05100;hsa04721;hsa04142;hsa04144;hsa05016	Endocrine and other factor-regulated calcium reabsorption;Bacterial invasion of epithelial cells;Synaptic vesicle cycle;Lysosome;Endocytosis;Huntington disease	ENOG410XPH1	S:Function unknown	PF00637.24;PF01394.24;PF13838.10;PF09268.14;PF04053.18	Clathrin;Clathrin_propel;Clathrin_H_link;Clathrin-link;Coatomer_WDAD	Region in Clathrin and VPS;Clathrin propeller repeat;Clathrin-H-link;Clathrin, heavy-chain linker;Coatomer WD associated region	cytoplasmic
A0A140VK45	-	Proteasome subunit beta	5689	A0A140VK45_HUMAN Proteasome subunit beta OS=Homo sapiens OX=9606 PE=2 SV=1	0.974	-0.038	0.1196	down	yes	35341.4	36285.2	36551.5	36019	35099.8	35583	BP:nitrogen compound metabolic process;BP:modification-dependent macromolecule catabolic process;BP:organic substance catabolic process;BP:proteasome-mediated ubiquitin-dependent protein catabolic process;BP:organic substance metabolic process;BP:proteolysis;BP:primary metabolic process;BP:modification-dependent protein catabolic process;BP:biological_process;BP:protein catabolic process;BP:metab…	GO:0006807;GO:0043632;GO:1901575;GO:0043161;GO:0071704;GO:0006508;GO:0044238;GO:0019941;GO:0008150;GO:0030163;GO:0008152;GO:0009056;GO:0009057;GO:0051603;GO:1901564;GO:1901565;GO:0019538;GO:0010498;GO:0043170;GO:0006511GO:0043231;GO:0019774;GO:0031974;GO:1904813;GO:0043229;GO:0060205;GO:0005839;GO:0043227;GO:0043226;GO:0005737;GO:0031983;GO:0070062;GO:0000502;GO:0005634;GO:0005654;GO:0005576;GO:0…	K02732	PSMB1	hsa03050;hsa05020;hsa05022;hsa05014;hsa05016;hsa05017;hsa05010;hsa05012	Proteasome;Prion disease;Pathways of neurodegeneration - multiple diseases;Amyotrophic lateral sclerosis;Huntington disease;Spinocerebellar ataxia;Alzheimer disease;Parkinson disease	COG0638	O:Posttranslational modification, protein turnover, chaperones	PF00227.30	Proteasome	Proteasome subunit	cytoplasmic
O43852	CALU	Calumenin	813	CALU_HUMAN Calumenin OS=Homo sapiens OX=9606 GN=CALU PE=1 SV=2	0.9658	-0.0502	0.4537	down	yes	34895.7	36132.4	37450	34814.7	34647.3	35144.1	CC:endoplasmic reticulum;CC:pigment granule;CC:membrane-enclosed lumen;CC:endoplasmic reticulum membrane;CC:intracellular organelle;CC:membrane-bounded organelle;CC:organelle;CC:vesicle;CC:cytoplasmic vesicle;CC:membrane;CC:cellular anatomical entity;CC:sarcoplasmic reticulum lumen;CC:Golgi apparatus;CC:endoplasmic reticulum lumen;CC:organelle membrane;CC:melanosome;CC:intracellular membrane-boun…	GO:0005783;GO:0048770;GO:0031974;GO:0005789;GO:0043229;GO:0043227;GO:0043226;GO:0031982;GO:0031410;GO:0016020;GO:0110165;GO:0033018;GO:0005794;GO:0005788;GO:0031090;GO:0042470;GO:0043231;GO:0043233;GO:0005575;GO:0070013;GO:0005576;GO:0097708GO:0003674;GO:0005488;GO:0043169;GO:0043167;GO:0005509;GO:0046872	K23901	CALU	------	------	ENOG410XRVE	O:Posttranslational modification, protein turnover, chaperones	PF13499.10;PF00036.36;PF13405.10;PF13202.10;PF13833.10	EF-hand_7;EF-hand_1;EF-hand_6;EF-hand_5;EF-hand_8	EF-hand domain pair;EF hand;EF-hand domain;EF hand;EF-hand domain pair	ER
A0A0S2Z2Z6	ANXA6	Annexin	309	A0A0S2Z2Z6_HUMAN Annexin (Fragment) OS=Homo sapiens OX=9606 GN=ANXA6 PE=2 SV=1	0.9579	-0.0621	0.1466	down	yes	34762.6	36289	36879.5	35698.6	34469.7	35055.6	BP:regulation of sequestering of calcium ion;BP:negative regulation of sequestering of calcium ion;BP:membrane organization;BP:plasma membrane organization;BP:calcium ion homeostasis;BP:inorganic ion homeostasis;BP:cellular developmental process;BP:growth plate cartilage chondrocyte differentiation;BP:chondrocyte differentiation;BP:negative regulation of biological process;BP:chondrocyte differen…	GO:0051282;GO:0051283;GO:0061024;GO:0007009;GO:0055074;GO:0098771;GO:0048869;GO:0003418;GO:0002062;GO:0048519;GO:0003413;GO:0019725;GO:0006937;GO:0071702;GO:0001755;GO:0090497;GO:0048870;GO:0048878;GO:0007165;GO:0050789;GO:0016043;GO:0065007;GO:0071840;GO:0051560;GO:0006810;GO:0006812;GO:0006811;GO:0006816;GO:0050794;GO:0008150;GO:0051234;GO:0001778;GO:0051239;GO:0050801;GO:0030154;GO:0001667;GO:…	K17094	ANXA6	------	------	ENOG410XPUN	S:Function unknown	PF00191.24	Annexin	Annexin	cytoplasmic
P13639	EEF2	Elongation factor 2	1938	EF2_HUMAN Elongation factor 2 OS=Homo sapiens OX=9606 GN=EEF2 PE=1 SV=4	1.0177	0.0253	0.4838	up	yes	34743.6	34140.6	33698	34583.1	34191.6	35295.6	BP:regulation of primary metabolic process;BP:regulation of metabolic process;BP:positive regulation of macromolecule metabolic process;BP:cellular developmental process;BP:positive regulation of biological process;BP:regulation of macromolecule metabolic process;BP:positive regulation of metabolic process;BP:positive regulation of biosynthetic process;BP:positive regulation of gene expression;BP…	GO:0080090;GO:0019222;GO:0010604;GO:0048869;GO:0048518;GO:0060255;GO:0009893;GO:0009891;GO:0010628;GO:0043170;GO:1901576;GO:0065007;GO:0045727;GO:0009889;GO:0050794;GO:0008150;GO:0008152;GO:0010557;GO:0010556;GO:0010608;GO:0034250;GO:0030154;GO:0044249;GO:0051246;GO:0051247;GO:0032502;GO:0009987;GO:0034248;GO:0031328;GO:0031326;GO:0031325;GO:0031323;GO:0050789;GO:0071704;GO:0002244;GO:0010468;GO:…	K03234	EEF2	hsa04152;hsa04921	AMPK signaling pathway;Oxytocin signaling pathway	COG0480	O:Posttranslational modification, protein turnover, chaperones	PF00009.31;PF03764.22;PF00679.28;PF14492.10;PF03144.29	GTP_EFTU;EFG_IV;EFG_C;EFG_III;GTP_EFTU_D2	Elongation factor Tu GTP binding domain;Elongation factor G, domain IV;Elongation factor G C-terminus;Elongation Factor G, domain III;Elongation factor Tu domain 2	cytoplasmic
A0A384P5U2	-	Acidic leucine-rich nuclear phosphoprotein 32 family member	8125	A0A384P5U2_HUMAN Acidic leucine-rich nuclear phosphoprotein 32 family member OS=Homo sapiens OX=9606 PE=2 SV=1	0.9589	-0.0605	0.3296	down	yes	34437.6	35914.9	36701.6	35128.2	35284.9	33590.3	BP:nuclear transport;BP:regulation of biological process;BP:intracellular signal transduction;BP:regulation of apoptotic process;BP:regulation of programmed cell death;BP:biological regulation;BP:cellular process;BP:transport;BP:nucleocytoplasmic transport;BP:regulation of cellular process;BP:biological_process;BP:establishment of localization in cell;BP:establishment of localization;BP:localizat…	GO:0051169;GO:0050789;GO:0035556;GO:0042981;GO:0043067;GO:0065007;GO:0009987;GO:0006810;GO:0006913;GO:0050794;GO:0008150;GO:0051649;GO:0051234;GO:0051179;GO:0051641;GO:0046907;GO:0007165GO:0005783;GO:0043229;GO:0043227;GO:0043226;GO:0005737;GO:0005634;GO:0005654;GO:0048471;GO:0110165;GO:0043231;GO:0005575GO:0042393;GO:0003674;GO:0005488;GO:0003676;GO:1901363;GO:0097159;GO:0003723;GO:0005515	K18646	ANP32A_C_D	------	------	ENOG4111HZT	O:Posttranslational modification, protein turnover, chaperones	PF12799.11;PF14580.10;PF13855.10;PF13516.10	LRR_4;LRR_9;LRR_8;LRR_6	Leucine Rich repeats;Leucine-rich repeat;Leucine rich repeat;Leucine Rich repeat	cytoplasmic
Q9NZM1	MYOF	Myoferlin	26509	MYOF_HUMAN Myoferlin OS=Homo sapiens OX=9606 GN=MYOF PE=1 SV=1	0.9749	-0.0367	0.3763	down	yes	34144.1	35022.5	35644.6	34400.5	33676.1	34612.2	BP:regulation of secretion;BP:regulation of transport;BP:plasma membrane repair;BP:modulation of synaptic transmission;BP:muscle system process;BP:multicellular organismal process;BP:regulation of signaling;BP:regulation of neurotransmitter transport;BP:regulation of cell communication;BP:cellular component organization or biogenesis;BP:regulation of localization;BP:cellular component organizatio…	GO:0051046;GO:0051049;GO:0001778;GO:0050804;GO:0003012;GO:0032501;GO:0023051;GO:0051588;GO:0010646;GO:0071840;GO:0032879;GO:0016043;GO:0050789;GO:0007009;GO:0065007;GO:0099177;GO:0003008;GO:0006936;GO:0008015;GO:0009987;GO:0050794;GO:0046928;GO:0008150;GO:1903530;GO:0065008;GO:0003013;GO:0061024;GO:0001505GO:0098590;GO:0005901;GO:0044853;GO:0043227;GO:0043226;GO:0031090;GO:0031975;GO:0031410;GO:0…	K22125	MYOF	------	------	ENOG410XPT2	S:Function unknown	PF00168.34;PF08150.16;PF16165.9;PF08165.15;PF08151.16	C2;FerB;Ferlin_C;FerA;FerI	C2 domain;FerB;Ferlin C-terminus;FerA;FerI	cytoplasmic
A0A090N8Y2	ERP70	Protein disulfide-isomerase A4	9601	A0A090N8Y2_HUMAN Protein disulfide-isomerase A4 OS=Homo sapiens OX=9606 GN=ERP70 PE=2 SV=1	0.9553	-0.066	0.1805	down	yes	32835.8	34372.8	35104	33641.7	32627.6	33043.9	BP:chaperone-mediated protein folding;BP:protein localization;BP:protein folding;BP:secretion by cell;BP:cellular response to stimulus;BP:cellular macromolecule localization;BP:nitrogen compound transport;BP:organic substance transport;BP:macromolecule localization;BP:transport;BP:export from cell;BP:protein secretion;BP:cellular process;BP:establishment of protein localization;BP:response to str…	GO:0061077;GO:0008104;GO:0006457;GO:0032940;GO:0051716;GO:0070727;GO:0071705;GO:0071702;GO:0033036;GO:0006810;GO:0140352;GO:0009306;GO:0009987;GO:0045184;GO:0006950;GO:0008150;GO:0071692;GO:0051234;GO:0051179;GO:0051641;GO:0046903;GO:0050896;GO:0035592;GO:0033554;GO:0015031;GO:0034976GO:0005783;GO:0031974;GO:0048770;GO:0005788;GO:0043227;GO:0043226;GO:0031982;GO:0031410;GO:0005615;GO:0110165;GO:0…	K09582	PDIA4, ERP72	hsa04141;hsa05110;hsa04918	Protein processing in endoplasmic reticulum;Vibrio cholerae infection;Thyroid hormone synthesis	COG0526	F:Nucleotide transport and metabolism	PF00085.24;PF13848.10;PF13098.10;PF04756.17;PF01216.21	Thioredoxin;Thioredoxin_6;Thioredoxin_2;OST3_OST6;Calsequestrin	Thioredoxin;Thioredoxin-like domain;Thioredoxin-like domain;OST3 / OST6 family, transporter family;Calsequestrin	ER
A4QPB0	IQGAP1	IQ motif containing GTPase activating protein 1	8826	A4QPB0_HUMAN IQ motif containing GTPase activating protein 1 OS=Homo sapiens OX=9606 GN=IQGAP1 PE=1 SV=1	1.0225	0.0321	0.2986	up	yes	32766.9	32044.7	32125.4	31964	32254.2	33279.7	BP:regulation of kinase activity;BP:developmental growth;BP:developmental cell growth;BP:positive regulation of response to stimulus;BP:signal transduction;BP:cell surface receptor signaling pathway;BP:enzyme linked receptor protein signaling pathway;BP:transmembrane receptor protein tyrosine kinase signaling pathway;BP:cellular response to stimulus;BP:response to inorganic substance;BP:cellular …	GO:0043549;GO:0048589;GO:0048588;GO:0048584;GO:0007165;GO:0007166;GO:0007167;GO:0007169;GO:0051716;GO:0010035;GO:0048869;GO:0070849;GO:0070848;GO:0048583;GO:0048518;GO:0048519;GO:0002064;GO:1902074;GO:1990138;GO:0060255;GO:0048468;GO:0045859;GO:0051592;GO:0007173;GO:0010038;GO:0010033;GO:0042325;GO:0042327;GO:0048870;GO:1903479;GO:0009892;GO:0009893;GO:0033674;GO:0010647;GO:0023051;GO:0050789;GO:…	K16848	IQGAP1	hsa05205;hsa04520;hsa04810	Proteoglycans in cancer;Adherens junction;Regulation of actin cytoskeleton	COG5261	Z:Cytoskeleton	PF00616.23;PF03836.19;PF00612.31;PF00307.35	RasGAP;RasGAP_C;IQ;CH	GTPase-activator protein for Ras-like GTPase;RasGAP C-terminus;IQ calmodulin-binding motif;Calponin homology	cytoplasmic
Q658S9	DKFZp666I134	protein disulfide-isomerase	81567	Q658S9_HUMAN protein disulfide-isomerase (Fragment) OS=Homo sapiens OX=9606 GN=DKFZp666I134 PE=2 SV=1	0.9407	-0.0882	0.1174	down	yes	32644.4	34701	35084.9	34317.2	33317.4	31971.4	BP:protein folding;BP:regulation of apoptotic process;BP:regulation of biological process;BP:regulation of programmed cell death;BP:negative regulation of apoptotic process;BP:biological regulation;BP:negative regulation of biological process;BP:negative regulation of programmed cell death;BP:cellular process;BP:regulation of cellular process;BP:biological_process;BP:negative regulation of cellul…	GO:0006457;GO:0042981;GO:0050789;GO:0043067;GO:0043066;GO:0065007;GO:0048519;GO:0043069;GO:0009987;GO:0050794;GO:0008150;GO:0048523GO:0005783;GO:0005788;GO:0035578;GO:0060205;GO:0043226;GO:0043202;GO:0031983;GO:0070062;GO:0043227;GO:0005775;GO:0110165;GO:0031982;GO:0031974;GO:0034774;GO:1903561;GO:0043230;GO:0043231;GO:0043233;GO:0065010;GO:0043229;GO:0005575;GO:0070013;GO:0005576GO:0003674;GO:00…	K13984	TXNDC5, ERP46	hsa04141	Protein processing in endoplasmic reticulum	COG0526	S:Function unknown	PF00085.24;PF13098.10;PF04756.17	Thioredoxin;Thioredoxin_2;OST3_OST6	Thioredoxin;Thioredoxin-like domain;OST3 / OST6 family, transporter family	cytoplasmic
A0A109NGN6	-	Proteasome subunit alpha type	5686	A0A109NGN6_HUMAN Proteasome subunit alpha type OS=Homo sapiens OX=9606 PE=2 SV=1	0.9687	-0.0459	0.009779	down	yes	32559.2	33611.8	33647.4	33576.1	32657.8	32460.6	BP:nitrogen compound metabolic process;BP:modification-dependent macromolecule catabolic process;BP:organic substance catabolic process;BP:proteasome-mediated ubiquitin-dependent protein catabolic process;BP:organic substance metabolic process;BP:proteolysis;BP:primary metabolic process;BP:modification-dependent protein catabolic process;BP:biological_process;BP:protein catabolic process;BP:metab…	GO:0006807;GO:0043632;GO:1901575;GO:0043161;GO:0071704;GO:0006508;GO:0044238;GO:0019941;GO:0008150;GO:0030163;GO:0008152;GO:1901564;GO:0009056;GO:0009057;GO:0051603;GO:1901565;GO:0019538;GO:0010498;GO:0043170;GO:0006511GO:0019773;GO:0043229;GO:0043227;GO:0043226;GO:0005737;GO:0005839;GO:0005634;GO:0110165;GO:1902494;GO:0043231;GO:0032991;GO:0005829;GO:0005575	K02729	PSMA5	hsa03050;hsa05020;hsa05022;hsa05014;hsa05016;hsa05017;hsa05010;hsa05012	Proteasome;Prion disease;Pathways of neurodegeneration - multiple diseases;Amyotrophic lateral sclerosis;Huntington disease;Spinocerebellar ataxia;Alzheimer disease;Parkinson disease	COG0638	A:RNA processing and modification	PF00227.30;PF10584.13	Proteasome;Proteasome_A_N	Proteasome subunit;Proteasome subunit A N-terminal signature	cytoplasmic
A0A384NKW7	-	Exportin-2	1434	A0A384NKW7_HUMAN Exportin-2 OS=Homo sapiens OX=9606 PE=2 SV=1	0.9839	-0.0234	0.06188	down	yes	32487.3	33017.3	33095.2	32939.3	32373	32601.6	BP:protein localization to nucleus;BP:nuclear transport;BP:nuclear export;BP:protein export from nucleus;BP:protein localization;BP:cellular macromolecule localization;BP:intracellular protein transport;BP:nitrogen compound transport;BP:organic substance transport;BP:macromolecule localization;BP:transport;BP:establishment of protein localization to organelle;BP:cellular process;BP:protein import…	GO:0034504;GO:0051169;GO:0051168;GO:0006611;GO:0008104;GO:0070727;GO:0006886;GO:0071705;GO:0071702;GO:0033036;GO:0006810;GO:0072594;GO:0009987;GO:0006606;GO:0006913;GO:0045184;GO:0033365;GO:0008150;GO:0051649;GO:0051234;GO:0051179;GO:0051641;GO:0046907;GO:0015031;GO:0051170GO:0031975;GO:0005737;GO:0005654;GO:0005635;GO:0110165;GO:0031967;GO:0005829;GO:0005575GO:0140142;GO:0031267;GO:0051020;GO:00…	K18423	CSE1, CAS, XPO2	hsa05132;hsa03013	Salmonella infection;Nucleocytoplasmic transport	COG5657	O:Posttranslational modification, protein turnover, chaperones	PF03378.19;PF08506.14;PF03810.23	CAS_CSE1;Cse1;IBN_N	CAS/CSE protein, C-terminus;Cse1;Importin-beta N-terminal domain	cytoplasmic
J3KTL2	SRSF1	Serine/arginine-rich splicing factor 1	6426	J3KTL2_HUMAN Serine/arginine-rich splicing factor 1 OS=Homo sapiens OX=9606 GN=SRSF1 PE=1 SV=1	0.9699	-0.0441	0.1042	down	yes	31943.5	32933.7	33171.5	32696	32196.7	31690.4	BP:cellular component assembly;BP:regulation of nucleobase-containing compound metabolic process;BP:regulation of primary metabolic process;BP:regulation of metabolic process;BP:macromolecular complex subunit organization;BP:regulation of cellular biosynthetic process;BP:regulation of cellular metabolic process;BP:nucleic acid metabolic process;BP:cellular nitrogen compound metabolic process;BP:n…	GO:0022607;GO:0019219;GO:0080090;GO:0019222;GO:0043933;GO:0031326;GO:0031323;GO:0090304;GO:0034641;GO:0006807;GO:0044237;GO:0050789;GO:0071840;GO:0071826;GO:0000380;GO:0010468;GO:0016071;GO:0016043;GO:0065003;GO:0071704;GO:0022618;GO:0065007;GO:1901360;GO:0008380;GO:0006139;GO:0060255;GO:0009889;GO:0009987;GO:0006725;GO:0050794;GO:0000375;GO:0000377;GO:0008150;GO:0051171;GO:0008152;GO:0043484;GO:…	K12890	SRSF1, SFRS1, ASF, SF2	hsa05168;hsa03040;hsa04657	Herpes simplex virus 1 infection;Spliceosome;IL-17 signaling pathway	COG0724	J:Translation, ribosomal structure and biogenesis	PF00076.26	RRM_1	RNA recognition motif	nuclear
P18085	ARF4	ADP-ribosylation factor 4	378	ARF4_HUMAN ADP-ribosylation factor 4 OS=Homo sapiens OX=9606 GN=ARF4 PE=1 SV=3	1.0342	0.0485	0.4947	up	yes	31894.8	30840.4	32096	29584.9	32106.7	31682.8	BP:regulation of cell projection assembly;BP:protein localization;BP:regulation of cellular component organization;BP:regulation of biological process;BP:cellular localization;BP:regulation of plasma membrane bounded cell projection organization;BP:regulation of organelle organization;BP:cellular macromolecule localization;BP:regulation of plasma membrane bounded cell projection assembly;BP:intra…	GO:0060491;GO:0008104;GO:0051128;GO:0050789;GO:0051641;GO:0120035;GO:0033043;GO:0070727;GO:0120032;GO:0006886;GO:0031344;GO:0071705;GO:0065007;GO:1902115;GO:0071702;GO:1902017;GO:0033036;GO:0042127;GO:0006810;GO:0009987;GO:0050794;GO:0045184;GO:0008150;GO:0051649;GO:0051234;GO:0051179;GO:0016192;GO:0044087;GO:0046907;GO:0015031GO:0005886;GO:0043229;GO:0043227;GO:0043226;GO:0031090;GO:0016020;GO:0…	K07939	ARF4	hsa04144	Endocytosis	COG1100	J:Translation, ribosomal structure and biogenesis	PF00025.25;PF09439.14;PF08477.17;PF00071.26;PF00503.24;PF04670.16	Arf;SRPRB;Roc;Ras;G-alpha;Gtr1_RagA	ADP-ribosylation factor family;Signal recognition particle receptor beta subunit;Ras of Complex, Roc, domain of DAPkinase;Ras family;G-protein alpha subunit;Gtr1/RagA G protein conserved region	mitochondrial
Q15365	PCBP1	Poly(rC)-binding protein 1	5093	PCBP1_HUMAN Poly(rC)-binding protein 1 OS=Homo sapiens OX=9606 GN=PCBP1 PE=1 SV=2	1.165	0.2203	0.3756	up	yes	31808.2	27302	25243.5	29360.4	28394.7	35221.7	BP:regulation of primary metabolic process;BP:regulation of metabolic process;BP:organic cyclic compound biosynthetic process;BP:organic cyclic compound metabolic process;BP:positive regulation of macromolecule metabolic process;BP:positive regulation of biological process;BP:regulation of macromolecule metabolic process;BP:regulation of RNA biosynthetic process;BP:heterocycle metabolic process;B…	GO:0080090;GO:0019222;GO:1901362;GO:1901360;GO:0010604;GO:0048518;GO:0060255;GO:2001141;GO:0046483;GO:0039694;GO:0019438;GO:0009893;GO:0009891;GO:1902680;GO:0065007;GO:0018130;GO:0009889;GO:0050794;GO:0008150;GO:0008152;GO:0034654;GO:0016070;GO:0044271;GO:0006355;GO:0010557;GO:0010556;GO:0032774;GO:0044249;GO:0034641;GO:0006139;GO:0019079;GO:0009987;GO:0006725;GO:0045893;GO:0051252;GO:0051254;GO:…	K12889	PCBP1	hsa03040;hsa04216	Spliceosome;Ferroptosis	ENOG410XNN8	S:Function unknown	PF00013.33;PF07650.21;PF13083.10	KH_1;KH_2;KhpA-B_KH	KH domain;KH domain;KhpA/KhpB, KH domain	cytoplasmic
A8MU27	SUMO3	Small ubiquitin like modifier 3	-	A8MU27_HUMAN Small ubiquitin like modifier 3 OS=Homo sapiens OX=9606 GN=SUMO3 PE=1 SV=1	0.772	-0.3733	0.1736	down	yes	31805.1	41196.6	39110.3	43282.8	35819.5	27790.6	BP:nitrogen compound metabolic process;BP:protein modification by small protein conjugation;BP:protein modification by small protein conjugation or removal;BP:peptidyl-amino acid modification;BP:organic substance metabolic process;BP:post-translational protein modification;BP:macromolecule modification;BP:protein modification process;BP:biological_process;BP:metabolic process;BP:protein sumoylati…	GO:0006807;GO:0032446;GO:0070647;GO:0018193;GO:0071704;GO:0043687;GO:0043412;GO:0036211;GO:0008150;GO:0008152;GO:0016925;GO:0044238;GO:1901564;GO:0018205;GO:0043170;GO:0019538GO:0043229;GO:0043227;GO:0043226;GO:0005634;GO:0110165;GO:0043231;GO:0005575	K12160	SUMO, SMT3	hsa05418;hsa03013	Fluid shear stress and atherosclerosis;Nucleocytoplasmic transport	COG5227	S:Function unknown	PF11976.12;PF00240.27	Rad60-SLD;ubiquitin	Ubiquitin-2 like Rad60 SUMO-like;Ubiquitin family	nuclear
Q9Y3U8	RPL36	Large ribosomal subunit protein eL36	25873	RL36_HUMAN Large ribosomal subunit protein eL36 OS=Homo sapiens OX=9606 GN=RPL36 PE=1 SV=3	0.97	-0.0439	0.415	down	yes	31350.8	32319.1	32402.5	32235.6	32296.4	30405.1	BP:cellular biosynthetic process;BP:organic substance biosynthetic process;BP:cellular nitrogen compound biosynthetic process;BP:peptide biosynthetic process;BP:organic substance metabolic process;BP:cytoplasmic translation;BP:organonitrogen compound biosynthetic process;BP:amide biosynthetic process;BP:cellular process;BP:biosynthetic process;BP:macromolecule biosynthetic process;BP:biological_p…	GO:0044249;GO:1901576;GO:0044271;GO:0043043;GO:0071704;GO:0002181;GO:1901566;GO:0043604;GO:0009987;GO:0009058;GO:0009059;GO:0008150;GO:0008152;GO:1901564;GO:0044238;GO:0019538;GO:0034641;GO:0044237;GO:0043170;GO:0006807;GO:0043603;GO:0006518;GO:0006412GO:0015934;GO:0022625;GO:0043229;GO:0043228;GO:0043226;GO:0005730;GO:0110165;GO:0044391;GO:0042788;GO:0032991;GO:0005840;GO:0043232;GO:1990904;GO:0…	K02920	RP-L36e, RPL36	hsa03010;hsa05171	Ribosome;Coronavirus disease - COVID-19	COG5051	J:Translation, ribosomal structure and biogenesis	PF01158.22	Ribosomal_L36e	Ribosomal protein L36e	cytoplasmic
P02795	MT2A	Metallothionein-2	4502	MT2_HUMAN Metallothionein-2 OS=Homo sapiens OX=9606 GN=MT2A PE=1 SV=1	1.1319	0.1787	0.3097	up	yes	31319.9	27670.4	25296.7	30044.1	30023.7	32616	BP:cellular response to metal ion;BP:cellular cation homeostasis;BP:detoxification of inorganic compound;BP:ion homeostasis;BP:cellular response to inorganic substance;BP:homeostatic process;BP:inorganic ion homeostasis;BP:cellular response to chemical stimulus;BP:detoxification;BP:response to zinc ion;BP:negative regulation of growth;BP:regulation of biological process;BP:cellular response to st…	GO:0071248;GO:0030003;GO:0061687;GO:0050801;GO:0071241;GO:0042592;GO:0098771;GO:0070887;GO:0098754;GO:0010043;GO:0045926;GO:0050789;GO:0051716;GO:0071294;GO:0040008;GO:0006882;GO:0010273;GO:0071310;GO:0065007;GO:0046688;GO:0046686;GO:0048519;GO:0019725;GO:0034097;GO:0009987;GO:0006873;GO:0071276;GO:0008150;GO:0010038;GO:0055080;GO:0042221;GO:0055082;GO:0010035;GO:0010033;GO:0071280;GO:0036018;GO:…	K14739	MT1_2	hsa04978	Mineral absorption	ENOG41113QR	U:Intracellular trafficking, secretion, and vesicular transport	PF00131.24	Metallothio	Metallothionein	cytoplasmic
Q00839	HNRNPU	Heterogeneous nuclear ribonucleoprotein U	3192	HNRPU_HUMAN Heterogeneous nuclear ribonucleoprotein U OS=Homo sapiens OX=9606 GN=HNRNPU PE=1 SV=6	1.0442	0.0624	0.1042	up	yes	30997.6	29686.4	29727.8	29644.9	30539.4	31455.8	BP:dosage compensation by inactivation of X chromosome;BP:CRD-mediated mRNA stabilization;BP:maintenance of location in cell;BP:cellular response to stimulus;BP:regulation of spindle assembly;BP:regulation of cytoskeleton organization;BP:regulation of mRNA catabolic process;BP:heterocycle metabolic process;BP:negative regulation of organelle organization;BP:regulation of catabolic process;BP:nega…	GO:0009048;GO:0070934;GO:0051651;GO:0051716;GO:0090169;GO:0051493;GO:0061013;GO:0046483;GO:0010639;GO:0009894;GO:0009895;GO:0009892;GO:0009893;GO:0009890;GO:0009891;GO:0050789;GO:0071840;GO:0007623;GO:2000279;GO:2000278;GO:0016070;GO:0016071;GO:0071345;GO:0098935;GO:0010557;GO:0010556;GO:0010558;GO:2001251;GO:0034250;GO:0008152;GO:0051129;GO:0051128;GO:0051457;GO:0043489;GO:0000122;GO:0043487;GO:…	K12888	HNRNPU	hsa03040	Spliceosome	ENOG410Y1WQ;ENOG410ZRH1	A:RNA processing and modification;	PF13671.10;PF00622.32;PF02037.31	AAA_33;SPRY;SAP	AAA domain;SPRY domain;SAP domain	cytoplasmic
A0A2R8Y6J3	RPL5	Ribosomal protein L5	-	A0A2R8Y6J3_HUMAN Large ribosomal subunit protein uL18 (Fragment) OS=Homo sapiens OX=9606 GN=RPL5 PE=1 SV=1	0.9379	-0.0925	0.04315	down	yes	30404.4	32416.1	32263.2	32569	30808.4	30000.4	BP:organonitrogen compound biosynthetic process;BP:regulation of metabolic process;BP:regulation of response to stimulus;BP:regulation of protein ubiquitination involved in ubiquitin-dependent protein catabolic process;BP:negative regulation of macromolecule metabolic process;BP:positive regulation of macromolecule metabolic process;BP:regulation of signal transduction;BP:posttranscriptional regu…	GO:1901566;GO:0019222;GO:0048583;GO:2000058;GO:0010605;GO:0010604;GO:0009966;GO:0010608;GO:0043043;GO:0044092;GO:0048518;GO:0048519;GO:0006364;GO:0034470;GO:0060255;GO:0030162;GO:1901564;GO:0046483;GO:0045727;GO:0019538;GO:2000435;GO:2000434;GO:1901873;GO:0009894;GO:0022607;GO:0009892;GO:0009893;GO:1901874;GO:0009891;GO:0050821;GO:0010628;GO:0034660;GO:0000027;GO:1901576;GO:0010646;GO:0051348;GO:…	K02932	RP-L5e, RPL5	hsa03010;hsa05171	Ribosome;Coronavirus disease - COVID-19	COG0256	J:Translation, ribosomal structure and biogenesis	PF17144.8;PF14204.10	Ribosomal_L5e;Ribosomal_L18_c	Ribosomal large subunit proteins 60S L5, and 50S L18;Ribosomal L18 C-terminal region	cytoplasmic
P26639	TARS1	Threonine--tRNA ligase 1, cytoplasmic	6897	SYTC_HUMAN Threonine--tRNA ligase 1, cytoplasmic OS=Homo sapiens OX=9606 GN=TARS1 PE=1 SV=3	1.0319	0.0453	0.1166	up	yes	30042.2	29112.5	29459.8	28765.3	30075.2	30009.2	BP:threonyl-tRNA aminoacylation;BP:carboxylic acid metabolic process;BP:nucleic acid metabolic process;BP:cellular nitrogen compound metabolic process;BP:nitrogen compound metabolic process;BP:small molecule metabolic process;BP:ncRNA metabolic process;BP:organic cyclic compound metabolic process;BP:nucleobase-containing compound metabolic process;BP:cellular amino acid metabolic process;BP:organ…	GO:0006435;GO:0019752;GO:0090304;GO:0034641;GO:0006807;GO:0044281;GO:0034660;GO:1901360;GO:0006139;GO:0006520;GO:0071704;GO:0009987;GO:0006725;GO:0008150;GO:0008152;GO:0043436;GO:0046483;GO:0016070;GO:0044238;GO:1901564;GO:0006082;GO:0044237;GO:0043170;GO:0006399;GO:0043038;GO:0043039;GO:0006418GO:0043227;GO:0005737;GO:0070062;GO:0043226;GO:0110165;GO:0031982;GO:0043230;GO:1903561;GO:0005829;GO:0…	K01868	TARS, thrS	hsa00970	Aminoacyl-tRNA biosynthesis	COG0441	S:Function unknown	PF00587.29;PF03129.24;PF02824.25;PF07973.18	tRNA-synt_2b;HGTP_anticodon;TGS;tRNA_SAD	tRNA synthetase class II core domain;Anticodon binding domain;TGS domain;Threonyl and Alanyl tRNA synthetase second additional domain	cytoplasmic
P28072	PSMB6	Proteasome subunit beta type-6	5694	PSB6_HUMAN Proteasome subunit beta type-6 OS=Homo sapiens OX=9606 GN=PSMB6 PE=1 SV=4	1.0488	0.0687	0.4296	up	yes	29533.6	28158.2	28266.2	28050.2	28137.2	30930	BP:nitrogen compound metabolic process;BP:modification-dependent macromolecule catabolic process;BP:organic substance catabolic process;BP:proteasome-mediated ubiquitin-dependent protein catabolic process;BP:organic substance metabolic process;BP:proteolysis;BP:primary metabolic process;BP:modification-dependent protein catabolic process;BP:biological_process;BP:protein catabolic process;BP:metab…	GO:0006807;GO:0043632;GO:1901575;GO:0043161;GO:0071704;GO:0006508;GO:0044238;GO:0019941;GO:0008150;GO:0030163;GO:0008152;GO:0009056;GO:0009057;GO:0051603;GO:1901564;GO:1901565;GO:0019538;GO:0010498;GO:0043170;GO:0006511GO:0043231;GO:0019774;GO:0043229;GO:0000502;GO:0043227;GO:0043226;GO:0005737;GO:0070062;GO:0005634;GO:0005739;GO:0005654;GO:0032991;GO:0110165;GO:1902494;GO:1905368;GO:1905369;GO:0…	K02738	PSMB6	hsa03050;hsa05020;hsa05022;hsa05014;hsa05016;hsa05017;hsa05010;hsa05012	Proteasome;Prion disease;Pathways of neurodegeneration - multiple diseases;Amyotrophic lateral sclerosis;Huntington disease;Spinocerebellar ataxia;Alzheimer disease;Parkinson disease	ENOG410XS23	O:Posttranslational modification, protein turnover, chaperones	PF00227.30	Proteasome	Proteasome subunit	cytoplasmic
B2R6F3	SFRS3	Epididymis secretory sperm binding protein	6428	B2R6F3_HUMAN Epididymis secretory sperm binding protein OS=Homo sapiens OX=9606 GN=SFRS3 PE=2 SV=1	1.0959	0.1321	0.17	up	yes	29500.4	26919.2	27466.1	26372.3	28402.3	30598.4	BP:nuclear transport;BP:nuclear export;BP:regulation of primary metabolic process;BP:regulation of metabolic process;BP:regulation of mRNA processing;BP:primary miRNA processing;BP:organic cyclic compound metabolic process;BP:cellular response to stimulus;BP:ncRNA processing;BP:regulation of macromolecule metabolic process;BP:response to organic substance;BP:heterocycle metabolic process;BP:mRNA …	GO:0051169;GO:0051168;GO:0080090;GO:0019222;GO:0050684;GO:0031053;GO:1901360;GO:0051716;GO:0034470;GO:0060255;GO:0010033;GO:0046483;GO:0000398;GO:0006405;GO:0006807;GO:0034660;GO:0051028;GO:0050789;GO:0070918;GO:0065007;GO:0034097;GO:0006810;GO:0009889;GO:0050794;GO:0008150;GO:0008152;GO:0051236;GO:0051234;GO:0016070;GO:0016071;GO:0050658;GO:0046907;GO:0071345;GO:0050896;GO:0050657;GO:0010556;GO:…	K12892	SRSF3, SFRS3	hsa05014;hsa05168;hsa03040	Amyotrophic lateral sclerosis;Herpes simplex virus 1 infection;Spliceosome	ENOG4111N8Y	S:Function unknown	PF00076.26	RRM_1	RNA recognition motif	cytoplasmic
P62851	RPS25	Small ribosomal subunit protein eS25	6230	RS25_HUMAN Small ribosomal subunit protein eS25 OS=Homo sapiens OX=9606 GN=RPS25 PE=1 SV=1	0.8944	-0.161	0.2996	down	yes	29322	32785.2	35085.2	30485.2	28354	30290	BP:response to extracellular stimulus;BP:cellular component assembly;BP:macromolecular complex subunit organization;BP:response to nutrient levels;BP:nitrogen compound metabolic process;BP:ribosomal small subunit assembly;BP:response to starvation;BP:cellular response to amino acid starvation;BP:ncRNA metabolic process;BP:cellular component organization or biogenesis;BP:cellular response to starv…	GO:0009991;GO:0022607;GO:0043933;GO:0031667;GO:0006807;GO:0000028;GO:0042594;GO:0034198;GO:0034660;GO:0071840;GO:0009267;GO:0065003;GO:0071826;GO:0051716;GO:0016043;GO:0071704;GO:0022618;GO:0006364;GO:0022613;GO:0046483;GO:0009605;GO:0071496;GO:0034470;GO:0006139;GO:0009987;GO:0006725;GO:0031668;GO:0006950;GO:0008150;GO:0008152;GO:0007154;GO:0044238;GO:0016070;GO:0090304;GO:0016072;GO:0031669;GO:…	K02975	RP-S25e, RPS25	hsa03010;hsa05171	Ribosome;Coronavirus disease - COVID-19	COG4901	J:Translation, ribosomal structure and biogenesis	PF03297.19	Ribosomal_S25	S25 ribosomal protein	nuclear
A0A994J4R1	HNRNPD	Heterogeneous nuclear ribonucleoprotein D	-	A0A994J4R1_HUMAN Heterogeneous nuclear ribonucleoprotein D (Fragment) OS=Homo sapiens OX=9606 GN=HNRNPD PE=1 SV=1	1.0812	0.1126	0.2933	up	yes	28965.7	26789.8	28298.5	25281.2	28654.9	29276.5	BP:regulation of chromosome organization;BP:regulation of primary metabolic process;BP:regulation of metabolic process;BP:CRD-mediated mRNA stabilization;BP:negative regulation of macromolecule metabolic process;BP:positive regulation of macromolecule metabolic process;BP:posttranscriptional regulation of gene expression;BP:rhythmic process;BP:positive regulation of biological process;BP:negative…	GO:0033044;GO:0080090;GO:0019222;GO:0070934;GO:0010605;GO:0010604;GO:0010608;GO:0048511;GO:0048518;GO:0048519;GO:0051054;GO:0051052;GO:0060255;GO:0061013;GO:0042752;GO:0065008;GO:0010638;GO:0009894;GO:0009895;GO:0009892;GO:0009893;GO:0009891;GO:0010628;GO:0097167;GO:0065007;GO:0045727;GO:0051130;GO:0007623;GO:0009889;GO:0050794;GO:0008150;GO:0048255;GO:0010557;GO:0010556;GO:2001252;GO:1903312;GO:…	K13044	HNRNPABD	------	------	COG0724	S:Function unknown	PF00076.26;PF16367.9;PF08777.15;PF08143.15	RRM_1;RRM_7;RRM_3;CBFNT	RNA recognition motif;RNA recognition motif;RNA binding motif;CBFNT	cytoplasmic
A3KLL5	ATP1B1	Sodium/potassium-transporting ATPase subunit beta	481	A3KLL5_HUMAN Sodium/potassium-transporting ATPase subunit beta OS=Homo sapiens OX=9606 GN=ATP1B1 PE=2 SV=1	0.9634	-0.0538	0.4141	down	yes	28772.4	29864.2	28800.5	30927.8	28680.2	28864.6	BP:protein localization;BP:regulation of sodium ion export from cell;BP:regulation of metabolic process;BP:regulation of transport;BP:positive regulation of sodium ion export from cell;BP:regulation of calciu;BP:cation homeostasis;BP:muscle system process;BP:potassium ion homeostasis;BP:small molecule metabolic process;BP:regulation of ion transmembrane transport;BP:positive regulation of ion tra…	GO:0008104;GO:1903276;GO:0019222;GO:0051049;GO:1903278;GO:1903279;GO:0055080;GO:0003012;GO:0055075;GO:0044281;GO:0034765;GO:0034767;GO:0055082;GO:0034762;GO:0043207;GO:0070727;GO:0044860;GO:0071840;GO:0055117;GO:0044419;GO:0009199;GO:0044093;GO:0048518;GO:0033036;GO:1902305;GO:0009205;GO:0006936;GO:0051050;GO:0060255;GO:0046034;GO:2000649;GO:0055119;GO:1901379;GO:0072657;GO:0051668;GO:0009607;GO:…	K01540	ATP1B, CD298	hsa04970;hsa04971;hsa04961;hsa04960;hsa04974;hsa04976;hsa04964;hsa04022;hsa04972;hsa04024;hsa04261;hsa04978;hsa04911;hsa04973;hsa04925;hsa04919;hsa04260;hsa04918	Salivary secretion;Gastric acid secretion;Endocrine and other factor-regulated calcium reabsorption;Aldosterone-regulated sodium reabsorption;Protein digestion and absorption;Bile secretion;Proximal tubule bicarbonate reclamation;cGMP-PKG signaling pathway;Pancreatic secretion;cAMP signaling pathway;Adrenergic signaling in cardiomyocytes;Mineral absorption;Insulin secretion;Carbohydrate digestion…	ENOG411150A	U:Intracellular trafficking, secretion, and vesicular transport	PF00287.22	Na_K-ATPase	Sodium / potassium ATPase beta chain	plasma membrane
P67809	YBX1	Y-box-binding protein 1	4904	YBOX1_HUMAN Y-box-binding protein 1 OS=Homo sapiens OX=9606 GN=YBX1 PE=1 SV=3	1.1119	0.153	0.3215	up	yes	28655	25771.2	24734	26808.4	26706.1	30603.9	BP:regulation of primary metabolic process;BP:regulation of metabolic process;BP:cellular response to stimulus;BP:negative regulation of macromolecule metabolic process;BP:negative regulation of biological process;BP:regulation of macromolecule metabolic process;BP:regulation of RNA biosynthetic process;BP:response to organic substance;BP:negative regulation of metabolic process;BP:negative regul…	GO:0080090;GO:0019222;GO:0051716;GO:0010605;GO:0048519;GO:0060255;GO:2001141;GO:0010033;GO:0009892;GO:0009890;GO:0050789;GO:0065007;GO:0034097;GO:0050793;GO:0009889;GO:0009888;GO:0050794;GO:0008150;GO:0071345;GO:0050896;GO:0006355;GO:0010556;GO:0010558;GO:0009790;GO:0009792;GO:0070887;GO:0008544;GO:0001701;GO:0000122;GO:0043009;GO:0032502;GO:0032501;GO:0009987;GO:0045596;GO:0045595;GO:0045892;GO:…	K09276	YBX1, NSEP1	------	------	COG1278	K:Transcription	PF00313.26	CSD	'Cold-shock' DNA-binding domain	nuclear
Q04760	GLO1	Lactoylglutathione lyase	2739	LGUL_HUMAN Lactoylglutathione lyase OS=Homo sapiens OX=9606 GN=GLO1 PE=1 SV=4	0.9694	-0.0448	0.1577	down	yes	28610	29511.7	29588.4	29435.1	28209.3	29010.7	BP:regulation of nucleobase-containing compound metabolic process;BP:regulation of primary metabolic process;BP:regulation of metabolic process;BP:regulation of cellular biosynthetic process;BP:cell differentiation;BP:regulation of cellular metabolic process;BP:regulation of apoptotic process;BP:regulation of biological process;BP:cellular developmental process;BP:myeloid leukocyte differentiatio…	GO:0019219;GO:0080090;GO:0019222;GO:0031326;GO:0030154;GO:0031323;GO:0042981;GO:0050789;GO:0048869;GO:0002573;GO:0071704;GO:0043067;GO:0043066;GO:0065007;GO:0006749;GO:0048519;GO:0043069;GO:0010468;GO:0032502;GO:0009987;GO:0010556;GO:0060255;GO:0030316;GO:0009889;GO:0050794;GO:0044281;GO:0008150;GO:0051171;GO:0008152;GO:2001141;GO:0002521;GO:0042180;GO:0044238;GO:0005975;GO:0006081;GO:0051252;GO:…	K01759	GLO1, gloA	hsa00620;hsa01100	Pyruvate metabolism;Metabolic pathways	ENOG4111FDV	S:Function unknown	PF00903.29;PF13669.10	Glyoxalase;Glyoxalase_4	Glyoxalase/Bleomycin resistance protein/Dioxygenase superfamily;Glyoxalase/Bleomycin resistance protein/Dioxygenase superfamily	cytoplasmic
A0A7P0T9I9	NAMPT	Nicotinamide phosphoribosyltransferase	-	A0A7P0T9I9_HUMAN Nicotinamide phosphoribosyltransferase OS=Homo sapiens OX=9606 GN=NAMPT PE=1 SV=1	1.0536	0.0753	0.233	up	yes	27950.9	26529.4	26740.5	26318.3	27137.1	28764.8	BP:circadian regulation of gene expression;BP:regulation of primary metabolic process;BP:regulation of metabolic process;BP:NAD biosynthesis via nicotinamide riboside salvage pathway;BP:nucleotide biosynthetic process;BP:small molecule metabolic process;BP:organic cyclic compound biosynthetic process;BP:rhythmic process;BP:positive regulation of biological process;BP:nicotinamide nucleotide biosy…	GO:0032922;GO:0080090;GO:0019222;GO:0034356;GO:0009165;GO:0044281;GO:1901362;GO:0048511;GO:0048518;GO:0019359;GO:0042127;GO:0060255;GO:2001141;GO:0046483;GO:1901564;GO:1901566;GO:0006163;GO:0006164;GO:0019637;GO:0019438;GO:0009893;GO:0009891;GO:0006807;GO:0046496;GO:0050789;GO:0051770;GO:1901576;GO:0065007;GO:1901360;GO:0018130;GO:0007623;GO:0009889;GO:0050794;GO:0008150;GO:0008152;GO:0034654;GO:…	K03462	NAMPT	hsa00760;hsa01100;hsa04621	Nicotinate and nicotinamide metabolism;Metabolic pathways;NOD-like receptor signaling pathway	COG1488	U:Intracellular trafficking, secretion, and vesicular transport	PF04095.20;PF18127.5	NAPRTase;NAMPT_N	Nicotinate phosphoribosyltransferase;Nicotinamide phosphoribosyltransferase, N-terminal domain	cytoplasmic
P53999	SUB1	Activated RNA polymerase II transcriptional coactivator p15	10923	TCP4_HUMAN Activated RNA polymerase II transcriptional coactivator p15 OS=Homo sapiens OX=9606 GN=SUB1 PE=1 SV=3	0.9114	-0.1338	0.0656	down	yes	27762.7	30461.6	30072	30851.1	27148.2	28377.2	BP:regulation of primary metabolic process;BP:regulation of metabolic process;BP:signal transduction;BP:organic cyclic compound biosynthetic process;BP:cellular component organization or biogenesis;BP:negative regulation of macromolecule metabolic process;BP:positive regulation of macromolecule metabolic process;BP:positive regulation of biological process;BP:negative regulation of biological pro…	GO:0080090;GO:0019222;GO:0007165;GO:1901362;GO:0071840;GO:0010605;GO:0010604;GO:0048518;GO:0048519;GO:0051053;GO:0051052;GO:0060255;GO:2001141;GO:0046483;GO:0060395;GO:0010639;GO:0019438;GO:0060260;GO:0060261;GO:0022607;GO:0009892;GO:0009893;GO:0009891;GO:0035556;GO:0050789;GO:1901576;GO:0016043;GO:0065003;GO:0065007;GO:1901360;GO:0018130;GO:0009889;GO:0050794;GO:0008150;GO:0008152;GO:0034654;GO:…	K25815	SUB1	------	------	ENOG410XUB8	K:Transcription	PF02229.20	PC4	Transcriptional Coactivator p15	nuclear
A0A024RBE8	SLC25A3	Solute carrier family 25 member 3	5250	A0A024RBE8_HUMAN Solute carrier family 25 member 3 (Fragment) OS=Homo sapiens OX=9606 GN=SLC25A3 PE=2 SV=1	0.9794	-0.03	0.3889	down	yes	27714.9	28296.4	27867.9	28724.9	27398.6	28031.2	BP:phosphate ion transmembrane transport;BP:establishment of localization;BP:transmembrane transport;BP:inorganic anion transmembrane transport;BP:inorganic ion transmembrane transport;BP:inorganic anion transport;BP:transport;BP:mitochondrial phosphate ion transmembrane transport;BP:phosphate ion transport;BP:biological_process;BP:localization;BP:cellular processCC:organelle membrane;CC:intracel…	GO:0035435;GO:0051234;GO:0055085;GO:0098661;GO:0098660;GO:0015698;GO:0006810;GO:1990547;GO:0006817;GO:0008150;GO:0051179;GO:0009987GO:0031090;GO:0043229;GO:0043227;GO:0043226;GO:0005575;GO:0070062;GO:0016020;GO:0005739;GO:0031966;GO:0005886;GO:1903561;GO:0031982;GO:0043230;GO:0043231;GO:0019866;GO:0005743;GO:0110165;GO:0065010GO:0005315;GO:0003674;GO:0005488;GO:0015317;GO:0015318;GO:0022804;GO:00…	K15102	SLC25A3, PHC, PIC	------	------	ENOG410XPST	S:Function unknown	PF00153.31	Mito_carr	Mitochondrial carrier protein	mitochondrial
P50991	CCT4	T-complex protein 1 subunit delta	10575	TCPD_HUMAN T-complex protein 1 subunit delta OS=Homo sapiens OX=9606 GN=CCT4 PE=1 SV=4	0.9698	-0.0442	0.4199	down	yes	27639.9	28500	27720.7	29279.3	27290.9	27988.9	BP:regulation of metabolic process;BP:positive regulation of establishment of protein localization to telomere;BP:regulation of primary metabolic process;BP:regulation of telomerase activity;BP:positive regulation of molecular function;BP:positive regulation of biological process;BP:macromolecule localization;BP:positive regulation of DNA metabolic process;BP:regulation of DNA metabolic process;B…	GO:0019222;GO:1904851;GO:0080090;GO:0051972;GO:0044093;GO:0048518;GO:0033036;GO:0051054;GO:0051052;GO:0060255;GO:0090670;GO:0010638;GO:0051130;GO:0006457;GO:0009893;GO:0070202;GO:0050821;GO:0090666;GO:0050789;GO:0051347;GO:0065007;GO:0043085;GO:0065009;GO:0065008;GO:0051973;GO:0070203;GO:0070201;GO:0050790;GO:2000278;GO:0009889;GO:0050794;GO:0008150;GO:0061077;GO:0010604;GO:1900180;GO:1900182;GO:…	K09496	CCT4	------	------	COG0459	O:Posttranslational modification, protein turnover, chaperones	PF00118.28	Cpn60_TCP1	TCP-1/cpn60 chaperonin family	cytoplasmic
B2R4W8	hCG_1994130	Small ribosomal subunit protein uS8	6210	B2R4W8_HUMAN Small ribosomal subunit protein uS8 OS=Homo sapiens OX=9606 GN=hCG_1994130 PE=2 SV=1	0.991	-0.013	0.1469	down	yes	27622.2	27872.5	27925.7	27819.3	27716.4	27527.9	BP:positive regulation of cell cycle;BP:response to external biotic stimulus;BP:response to virus;BP:peptide biosynthetic process;BP:interspecies interaction between organisms;BP:positive regulation of biological process;BP:regulation of cell proliferation;BP:translation at presynapse;BP:response to biotic stimulus;BP:response to other organism;BP:organonitrogen compound metabolic process;BP:resp…	GO:0045787;GO:0043207;GO:0009615;GO:0043043;GO:0044419;GO:0048518;GO:0042127;GO:0140236;GO:0009607;GO:0051707;GO:1901564;GO:0009605;GO:1901566;GO:0019538;GO:0050789;GO:0140242;GO:0140241;GO:1901576;GO:0065007;GO:0071840;GO:0050794;GO:0008150;GO:0008152;GO:0044271;GO:0050896;GO:0006518;GO:0044249;GO:0034641;GO:0042274;GO:0022613;GO:0008284;GO:0009987;GO:0002181;GO:0043604;GO:0043603;GO:0043170;GO:…	K02957	RP-S15Ae, RPS15A	hsa03010;hsa05171	Ribosome;Coronavirus disease - COVID-19	COG0096	J:Translation, ribosomal structure and biogenesis	PF00410.23	Ribosomal_S8	Ribosomal protein S8	cytoplasmic
B4DMF5	-	Glutamate dehydrogenase	2746	B4DMF5_HUMAN Glutamate dehydrogenase OS=Homo sapiens OX=9606 PE=2 SV=1	0.9559	-0.0651	0.08808	down	yes	27593.9	28865.7	29069.5	28662	27244.3	27943.6	BP:regulation of peptide transport;BP:positive regulation of insulin secretion;BP:regulation of secretion;BP:positive regulation of secretion;BP:regulation of transport;BP:small molecule metabolic process;BP:small molecule catabolic process;BP:small molecule biosynthetic process;BP:tricarboxylic acid metabolic process;BP:dicarboxylic acid biosynthetic process;BP:glutamine metabolic process;BP:pos…	GO:0090087;GO:0032024;GO:0051046;GO:0051047;GO:0051049;GO:0044281;GO:0044282;GO:0044283;GO:0072350;GO:0043650;GO:0006541;GO:0048518;GO:0051050;GO:0090276;GO:0090277;GO:0043436;GO:1901565;GO:0043649;GO:0043648;GO:1901564;GO:1901566;GO:0016054;GO:0016053;GO:1903532;GO:0009063;GO:0006807;GO:0009065;GO:0009064;GO:0051222;GO:0051223;GO:0050789;GO:1901576;GO:1901575;GO:0010646;GO:0050708;GO:0065007;GO:…	K00261	GLUD1_2, gdhA	hsa00250;hsa01100;hsa04964;hsa01200;hsa00220;hsa00910;hsa04217	Alanine, aspartate and glutamate metabolism;Metabolic pathways;Proximal tubule bicarbonate reclamation;Carbon metabolism;Arginine biosynthesis;Nitrogen metabolism;Necroptosis	COG0334	E:Amino acid transport and metabolism	PF00208.25;PF02812.22	ELFV_dehydrog;ELFV_dehydrog_N	Glutamate/Leucine/Phenylalanine/Valine dehydrogenase;Glu/Leu/Phe/Val dehydrogenase, dimerisation domain	cytoplasmic
B4DV28	-	cDNA FLJ54170, highly similar to Cytosolic nonspecific dipeptidase	55748	B4DV28_HUMAN Cytosolic non-specific dipeptidase OS=Homo sapiens OX=9606 PE=2 SV=1	0.9208	-0.119	0.3436	down	yes	27345.7	29696.2	31164.6	28227.8	28567.2	26124.2	BP:nitrogen compound metabolic process;BP:organic substance metabolic process;BP:proteolysis;BP:biological_process;BP:metabolic process;BP:organonitrogen compound metabolic process;BP:primary metabolic process;BP:protein metabolic process;BP:macromolecule metabolic processCC:membrane-bounded organelle;CC:organelle;CC:cytoplasm;CC:extracellular exosome;CC:nucleoplasm;CC:cellular anatomical entity;…	GO:0006807;GO:0071704;GO:0006508;GO:0008150;GO:0008152;GO:1901564;GO:0044238;GO:0019538;GO:0043170GO:0043227;GO:0043226;GO:0005737;GO:0070062;GO:0005654;GO:0110165;GO:1903561;GO:0031982;GO:0043230;GO:0005829;GO:0005575;GO:0065010GO:0008238;GO:0003674;GO:0005488;GO:0008233;GO:0008237;GO:0043169;GO:0008235;GO:0004180;GO:0016805;GO:0043167;GO:0070573;GO:0046872;GO:0016787;GO:0103046;GO:0140096;GO:00…	K08660	CNDP2	hsa01100;hsa00340;hsa00330;hsa00410	Metabolic pathways;Histidine metabolism;Arginine and proline metabolism;beta-Alanine metabolism	COG0624	E:Amino acid transport and metabolism	PF01546.32;PF07687.18	Peptidase_M20;M20_dimer	Peptidase family M20/M25/M40;Peptidase dimerisation domain	cytoplasmic
A0A494BZW2	LRBA	LPS responsive beige-like anchor protein	987	A0A494BZW2_HUMAN LPS responsive beige-like anchor protein OS=Homo sapiens OX=9606 GN=LRBA PE=1 SV=2	0.9292	-0.1059	0.2859	down	yes	27302.9	29382.5	27948.3	30816.7	27448.9	27157	BP:protein localization;BP:macroautophagy;BP:organelle disassembly;BP:cellular catabolic process;BP:cellular localization;BP:mitochondrion organization;BP:cellular macromolecule localization;BP:cellular component organization;BP:cellular component organization or biogenesis;BP:protein localization to pre-autophagosomal structure;BP:macromolecule localization;BP:mitochondrion disassembly;BP:autoph…	GO:0008104;GO:0016236;GO:1903008;GO:0044248;GO:0051641;GO:0007005;GO:0070727;GO:0016043;GO:0071840;GO:0034497;GO:0033036;GO:0061726;GO:0006914;GO:0009987;GO:0008150;GO:0008152;GO:0009056;GO:0051179;GO:0061912;GO:0006996;GO:0000422;GO:0000423;GO:0044237;GO:0061919;GO:0022411GO:0005789;GO:0043229;GO:0043227;GO:0043226;GO:0031090;GO:0016020;GO:0005774;GO:0098588;GO:0110165;GO:0005794;GO:0005886;GO:0…	K24181	LRBA	------	------	ENOG410XNQC	S:Function unknown	PF15787.9;PF02138.22;PF06469.15;PF20426.2;PF14844.10;PF13385.10;PF20425.2	DUF4704;Beach;DUF1088;NBCH_WD40;PH_BEACH;Laminin_G_3;Neurobeachin	Neurobeachin/BDCP, DUF4704 alpha solenoid region;Beige/BEACH domain;Neurobeachin-like, DUF1088;Neurobeachin beta propeller domain;PH domain associated with Beige/BEACH;Concanavalin A-like lectin/glucanases superfamily;Neurobeachin alpha solenoid region	peroxisomal
P12956	XRCC6	X-ray repair cross-complementing protein 6	2547	XRCC6_HUMAN X-ray repair cross-complementing protein 6 OS=Homo sapiens OX=9606 GN=XRCC6 PE=1 SV=2	0.984	-0.0233	0.419	down	yes	27251.2	27695.1	27529.3	27860.8	27658.4	26844	BP:regulation of phosphate metabolic process;BP:regulation of primary metabolic process;BP:regulation of metabolic process;BP:regulation of response to stimulus;BP:positive regulation of defense response;BP:organic cyclic compound metabolic process;BP:positive regulation of response to external stimulus;BP:cellular response to stimulus;BP:hyperosmotic salinity response;BP:double-strand break repa…	GO:0019220;GO:0080090;GO:0019222;GO:0048583;GO:0031349;GO:1901360;GO:0032103;GO:0051716;GO:0042538;GO:0006302;GO:0043207;GO:0051707;GO:0044419;GO:0006266;GO:0010720;GO:0048518;GO:0065007;GO:0042127;GO:0048584;GO:0006281;GO:0060255;GO:0045859;GO:0042327;GO:1903708;GO:2001141;GO:1902679;GO:1903706;GO:0046483;GO:0042325;GO:0009607;GO:0010468;GO:0002376;GO:0010558;GO:0033554;GO:0050778;GO:0009892;GO:…	K10884	XRCC6, KU70, G22P1	hsa03450	Non-homologous end-joining	ENOG410XNXU	L:Replication, recombination and repair	PF03731.19;PF02735.20;PF03730.18;PF02037.31	Ku_N;Ku;Ku_C;SAP	Ku70/Ku80 N-terminal alpha/beta domain;Ku70/Ku80 beta-barrel domain;Ku70/Ku80 C-terminal arm;SAP domain	cytoplasmic
P04080	CSTB	Cystatin-B	1476	CYTB_HUMAN Cystatin-B OS=Homo sapiens OX=9606 GN=CSTB PE=1 SV=2	0.9388	-0.0911	0.4705	down	yes	27034.1	28797.1	30338.5	27255.7	28304.3	25764	BP:regulation of primary metabolic process;BP:regulation of metabolic process;BP:behavior;BP:cellular component organization or biogenesis;BP:negative regulation of molecular function;BP:negative regulation of biological process;BP:regulation of macromolecule metabolic process;BP:regulation of proteolysis;BP:organonitrogen compound metabolic process;BP:protein metabolic process;BP:negative regula…	GO:0080090;GO:0019222;GO:0007610;GO:0071840;GO:0044092;GO:0048519;GO:0060255;GO:0030162;GO:1901564;GO:0019538;GO:0009892;GO:0050789;GO:0051346;GO:0016043;GO:0065007;GO:0065009;GO:0007626;GO:0050790;GO:0008150;GO:0008152;GO:0010605;GO:0051336;GO:0043086;GO:0051248;GO:0097435;GO:0051246;GO:0032501;GO:0030534;GO:0009987;GO:0043170;GO:0006807;GO:0045861;GO:0071704;GO:0010466;GO:0052547;GO:0051171;GO:…	K13907	CSTA_B	------	------	ENOG41121QW	S:Function unknown	PF00031.25	Cystatin	Cystatin domain	cytoplasmic
F4ZW62	-	NF45	3608	F4ZW62_HUMAN NF45 OS=Homo sapiens OX=9606 PE=1 SV=1	1.0341	0.0484	0.2604	up	yes	27022.9	26132	26413.9	25850.2	26523.8	27521.9	BP:regulation of primary metabolic process;BP:regulation of metabolic process;BP:positive regulation of cellular biosynthetic process;BP:regulation of cellular biosynthetic process;BP:positive regulation of cellular metabolic process;BP:positive regulation of nitrogen compound metabolic process;BP:regulation of cellular metabolic process;BP:regulation of biological process;BP:positive regulation …	GO:0080090;GO:0019222;GO:0031328;GO:0031326;GO:0031325;GO:0051173;GO:0031323;GO:0050789;GO:0009893;GO:0010604;GO:0009891;GO:0019219;GO:0010556;GO:0065007;GO:0048518;GO:0010468;GO:0045935;GO:0060255;GO:0009889;GO:0050794;GO:0008150;GO:0045893;GO:2001141;GO:0051252;GO:0051254;GO:1902680;GO:0006355;GO:0010557;GO:0048522;GO:0051171GO:0043229;GO:0043228;GO:0043227;GO:0005575;GO:0005730;GO:0005634;GO:0…	K13089	ILF2	------	------	ENOG410XQCJ	K:Transcription	PF07528.18;PF20965.1	DZF_N;DZF_C	DZF N-terminal domain;DZF C-terminal domain	nuclear
O95782	AP2A1	AP-2 complex subunit alpha-1	160	AP2A1_HUMAN AP-2 complex subunit alpha-1 OS=Homo sapiens OX=9606 GN=AP2A1 PE=1 SV=3	0.973	-0.0395	0.4945	down	yes	27002.2	27752.6	28619.1	26886	26738.9	27265.4	BP:protein localization;BP:regulation of primary metabolic process;BP:regulation of metabolic process;BP:regulation of transport;BP:positive regulation of receptor-mediated endocytosis;BP:regulation of cell projection organization;BP:positive regulation of cell projection organization;BP:negative regulation of macromolecule metabolic process;BP:cellular macromolecule localization;BP:positive regu…	GO:0008104;GO:0080090;GO:0019222;GO:0051049;GO:0048260;GO:0031344;GO:0031346;GO:0010605;GO:0070727;GO:0048518;GO:0048519;GO:0033036;GO:0042127;GO:0140239;GO:0051050;GO:0060255;GO:0045184;GO:0010976;GO:0010975;GO:0031503;GO:0016192;GO:0043255;GO:0099590;GO:0009892;GO:0009890;GO:0120035;GO:0050789;GO:0006886;GO:0065007;GO:0045912;GO:0065008;GO:0051130;GO:1900125;GO:0006810;GO:0009889;GO:0050794;GO:…	K11824	AP2A	hsa04721;hsa05016;hsa04961;hsa04144	Synaptic vesicle cycle;Huntington disease;Endocrine and other factor-regulated calcium reabsorption;Endocytosis	ENOG410XNQE	H:Coenzyme transport and metabolism	PF01602.24;PF02296.20;PF02883.24;PF12717.11	Adaptin_N;Alpha_adaptin_C;Alpha_adaptinC2;Cnd1	Adaptin N terminal region;Alpha adaptin AP2, C-terminal domain;Adaptin C-terminal domain;non-SMC mitotic condensation complex subunit 1	cytoplasmic
Q9NS25	SPANXB1	Sperm protein associated with the nucleus on the X chromosome B1	728695	SPNXB_HUMAN Sperm protein associated with the nucleus on the X chromosome B1 OS=Homo sapiens OX=9606 GN=SPANXB1 PE=1 SV=2	0.9951	-0.0071	0.4936	down	yes	26933.8	27066.5	26966.4	27166.7	26809.2	27058.3	BP:male gamete generation;BP:cellular process involved in reproduction in multicellular organism;BP:cell development;BP:gamete generation;BP:cellular developmental process;BP:developmental process;BP:multicellular organismal reproductive process;BP:cellular process;BP:germ cell development;BP:reproductive process;BP:spermatogenesis;BP:biological_process;BP:spermatid development;BP:developmental p…	GO:0048232;GO:0022412;GO:0048468;GO:0007276;GO:0048869;GO:0032502;GO:0048609;GO:0009987;GO:0007281;GO:0022414;GO:0007283;GO:0008150;GO:0007286;GO:0003006;GO:0048856GO:0043229;GO:0043227;GO:0043226;GO:0005737;GO:0005634;GO:0110165;GO:0043231;GO:0005575	------	------	------	------	ENOG4110P2D;ENOG41115AG	S:Function unknown;	PF07458.16	SPAN-X	Sperm protein associated with nucleus, mapped to X chromosome	nuclear
A0A1B0GVG8	VIM	Vimentin	-	A0A1B0GVG8_HUMAN Vimentin (Fragment) OS=Homo sapiens OX=9606 GN=VIM PE=1 SV=1	1.1188	0.162	0.08903	up	yes	26756.3	23916.1	23628.6	24203.7	25893.6	27618.9	BP:regulation of primary metabolic process;BP:regulation of metabolic process;BP:signal transduction;BP:negative regulation of cell projection organization;BP:regulation of cell projection organization;BP:cellular component organization or biogenesis;BP:cellular response to stimulus;BP:positive regulation of macromolecule metabolic process;BP:response to external biotic stimulus;BP:cellular devel…	GO:0080090;GO:0019222;GO:0007165;GO:0031345;GO:0031344;GO:0071840;GO:0051716;GO:0010604;GO:0043207;GO:0048869;GO:0048518;GO:0048519;GO:0002064;GO:0042127;GO:0060255;GO:0048468;GO:0061013;GO:0010977;GO:0010975;GO:0010033;GO:0045727;GO:0009607;GO:0009605;GO:0045104;GO:0060395;GO:0010243;GO:0045103;GO:0032967;GO:0009894;GO:0070887;GO:0021782;GO:0009891;GO:0010628;GO:0031175;GO:0120036;GO:0032495;GO:…	K07606	VIM	hsa05206;hsa05169	MicroRNAs in cancer;Epstein-Barr virus infection	ENOG410XRBS	Z:Cytoskeleton	PF04732.18	Filament_head	Intermediate filament head	mitochondrial
Q9Y266	NUDC	Nuclear migration protein nudC	10726	NUDC_HUMAN Nuclear migration protein nudC OS=Homo sapiens OX=9606 GN=NUDC PE=1 SV=1	1.0153	0.0219	0.3711	up	yes	26468.2	26070.5	26418.1	25722.9	26463.3	26473	BP:protein folding;BP:mitotic cell cycle process;BP:nucleus localization;BP:establishment of organelle localization;BP:establishment of chromosome localization;BP:cell cycle;BP:cellular component organization;BP:response to nitrogen compound;BP:response to organic substance;BP:mitotic metaphase plate congression;BP:cellular component organization or biogenesis;BP:microtubule cytoskeleton organiza…	GO:0006457;GO:1903047;GO:0051647;GO:0051656;GO:0051303;GO:0007049;GO:0016043;GO:1901698;GO:0010033;GO:0007080;GO:0071840;GO:1902850;GO:0009719;GO:0006810;GO:0022402;GO:0009987;GO:0007051;GO:0007052;GO:0008150;GO:0010243;GO:0051649;GO:0051310;GO:0042221;GO:0043434;GO:0051234;GO:0051179;GO:0051640;GO:0051641;GO:0006996;GO:0046907;GO:0007017;GO:0007010;GO:1901700;GO:0051301;GO:0009725;GO:0050000;GO:…	K25866	NUDC	------	------	ENOG410XQVU	S:Function unknown	PF04969.20;PF16273.9;PF14050.10	CS;NuDC;Nudc_N	CS domain;Nuclear distribution C domain;N-terminal conserved domain of Nudc.	cytoplasmic
A0A140VK44	-	Proteasome subunit alpha type	5687	A0A140VK44_HUMAN Proteasome subunit alpha type OS=Homo sapiens OX=9606 PE=2 SV=1	0.9322	-0.1013	0.1532	down	yes	26295.3	28207.6	28611	27804.3	27042.8	25547.8	BP:regulation of primary metabolic process;BP:regulation of metabolic process;BP:skeletal muscle tissue development;BP:positive regulation of molecular function;BP:regulation of macromolecule metabolic process;BP:protein catabolic process;BP:regulation of RNA biosynthetic process;BP:organonitrogen compound metabolic process;BP:organonitrogen compound catabolic process;BP:protein metabolic process…	GO:0080090;GO:0019222;GO:0007519;GO:0044093;GO:0060255;GO:0030163;GO:2001141;GO:1901564;GO:1901565;GO:0019538;GO:0050789;GO:1901575;GO:0065007;GO:0065009;GO:0009889;GO:0009888;GO:0050794;GO:0008150;GO:0008152;GO:0051603;GO:0010498;GO:0006355;GO:0006511;GO:0006508;GO:0032502;GO:0019941;GO:0051092;GO:0051091;GO:0051090;GO:0051252;GO:0043170;GO:0006807;GO:0031326;GO:0031323;GO:0043632;GO:0071704;GO:…	K02730	PSMA6	hsa03050;hsa05020;hsa05022;hsa05014;hsa05016;hsa05017;hsa05010;hsa05012	Proteasome;Prion disease;Pathways of neurodegeneration - multiple diseases;Amyotrophic lateral sclerosis;Huntington disease;Spinocerebellar ataxia;Alzheimer disease;Parkinson disease	ENOG410XR7X	O:Posttranslational modification, protein turnover, chaperones	PF00227.30;PF10584.13	Proteasome;Proteasome_A_N	Proteasome subunit;Proteasome subunit A N-terminal signature	cytoplasmic
A0A994J749	IMPDH	Inosine-5'-monophosphate dehydrogenase	-	A0A994J749_HUMAN Inosine-5'-monophosphate dehydrogenase OS=Homo sapiens OX=9606 GN=IMPDH PE=3 SV=1	1.0223	0.0318	0.2754	up	yes	26223.5	25652.1	25539.3	25764.9	26590.9	25856.1	BP:regulation of primary metabolic process;BP:regulation of metabolic process;BP:purine ribonucleoside monophosphate metabolic process;BP:nucleotide biosynthetic process;BP:signal transduction;BP:ribonucleoside monophosphate metabolic process;BP:organic cyclic compound biosynthetic process;BP:purine ribonucleoside monophosphate biosynthetic process;BP:ER-nucleus signaling pathway;BP:cellular resp…	GO:0080090;GO:0019222;GO:0009167;GO:0009165;GO:0007165;GO:0009161;GO:1901362;GO:0009168;GO:0006984;GO:0051716;GO:0010604;GO:0048518;GO:0006177;GO:0060255;GO:0046037;GO:2001141;GO:1901564;GO:0046483;GO:0030968;GO:0006163;GO:0033554;GO:0006164;GO:0019637;GO:0019438;GO:0044281;GO:0051252;GO:0009893;GO:0006807;GO:0035556;GO:0042981;GO:1901576;GO:0009127;GO:0065007;GO:1901360;GO:0010468;GO:1901566;GO:…	K24297	QRICH1	------	------	ENOG410XQR6	S:Function unknown	PF00478.29;PF12012.12;PF00571.32;PF03060.19;PF01070.22	IMPDH;DUF3504;CBS;NMO;FMN_dh	IMP dehydrogenase / GMP reductase domain;Domain of unknown function;CBS domain;Nitronate monooxygenase;FMN-dependent dehydrogenase	cytoplasmic
O43776	NARS1	Asparagine--tRNA ligase, cytoplasmic	4677	SYNC_HUMAN Asparagine--tRNA ligase, cytoplasmic OS=Homo sapiens OX=9606 GN=NARS1 PE=1 SV=1	1.0168	0.024	0.4966	up	yes	26130.2	25699.2	25180.3	26218.2	26196.6	26063.9	BP:anatomical structure development;BP:carboxylic acid metabolic process;BP:nucleic acid metabolic process;BP:cellular nitrogen compound metabolic process;BP:nitrogen compound metabolic process;BP:ncRNA metabolic process;BP:organic cyclic compound metabolic process;BP:nucleobase-containing compound metabolic process;BP:cerebral cortex development;BP:cellular amino acid metabolic process;BP:organi…	GO:0048856;GO:0019752;GO:0090304;GO:0034641;GO:0006807;GO:0034660;GO:1901360;GO:0006139;GO:0021987;GO:0006520;GO:0071704;GO:0046483;GO:0032502;GO:0006421;GO:0009987;GO:0006725;GO:0008150;GO:0008152;GO:0043436;GO:1901564;GO:0016070;GO:0044238;GO:0016477;GO:0006082;GO:0048870;GO:0044237;GO:0043170;GO:0006399;GO:0043038;GO:0043039;GO:0006418;GO:0044281GO:0043227;GO:0043226;GO:0005737;GO:0070062;GO:0…	K01893	NARS, asnS	hsa00970	Aminoacyl-tRNA biosynthesis	COG0017	J:Translation, ribosomal structure and biogenesis	PF00152.24;PF20917.1;PF01336.29	tRNA-synt_2;AsnRS_N;tRNA_anti-codon	tRNA synthetases class II;Asparaginal-tRNA synthetase, N-terminal domain;OB-fold nucleic acid binding domain	cytoplasmic
A0A024R3X4	HSPD1	60 kDa heat shock protein, mitochondrial	3329	A0A024R3X4_HUMAN 60 kDa heat shock protein, mitochondrial (Fragment) OS=Homo sapiens OX=9606 GN=HSPD1 PE=2 SV=1	1.0991	0.1363	0.06434	up	yes	25996.1	23651.6	23101.8	24201.4	25698.3	26293.8	BP:regulation of T cell mediated immunity;BP:regulation of primary metabolic process;BP:regulation of metabolic process;BP:positive regulation of response to stimulus;BP:regulation of response to stimulus;BP:positive regulation of defense response;BP:regulation of lymphocyte mediated immunity;BP:positive regulation of leukocyte mediated immunity;BP:nitrogen compound transport;BP:regulation of mol…	GO:0002709;GO:0080090;GO:0019222;GO:0048584;GO:0048583;GO:0031349;GO:0002706;GO:0002705;GO:0071705;GO:0065009;GO:0007165;GO:0042110;GO:1901360;GO:0002708;GO:0016445;GO:0051716;GO:0006986;GO:0045785;GO:0070727;GO:0071310;GO:0010950;GO:0001817;GO:0044419;GO:0044743;GO:0048291;GO:0032729;GO:0048518;GO:0048519;GO:0033036;GO:0009266;GO:0034514;GO:0032655;GO:0045190;GO:0032653;GO:0070585;GO:0060255;GO:…	K04077	groEL, HSPD1	hsa05134;hsa04940;hsa05417;hsa03018;hsa05152	Legionellosis;Type I diabetes mellitus;Lipid and atherosclerosis;RNA degradation;Tuberculosis	COG0459	K:Transcription	PF00118.28	Cpn60_TCP1	TCP-1/cpn60 chaperonin family	mitochondrial
A0A384P5T6	-	Epididymis secretory sperm binding protein	10525	A0A384P5T6_HUMAN Hypoxia up-regulated protein 1 OS=Homo sapiens OX=9606 PE=2 SV=1	1.0528	0.0742	0.1698	up	yes	25930.7	24630.5	24458.9	24802.2	26523.7	25337.8	BP:negative regulation of apoptotic signaling pathway;BP:regulation of apoptotic signaling pathway;BP:negative regulation of response to stimulus;BP:regulation of response to stimulus;BP:regulation of neuron apoptotic process;BP:negative regulation of neuron apoptotic process;BP:negative regulation of response to endoplasmic reticulum stress;BP:cellular response to stimulus;BP:regulation of signa…	GO:2001234;GO:2001233;GO:0048585;GO:0048583;GO:0043523;GO:0043524;GO:1903573;GO:0051716;GO:0009966;GO:0048519;GO:1903382;GO:1903381;GO:0002931;GO:0016192;GO:0033554;GO:0070887;GO:1902235;GO:1902236;GO:0042981;GO:0050789;GO:0001666;GO:0006888;GO:0071453;GO:0065007;GO:0071456;GO:0006810;GO:1905897;GO:0050794;GO:0006950;GO:0008150;GO:1902532;GO:0051234;GO:0009968;GO:0046907;GO:0080134;GO:0080135;GO:…	K09486	HYOU1	hsa04141	Protein processing in endoplasmic reticulum	COG0443	O:Posttranslational modification, protein turnover, chaperones	PF00012.24;PF06723.17	HSP70;MreB_Mbl	Hsp70 protein;MreB/Mbl protein	ER
A8K6Q8	-	Transferrin receptor protein 1	7037	A8K6Q8_HUMAN Transferrin receptor protein 1 OS=Homo sapiens OX=9606 PE=2 SV=1	0.9485	-0.0763	0.2293	down	yes	25828.5	27229.5	27751.9	26707.1	26459.4	25197.6	BP:protein localization;BP:regulation of phosphate metabolic process;BP:regulation of primary metabolic process;BP:regulation of metabolic process;BP:regulation of RNA biosynthetic process;BP:positive regulation of response to stimulus;BP:regulation of response to stimulus;BP:negative regulation of organelle organization;BP:regulation of lymphocyte mediated immunity;BP:positive regulation of leuk…	GO:0008104;GO:0019220;GO:0080090;GO:0019222;GO:2001141;GO:0048584;GO:0048583;GO:0010639;GO:0002706;GO:0002705;GO:0003013;GO:0006826;GO:0007165;GO:0002700;GO:0003018;GO:0010042;GO:0002573;GO:0002708;GO:0045780;GO:0010604;GO:0045785;GO:0009966;GO:0048869;GO:0043067;GO:0045830;GO:0043066;GO:0002639;GO:0044093;GO:0048518;GO:0002682;GO:0033036;GO:0050801;GO:0043122;GO:0043123;GO:0019725;GO:0051054;GO:…	K06503	TFRC, CD71	hsa04350;hsa04145;hsa04144;hsa04640;hsa04066;hsa04216	TGF-beta signaling pathway;Phagosome;Endocytosis;Hematopoietic cell lineage;HIF-1 signaling pathway;Ferroptosis	COG2234	S:Function unknown	PF04389.21;PF04253.19;PF02225.26	Peptidase_M28;TFR_dimer;PA	Peptidase family M28;Transferrin receptor-like dimerisation domain;PA domain	peroxisomal
A0A994J6T1	RAC1	Rac family small GTPase 1	-	A0A994J6T1_HUMAN Ras-related C3 botulinum toxin substrate 1 OS=Homo sapiens OX=9606 GN=RAC1 PE=1 SV=1	0.9936	-0.0093	0.1855	down	yes	25757.6	25922.7	25848.2	25997.2	25794.6	25720.7	BP:regulation of primary metabolic process;BP:regulation of metabolic process;BP:membrane organization;BP:macromolecular complex subunit organization;BP:establishment or maintenance of cell polarity;BP:signal transduction;BP:cell surface receptor signaling pathway;BP:cell chemotaxis;BP:regulation of phosphate metabolic process;BP:cellular component organization or biogenesis;BP:neuron projection …	GO:0080090;GO:0019222;GO:0061024;GO:0043933;GO:0007163;GO:0007165;GO:0007166;GO:0060326;GO:0019220;GO:0071840;GO:0097485;GO:0042330;GO:0043652;GO:0051493;GO:0048518;GO:0065007;GO:0007015;GO:0006935;GO:0060255;GO:0008360;GO:0030041;GO:0042325;GO:0065008;GO:0048870;GO:0071526;GO:0022604;GO:0022607;GO:0009893;GO:1902622;GO:0031175;GO:0120036;GO:0035556;GO:0050789;GO:0045937;GO:0016601;GO:0016043;GO:…	K04392	RAC1	hsa05132;hsa05131;hsa05130;hsa04613;hsa05212;hsa04650;hsa05210;hsa05211;hsa04024;hsa04530;hsa04670;hsa04145;hsa05231;hsa04510;hsa04380;hsa04062;hsa05415;hsa05416;hsa05417;hsa05135;hsa05020;hsa05022;hsa04520;hsa04810;hsa04310;hsa05163;hsa05120;hsa05208;hsa05100;hsa05205;hsa04620;hsa05200;hsa05203;hsa04071;hsa04662;hsa04014;hsa04664;hsa04666;hsa04010;hsa04151;hsa04932;hsa04933;hsa05418;hsa04972;hsa…	Salmonella infection;Shigellosis;Pathogenic Escherichia coli infection;Neutrophil extracellular trap formation;Pancreatic cancer;Natural killer cell mediated cytotoxicity;Colorectal cancer;Renal cell carcinoma;cAMP signaling pathway;Tight junction;Leukocyte transendothelial migration;Phagosome;Choline metabolism in cancer;Focal adhesion;Osteoclast differentiation;Chemokine signaling pathway;Diabe…	COG1100	K:Transcription	PF00071.26;PF08477.17	Ras;Roc	Ras family;Ras of Complex, Roc, domain of DAPkinase	cytoplasmic
P25789	PSMA4	Proteasome subunit alpha type-4	5685	PSA4_HUMAN Proteasome subunit alpha type-4 OS=Homo sapiens OX=9606 GN=PSMA4 PE=1 SV=1	0.9268	-0.1097	0.001047	down	yes	25649.6	27674.4	27734.5	27614.2	25675.8	25623.5	BP:nitrogen compound metabolic process;BP:modification-dependent macromolecule catabolic process;BP:organic substance catabolic process;BP:organic substance metabolic process;BP:ubiquitin-dependent protein catabolic process;BP:proteolysis;BP:primary metabolic process;BP:modification-dependent protein catabolic process;BP:biological_process;BP:protein catabolic process;BP:metabolic process;BP:orga…	GO:0006807;GO:0043632;GO:1901575;GO:0071704;GO:0006511;GO:0006508;GO:0044238;GO:0019941;GO:0008150;GO:0030163;GO:0008152;GO:1901564;GO:0009056;GO:0009057;GO:0051603;GO:1901565;GO:0019538;GO:0010498;GO:0043170GO:0035770;GO:0000932;GO:0043229;GO:0036464;GO:0000502;GO:0043227;GO:0043226;GO:0005737;GO:0099080;GO:0005839;GO:0005634;GO:0005654;GO:0019773;GO:0110165;GO:1902494;GO:1905368;GO:1905369;GO:0…	K02728	PSMA4	hsa03050;hsa05020;hsa05022;hsa05014;hsa05016;hsa05017;hsa05010;hsa05012	Proteasome;Prion disease;Pathways of neurodegeneration - multiple diseases;Amyotrophic lateral sclerosis;Huntington disease;Spinocerebellar ataxia;Alzheimer disease;Parkinson disease	COG0638	C:Energy production and conversion	PF00227.30;PF10584.13	Proteasome;Proteasome_A_N	Proteasome subunit;Proteasome subunit A N-terminal signature	cytoplasmic
A0A087WXM6	RPL17	Large ribosomal subunit protein uL22	-	A0A087WXM6_HUMAN Large ribosomal subunit protein uL22 (Fragment) OS=Homo sapiens OX=9606 GN=RPL17 PE=1 SV=1	1.0203	0.029	0.1085	up	yes	25490.3	24983.7	24805.1	25162.3	25525.5	25455.2	BP:cellular biosynthetic process;BP:organic substance biosynthetic process;BP:cellular nitrogen compound biosynthetic process;BP:cellular amide metabolic process;BP:peptide biosynthetic process;BP:organic substance metabolic process;BP:cytoplasmic translation;BP:organonitrogen compound biosynthetic process;BP:amide biosynthetic process;BP:cellular process;BP:biosynthetic process;BP:macromolecule …	GO:0044249;GO:1901576;GO:0044271;GO:0043603;GO:0043043;GO:0071704;GO:0002181;GO:1901566;GO:0043604;GO:0009987;GO:0009058;GO:0009059;GO:0008150;GO:0008152;GO:1901564;GO:0044238;GO:0019538;GO:0034641;GO:0044237;GO:0043170;GO:0006807;GO:0006518;GO:0006412GO:0022626;GO:0022625;GO:0043226;GO:0043229;GO:0043228;GO:0015934;GO:0005634;GO:0043227;GO:0005737;GO:0110165;GO:0044391;GO:0043231;GO:0032991;GO:0…	K02880	RP-L17e, RPL17	hsa03010;hsa05171	Ribosome;Coronavirus disease - COVID-19	COG0091	J:Translation, ribosomal structure and biogenesis	PF00237.23	Ribosomal_L22	Ribosomal protein L22p/L17e	cytoplasmic
Q96AG4	LRRC59	Leucine-rich repeat-containing protein 59	55379	LRC59_HUMAN Leucine-rich repeat-containing protein 59 OS=Homo sapiens OX=9606 GN=LRRC59 PE=1 SV=1	0.9481	-0.0769	0.4434	down	yes	25125.1	26501.3	27060.8	25941.8	26465.7	23784.6	BP:signal transduction;BP:regulation of biological process;BP:biological regulation;BP:cellular process;BP:regulation of cellular process;BP:biological_processCC:nuclear envelope;CC:endoplasmic reticulum;CC:endoplasmic reticulum membrane;CC:intracellular organelle;CC:non-membrane-bounded organelle;CC:mitochondrial nucleoid;CC:membrane-bounded organelle;CC:organelle;CC:cytoplasm;CC:organelle membr…	GO:0007165;GO:0050789;GO:0065007;GO:0009987;GO:0050794;GO:0008150GO:0005635;GO:0005783;GO:0005789;GO:0043229;GO:0043228;GO:0042645;GO:0043227;GO:0043226;GO:0005737;GO:0031090;GO:0016020;GO:0009295;GO:0110165;GO:0031967;GO:0031975;GO:0043231;GO:0043232;GO:0005575GO:1901363;GO:0003674;GO:0003676;GO:0050839;GO:0097159;GO:0045296;GO:0003723;GO:0005515;GO:0005488	------	------	------	------	ENOG4111GH4	S:Function unknown	PF13855.10;PF12799.11	LRR_8;LRR_4	Leucine rich repeat;Leucine Rich repeats	nuclear
P62277	RPS13	Small ribosomal subunit protein uS15	6207	RS13_HUMAN Small ribosomal subunit protein uS15 OS=Homo sapiens OX=9606 GN=RPS13 PE=1 SV=2	1.0646	0.0903	0.4953	up	yes	25080.2	23558.2	24701.3	22415.1	23637.2	26523.2	BP:negative regulation of RNA splicing;BP:negative regulation of metabolic process;BP:regulation of primary metabolic process;BP:regulation of metabolic process;BP:negative regulation of cellular biosynthetic process;BP:regulation of cellular biosynthetic process;BP:negative regulation of cellular metabolic process;BP:regulation of cellular metabolic process;BP:cellular biosynthetic process;BP:ne…	GO:0033119;GO:0009892;GO:0080090;GO:0019222;GO:0031327;GO:0031326;GO:0031324;GO:0031323;GO:0044249;GO:0010629;GO:0050789;GO:0071840;GO:0010605;GO:0009890;GO:0042274;GO:0043603;GO:0043484;GO:0043043;GO:0019219;GO:0044085;GO:0065007;GO:0022613;GO:0048519;GO:0010468;GO:0043170;GO:0045934;GO:1901576;GO:0060255;GO:0044271;GO:0009987;GO:0009889;GO:0050794;GO:0071704;GO:0009058;GO:0009059;GO:0008150;GO:…	K02953	RP-S13e, RPS13	hsa03010;hsa05171	Ribosome;Coronavirus disease - COVID-19	COG0184	J:Translation, ribosomal structure and biogenesis	PF08069.16;PF00312.26	Ribosomal_S13_N;Ribosomal_S15	Ribosomal S13/S15 N-terminal domain;Ribosomal protein S15	mitochondrial
Q59EF6	-	Calpain-2 catalytic subunit	824	Q59EF6_HUMAN Calpain-2 catalytic subunit (Fragment) OS=Homo sapiens OX=9606 PE=2 SV=1	1.0665	0.0929	0.02972	up	yes	24893.4	23341.5	23592.2	23090.8	25003.3	24783.6	BP:primary metabolic process;BP:regulation of phosphate metabolic process;BP:regulation of metabolic process;BP:proteolysis involved in cellular protein catabolic process;BP:behavior;BP:syncytium formation by plasma membrane fusion;BP:behavioral response to pain;BP:response to amino acid;BP:cellular response to stimulus;BP:response to external biotic stimulus;BP:blastocyst development;BP:regulati…	GO:0044238;GO:0019220;GO:0019222;GO:0051603;GO:0007610;GO:0000768;GO:0048266;GO:0043200;GO:0051716;GO:0043207;GO:0001824;GO:0051493;GO:0043067;GO:0009612;GO:0042981;GO:0045834;GO:0048518;GO:0060255;GO:0060143;GO:0060142;GO:0007520;GO:0010035;GO:0010033;GO:0044703;GO:0009607;GO:0009605;GO:0044706;GO:0019538;GO:0010243;GO:0051094;GO:0016540;GO:0043068;GO:0048646;GO:0009893;GO:0009891;GO:0000302;GO:…	K03853	CAPN2	hsa05131;hsa04141;hsa04218;hsa04510;hsa05022;hsa04210;hsa05010;hsa04217	Shigellosis;Protein processing in endoplasmic reticulum;Cellular senescence;Focal adhesion;Pathways of neurodegeneration - multiple diseases;Apoptosis;Alzheimer disease;Necroptosis	ENOG410XP0B	O:Posttranslational modification, protein turnover, chaperones	PF00648.25;PF01067.26;PF13405.10;PF00036.36;PF13833.10	Peptidase_C2;Calpain_III;EF-hand_6;EF-hand_1;EF-hand_8	Calpain family cysteine protease;Calpain large subunit, domain III;EF-hand domain;EF hand;EF-hand domain pair	cytoplasmic
A8KAP3	-	116 kDa U5 small nuclear ribonucleoprotein component	9343	A8KAP3_HUMAN 116 kDa U5 small nuclear ribonucleoprotein component OS=Homo sapiens OX=9606 PE=2 SV=1	1.019	0.0272	0.09078	up	yes	24886.9	24421.9	24386.8	24457	24740.5	25033.3	BP:organic cyclic compound metabolic process;BP:cellular response to stimulus;BP:response to salt;BP:response to organic substance;BP:heterocycle metabolic process;BP:mRNA splicing, via spliceosome;BP:response to organonitrogen compound;BP:nitrogen compound metabolic process;BP:biological_process;BP:metabolic process;BP:RNA metabolic process;BP:mRNA metabolic process;BP:response to nitrogen compo…	GO:1901360;GO:0051716;GO:1902074;GO:0010033;GO:0046483;GO:0000398;GO:0010243;GO:0006807;GO:0008150;GO:0008152;GO:0016070;GO:0016071;GO:1901698;GO:0071466;GO:0034641;GO:0070887;GO:0014070;GO:0006139;GO:0008380;GO:0009987;GO:0006725;GO:0043279;GO:0043170;GO:0050896;GO:0090304;GO:0009410;GO:0071704;GO:0000375;GO:0000377;GO:0042220;GO:0042221;GO:1901700;GO:0044238;GO:0044237;GO:0006396;GO:0006397GO:0…	K12852	EFTUD2	hsa03040	Spliceosome	COG0480	U:Intracellular trafficking, secretion, and vesicular transport	PF00009.31;PF16004.9;PF00679.28;PF03764.22;PF03144.29;PF14492.10	GTP_EFTU;EFTUD2;EFG_C;EFG_IV;GTP_EFTU_D2;EFG_III	Elongation factor Tu GTP binding domain;116 kDa U5 small nuclear ribonucleoprotein component N-terminus;Elongation factor G C-terminus;Elongation factor G, domain IV;Elongation factor Tu domain 2;Elongation Factor G, domain III	cytoplasmic
A0A384MR27	-	Galectin	3956	A0A384MR27_HUMAN Galectin OS=Homo sapiens OX=9606 PE=2 SV=1	1.0433	0.0612	0.1272	up	yes	24844.2	23813.1	24027.1	23599.1	24497.1	25191.3	BP:positive regulation of response to stimulus;BP:regulation of response to stimulus;BP:positive regulation of defense response;BP:regulation of defense response;BP:positive regulation of inflammatory response;BP:positive regulation of cell adhesion;BP:regulation of signal transduction;BP:positive regulation of signal transduction;BP:cell activation involved in immune response;BP:regulation of in…	GO:0048584;GO:0048583;GO:0031349;GO:0031347;GO:0050729;GO:0045785;GO:0009966;GO:0009967;GO:0002263;GO:0050727;GO:0048522;GO:0048518;GO:0002682;GO:0043122;GO:0043123;GO:0046649;GO:0002376;GO:0045321;GO:0031295;GO:0050789;GO:0075294;GO:1903131;GO:0002684;GO:0002366;GO:0065007;GO:0030098;GO:0098609;GO:0050792;GO:0050794;GO:0043903;GO:0001775;GO:0008150;GO:0051239;GO:1902533;GO:1902531;GO:0002521;GO:…	K06830	LGALS1	------	------	ENOG4111EA0	S:Function unknown	PF00337.26	Gal-bind_lectin	Galactoside-binding lectin	cytoplasmic
A0A385KNS5	CD44	CD44 antigen	960	A0A385KNS5_HUMAN CD44 antigen OS=Homo sapiens OX=9606 GN=CD44 PE=4 SV=1	1.031	0.044	0.3438	up	yes	24604.3	23864.5	23283.1	24445.9	24758.6	24450	BP:negative regulation of apoptotic signaling pathway;BP:positive regulation of heterotypic cell-cell adhesion;BP:regulation of heterotypic cell-cell adhesion;BP:regulation of phosphate metabolic process;BP:regulation of primary metabolic process;BP:regulation of metabolic process;BP:negative regulation of intrinsic apoptotic signaling pathway in response to DNA damage by p53 class mediator;BP:ne…	GO:2001234;GO:0034116;GO:0034114;GO:0019220;GO:0080090;GO:0019222;GO:1902166;GO:0048585;GO:0048584;GO:0048583;GO:0007160;GO:0007165;GO:0007166;GO:1902165;GO:1903037;GO:0031344;GO:0019221;GO:0010605;GO:0010604;GO:0009968;GO:0045785;GO:0009966;GO:0009967;GO:2001233;GO:0070848;GO:0048513;GO:1900623;GO:0048518;GO:1901796;GO:0042127;GO:0031589;GO:1902229;GO:0030214;GO:0060255;GO:0046649;GO:0030162;GO:…	K06256	CD44	hsa05131;hsa05205;hsa05206;hsa04512;hsa05169;hsa04640	Shigellosis;Proteoglycans in cancer;MicroRNAs in cancer;ECM-receptor interaction;Epstein-Barr virus infection;Hematopoietic cell lineage	ENOG4111S6T	U:Intracellular trafficking, secretion, and vesicular transport	PF00193.21	Xlink	Extracellular link domain	plasma membrane
J3KP15	SRSF2	Serine and arginine rich splicing factor 2	-	J3KP15_HUMAN Serine/arginine-rich splicing factor 2 OS=Homo sapiens OX=9606 GN=SRSF2 PE=1 SV=9	0.8854	-0.1756	0.1563	down	yes	24334.3	27483.8	26916.7	28051	23035.5	25633.1	BP:response to extracellular stimulus;BP:primary metabolic process;BP:regulation of primary metabolic process;BP:regulation of metabolic process;BP:regulation of cellular biosynthetic process;BP:regulation of cellular metabolic process;BP:response to nutrient levels;BP:nitrogen compound metabolic process;BP:regulation of mRNA splicing, via spliceosome;BP:macromolecule metabolic process;BP:organic…	GO:0009991;GO:0044238;GO:0080090;GO:0019222;GO:0031326;GO:0031323;GO:0031667;GO:0006807;GO:0048024;GO:0043170;GO:1901360;GO:0000381;GO:0071704;GO:0043484;GO:0050789;GO:0019219;GO:0065007;GO:0014070;GO:0050684;GO:0033273;GO:0010468;GO:0033197;GO:1901700;GO:0006139;GO:0060255;GO:0006725;GO:0007584;GO:0009987;GO:0009889;GO:0050794;GO:0000377;GO:0008150;GO:0051171;GO:0008152;GO:0042221;GO:0009605;GO:…	K12891	SRSF2_8, SFRS2A_B	hsa05168;hsa03040	Herpes simplex virus 1 infection;Spliceosome	ENOG4111NJ8	A:RNA processing and modification	PF00076.26	RRM_1	RNA recognition motif	nuclear
P49327	FASN	Fatty acid synthase	2194	FAS_HUMAN Fatty acid synthase OS=Homo sapiens OX=9606 GN=FASN PE=1 SV=3	1.0489	0.0689	0.2624	up	yes	23995.4	22877.6	22721.1	23034.2	23288.9	24701.8	BP:monocyte differentiation;BP:ether metabolic process;BP:cell development;BP:neutrophil differentiation;BP:small molecule metabolic process;BP:small molecule biosynthetic process;BP:myeloid leukocyte differentiation;BP:establishment of endothelial barrier;BP:cellular response to stimulus;BP:cellular developmental process;BP:interspecies interaction between organisms;BP:granulocyte differentiatio…	GO:0030224;GO:0018904;GO:0048468;GO:0030223;GO:0044281;GO:0044283;GO:0002573;GO:0061028;GO:0051716;GO:0048869;GO:0044419;GO:0030851;GO:0046504;GO:0006662;GO:0002066;GO:0002064;GO:0032787;GO:0043436;GO:0051702;GO:0010033;GO:0016053;GO:0090557;GO:0006629;GO:1901576;GO:0044788;GO:0071353;GO:0030879;GO:0006954;GO:0034097;GO:1903131;GO:0006952;GO:0006950;GO:0008150;GO:0008152;GO:0002521;GO:0097384;GO:…	K00665	FASN	hsa01212;hsa01100;hsa00061;hsa04910;hsa04936;hsa04152	Fatty acid metabolism;Metabolic pathways;Fatty acid biosynthesis;Insulin signaling pathway;Alcoholic liver disease;AMPK signaling pathway	COG3321	Q:Secondary metabolites biosynthesis, transport and catabolism	PF00698.25;PF00109.30;PF00975.24;PF08659.14;PF16197.9;PF02801.26;PF21149.1;PF00107.30;PF13602.10;PF08242.16;PF21089.1;PF00550.29;PF13847.10;PF00106.29	Acyl_transf_1;ketoacyl-synt;Thioesterase;KR;KAsynt_C_assoc;Ketoacyl-synt_C;FAS_pseudo-KR;ADH_zinc_N;ADH_zinc_N_2;Methyltransf_12;PKS_DH_N;PP-binding;Methyltransf_31;adh_short	Acyl transferase domain;Beta-ketoacyl synthase, N-terminal domain;Thioesterase domain;KR domain;Ketoacyl-synthetase C-terminal extension;Beta-ketoacyl synthase, C-terminal domain;Fatty acid synthase, pseudo-KR domain;Zinc-binding dehydrogenase;Zinc-binding dehydrogenase;Methyltransferase domain;Polyketide synthase dehydratase domain;Phosphopantetheine attachment site;Methyltransferase domain;shor…	cytoplasmic
B2RAR6	-	cDNA, FLJ95068, highly similar to Homo sapiens eukaryotic translation elongation factor 1 delta (guanine nucleotide exchange protein) (EEF1D), transcript variant 1, mRNA	1936	B2RAR6_HUMAN Elongation factor 1-delta OS=Homo sapiens OX=9606 PE=2 SV=1	0.9242	-0.1137	0.05696	down	yes	23831.1	25784.8	25658.7	25910.8	24301.8	23360.3	CC:macromolecular complex;CC:cellular_component;CC:eukaryotic translation elongation factor 1 complexMF:translation regulator activity, nucleic acid binding;MF:nucleic acid binding;MF:organic cyclic compound binding;MF:translation factor activity, RNA binding;MF:molecular_function;MF:binding;MF:translation regulator activity;MF:translation elongation factor activity;MF:heterocyclic compound bindi…	GO:0032991;GO:0005575;GO:0005853GO:0090079;GO:0003676;GO:0097159;GO:0008135;GO:0003674;GO:0005488;GO:0045182;GO:0003746;GO:1901363	K15410	EEF1D	------	------	COG2092	J:Translation, ribosomal structure and biogenesis	PF00736.23;PF10587.13	EF1_GNE;EF-1_beta_acid	EF-1 guanine nucleotide exchange domain;Eukaryotic elongation factor 1 beta central acidic region	nuclear
A0A0B4J1Z1	SRSF7	Serine and arginine rich splicing factor 7	6432	A0A0B4J1Z1_HUMAN Serine and arginine rich splicing factor 7 OS=Homo sapiens OX=9606 GN=SRSF7 PE=1 SV=1	1.0422	0.0596	0.1069	up	yes	23688.1	22729.8	22863.6	22596	23374	24002.2	BP:regulation of primary metabolic process;BP:regulation of metabolic process;BP:regulation of mRNA processing;BP:negative regulation of mRNA processing;BP:organic cyclic compound metabolic process;BP:cellular response to stimulus;BP:negative regulation of macromolecule metabolic process;BP:negative regulation of biological process;BP:regulation of macromolecule metabolic process;BP:response to o…	GO:0080090;GO:0019222;GO:0050684;GO:0050686;GO:1901360;GO:0051716;GO:0010605;GO:0048519;GO:0060255;GO:0010033;GO:0046483;GO:0000398;GO:0009892;GO:0009890;GO:0010629;GO:0006807;GO:0051028;GO:0050789;GO:0065007;GO:0034097;GO:0006139;GO:0006810;GO:0009889;GO:0050794;GO:0008150;GO:0008152;GO:0051236;GO:0051234;GO:0016070;GO:0016071;GO:0050658;GO:0071345;GO:0050896;GO:0050657;GO:0010556;GO:1903311;GO:…	K12896	SRSF7, SFRS7	hsa05014;hsa05168;hsa03040	Amyotrophic lateral sclerosis;Herpes simplex virus 1 infection;Spliceosome	ENOG4111N8Y	S:Function unknown	PF00076.26	RRM_1	RNA recognition motif	cytoplasmic
P17987	TCP1	T-complex protein 1 subunit alpha	6950	TCPA_HUMAN T-complex protein 1 subunit alpha OS=Homo sapiens OX=9606 GN=TCP1 PE=1 SV=1	0.9601	-0.0587	0.1456	down	yes	23536.4	24514.4	24236.2	24792.6	23220.8	23851.9	BP:regulation of metabolic process;BP:positive regulation of establishment of protein localization to telomere;BP:cellular component organization or biogenesis;BP:regulation of primary metabolic process;BP:regulation of telomerase activity;BP:positive regulation of molecular function;BP:positive regulation of biological process;BP:macromolecule localization;BP:positive regulation of DNA metabolic…	GO:0019222;GO:1904851;GO:0071840;GO:0080090;GO:0051972;GO:0044093;GO:0048518;GO:0033036;GO:0051054;GO:0051052;GO:0060255;GO:0090670;GO:0010638;GO:0090685;GO:0051130;GO:0022607;GO:0006457;GO:0009893;GO:0070202;GO:0050821;GO:0090666;GO:0050789;GO:0051347;GO:0016043;GO:0065003;GO:0065007;GO:0043085;GO:0065009;GO:0065008;GO:0051973;GO:0070203;GO:0070201;GO:0050790;GO:2000278;GO:0009889;GO:0050794;GO:…	K09493	CCT1, TCP1	------	------	COG0459	O:Posttranslational modification, protein turnover, chaperones	PF00118.28	Cpn60_TCP1	TCP-1/cpn60 chaperonin family	cytoplasmic
A0A384MTL2	-	Transgelin	8407	A0A384MTL2_HUMAN Transgelin OS=Homo sapiens OX=9606 PE=2 SV=1	0.9325	-0.1008	0.01767	down	yes	23323.8	25011	25195.3	24826.7	23456.8	23190.8	BP:cell differentiation;BP:cellular component organization or biogenesis;BP:cellular developmental process;BP:fibril organization;BP:cellular component organization;BP:epithelial cell differentiation;BP:developmental process;BP:cellular process;BP:biological_process;BP:actin filament organizationCC:actin cytoskeleton;CC:intracellular organelle;CC:non-membrane-bounded organelle;CC:membrane-bounded…	GO:0030154;GO:0071840;GO:0048869;GO:0097435;GO:0016043;GO:0030855;GO:0032502;GO:0009987;GO:0008150;GO:0007015GO:0015629;GO:0043229;GO:0043228;GO:0043227;GO:0043226;GO:0005856;GO:1903561;GO:0031982;GO:0110165;GO:0070062;GO:0043230;GO:0043232;GO:0005829;GO:0005575;GO:0005576;GO:0065010GO:0003674;GO:0005488;GO:0003779;GO:0051015;GO:0050839;GO:0008092;GO:0045296;GO:0005515;GO:0044877	K20526	TAGLN	------	------	COG5199	I:Lipid transport and metabolism	PF00307.35;PF00402.22	CH;Calponin	Calponin homology;Calponin family repeat	nuclear
A0A804HK30	LRPPRC	Leucine rich pentatricopeptide repeat containing	-	A0A804HK30_HUMAN Leucine rich pentatricopeptide repeat containing OS=Homo sapiens OX=9606 GN=LRPPRC PE=1 SV=1	1.0217	0.031	0.4731	up	yes	23118.3	22626.3	22340.4	22912.2	22635.5	23601.1	BP:regulation of metabolic process;BP:establishment of mitochondrion localization;BP:establishment of organelle localization;BP:organic cyclic compound metabolic process;BP:regulation of primary metabolic process;BP:negative regulation of macromolecule metabolic process;BP:posttranscriptional regulation of gene expression;BP:negative regulation of biological process;BP:microtubule-based transport…	GO:0019222;GO:0051654;GO:0051656;GO:1901360;GO:0080090;GO:0010605;GO:0010608;GO:0048519;GO:0099111;GO:0060255;GO:0010970;GO:0062125;GO:0046483;GO:0044248;GO:0019439;GO:0009894;GO:0009895;GO:0009892;GO:0051028;GO:0050789;GO:1901575;GO:0065007;GO:0009057;GO:1901361;GO:0006810;GO:0009889;GO:0050794;GO:0008150;GO:0008152;GO:0051236;GO:0051234;GO:0016070;GO:0050658;GO:0044270;GO:0046907;GO:0072384;GO:…	K17964	LRPPRC	------	------	ENOG410XSG9	S:Function unknown	PF13041.10;PF01535.24;PF13812.10;PF17177.8;PF12854.11	PPR_2;PPR;PPR_3;PPR_long;PPR_1	PPR repeat family;PPR repeat;Pentatricopeptide repeat domain;Pentacotripeptide-repeat region of PRORP;PPR repeat	mitochondrial
Q13404	UBE2V1	Ubiquitin-conjugating enzyme E2 variant 1	387522; 7335	UB2V1_HUMAN Ubiquitin-conjugating enzyme E2 variant 1 OS=Homo sapiens OX=9606 GN=UBE2V1 PE=1 SV=2	1.0643	0.0899	0.3295	up	yes	22782.3	21406.5	20358.9	22454.1	23029.2	22535.3	BP:regulation of primary metabolic process;BP:regulation of metabolic process;BP:positive regulation of response to stimulus;BP:regulation of response to stimulus;BP:organic cyclic compound metabolic process;BP:regulation of protein K63-linked ubiquitination;BP:cellular response to stimulus;BP:positive regulation of macromolecule metabolic process;BP:postreplication repair;BP:regulation of signal…	GO:0080090;GO:0019222;GO:0048584;GO:0048583;GO:1901360;GO:1900044;GO:0051716;GO:0010604;GO:0006301;GO:0009966;GO:0048869;GO:0070647;GO:0032446;GO:0044093;GO:0048518;GO:0070534;GO:0043122;GO:0043123;GO:0006282;GO:0006281;GO:0060255;GO:2001141;GO:0046483;GO:1901564;GO:0019538;GO:0016567;GO:0033554;GO:1901873;GO:0009893;GO:0009891;GO:1902523;GO:0006807;GO:0050789;GO:0065007;GO:0065009;GO:0009889;GO:…	K10704	UBE2V	hsa05131	Shigellosis	ENOG4111MDW;ENOG410XRWR	O:Posttranslational modification, protein turnover, chaperones;S:Function unknown	PF00179.30	UQ_con	Ubiquitin-conjugating enzyme	cytoplasmic
A6QKW0	SHINC3	SHINC3	55161	A6QKW0_HUMAN SHINC3 OS=Homo sapiens OX=9606 GN=SHINC3 PE=2 SV=1	0.9694	-0.0448	0.1417	down	yes	22712.4	23429	23672.4	23185.6	22892.8	22532.1	BP:regulation of organelle organization;BP:positive regulation of response to stimulus;BP:positive regulation of signaling;BP:membrane organization;BP:regulation of signaling;BP:positive regulation of cell communication;BP:regulation of cell communication;BP:cellular component organization or biogenesis;BP:positive regulation of IRE1-mediated unfolded protein response;BP:cellular response to stim…	GO:0033043;GO:0048584;GO:0023056;GO:0061024;GO:0023051;GO:0010647;GO:0010646;GO:0071840;GO:1903896;GO:0051716;GO:0071786;GO:1903897;GO:0009966;GO:0016043;GO:0050789;GO:1903899;GO:0065007;GO:0048518;GO:1905897;GO:1905898;GO:0048583;GO:0009987;GO:0050794;GO:0051128;GO:0006950;GO:0008150;GO:1903371;GO:0006996;GO:0050896;GO:0080135;GO:0007029;GO:1903894;GO:0033554;GO:0009967;GO:1900101;GO:1900103;GO:…	K20724	TMEM33	hsa03013	Nucleocytoplasmic transport	ENOG4111BM3	S:Function unknown	PF03661.17	TMEM33_Pom33	Transmembrane protein 33/Nucleoporin POM33	ER
E9KL35	-	Small ribosomal subunit protein RACK1	10399	E9KL35_HUMAN Small ribosomal subunit protein RACK1 OS=Homo sapiens OX=9606 PE=1 SV=1	1.0648	0.0906	0.2933	up	yes	22691.5	21310.1	21006.5	21613.7	21761.8	23621.3	BP:regulation of transport;BP:regulation of phosphate metabolic process;BP:cellular response to stimulus;BP:regulation of metabolic process;BP:regulation of molecular function;BP:regulation of phosphorylation;BP:positive regulation of phosphorylation;BP:negative regulation of phosphorylation;BP:response to monosaccharide;BP:protein metabolic process;BP:positive regulation of catabolic process;BP:…	GO:0051049;GO:0019220;GO:0051716;GO:0019222;GO:0065009;GO:0042325;GO:0042327;GO:0042326;GO:0034284;GO:0019538;GO:0009896;GO:0009894;GO:0009892;GO:0009893;GO:0009890;GO:0051222;GO:0051223;GO:0050789;GO:0051345;GO:0070201;GO:0043412;GO:0010556;GO:0009967;GO:0010558;GO:1901298;GO:1901299;GO:0051129;GO:0051128;GO:0042176;GO:1903829;GO:0032446;GO:0043687;GO:1904377;GO:1904375;GO:0001558;GO:0045926;GO:…	K14753	RACK1	hsa05162	Measles	ENOG410XQGZ	S:Function unknown	PF00400.36;PF20426.2;PF12894.11	WD40;NBCH_WD40;ANAPC4_WD40	WD domain, G-beta repeat;Neurobeachin beta propeller domain;Anaphase-promoting complex subunit 4 WD40 domain	cytoplasmic
P52597	HNRNPF	Heterogeneous nuclear ribonucleoprotein F	3185	HNRPF_HUMAN Heterogeneous nuclear ribonucleoprotein F OS=Homo sapiens OX=9606 GN=HNRNPF PE=1 SV=3	1.091	0.1257	0.03412	up	yes	22611.4	20725.9	20997.8	20454	22843.5	22379.2	BP:regulation of RNA splicing;BP:regulation of nucleobase-containing compound metabolic process;BP:regulation of primary metabolic process;BP:regulation of metabolic process;BP:regulation of cellular biosynthetic process;BP:regulation of cellular metabolic process;BP:nucleic acid metabolic process;BP:cellular nitrogen compound metabolic process;BP:nitrogen compound metabolic process;BP:mRNA splic…	GO:0043484;GO:0019219;GO:0080090;GO:0019222;GO:0031326;GO:0031323;GO:0090304;GO:0034641;GO:0006807;GO:0000398;GO:0050789;GO:1901360;GO:0006139;GO:0008380;GO:0071704;GO:0065007;GO:0010468;GO:0044238;GO:0060255;GO:0009889;GO:0009987;GO:0006725;GO:0050794;GO:0000375;GO:0000377;GO:0008150;GO:0051171;GO:0008152;GO:0046483;GO:0016070;GO:0016071;GO:0051252;GO:0044237;GO:0043170;GO:0010556;GO:0006396;GO:…	K12898	HNRNPF_H	------	------	ENOG410Z6M0	O:Posttranslational modification, protein turnover, chaperones	PF00076.26;PF08080.16	RRM_1;zf-RNPHF	RNA recognition motif;RNPHF zinc finger	nuclear
Q13200	PSMD2	26S proteasome non-ATPase regulatory subunit 2	5708	PSMD2_HUMAN 26S proteasome non-ATPase regulatory subunit 2 OS=Homo sapiens OX=9606 GN=PSMD2 PE=1 SV=3	0.9773	-0.0331	0.4374	down	yes	22591.4	23116.3	23571.9	22660.8	22291.3	22891.5	BP:regulation of catabolic process;BP:regulation of primary metabolic process;BP:organonitrogen compound metabolic process;BP:regulation of protein catabolic process;BP:nitrogen compound metabolic process;BP:modification-dependent macromolecule catabolic process;BP:organic substance catabolic process;BP:proteasome-mediated ubiquitin-dependent protein catabolic process;BP:regulation of protein met…	GO:0009894;GO:0080090;GO:1901564;GO:0042176;GO:0006807;GO:0043632;GO:1901575;GO:0043161;GO:0051246;GO:0050789;GO:0071704;GO:0065007;GO:0006508;GO:0044238;GO:0060255;GO:0019941;GO:0008150;GO:0030163;GO:0008152;GO:0019222;GO:0009056;GO:0009057;GO:0051603;GO:1901565;GO:0019538;GO:0010498;GO:0043170;GO:0006511;GO:0051171GO:0043231;GO:0022624;GO:0031974;GO:1904813;GO:0060205;GO:0043227;GO:0043226;GO:0…	K03028	PSMD2, RPN1	hsa03050;hsa05020;hsa05022;hsa05014;hsa05016;hsa05017;hsa05010;hsa05012;hsa05169	Proteasome;Prion disease;Pathways of neurodegeneration - multiple diseases;Amyotrophic lateral sclerosis;Huntington disease;Spinocerebellar ataxia;Alzheimer disease;Parkinson disease;Epstein-Barr virus infection	COG5110	O:Posttranslational modification, protein turnover, chaperones	PF17781.5;PF18051.5;PF01851.26	RPN1_RPN2_N;RPN1_C;PC_rep	RPN1 N-terminal domain;26S proteasome non-ATPase regulatory subunit RPN1 C-terminal;Proteasome/cyclosome repeat	cytoplasmic
A0A8V8TMZ3	SEC61A1	SEC61 translocon subunit alpha 1	-	A0A8V8TMZ3_HUMAN Protein transport protein Sec61 subunit alpha isoform 1 OS=Homo sapiens OX=9606 GN=SEC61A1 PE=1 SV=1	0.9526	-0.0701	0.2409	down	yes	22406.7	23520.8	23952.4	23089.2	21887	22926.5	BP:protein localization;BP:cotranslational protein targeting to membrane;BP:protein targeting to membrane;BP:posttranslational protein targeting to membrane, translocation;BP:establishment of protein localization to organelle;BP:protein insertion into membrane;BP:cellular macromolecule localization;BP:intracellular protein transport;BP:pronephric nephron development;BP:nephron development;BP:nitr…	GO:0008104;GO:0006613;GO:0006612;GO:0031204;GO:0072594;GO:0051205;GO:0070727;GO:0006886;GO:0039019;GO:0072006;GO:0071705;GO:0065002;GO:0006810;GO:0055085;GO:0033036;GO:0006616;GO:0032502;GO:0072599;GO:0009987;GO:0006605;GO:0045184;GO:0033365;GO:0070972;GO:0008150;GO:0072657;GO:0051649;GO:0051668;GO:0071806;GO:0051234;GO:0051179;GO:0051641;GO:0045048;GO:0046907;GO:0090150;GO:0048856;GO:0045047;GO:…	K10956	SEC61A	hsa04141;hsa05110;hsa04145;hsa03060	Protein processing in endoplasmic reticulum;Vibrio cholerae infection;Phagosome;Protein export	COG0201	U:Intracellular trafficking, secretion, and vesicular transport	PF00344.24;PF10559.13	SecY;Plug_translocon	SecY;Plug domain of Sec61p	ER
P51148	RAB5C	Ras-related protein Rab-5C	5878	RAB5C_HUMAN Ras-related protein Rab-5C OS=Homo sapiens OX=9606 GN=RAB5C PE=1 SV=2	1.173	0.2302	0.2474	up	yes	22049.3	18797.2	17085.2	20509.1	20992	23106.5	BP:protein localization;BP:plasma membrane to endosome transport;BP:cellular localization;BP:establishment of localization;BP:cellular macromolecule localization;BP:intracellular protein transport;BP:nitrogen compound transport;BP:organic substance transport;BP:macromolecule localization;BP:transport;BP:cellular process;BP:establishment of protein localization;BP:biological_process;BP:establishme…	GO:0008104;GO:0048227;GO:0051641;GO:0051234;GO:0070727;GO:0006886;GO:0071705;GO:0071702;GO:0033036;GO:0006810;GO:0009987;GO:0045184;GO:0008150;GO:0051649;GO:0051179;GO:0016192;GO:0006897;GO:0046907;GO:0015031;GO:0098657GO:0005886;GO:0048770;GO:0043232;GO:0043229;GO:0043228;GO:0043227;GO:0043226;GO:0010008;GO:0030667;GO:0070062;GO:0031410;GO:0016020;GO:0005774;GO:0110165;GO:0005768;GO:0030659;GO:0…	K07889	RAB5C	hsa04962;hsa05132;hsa04014;hsa04145;hsa04144;hsa05152;hsa05146	Vasopressin-regulated water reabsorption;Salmonella infection;Ras signaling pathway;Phagosome;Endocytosis;Tuberculosis;Amoebiasis	ENOG410YCCP	O:Posttranslational modification, protein turnover, chaperones	PF00071.26;PF08477.17;PF00025.25	Ras;Roc;Arf	Ras family;Ras of Complex, Roc, domain of DAPkinase;ADP-ribosylation factor family	cytoplasmic
A0A7P0TAN7	SLC3A2	Solute carrier family 3 member 2	-	A0A7P0TAN7_HUMAN Solute carrier family 3 member 2 OS=Homo sapiens OX=9606 GN=SLC3A2 PE=1 SV=1	0.9733	-0.039	0.1167	down	yes	21652.3	22246.7	22468.9	22024.4	21671.8	21632.7	BP:interspecies interaction between organisms;BP:organic acid transport;BP:organic anion transport;BP:interaction with host;BP:response to organic substance;BP:response to dsRNA;BP:response to exogenous dsRNA;BP:viral entry into host cell;BP:carboxylic acid transmembrane transport;BP:L-leucine import into cell;BP:biological regulation;BP:amino acid transmembrane transport;BP:regulation of biologi…	GO:0044419;GO:0015849;GO:0015711;GO:0051701;GO:0010033;GO:0043331;GO:0043330;GO:0046718;GO:1905039;GO:1903801;GO:0065007;GO:0003333;GO:0065008;GO:1904557;GO:0006810;GO:0006812;GO:0006811;GO:0006816;GO:0015823;GO:0015820;GO:0015821;GO:0008150;GO:0015827;GO:0015824;GO:0015828;GO:0051234;GO:1901698;GO:1902024;GO:0008152;GO:0006865;GO:1903825;GO:0098739;GO:0014070;GO:0015829;GO:0044000;GO:0015817;GO:…	K06519	SLC3A2, MDU1, CD98	hsa04974;hsa04150;hsa04216	Protein digestion and absorption;mTOR signaling pathway;Ferroptosis	COG0366	G:Carbohydrate transport and metabolism	PF16028.9;PF00128.28	SLC3A2_N;Alpha-amylase	Solute carrier family 3 member 2 N-terminus;Alpha amylase, catalytic domain	cytoplasmic
O75083	WDR1	WD repeat-containing protein 1	9948	WDR1_HUMAN WD repeat-containing protein 1 OS=Homo sapiens OX=9606 GN=WDR1 PE=1 SV=4	1.0413	0.0584	0.1043	up	yes	21566	20711.3	20941.7	20481	21758.2	21373.9	BP:cell-cell junction organization;BP:platelet formation;BP:regulation of actin polymerization or depolymerization;BP:establishment or maintenance of cell polarity;BP:establishment of tissue polarity;BP:cellular component organization or biogenesis;BP:cellular developmental process;BP:positive regulation of cytoskeleton organization;BP:regulation of cytoskeleton organization;BP:positive regulatio…	GO:0045216;GO:0030220;GO:0008064;GO:0007163;GO:0007164;GO:0071840;GO:0048869;GO:0051495;GO:0051493;GO:0048518;GO:0007605;GO:0007600;GO:1901881;GO:0008360;GO:0030043;GO:0030042;GO:0003008;GO:0065008;GO:0048870;GO:0010638;GO:0042247;GO:0002376;GO:0032535;GO:0022604;GO:0042391;GO:0045199;GO:0022607;GO:0061245;GO:0048713;GO:0022603;GO:1901879;GO:0045197;GO:0060306;GO:0050789;GO:0035088;GO:0016043;GO:…	K24736	WDR1, AIP1	------	------	ENOG410XQN1	S:Function unknown	PF00400.36;PF12894.11;PF08662.15	WD40;ANAPC4_WD40;eIF2A	WD domain, G-beta repeat;Anaphase-promoting complex subunit 4 WD40 domain;Eukaryotic translation initiation factor eIF2A	cytoplasmic
B5BUE6	DDX5	Probable ATP-dependent RNA helicase DDX5	1655	B5BUE6_HUMAN Probable ATP-dependent RNA helicase DDX5 (Fragment) OS=Homo sapiens OX=9606 GN=DDX5 PE=2 SV=1	1.0303	0.0431	0.1931	up	yes	21479.8	20847.7	21084.4	20611.1	21705.7	21253.8	BP:regulation of primary metabolic process;BP:regulation of metabolic process;BP:regulation of mRNA processing;BP:intracellular steroid hormone receptor signaling pathway;BP:BMP signaling pathway;BP:primary miRNA processing;BP:signal transduction;BP:cell surface receptor signaling pathway;BP:enzyme linked receptor protein signaling pathway;BP:organic cyclic compound biosynthetic process;BP:organi…	GO:0080090;GO:0019222;GO:0050684;GO:0030518;GO:0030509;GO:0031053;GO:0007165;GO:0007166;GO:0007167;GO:1901362;GO:1901360;GO:1901361;GO:0009755;GO:0010605;GO:0009966;GO:0009967;GO:0048511;GO:1901798;GO:0048518;GO:0048519;GO:0007178;GO:0048762;GO:0048584;GO:0034470;GO:0033143;GO:0060255;GO:0048583;GO:2001141;GO:0046483;GO:0023056;GO:0009299;GO:0000398;GO:0019439;GO:0019438;GO:0009892;GO:0009890;GO:…	K12823	DDX5, DBP2	hsa05205;hsa03040;hsa05202	Proteoglycans in cancer;Spliceosome;Transcriptional misregulation in cancer	COG0513	L:Replication, recombination and repair	PF00270.33;PF00271.35;PF08061.15	DEAD;Helicase_C;P68HR	DEAD/DEAH box helicase;Helicase conserved C-terminal domain;P68HR	cytoplasmic
A0A7I2V2H9	EIF3E	Eukaryotic translation initiation factor 3 subunit E	-	A0A7I2V2H9_HUMAN Eukaryotic translation initiation factor 3 subunit E OS=Homo sapiens OX=9606 GN=EIF3E PE=1 SV=1	0.9713	-0.042	0.3902	down	yes	21372.5	22005.1	22583.2	21427	21434.4	21310.6	BP:regulation of intracellular protein transport;BP:positive regulation of intracellular transport;BP:regulation of primary metabolic process;BP:regulation of metabolic process;BP:regulation of transport;BP:regulation of intracellular transport;BP:calcium ion homeostasis;BP:inorganic ion homeostasis;BP:organic cyclic compound metabolic process;BP:organic cyclic compound catabolic process;BP:negat…	GO:0033157;GO:0032388;GO:0080090;GO:0019222;GO:0051049;GO:0032386;GO:0055074;GO:0098771;GO:1901360;GO:1901361;GO:0010605;GO:0010604;GO:0010608;GO:0048518;GO:0048519;GO:0019725;GO:0051050;GO:0060255;GO:0046483;GO:0048878;GO:0019439;GO:0022607;GO:0009892;GO:0009893;GO:0009890;GO:0009891;GO:0010629;GO:0006807;GO:0051222;GO:0051223;GO:0050789;GO:0016043;GO:0065003;GO:0065007;GO:0071840;GO:0045727;GO:…	K03250	EIF3E, INT6	hsa05160	Hepatitis C	ENOG410XQK5	J:Translation, ribosomal structure and biogenesis	PF09440.14;PF01399.31;PF21357.1	eIF3_N;PCI;EIF3E_C	eIF3 subunit 6 N terminal domain;PCI domain;Eukaryotic translation initiation factor 3 subunit E, C-terminal	cytoplasmic
A0A2U3TZL5	CD59	CD59 molecule (CD59 blood group)	-	A0A2U3TZL5_HUMAN CD59 glycoprotein (Fragment) OS=Homo sapiens OX=9606 GN=CD59 PE=1 SV=1	0.9395	-0.09	0.2261	down	yes	21210.5	22576.1	22757.3	22394.9	20441.3	21979.6	BP:regulation of complement-dependent cytotoxicity;BP:regulation of complement activation;BP:negative regulation of response to stimulus;BP:blood coagulation;BP:regulation of response to stimulus;BP:regulation of humoral immune response;BP:signal transduction;BP:cell surface receptor signaling pathway;BP:regulation of cell killing;BP:hemostasis;BP:regulation of biological process;BP:regulation of…	GO:1903659;GO:0030449;GO:0048585;GO:0007596;GO:0048583;GO:0002920;GO:0007165;GO:0007166;GO:0031341;GO:0007599;GO:0050789;GO:0002682;GO:0002683;GO:0065007;GO:0065008;GO:0001969;GO:0032501;GO:0050878;GO:0009987;GO:0050794;GO:0050817;GO:0008150;GO:0050777;GO:0050776;GO:0048519;GO:0002921;GO:0002697;GO:0001971;GO:0045916;GO:0002698GO:0009897;GO:0005789;GO:0043229;GO:0098552;GO:0030133;GO:0005925;GO:0…	K04008	CD59	hsa04610;hsa04640	Complement and coagulation cascades;Hematopoietic cell lineage	ENOG410ZEQP	O:Posttranslational modification, protein turnover, chaperones	PF00021.25	UPAR_LY6	u-PAR/Ly-6 domain	extracellular
P36957	DLST	Dihydrolipoyllysine-residue succinyltransferase component of 2-oxoglutarate dehydrogenase complex, mitochondrial	1743	ODO2_HUMAN Dihydrolipoyllysine-residue succinyltransferase component of 2-oxoglutarate dehydrogenase complex, mitochondrial OS=Homo sapiens OX=9606 GN=DLST PE=1 SV=4	0.9806	-0.0283	0.4751	down	yes	21145.1	21564	21809.7	21318.2	20732.5	21557.7	BP:small molecule metabolic process;BP:small molecule catabolic process;BP:organic cyclic compound metabolic process;BP:acetyl-CoA metabolic process;BP:purine nucleoside bisphosphate metabolic process;BP:oxoacid metabolic process;BP:heterocycle metabolic process;BP:dicarboxylic acid metabolic process;BP:organonitrogen compound metabolic process;BP:organonitrogen compound catabolic process;BP:prot…	GO:0044281;GO:0044282;GO:1901360;GO:0006084;GO:0034032;GO:0043436;GO:0046483;GO:0043648;GO:1901564;GO:1901565;GO:0019538;GO:0016054;GO:0006163;GO:0019637;GO:0009063;GO:0006807;GO:0009066;GO:0106077;GO:1901575;GO:0018335;GO:0035383;GO:0009150;GO:0043412;GO:0036211;GO:0008150;GO:0008152;GO:0046395;GO:0019477;GO:0033865;GO:0006104;GO:0043603;GO:0006103;GO:0006753;GO:0006637;GO:0044248;GO:0034641;GO:…	K00658	DLST, sucB	hsa00310;hsa00785;hsa01200;hsa00020;hsa00380;hsa01100;hsa01210	Lysine degradation;Lipoic acid metabolism;Carbon metabolism;Citrate cycl;Tryptophan metabolism;Metabolic pathways;2-Oxocarboxylic acid metabolism	COG0508	C:Energy production and conversion	PF00198.27;PF00364.26	2-oxoacid_dh;Biotin_lipoyl	2-oxoacid dehydrogenases acyltransferase;Biotin-requiring enzyme	mitochondrial
B3KX11	-	T-complex protein 1 subunit gamma	7203	B3KX11_HUMAN T-complex protein 1 subunit gamma OS=Homo sapiens OX=9606 PE=2 SV=1	0.9313	-0.1027	0.07867	down	yes	20893.5	22434.8	22047.5	22822.1	21141.5	20645.5	BP:regulation of primary metabolic process;BP:regulation of metabolic process;BP:positive regulation of establishment of protein localization to telomere;BP:positive regulation of macromolecule metabolic process;BP:positive regulation of biological process;BP:positive regulation of DNA metabolic process;BP:regulation of DNA metabolic process;BP:regulation of macromolecule metabolic process;BP:pos…	GO:0080090;GO:0019222;GO:1904851;GO:0010604;GO:0048518;GO:0051054;GO:0051052;GO:0060255;GO:0010638;GO:0070203;GO:0006457;GO:0009893;GO:0009891;GO:0050821;GO:1904358;GO:0065007;GO:0065008;GO:0051130;GO:0070201;GO:2000278;GO:0009889;GO:0050794;GO:0008150;GO:0061077;GO:1900180;GO:1900182;GO:0031647;GO:0010557;GO:0010556;GO:2001252;GO:0033044;GO:0033043;GO:0051128;GO:1904816;GO:1904814;GO:1904951;GO:…	K09495	CCT3, TRIC5	------	------	COG0459	K:Transcription	PF00118.28	Cpn60_TCP1	TCP-1/cpn60 chaperonin family	cytoplasmic
A0A024R1A3	-	E1 ubiquitin-activating enzyme	7317	A0A024R1A3_HUMAN Ubiquitin-like modifier-activating enzyme 1 OS=Homo sapiens OX=9606 PE=2 SV=1	1.0496	0.0698	0.3177	up	yes	20846.1	19860.5	19710.9	20010.1	20114.6	21577.7	BP:cellular response to stimulus;BP:protein modification by small protein conjugation or removal;BP:protein modification by small protein conjugation;BP:organonitrogen compound metabolic process;BP:protein ubiquitination;BP:cellular response to stress;BP:nitrogen compound metabolic process;BP:organic substance catabolic process;BP:response to stress;BP:protein modification process;BP:biological_p…	GO:0051716;GO:0070647;GO:0032446;GO:1901564;GO:0016567;GO:0033554;GO:0006807;GO:1901575;GO:0006950;GO:0036211;GO:0008150;GO:0008152;GO:0051603;GO:0050896;GO:0043412;GO:0006511;GO:0006508;GO:0043687;GO:0009987;GO:0019941;GO:0006974;GO:0043170;GO:0019538;GO:0043632;GO:0071704;GO:0009056;GO:0009057;GO:0044238GO:0005789;GO:0030054;GO:0031982;GO:0016020;GO:0098588;GO:0000792;GO:0043230;GO:0043231;GO:0…	K03178	UBE1, UBA1	hsa04120;hsa05012;hsa05022	Ubiquitin mediated proteolysis;Parkinson disease;Pathways of neurodegeneration - multiple diseases	COG0476	U:Intracellular trafficking, secretion, and vesicular transport	PF10585.13;PF00899.25;PF09358.14;PF16190.9;PF16191.9	UBA_E1_SCCH;ThiF;E1_UFD;E1_FCCH;E1_4HB	Ubiquitin-activating enzyme, SCCH domain;ThiF family;Ubiquitin fold domain;Ubiquitin-activating enzyme E1 FCCH domain;Ubiquitin-activating enzyme E1 four-helix bundle	cytoplasmic
A0A7P0S5H5	RPS20	Small ribosomal subunit protein uS10	-	A0A7P0S5H5_HUMAN Small ribosomal subunit protein uS10 (Fragment) OS=Homo sapiens OX=9606 GN=RPS20 PE=1 SV=1	0.9773	-0.0331	0.007063	down	yes	20832.8	21316.6	21313.1	21320.1	20873.5	20792	BP:organonitrogen compound biosynthetic process;BP:positive regulation of cell communication;BP:positive regulation of response to stimulus;BP:organonitrogen compound metabolic process;BP:positive regulation of signaling;BP:regulation of biological process;BP:regulation of signaling;BP:regulation of cell communication;BP:cellular nitrogen compound biosynthetic process;BP:regulation of signal tran…	GO:1901566;GO:0010647;GO:0048584;GO:1901564;GO:0023056;GO:0050789;GO:0023051;GO:0010646;GO:0044271;GO:0009966;GO:0043603;GO:0043043;GO:0071704;GO:0065007;GO:1901798;GO:0048518;GO:1901796;GO:1901576;GO:0048583;GO:0009987;GO:0002181;GO:0009058;GO:0009059;GO:0008150;GO:0008152;GO:1902533;GO:1902531;GO:0050794;GO:0043604;GO:0044238;GO:0044249;GO:0019538;GO:0034641;GO:0044237;GO:0043170;GO:0006807;GO:…	K02969	RP-S20e, RPS20	hsa03010;hsa05171	Ribosome;Coronavirus disease - COVID-19	COG0051	J:Translation, ribosomal structure and biogenesis	PF00338.26	Ribosomal_S10	Ribosomal protein S10p/S20e	cytoplasmic
A0A3B3IRT8	SSR1	Translocon-associated protein subunit alpha	-	A0A3B3IRT8_HUMAN Translocon-associated protein subunit alpha OS=Homo sapiens OX=9606 GN=SSR1 PE=1 SV=1	1.0528	0.0742	0.1127	up	yes	20798.4	19756.2	19789.1	19723.3	20416.9	21180	BP:regulation of cell proliferation;BP:protein localization;BP:cotranslational protein targeting to membrane;BP:protein targeting to membrane;BP:regulation of biological process;BP:cellular macromolecule localization;BP:intracellular protein transport;BP:nitrogen compound transport;BP:protein targeting;BP:biological regulation;BP:organic substance transport;BP:positive regulation of biological pr…	GO:0042127;GO:0008104;GO:0006613;GO:0006612;GO:0050789;GO:0070727;GO:0006886;GO:0071705;GO:0006605;GO:0065007;GO:0071702;GO:0048518;GO:0033036;GO:0008284;GO:0006810;GO:0009987;GO:0050794;GO:0045184;GO:0008150;GO:0072657;GO:0051649;GO:0051668;GO:0051234;GO:0051179;GO:0051641;GO:0046907;GO:0090150;GO:0015031;GO:0048522GO:0005783;GO:0005789;GO:0043229;GO:0043227;GO:0031090;GO:0016020;GO:0043226;GO:0…	K13249	SSR1	hsa04141	Protein processing in endoplasmic reticulum	ENOG410XNTM	U:Intracellular trafficking, secretion, and vesicular transport	PF03896.20	TRAP_alpha	Translocon-associated protein	ER
A0A384MTW7	-	Nucleoside diphosphate kinase	4830	A0A384MTW7_HUMAN Nucleoside diphosphate kinase OS=Homo sapiens OX=9606 PE=2 SV=1	1.1141	0.1559	0.3046	up	yes	20672.3	18555.1	17320.9	19789.2	19739.6	21605.1	BP:lactation;BP:nucleotide biosynthetic process;BP:small molecule metabolic process;BP:organic cyclic compound biosynthetic process;BP:organic cyclic compound metabolic process;BP:cellular developmental process;BP:pyrimidine ribonucleotide metabolic process;BP:ribonucleoside triphosphate metabolic process;BP:positive regulation of molecular function;BP:positive regulation of biological process;BP…	GO:0007595;GO:0009165;GO:0044281;GO:1901362;GO:1901360;GO:0048869;GO:0009218;GO:0009199;GO:0044093;GO:0048518;GO:0048519;GO:0042127;GO:0009206;GO:0009205;GO:0046039;GO:0009201;GO:0046036;GO:0009209;GO:0009208;GO:1901564;GO:0046483;GO:1901566;GO:0006163;GO:0006164;GO:0019637;GO:0019438;GO:1901135;GO:0009148;GO:0009141;GO:0009142;GO:0051101;GO:0009145;GO:0009147;GO:0006807;GO:0043388;GO:0042981;GO:…	K00940	ndk, NME	hsa00983;hsa01100;hsa01240;hsa00230;hsa01232;hsa00240	Drug metabolism - other enzymes;Metabolic pathways;Biosynthesis of cofactors;Purine metabolism;Nucleotide metabolism;Pyrimidine metabolism	COG0105	O:Posttranslational modification, protein turnover, chaperones	PF00334.23	NDK	Nucleoside diphosphate kinase	cytoplasmic
B2R4D8	-	60S ribosomal protein L27	6155	B2R4D8_HUMAN 60S ribosomal protein L27 OS=Homo sapiens OX=9606 PE=2 SV=1	0.9599	-0.059	0.02544	down	yes	20647	21508.7	21593.3	21424.1	20535.3	20758.7	BP:peptide biosynthetic process;BP:response to corticosteroid;BP:response to organic substance;BP:heterocycle metabolic process;BP:organonitrogen compound metabolic process;BP:organonitrogen compound biosynthetic process;BP:protein metabolic process;BP:nitrogen compound metabolic process;BP:ncRNA metabolic process;BP:organic substance biosynthetic process;BP:rRNA processing;BP:response to endogen…	GO:0043043;GO:0031960;GO:0010033;GO:0046483;GO:1901564;GO:1901566;GO:0019538;GO:0006807;GO:0034660;GO:1901576;GO:0006364;GO:0009719;GO:0008150;GO:0008152;GO:0016070;GO:0016072;GO:0044271;GO:0050896;GO:0006518;GO:0097305;GO:0044249;GO:0034641;GO:0014070;GO:0006139;GO:0002181;GO:0009987;GO:0006725;GO:0043604;GO:0043603;GO:0009725;GO:0043170;GO:0048545;GO:0051385;GO:0090304;GO:0034470;GO:0033993;GO:…	K02901	RP-L27e, RPL27	hsa03010;hsa05171	Ribosome;Coronavirus disease - COVID-19	COG2163	S:Function unknown	PF01777.22;PF00467.33	Ribosomal_L27e;KOW	Ribosomal L27e protein family;KOW motif	cytoplasmic
P06703	S100A6	Protein S100-A6	6277	S10A6_HUMAN Protein S100-A6 OS=Homo sapiens OX=9606 GN=S100A6 PE=1 SV=1	0.9292	-0.1059	0.4753	down	yes	20355.5	21906.8	23085.2	20728.4	21689.2	19021.7	CC:cytoplasmic side of plasma membrane;CC:envelope;CC:intracellular organelle;CC:side of membrane;CC:membrane-bounded organelle;CC:organelle;CC:ruffle;CC:nucleus;CC:nuclear envelope;CC:perinuclear region of cytoplasm;CC:cellular anatomical entity;CC:cytoplasmic side of membrane;CC:organelle envelope;CC:plasma membrane bounded cell projection;CC:cell projection;CC:intracellular membrane-bounded or…	GO:0009898;GO:0031975;GO:0043229;GO:0098552;GO:0043227;GO:0043226;GO:0001726;GO:0005634;GO:0005635;GO:0048471;GO:0110165;GO:0098562;GO:0031967;GO:0120025;GO:0042995;GO:0043231;GO:0005829;GO:0005575GO:0048306;GO:0003674;GO:0005488;GO:0043169;GO:0046914;GO:0043167;GO:0005509;GO:0005523;GO:0046872;GO:0042803;GO:0008092;GO:0044548;GO:0042802;GO:0005515;GO:0046983;GO:0008270	K23764	S100A6	------	------	ENOG410Z6I6	S:Function unknown	PF01023.23;PF13499.10	S_100;EF-hand_7	S-100/ICaBP type calcium binding domain;EF-hand domain pair	nuclear
A0A223PIC2	CD55	CD55 molecule (Cromer Blood Group)	1604	A0A223PIC2_HUMAN CD55 molecule (Cromer Blood Group) (Fragment) OS=Homo sapiens OX=9606 GN=CD55 PE=4 SV=1	1.5149	0.5992	0.3292	up	yes	20227.3	13351.8	7977.28	18726.4	20283.7	20171	BP:regulation of metabolic process;BP:negative regulation of response to stimulus;BP:positive regulation of response to stimulus;BP:regulation of response to stimulus;BP:regulation of lymphocyte mediated immunity;BP:positive regulation of leukocyte mediated immunity;BP:regulation of leukocyte mediated immunity;BP:positive regulation of production of molecular mediator of immune response;BP:regula…	GO:0019222;GO:0048585;GO:0048584;GO:0048583;GO:0002706;GO:0002705;GO:0002703;GO:0002702;GO:0002700;GO:0031341;GO:0002709;GO:0002708;GO:0010604;GO:0043207;GO:0045785;GO:0009966;GO:0044419;GO:0048518;GO:0065007;GO:0046635;GO:0042127;GO:0046634;GO:0060255;GO:0002824;GO:0002822;GO:0042129;GO:0002821;GO:0009607;GO:0046640;GO:0046641;GO:0051707;GO:0009605;GO:0007204;GO:0031664;GO:0010468;GO:0002376;GO:…	K04006	DAF, CD55	hsa04640;hsa04610;hsa05416	Hematopoietic cell lineage;Complement and coagulation cascades;Viral myocarditis	ENOG410XPJ1	S:Function unknown	PF00084.24	Sushi	Sushi repeat	cytoplasmic
A0A0D9SFL3	EWSR1	EWS RNA binding protein 1	-	A0A0D9SFL3_HUMAN EWS RNA binding protein 1 OS=Homo sapiens OX=9606 GN=EWSR1 PE=1 SV=1	1.1017	0.1397	0.1533	up	yes	19929.7	18089.8	17811.9	18367.8	19160.7	20698.7	BP:regulation of primary metabolic process;BP:regulation of metabolic process;BP:regulation of cellular biosynthetic process;BP:regulation of cellular metabolic process;BP:regulation of biological process;BP:regulation of macromolecule metabolic process;BP:biological regulation;BP:regulation of gene expression;BP:regulation of nucleobase-containing compound metabolic process;BP:regulation of bios…	GO:0080090;GO:0019222;GO:0031326;GO:0031323;GO:0050789;GO:0060255;GO:0065007;GO:0010468;GO:0019219;GO:0009889;GO:0050794;GO:0008150;GO:0051171;GO:2001141;GO:0051252;GO:0006355;GO:0010556GO:0043229;GO:0043227;GO:0005634;GO:0043226;GO:0110165;GO:0043231;GO:0005575GO:0003674;GO:0005488;GO:0003676;GO:0043167;GO:0043169;GO:0046872;GO:0097159;GO:0003723;GO:1901363	K13209	EWSR1	hsa05202	Transcriptional misregulation in cancer	ENOG4111Q2F	S:Function unknown	PF00641.22;PF00076.26	zf-RanBP;RRM_1	Zn-finger in Ran binding protein and others;RNA recognition motif	cytoplasmic
A0A140VJM0	-	Testicular tissue protein Li 96	3675	A0A140VJM0_HUMAN Testicular tissue protein Li 96 OS=Homo sapiens OX=9606 PE=2 SV=1	1.0422	0.0596	0.2922	up	yes	19878	19072.9	19237.9	18907.8	19334.3	20421.8	BP:regulation of metabolic process;BP:cellular component maintenance;BP:negative regulation of response to stimulus;BP:regulation of response to stimulus;BP:memory;BP:behavior;BP:learning or memory;BP:regulation of Wnt signaling pathway;BP:renal system process;BP:signal transduction;BP:cell surface receptor signaling pathway;BP:regulation of BMP signaling pathway;BP:negative regulation of cell pr…	GO:0019222;GO:0043954;GO:0048585;GO:0048583;GO:0007613;GO:0007610;GO:0007611;GO:0030111;GO:0003014;GO:0007165;GO:0007166;GO:0030510;GO:0031345;GO:0031344;GO:0097061;GO:0097062;GO:0010604;GO:0009968;GO:0045785;GO:0009966;GO:0048869;GO:0048513;GO:0048518;GO:0048519;GO:0042127;GO:0051056;GO:0031589;GO:0060255;GO:0051058;GO:0010975;GO:0010033;GO:0098742;GO:0003008;GO:0010634;GO:0010632;GO:0048870;GO:…	K06482	ITGA3, CD49c	hsa04510;hsa05200;hsa04512;hsa05222;hsa04640;hsa05410;hsa05165;hsa05412;hsa04810;hsa05414;hsa04151	Focal adhesion;Pathways in cancer;ECM-receptor interaction;Small cell lung cancer;Hematopoietic cell lineage;Hypertrophic cardiomyopathy;Human papillomavirus infection;Arrhythmogenic right ventricular cardiomyopathy;Regulation of actin cytoskeleton;Dilated cardiomyopathy;PI3K-Akt signaling pathway	ENOG410ZZD8;ENOG410XPVZ	U:Intracellular trafficking, secretion, and vesicular transport;	PF20806.1;PF08441.16;PF20805.1;PF01839.27;PF13517.10	Integrin_A_Ig_3;Integrin_A_Ig_1;Integrin_A_Ig_2;FG-GAP;FG-GAP_3	Integrin alpha Ig-like domain 3;Integrin alpha Ig-like domain 1;Integrin alpha Ig-like domain 2;FG-GAP repeat;FG-GAP-like repeat	ER
A1KYQ7	EIF3C	Eukaryotic translation initiation factor 3 subunit C	8663	A1KYQ7_HUMAN Eukaryotic translation initiation factor 3 subunit C OS=Homo sapiens OX=9606 GN=EIF3C PE=2 SV=1	1.0495	0.0697	0.4941	up	yes	19873.1	18935.7	17992.4	19879	19250.9	20495.2	BP:positive regulation of cellular amide metabolic process;BP:positive regulation of RNA binding;BP:regulation of primary metabolic process;BP:regulation of metabolic process;BP:positive regulation of cellular biosynthetic process;BP:macromolecular complex subunit organization;BP:regulation of cellular biosynthetic process;BP:positive regulation of cellular metabolic process;BP:regulation of cell…	GO:0034250;GO:1905216;GO:0080090;GO:0019222;GO:0031328;GO:0043933;GO:0031326;GO:0031325;GO:0031323;GO:0010628;GO:0001732;GO:0050789;GO:0071840;GO:0009893;GO:0071826;GO:0010604;GO:0010608;GO:0009891;GO:0051246;GO:0051247;GO:0016043;GO:0065003;GO:0022618;GO:0065007;GO:0044093;GO:0048518;GO:0065009;GO:0045727;GO:0010468;GO:0022607;GO:0060255;GO:0009987;GO:0009889;GO:0034248;GO:0008150;GO:0051171;GO:…	K03252	EIF3C	------	------	ENOG410XRU3	J:Translation, ribosomal structure and biogenesis	PF05470.16;PF01399.31	eIF-3c_N;PCI	Eukaryotic translation initiation factor 3 subunit 8 N-terminus;PCI domain	cytoplasmic
P41250	GARS1	Glycine--tRNA ligase	2617	GARS_HUMAN Glycine--tRNA ligase OS=Homo sapiens OX=9606 GN=GARS1 PE=1 SV=3	1.0762	0.1059	0.2375	up	yes	19700.1	18305.2	17740.4	18869.9	19082.4	20317.9	BP:nucleotide biosynthetic process;BP:small molecule metabolic process;BP:organic cyclic compound biosynthetic process;BP:organic cyclic compound metabolic process;BP:diadenosine polyphosphate biosynthetic process;BP:diadenosine tetraphosphate biosynthetic process;BP:diadenosine tetraphosphate metabolic process;BP:oxoacid metabolic process;BP:organonitrogen compound metabolic process;BP:heterocyc…	GO:0009165;GO:0044281;GO:1901362;GO:1901360;GO:0015960;GO:0015966;GO:0015965;GO:0043436;GO:1901564;GO:0046483;GO:0043038;GO:0043039;GO:0019637;GO:0019438;GO:0006807;GO:0034660;GO:1901576;GO:0018130;GO:0006426;GO:0008150;GO:0008152;GO:0034654;GO:0090407;GO:0016070;GO:0044271;GO:1901293;GO:0006753;GO:0044249;GO:0034641;GO:0006139;GO:0009987;GO:0006725;GO:0055086;GO:0006082;GO:0043170;GO:0000959;GO:…	K01880	GARS, glyS1	hsa00970	Aminoacyl-tRNA biosynthesis	COG0423	J:Translation, ribosomal structure and biogenesis	PF03129.24;PF00458.24;PF00587.29	HGTP_anticodon;WHEP-TRS;tRNA-synt_2b	Anticodon binding domain;WHEP-TRS domain;tRNA synthetase class II core domain	cytoplasmic
A0A0K0K1K7	HEL-S-304	6-phosphogluconolactonase	25796	A0A0K0K1K7_HUMAN 6-phosphogluconolactonase OS=Homo sapiens OX=9606 GN=HEL-S-304 PE=2 SV=1	0.9569	-0.0636	0.4905	down	yes	19572.2	20453.9	21296.8	19611.1	20203.3	18941	BP:NADP metabolic process;BP:nucleotide metabolic process;BP:organonitrogen compound metabolic process;BP:cellular nitrogen compound metabolic process;BP:pentose-phosphate shunt;BP:nicotinamide nucleotide metabolic process;BP:purine-containing compound metabolic process;BP:generation of precursor metabolites and energy;BP:organic cyclic compound metabolic process;BP:purine nucleotide metabolic pr…	GO:0006739;GO:0009117;GO:1901564;GO:0034641;GO:0006098;GO:0046496;GO:0072521;GO:0006091;GO:1901360;GO:0006163;GO:0009051;GO:0019362;GO:0072524;GO:0071704;GO:0046483;GO:0006740;GO:0006139;GO:0009987;GO:0006725;GO:0008150;GO:0008152;GO:0055086;GO:0044238;GO:0005975;GO:0044237;GO:0006796;GO:0006807;GO:0006793;GO:0019637;GO:0051156;GO:0006753;GO:1901135;GO:0044281GO:0043227;GO:0043226;GO:0070062;GO:0…	K01057	PGLS, pgl, devB	hsa00030;hsa01100;hsa01200	Pentose phosphate pathway;Metabolic pathways;Carbon metabolism	COG0363	G:Carbohydrate transport and metabolism	PF01182.24	Glucosamine_iso	Glucosamine-6-phosphate isomerases/6-phosphogluconolactonase	cytoplasmic
Q9H3N1	TMX1	Thioredoxin-related transmembrane protein 1	81542	TMX1_HUMAN Thioredoxin-related transmembrane protein 1 OS=Homo sapiens OX=9606 GN=TMX1 PE=1 SV=1	0.9515	-0.0717	0.3145	down	yes	19561.4	20558	21306.1	19809.9	19538.7	19584	BP:cellular response to stimulus;BP:cellular process;BP:response to stimulus;BP:response to stress;BP:biological_process;BP:cellular response to stress;BP:response to endoplasmic reticulum stressCC:organelle membrane;CC:membrane;CC:endoplasmic reticulum membrane;CC:cellular_component;CC:endomembrane system;CC:cellular anatomical entityMF:oxidoreductase activity;MF:catalytic activity;MF:oxidoreduc…	GO:0051716;GO:0009987;GO:0050896;GO:0006950;GO:0008150;GO:0033554;GO:0034976GO:0031090;GO:0016020;GO:0005789;GO:0005575;GO:0012505;GO:0110165GO:0016491;GO:0003824;GO:0016667;GO:0003674;GO:0015036	K26746	TMX1_4	------	------	ENOG4111H66	U:Intracellular trafficking, secretion, and vesicular transport	PF00085.24	Thioredoxin	Thioredoxin	ER
Q02543	RPL18A	Large ribosomal subunit protein eL20	6142	RL18A_HUMAN Large ribosomal subunit protein eL20 OS=Homo sapiens OX=9606 GN=RPL18A PE=1 SV=2	1.0545	0.0766	0.172	up	yes	19383.2	18381.4	18792.8	17970	19136.5	19630	BP:cellular biosynthetic process;BP:organic substance biosynthetic process;BP:cellular nitrogen compound biosynthetic process;BP:cellular amide metabolic process;BP:peptide biosynthetic process;BP:organic substance metabolic process;BP:cytoplasmic translation;BP:organonitrogen compound biosynthetic process;BP:amide biosynthetic process;BP:cellular process;BP:biosynthetic process;BP:macromolecule …	GO:0044249;GO:1901576;GO:0044271;GO:0043603;GO:0043043;GO:0071704;GO:0002181;GO:1901566;GO:0043604;GO:0009987;GO:0009058;GO:0009059;GO:0008152;GO:1901564;GO:0044238;GO:0019538;GO:0034641;GO:0044237;GO:0043170;GO:0006807;GO:0008150;GO:0006518;GO:0006412GO:0022626;GO:0022625;GO:0099572;GO:0043229;GO:0043228;GO:0015934;GO:0043226;GO:0030054;GO:0005737;GO:0016020;GO:0110165;GO:0044391;GO:0014069;GO:0…	K02882	RP-L18Ae, RPL18A	hsa03010;hsa05171	Ribosome;Coronavirus disease - COVID-19	COG2157	J:Translation, ribosomal structure and biogenesis	PF01775.21	Ribosomal_L18A	Ribosomal proteins 50S-L18Ae/60S-L20/60S-L18A	cytoplasmic
A0A8Q3SIC5	MYL6B	Myosin light chain 6B	-	A0A8Q3SIC5_HUMAN Myosin light chain 6B OS=Homo sapiens OX=9606 GN=MYL6B PE=1 SV=1	0.9331	-0.0999	0.4992	down	yes	19116.8	20487.8	18954.5	22021.1	19792.3	18441.4	BP:muscle system process;BP:actin filament-based process;BP:skeletal muscle tissue development;BP:actin-myosin filament sliding;BP:developmental process;BP:multicellular organismal process;BP:muscle contraction;BP:cellular process;BP:tissue development;BP:muscle filament sliding;BP:actin filament-based movement;BP:biological_process;BP:system process;BP:anatomical structure development;BP:muscle …	GO:0003012;GO:0030029;GO:0007519;GO:0033275;GO:0032502;GO:0032501;GO:0006936;GO:0009987;GO:0009888;GO:0030049;GO:0030048;GO:0008150;GO:0003008;GO:0048856;GO:0060537;GO:0070252GO:0043227;GO:0043226;GO:0070062;GO:0005859;GO:0016459;GO:0031982;GO:0110165;GO:0032991;GO:1903561;GO:0043230;GO:0005829;GO:0005575;GO:0016461;GO:0016460;GO:0065010GO:0003674;GO:0005488;GO:0005198;GO:0043169;GO:0043167;GO:00…	K12751	MYL6	hsa04530;hsa04814;hsa04921;hsa04270	Tight junction;Motor proteins;Oxytocin signaling pathway;Vascular smooth muscle contraction	COG5126	S:Function unknown	PF13499.10;PF13405.10;PF00036.36	EF-hand_7;EF-hand_6;EF-hand_1	EF-hand domain pair;EF-hand domain;EF hand	cytoplasmic
B3KS98	EIF3H	Eukaryotic translation initiation factor 3 subunit H	8667	B3KS98_HUMAN Eukaryotic translation initiation factor 3 subunit H OS=Homo sapiens OX=9606 GN=EIF3H PE=1 SV=1	1.2313	0.3002	0.09095	up	yes	18990.9	15423.9	14657.6	16190.2	18125.1	19856.6	BP:regulation of primary metabolic process;BP:regulation of metabolic process;BP:negative regulation of proteasomal ubiquitin-dependent protein catabolic process;BP:cellular component organization or biogenesis;BP:negative regulation of macromolecule metabolic process;BP:regulation of proteasomal ubiquitin-dependent protein catabolic process;BP:posttranscriptional regulation of gene expression;BP…	GO:0080090;GO:0019222;GO:0032435;GO:0071840;GO:0010605;GO:0032434;GO:0010608;GO:1901799;GO:0048519;GO:0022607;GO:0060255;GO:0006446;GO:0030162;GO:0009894;GO:0009895;GO:0009892;GO:0050789;GO:0016043;GO:0065003;GO:0065007;GO:0009889;GO:0050794;GO:0008150;GO:0008152;GO:0010556;GO:0042176;GO:0042177;GO:0051248;GO:0051246;GO:0022618;GO:1903050;GO:0009987;GO:0034248;GO:0045861;GO:0043933;GO:0031326;GO:…	K03247	EIF3H	hsa05162	Measles	ENOG410XSR9	J:Translation, ribosomal structure and biogenesis	PF19445.3;PF01398.25	eIF3h_C;JAB	C-terminal region of eIF3h;JAB1/Mov34/MPN/PAD-1 ubiquitin protease	cytoplasmic
Q6FIC5	CLIC4	Chloride intracellular channel protein	25932	Q6FIC5_HUMAN Chloride intracellular channel protein OS=Homo sapiens OX=9606 GN=CLIC4 PE=2 SV=1	1.0581	0.0815	0.3772	up	yes	18970.2	17927.7	17486.8	18368.6	18155.9	19784.5	BP:cellular cation homeostasis;BP:developmental growth;BP:regulation of transport;BP:anion transport;BP:chloride transport;BP:multicellular organism growth;BP:regulation of ion transmembrane transport;BP:regulation of transmembrane transport;BP:cellular response to stimulus;BP:response to inorganic substance;BP:cellular developmental process;BP:regulation of cytoskeleton organization;BP:epithelia…	GO:0030003;GO:0048589;GO:0051049;GO:0006820;GO:0006821;GO:0035264;GO:0034765;GO:0034762;GO:0051716;GO:0010035;GO:0048869;GO:0051493;GO:0030855;GO:0048519;GO:1902075;GO:1902074;GO:0019725;GO:0030216;GO:0051592;GO:0010038;GO:0010033;GO:0009566;GO:0048878;GO:0007163;GO:0048646;GO:0061245;GO:0070887;GO:0035088;GO:0000902;GO:0006885;GO:0065007;GO:0006811;GO:0006810;GO:0071277;GO:0050794;GO:0008150;GO:…	K05024	CLIC4	------	------	ENOG410ZRK6	U:Intracellular trafficking, secretion, and vesicular transport	PF13409.10;PF13410.10	GST_N_2;GST_C_2	Glutathione S-transferase, N-terminal domain;Glutathione S-transferase, C-terminal domain	ER
F8VPD4	CAD	CAD protein	790	F8VPD4_HUMAN Carbamoyl-phosphate synthetase 2, aspartate transcarbamylase, and dihydroorotase OS=Homo sapiens OX=9606 GN=CAD PE=1 SV=1	1.0239	0.0341	0.003935	up	yes	18907.6	18465.5	18450	18481	18930.7	18884.5	BP:lactation;BP:'de novo' pyrimidine nucleobase biosynthetic process;BP:response to cortisol;BP:ribonucleoside monophosphate metabolic process;BP:organic cyclic compound metabolic process;BP:'de novo' UMP biosynthetic process;BP:glutamine metabolic process;BP:response to growth factor;BP:peptidyl-amino acid modification;BP:pyrimidine ribonucleotide metabolic process;BP:ribonucleoside triphosphate…	GO:0007595;GO:0006207;GO:0051414;GO:0009161;GO:1901360;GO:0044205;GO:0006541;GO:0070848;GO:0018193;GO:0009218;GO:0009199;GO:0048513;GO:0009193;GO:0009194;GO:0009201;GO:0031100;GO:0031960;GO:0009209;GO:0009208;GO:0009174;GO:0009173;GO:0043436;GO:0043434;GO:0010033;GO:0046483;GO:0044703;GO:1901564;GO:1901566;GO:0009605;GO:0044706;GO:0019538;GO:0010243;GO:0031667;GO:1901137;GO:0009165;GO:0007565;GO:…	K11540	CAD	hsa00250;hsa01100;hsa01240;hsa00240	Alanine, aspartate and glutamate metabolism;Metabolic pathways;Biosynthesis of cofactors;Pyrimidine metabolism	COG0540	F:Nucleotide transport and metabolism	PF02786.21;PF00117.32;PF00988.26;PF02729.25;PF00185.28;PF02787.23;PF02222.26;PF02142.26;PF07478.17;PF01979.24;PF15632.10	CPSase_L_D2;GATase;CPSase_sm_chain;OTCace_N;OTCace;CPSase_L_D3;ATP-grasp;MGS;Dala_Dala_lig_C;Amidohydro_1;ATPgrasp_Ter	Carbamoyl-phosphate synthase L chain, ATP binding domain;Glutamine amidotransferase class-I;Carbamoyl-phosphate synthase small chain, CPSase domain;Aspartate/ornithine carbamoyltransferase, carbamoyl-P binding domain;Aspartate/ornithine carbamoyltransferase, Asp/Orn binding domain;Carbamoyl-phosphate synthetase large chain, oligomerisation domain;ATP-grasp domain;MGS-like domain;D-ala D-ala ligas…	cytoplasmic
B4DIT7	-	cDNA FLJ58187, highly similar to Protein-glutamine gamma-glutamyltransferase 2	7052	B4DIT7_HUMAN Protein-glutamine gamma-glutamyltransferase 2 OS=Homo sapiens OX=9606 PE=2 SV=1	0.9818	-0.0265	0.4599	down	yes	18721.7	19068	18866.4	19269.5	18397.8	19045.6	BP:phagocytosis;BP:regulation of transport;BP:positive regulation of response to stimulus;BP:regulation of response to stimulus;BP:dopamine transport;BP:nitrogen compound transport;BP:calcium ion homeostasis;BP:inorganic ion homeostasis;BP:catecholamine transport;BP:cellular response to alkaloid;BP:cellular response to stimulus;BP:positive regulation of cell adhesion;BP:regulation of signal trans…	GO:0006909;GO:0051049;GO:0048584;GO:0048583;GO:0015872;GO:0071705;GO:0055074;GO:0098771;GO:0051937;GO:0071312;GO:0051716;GO:0045785;GO:0009966;GO:0009967;GO:0071840;GO:0071310;GO:0048513;GO:0044093;GO:0048518;GO:0030155;GO:1902075;GO:1902074;GO:0019725;GO:0051056;GO:0015844;GO:0071314;GO:0010467;GO:0071702;GO:0035148;GO:0010033;GO:0060662;GO:1901564;GO:0016192;GO:0019538;GO:0007200;GO:0010243;GO:…	K05625	TGM2	hsa05016	Huntington disease	ENOG410XQEZ	O:Posttranslational modification, protein turnover, chaperones	PF00927.26;PF01841.23;PF00868.24	Transglut_C;Transglut_core;Transglut_N	Transglutaminase family, C-terminal ig like domain;Transglutaminase-like superfamily;Transglutaminase family	cytoplasmic
J9R021	eIF3a	Eukaryotic translation initiation factor 3 subunit A	8661	J9R021_HUMAN Eukaryotic translation initiation factor 3 subunit A OS=Homo sapiens OX=9606 GN=eIF3a PE=2 SV=1	1.0125	0.0179	0.3979	up	yes	18714.7	18484.3	18297.4	18671.2	18606.5	18822.9	BP:cellular component assembly;BP:macromolecular complex subunit organization;BP:negative regulation of response to stimulus;BP:regulation of signaling;BP:regulation of biological process;BP:formation of cytoplasmic translation initiation complex;BP:regulation of cell communication;BP:cellular component organization or biogenesis;BP:regulation of MAPK cascade;BP:ribonucleoprotein complex subunit …	GO:0022607;GO:0043933;GO:0048585;GO:0023051;GO:0050789;GO:0001732;GO:0010646;GO:0071840;GO:0043408;GO:0071826;GO:0075522;GO:0009968;GO:0070373;GO:0016043;GO:0065003;GO:0002188;GO:0022618;GO:0065007;GO:0043409;GO:0048519;GO:0002183;GO:0048583;GO:0009987;GO:0050794;GO:0008150;GO:0008152;GO:1902532;GO:1902531;GO:0023057;GO:0009966;GO:0075525;GO:0006413;GO:0044237;GO:0010648;GO:0016032;GO:0070372;GO:…	K03254	EIF3A	------	------	ENOG410XQ37	J:Translation, ribosomal structure and biogenesis	PF01399.31	PCI	PCI domain	cytoplasmic
A0A384N6B9	-	Epididymis secretory sperm binding protein	5094	A0A384N6B9_HUMAN Epididymis secretory sperm binding protein OS=Homo sapiens OX=9606 PE=2 SV=1	1.0233	0.0332	0.2994	up	yes	18472.3	18051.3	18304.6	17798	18305.8	18638.7	BP:regulation of primary metabolic process;BP:regulation of metabolic process;BP:negative regulation of defense response to virus;BP:regulation of response to stimulus;BP:negative regulation of defense response;BP:organic cyclic compound biosynthetic process;BP:regulation of defense response;BP:regulation of defense response to virus;BP:response to external biotic stimulus;BP:response to virus;BP…	GO:0080090;GO:0019222;GO:0050687;GO:0048583;GO:0031348;GO:1901362;GO:0031347;GO:0050688;GO:0043207;GO:0009615;GO:0044419;GO:0048518;GO:0048519;GO:0046483;GO:0048585;GO:0002683;GO:0060255;GO:0050776;GO:0030163;GO:2001141;GO:0051707;GO:1901565;GO:1901564;GO:0009605;GO:0019538;GO:0039694;GO:0002376;GO:0045824;GO:0019438;GO:0009893;GO:0009891;GO:0002831;GO:0002832;GO:0006807;GO:1901576;GO:1901575;GO:…	K13162	PCBP2	hsa04216	Ferroptosis	ENOG410XNN8	O:Posttranslational modification, protein turnover, chaperones	PF00013.33;PF07650.21;PF13083.10	KH_1;KH_2;KhpA-B_KH	KH domain;KH domain;KhpA/KhpB, KH domain	nuclear
B4DEP6	-	cDNA FLJ59206, highly similar to Eukaryotic translation initiation factor 4B	1975	B4DEP6_HUMAN cDNA FLJ59206, highly similar to Eukaryotic translation initiation factor 4B OS=Homo sapiens OX=9606 PE=2 SV=1	1.0861	0.1192	0.3639	up	yes	18439.6	16978.4	16318.9	17637.9	17373.7	19505.5	BP:regulation of primary metabolic process;BP:regulation of metabolic process;BP:regulation of cellular biosynthetic process;BP:regulation of cellular metabolic process;BP:regulation of biological process;BP:posttranscriptional regulation of gene expression;BP:regulation of protein metabolic process;BP:biological regulation;BP:regulation of gene expression;BP:regulation of macromolecule metabolic…	GO:0080090;GO:0019222;GO:0031326;GO:0031323;GO:0050789;GO:0010608;GO:0051246;GO:0065007;GO:0010468;GO:0060255;GO:0006446;GO:0009889;GO:0034248;GO:0008150;GO:0051171;GO:0050794;GO:0010556;GO:0006417GO:0016281;GO:0034518;GO:0110165;GO:0032991;GO:0005829;GO:0005575GO:0003674;GO:0005488;GO:0003676;GO:1901363;GO:0008135;GO:0045182;GO:0090079;GO:0097159;GO:0003723;GO:0003743	K03258	EIF4B	hsa05205;hsa04150;hsa04151	Proteoglycans in cancer;mTOR signaling pathway;PI3K-Akt signaling pathway	ENOG4111NS2;COG0724	J:Translation, ribosomal structure and biogenesis;	PF00076.26	RRM_1	RNA recognition motif	cytoplasmic
L0R849	EDARADD	phosphopyruvate hydratase	128178	L0R849_HUMAN phosphopyruvate hydratase OS=Homo sapiens OX=9606 GN=EDARADD PE=3 SV=1	0.7999	-0.3221	0.07183	down	yes	18411.1	23015.9	24274.7	21757.1	18064.7	18757.5	BP:negative regulation of apoptotic signaling pathway;BP:regulation of phosphate metabolic process;BP:regulation of primary metabolic process;BP:regulation of metabolic process;BP:regulation of apoptotic signaling pathway;BP:negative regulation of response to stimulus;BP:regulation of response to stimulus;BP:regulation of ATP metabolic process;BP:canonical glycolysis;BP:glycolytic process through…	GO:2001234;GO:0019220;GO:0080090;GO:0019222;GO:2001233;GO:0048585;GO:0048583;GO:1903578;GO:0061621;GO:0061620;GO:1903317;GO:0044281;GO:0044282;GO:0044283;GO:0045981;GO:0010605;GO:0009968;GO:0009966;GO:0009615;GO:0044419;GO:0048518;GO:0048519;GO:0006937;GO:0060255;GO:0032787;GO:0030162;GO:2001171;GO:2001141;GO:0043436;GO:0009607;GO:0006735;GO:0051707;GO:1900038;GO:0009605;GO:0016052;GO:1900373;GO:…	K01689	ENO, eno	hsa01100;hsa01230;hsa01200;hsa04066;hsa00010;hsa03018	Metabolic pathways;Biosynthesis of amino acids;Carbon metabolism;HIF-1 signaling pathway;Glycolysis / Gluconeogenesis;RNA degradation	COG0148	G:Carbohydrate transport and metabolism	PF00113.26;PF03952.20	Enolase_C;Enolase_N	Enolase, C-terminal TIM barrel domain;Enolase, N-terminal domain	cytoplasmic
P60903	S100A10	Protein S100-A10	6281	S10AA_HUMAN Protein S100-A10 OS=Homo sapiens OX=9606 GN=S100A10 PE=1 SV=2	0.9432	-0.0844	0.3688	down	yes	18275.9	19375.9	19661.4	19090.4	17363.7	19188	BP:protein localization;BP:regulation of primary metabolic process;BP:regulation of metabolic process;BP:positive regulation of cell junction assembly;BP:membrane budding;BP:membrane organization;BP:regulation of focal adhesion assembly;BP:membrane raft organization;BP:organic cyclic compound biosynthetic process;BP:cellular component organization or biogenesis;BP:positive regulation of focal adh…	GO:0008104;GO:0080090;GO:0019222;GO:1901890;GO:0006900;GO:0061024;GO:0051893;GO:0031579;GO:1901362;GO:0071840;GO:0051894;GO:0032231;GO:0032233;GO:0010604;GO:0045785;GO:0051496;GO:0051495;GO:0033043;GO:0051493;GO:0051492;GO:0048518;GO:1901888;GO:0060255;GO:0051252;GO:0030162;GO:0072657;GO:2001141;GO:0051668;GO:0072659;GO:0046483;GO:0009299;GO:0010638;GO:0034641;GO:0016050;GO:0019438;GO:0022607;GO:…	K17274	S100A10	hsa05132	Salmonella infection	ENOG410YSSI	S:Function unknown	PF01023.23;PF13499.10	S_100;EF-hand_7	S-100/ICaBP type calcium binding domain;EF-hand domain pair	cytoplasmic
B4DLV7	-	Rab GDP dissociation inhibitor	2665	B4DLV7_HUMAN Rab GDP dissociation inhibitor OS=Homo sapiens OX=9606 PE=2 SV=1	0.9708	-0.0428	0.3477	down	yes	17859	18396.9	18695.7	18098.1	18184.6	17533.3	BP:protein localization;BP:signal transduction;BP:negative regulation of cell projection organization;BP:cellular macromolecule localization;BP:negative regulation of biological process;BP:macromolecule localization;BP:regulation of organelle assembly;BP:regulation of cell proliferation;BP:establishment of protein localization;BP:negative regulation of cellular component organization;BP:vesicle-m…	GO:0008104;GO:0007165;GO:0031345;GO:0070727;GO:0048519;GO:0033036;GO:1902115;GO:0042127;GO:0045184;GO:0051129;GO:0016192;GO:0060491;GO:0010639;GO:0035556;GO:0120035;GO:0031344;GO:0065007;GO:1902018;GO:1902017;GO:0032880;GO:0006810;GO:0050794;GO:0008150;GO:0051234;GO:0120033;GO:0033043;GO:0051128;GO:1903828;GO:0007264;GO:1903565;GO:0008285;GO:0009987;GO:0032879;GO:0060341;GO:0044087;GO:0120032;GO:…	K17255	GDI1_2	------	------	COG5044	O:Posttranslational modification, protein turnover, chaperones	PF00996.22	GDI	GDP dissociation inhibitor	cytoplasmic
A0A140VK69	-	Aspartate aminotransferase	2805	A0A140VK69_HUMAN Aspartate aminotransferase OS=Homo sapiens OX=9606 PE=2 SV=1	0.9608	-0.0577	0.4972	down	yes	17829.8	18556.9	19439.9	17674	17789.2	17870.4	BP:signal transduction;BP:small molecule biosynthetic process;BP:cellular response to stimulus;BP:Notch signaling pathway;BP:dicarboxylic acid biosynthetic process;BP:glycerol metabolic process;BP:alditol metabolic process;BP:dicarboxylic acid catabolic process;BP:response to corticosteroid;BP:oxoacid metabolic process;BP:response to peptide hormone;BP:response to organic substance;BP:organonitro…	GO:0007165;GO:0044283;GO:0051716;GO:0007219;GO:0043650;GO:0006071;GO:0019400;GO:0043649;GO:0031960;GO:0043436;GO:0043434;GO:0010033;GO:1901565;GO:0009066;GO:0043648;GO:1901564;GO:1901566;GO:0010243;GO:0016053;GO:0016051;GO:0009725;GO:0016054;GO:0044281;GO:0007166;GO:0009063;GO:0006807;GO:0009065;GO:0009064;GO:0048878;GO:1901576;GO:1901575;GO:0006114;GO:0065007;GO:0019401;GO:0006533;GO:0019318;GO:…	K14454	GOT1	hsa00330;hsa00250;hsa00350;hsa01100;hsa01200;hsa00220;hsa00360;hsa01230;hsa00270;hsa00400;hsa01210	Arginine and proline metabolism;Alanine, aspartate and glutamate metabolism;Tyrosine metabolism;Metabolic pathways;Carbon metabolism;Arginine biosynthesis;Phenylalanine metabolism;Biosynthesis of amino acids;Cysteine and methionine metabolism;Phenylalanine, tyrosine and tryptophan biosynthesis;2-Oxocarboxylic acid metabolism	COG1448	C:Energy production and conversion	PF00155.25	Aminotran_1_2	Aminotransferase class I and II	cytoplasmic
O43390	HNRNPR	Heterogeneous nuclear ribonucleoprotein R	10236	HNRPR_HUMAN Heterogeneous nuclear ribonucleoprotein R OS=Homo sapiens OX=9606 GN=HNRNPR PE=1 SV=1	1.0454	0.0641	0.3378	up	yes	17748.8	16977.7	16650	17305.3	17226	18271.6	BP:regulation of metabolic process;BP:negative regulation of cellular process;BP:organic cyclic compound metabolic process;BP:regulation of primary metabolic process;BP:negative regulation of macromolecule metabolic process;BP:positive regulation of macromolecule metabolic process;BP:posttranscriptional regulation of gene expression;BP:rhythmic process;BP:positive regulation of biological process…	GO:0019222;GO:0048523;GO:1901360;GO:0080090;GO:0010605;GO:0010604;GO:0010608;GO:0048511;GO:0048518;GO:0048519;GO:0060255;GO:0061013;GO:0061014;GO:0061157;GO:0046483;GO:0000398;GO:0009896;GO:0009894;GO:0009892;GO:0009893;GO:0009890;GO:0051254;GO:0006807;GO:0050789;GO:0065007;GO:0065008;GO:0007623;GO:0009889;GO:0050794;GO:0008150;GO:0008152;GO:0016070;GO:0016071;GO:0010556;GO:1903311;GO:0010558;GO:…	K13161	HNRNPR	------	------	ENOG410XTJ5	O:Posttranslational modification, protein turnover, chaperones	PF00076.26;PF18360.5;PF16367.9	RRM_1;hnRNP_Q_AcD;RRM_7	RNA recognition motif;Heterogeneous nuclear ribonucleoprotein Q acidic domain;RNA recognition motif	nuclear
E7DVW5	FABP5	Fatty acid binding protein 5 (Psoriasis-associated)	2171	E7DVW5_HUMAN Fatty acid-binding protein 5 OS=Homo sapiens OX=9606 GN=FABP5 PE=3 SV=1	1.0358	0.0507	0.4655	up	yes	17631.9	17022.5	17217.7	16827.4	16979	18284.8	BP:regulation of primary metabolic process;BP:regulation of metabolic process;BP:regulation of transport;BP:positive regulation of response to stimulus;BP:regulation of response to stimulus;BP:circulatory system process;BP:small molecule metabolic process;BP:vascular process in circulatory system;BP:negative regulation of transmembrane transport;BP:regulation of signal transduction;BP:positive re…	GO:0080090;GO:0019222;GO:0051049;GO:0048584;GO:0048583;GO:0003013;GO:0044281;GO:0003018;GO:0034763;GO:0009966;GO:0009967;GO:0099177;GO:0099178;GO:0048519;GO:0015718;GO:0051051;GO:0015849;GO:0015711;GO:0035360;GO:0046486;GO:0003008;GO:1901564;GO:1901566;GO:0048878;GO:0019637;GO:0009893;GO:0023051;GO:0006807;GO:0050789;GO:0015908;GO:1901576;GO:0010646;GO:0065007;GO:0034762;GO:0015909;GO:0006629;GO:…	K08754	FABP5	hsa03320	PPAR signaling pathway	ENOG4111US8	I:Lipid transport and metabolism	PF00061.27	Lipocalin	Lipocalin / cytosolic fatty-acid binding protein family	cytoplasmic
A0A384MEK5	-	Epididymis secretory sperm binding protein	3383	A0A384MEK5_HUMAN Intercellular adhesion molecule 1 OS=Homo sapiens OX=9606 PE=2 SV=1	1.0369	0.0523	0.3078	up	yes	17626.3	16999.4	16785.9	17212.9	17216.3	18036.3	BP:negative regulation of apoptotic signaling pathway;BP:virion attachment to host cell;BP:regulation of extrinsic apoptotic signaling pathway;BP:negative regulation of extrinsic apoptotic signaling pathway;BP:regulation of apoptotic signaling pathway;BP:regulation of T cell apoptotic process;BP:negative regulation of response to stimulus;BP:positive regulation of response to stimulus;BP:regulati…	GO:2001234;GO:0019062;GO:2001236;GO:2001237;GO:2001233;GO:0070232;GO:0048585;GO:0048584;GO:0048583;GO:0070234;GO:0060491;GO:0002703;GO:0002457;GO:0061028;GO:0051716;GO:0009968;GO:0009966;GO:0048869;GO:0043067;GO:0044419;GO:0044650;GO:0071331;GO:0071333;GO:0048518;GO:0048519;GO:0070230;GO:0002064;GO:0042127;GO:0070228;GO:0048468;GO:0046649;GO:0051701;GO:0010033;GO:0098742;GO:0031341;GO:0048870;GO:…	K06490	ICAM1, CD54	hsa05150;hsa04933;hsa04650;hsa05418;hsa05143;hsa04514;hsa04670;hsa04668;hsa05169;hsa05144;hsa05323;hsa05164;hsa04064;hsa05167;hsa05166;hsa05416;hsa05417	Staphylococcus aureus infection;AGE-RAGE signaling pathway in diabetic complications;Natural killer cell mediated cytotoxicity;Fluid shear stress and atherosclerosis;African trypanosomiasis;Cell adhesion molecules;Leukocyte transendothelial migration;TNF signaling pathway;Epstein-Barr virus infection;Malaria;Rheumatoid arthritis;Influenza A;NF-kappa B signaling pathway;Kaposi sarcoma-associated h…	ENOG410YQ1Q	U:Intracellular trafficking, secretion, and vesicular transport	PF03921.18;PF21146.1;PF13895.10	ICAM_N;ICAM1_3_5_D2;Ig_2	Intercellular adhesion molecule;ICAM-1/3/5, D2 domain;Immunoglobulin domain	plasma membrane
Q53SY1	RTN4	Reticulon	57142	Q53SY1_HUMAN Reticulon (Fragment) OS=Homo sapiens OX=9606 GN=RTN4 PE=4 SV=1	1.0088	0.0126	0.402	up	yes	17540.6	17386.9	17302.1	17471.6	17422.1	17659.1	CC:cellular_component;CC:membrane;CC:organelle membrane;CC:cellular anatomical entity;CC:endoplasmic reticulum membrane	GO:0005575;GO:0016020;GO:0031090;GO:0110165;GO:0005789	K20720	RTN4	hsa05010	Alzheimer disease	ENOG410XPKH	U:Intracellular trafficking, secretion, and vesicular transport	PF02453.21	Reticulon	Reticulon	ER
Q99536	VAT1	Synaptic vesicle membrane protein VAT-1 homolog	10493	VAT1_HUMAN Synaptic vesicle membrane protein VAT-1 homolog OS=Homo sapiens OX=9606 GN=VAT1 PE=1 SV=2	0.9932	-0.0098	0.365	down	yes	17474.5	17594	17635.9	17552.2	17380.7	17568.4	BP:regulation of organelle organization;BP:negative regulation of cellular component organization;BP:regulation of cellular component organization;BP:regulation of mitochondrion organization;BP:negative regulation of mitochondrion organization;BP:regulation of biological process;BP:biological regulation;BP:negative regulation of organelle organization;BP:negative regulation of biological process;…	GO:0033043;GO:0051129;GO:0051128;GO:0010821;GO:0010823;GO:0050789;GO:0065007;GO:0010639;GO:0048519;GO:0022603;GO:0050793;GO:0008150;GO:0050794;GO:0051093;GO:0010635;GO:0010637;GO:0048523GO:0035578;GO:0060205;GO:0043227;GO:1903561;GO:0031983;GO:0031090;GO:0016020;GO:0005775;GO:0043226;GO:0005576;GO:0110165;GO:0031968;GO:0098588;GO:0031982;GO:0031966;GO:0031974;GO:0034774;GO:0070062;GO:0043230;GO:0…	K23167	VAT1	------	------	COG0604	S:Function unknown	PF13602.10;PF00107.30;PF08240.16	ADH_zinc_N_2;ADH_zinc_N;ADH_N	Zinc-binding dehydrogenase;Zinc-binding dehydrogenase;Alcohol dehydrogenase GroES-like domain	cytoplasmic
A0A140VK49	SND1	Staphylococcal nuclease domain-containing protein	27044	A0A140VK49_HUMAN Staphylococcal nuclease domain-containing protein OS=Homo sapiens OX=9606 GN=SND1 PE=2 SV=1	1.0449	0.0634	0.4079	up	yes	17453.7	16704	16812	16596.1	16740.3	18167.2	BP:regulation of metabolic process;BP:organic cyclic compound metabolic process;BP:organic cyclic compound catabolic process;BP:negative regulation of macromolecule metabolic process;BP:cellular developmental process;BP:negative regulation of biological process;BP:regulation of macromolecule metabolic process;BP:heterocycle metabolic process;BP:aromatic compound catabolic process;BP:negative regu…	GO:0019222;GO:1901360;GO:1901361;GO:0010605;GO:0048869;GO:0048519;GO:0060255;GO:0046483;GO:0019439;GO:0009892;GO:0009890;GO:0006807;GO:0034661;GO:0034660;GO:1901575;GO:0065007;GO:0009889;GO:0050794;GO:0008150;GO:0008152;GO:0034655;GO:0046700;GO:0016070;GO:0016071;GO:0044270;GO:0010556;GO:0010558;GO:0010564;GO:0030154;GO:0044248;GO:0034641;GO:0006139;GO:0032502;GO:0009987;GO:0006725;GO:0010629;GO:…	K15979	SND1	hsa05203	Viral carcinogenesis	COG1525	L:Replication, recombination and repair	PF00565.21;PF00567.28	SNase;TUDOR	Staphylococcal nuclease homologue;Tudor domain	mitochondrial
Q07065	CKAP4	Cytoskeleton-associated protein 4	10970	CKAP4_HUMAN Cytoskeleton-associated protein 4 OS=Homo sapiens OX=9606 GN=CKAP4 PE=1 SV=2	1.076	0.1057	0.03962	up	yes	17344.2	16119.2	15903.2	16335.3	17215.7	17472.7	CC:membrane;CC:endoplasmic reticulum;CC:endoplasmic reticulum lumen;CC:endoplasmic reticulum membrane;CC:intracellular organelle;CC:non-membrane-bounded organelle;CC:lamellar body;CC:membrane-bounded organelle;CC:organelle;CC:cytoskeleton;CC:secretory granule membrane;CC:organelle membrane;CC:lysosomal membrane;CC:cytoplasmic vesicle;CC:lipid particle;CC:extracellular exosome;CC:perinuclear regio…	GO:0016020;GO:0005783;GO:0005788;GO:0005789;GO:0043229;GO:0043228;GO:0042599;GO:0043227;GO:0043226;GO:0005856;GO:0030667;GO:0031090;GO:0005765;GO:0031410;GO:0005811;GO:0070062;GO:0048471;GO:0110165;GO:0005791;GO:0099503;GO:0030141;GO:0098588;GO:0035577;GO:0005774;GO:0030659;GO:0031974;GO:0012506;GO:0005886;GO:1903561;GO:0031982;GO:0043230;GO:0043231;GO:0043232;GO:0043233;GO:0005575;GO:0070013;GO:…	K13999	CKAP4, CLIMP63	hsa04141	Protein processing in endoplasmic reticulum	ENOG4111Q54	U:Intracellular trafficking, secretion, and vesicular transport	------	------	------	nuclear
P27695	APEX1	DNA-(apurinic or apyrimidinic site) endonuclease	328	APEX1_HUMAN DNA repair nuclease/redox regulator APEX1 OS=Homo sapiens OX=9606 GN=APEX1 PE=1 SV=2	0.9791	-0.0305	0.1495	down	yes	17306.2	17675.5	17818.8	17532.2	17231.7	17380.6	BP:regulation of metabolic process;BP:regulation of RNA biosynthetic process;BP:organic cyclic compound metabolic process;BP:organic cyclic compound catabolic process;BP:cellular response to stimulus;BP:DNA modification;BP:positive regulation of macromolecule metabolic process;BP:posttranscriptional regulation of gene expression;BP:DNA catabolic process;BP:organic substance catabolic process;BP:p…	GO:0019222;GO:2001141;GO:1901360;GO:1901361;GO:0051716;GO:0006304;GO:0010604;GO:0010608;GO:0006308;GO:1901575;GO:0048518;GO:0019725;GO:0006287;GO:0006284;GO:0006281;GO:0060255;GO:0061013;GO:0046483;GO:0070988;GO:0044248;GO:0033554;GO:0019439;GO:0009894;GO:0009893;GO:0009891;GO:0006807;GO:0050789;GO:0016043;GO:0065007;GO:0071840;GO:0065008;GO:0009889;GO:0006950;GO:0008150;GO:0008152;GO:0034655;GO:…	K10771	APEX1	hsa03410	Base excision repair	COG0708	L:Replication, recombination and repair	PF03372.27	Exo_endo_phos	Endonuclease/Exonuclease/phosphatase family	cytoplasmic
P13929	ENO3	Beta-enolase	2027	ENOB_HUMAN Beta-enolase OS=Homo sapiens OX=9606 GN=ENO3 PE=1 SV=5	1.757	0.8131	0.4007	up	yes	17291.4	9841.35	2826.84	16855.9	16738.1	17844.8	BP:hexose catabolic process;BP:monosaccharide catabolic process;BP:monosaccharide biosynthetic process;BP:carboxylic acid metabolic process;BP:NADH regeneration;BP:canonical glycolysis;BP:glycolytic process through glucose-6-phosphate;BP:small molecule catabolic process;BP:small molecule biosynthetic process;BP:generation of precursor metabolites and energy;BP:pyruvate metabolic process;BP:glycol…	GO:0019320;GO:0046365;GO:0046364;GO:0019752;GO:0006735;GO:0061621;GO:0061620;GO:0044282;GO:0044283;GO:0006091;GO:0006090;GO:0006096;GO:0006094;GO:1901575;GO:0071704;GO:0061718;GO:1901576;GO:0009987;GO:0019318;GO:0019319;GO:0032787;GO:0061615;GO:0008150;GO:0008152;GO:0043436;GO:0009056;GO:0044238;GO:0006082;GO:0005975;GO:0016052;GO:0009058;GO:0044237;GO:0016051;GO:0005996;GO:0006006;GO:0006007;GO:…	K01689	ENO, eno	hsa01100;hsa01230;hsa01200;hsa04066;hsa00010;hsa03018	Metabolic pathways;Biosynthesis of amino acids;Carbon metabolism;HIF-1 signaling pathway;Glycolysis / Gluconeogenesis;RNA degradation	COG0148	Z:Cytoskeleton	PF00113.26;PF03952.20;PF13378.10	Enolase_C;Enolase_N;MR_MLE_C	Enolase, C-terminal TIM barrel domain;Enolase, N-terminal domain;Enolase C-terminal domain-like	cytoplasmic
Q96HE7	ERO1A	ERO1-like protein alpha	30001	ERO1A_HUMAN ERO1-like protein alpha OS=Homo sapiens OX=9606 GN=ERO1A PE=1 SV=2	0.9704	-0.0433	0.4813	down	yes	17280	17806.3	17725.2	17887.4	17888	16672	BP:regulation of sequestering of calcium ion;BP:negative regulation of sequestering of calcium ion;BP:signal transduction;BP:cellular component organization or biogenesis;BP:cellular response to stimulus;BP:response to hypoxia;BP:cellular developmental process;BP:negative regulation of biological process;BP:cellular homeostasis;BP:extracellular structure organization;BP:inorganic ion transmembran…	GO:0051282;GO:0051283;GO:0007165;GO:0071840;GO:0051716;GO:0001666;GO:0048869;GO:0048519;GO:0019725;GO:0043062;GO:0098660;GO:1901564;GO:0030968;GO:0019538;GO:0070588;GO:0030198;GO:0033554;GO:0006457;GO:0006458;GO:0006807;GO:0035556;GO:0050789;GO:0016043;GO:0071453;GO:0065007;GO:0098662;GO:0071456;GO:0097553;GO:0006812;GO:0006811;GO:0006810;GO:0006816;GO:0050794;GO:0006950;GO:0036211;GO:0008150;GO:…	K10950	ERO1L	hsa04141;hsa05110;hsa05417	Protein processing in endoplasmic reticulum;Vibrio cholerae infection;Lipid and atherosclerosis	COG5061;COG5061	O:Posttranslational modification, protein turnover, chaperones;U:Intracellular trafficking, secretion, and vesicular transport	PF04137.19	ERO1	Endoplasmic Reticulum Oxidoreductin 1	ER
O43242	PSMD3	26S proteasome non-ATPase regulatory subunit 3	5709	PSMD3_HUMAN 26S proteasome non-ATPase regulatory subunit 3 OS=Homo sapiens OX=9606 GN=PSMD3 PE=1 SV=2	0.9499	-0.0742	0.06165	down	yes	17233.2	18141.7	18306.3	17977.1	17063.1	17403.3	BP:regulation of catabolic process;BP:regulation of primary metabolic process;BP:organonitrogen compound metabolic process;BP:regulation of protein catabolic process;BP:nitrogen compound metabolic process;BP:modification-dependent macromolecule catabolic process;BP:organic substance catabolic process;BP:proteasome-mediated ubiquitin-dependent protein catabolic process;BP:regulation of protein met…	GO:0009894;GO:0080090;GO:1901564;GO:0042176;GO:0006807;GO:0043632;GO:1901575;GO:0043161;GO:0051246;GO:0050789;GO:0071704;GO:0065007;GO:0006508;GO:0044238;GO:0060255;GO:0019941;GO:0008150;GO:0030163;GO:0008152;GO:0019222;GO:0009056;GO:0009057;GO:0051603;GO:1901565;GO:0019538;GO:0010498;GO:0043170;GO:0006511;GO:0051171GO:0043231;GO:0022624;GO:0031974;GO:1904813;GO:0060205;GO:0043227;GO:0043226;GO:0…	K03033	PSMD3, RPN3	hsa03050;hsa05020;hsa05022;hsa05014;hsa05016;hsa05017;hsa05010;hsa05012;hsa05169	Proteasome;Prion disease;Pathways of neurodegeneration - multiple diseases;Amyotrophic lateral sclerosis;Huntington disease;Spinocerebellar ataxia;Alzheimer disease;Parkinson disease;Epstein-Barr virus infection	ENOG410XS40	O:Posttranslational modification, protein turnover, chaperones	PF08375.15;PF01399.31	Rpn3_C;PCI	Proteasome regulatory subunit C-terminal;PCI domain	cytoplasmic
A0A024R324	RHOA	Epididymis secretory sperm binding protein	387	A0A024R324_HUMAN Transforming protein RhoA OS=Homo sapiens OX=9606 GN=RHOA PE=2 SV=1	1.0143	0.0205	0.01211	up	yes	17129.9	16888.5	16912.9	16864.1	17118.8	17141	BP:cleavage furrow formation;BP:cell-cell junction organization;BP:substrate adhesion-dependent cell spreading;BP:positive regulation of response to stimulus;BP:regulation of response to stimulus;BP:membrane organization;BP:Rho protein signal transduction;BP:establishment or maintenance of cell polarity;BP:signal transduction;BP:cell surface receptor signaling pathway;BP:regulation of signal tran…	GO:0036089;GO:0045216;GO:0034446;GO:0048584;GO:0048583;GO:0061024;GO:0007266;GO:0007163;GO:0007165;GO:0007166;GO:0009966;GO:0003018;GO:0071840;GO:0009755;GO:0032231;GO:0051716;GO:0032233;GO:0045787;GO:0043207;GO:0002687;GO:0003159;GO:0048869;GO:0051495;GO:0051493;GO:0051492;GO:0090162;GO:0010033;GO:0045664;GO:0045666;GO:0009967;GO:0030855;GO:0048518;GO:0030859;GO:2000404;GO:0043123;GO:0031589;GO:…	K04513	RHOA	hsa05133;hsa05132;hsa05131;hsa05130;hsa04611;hsa05135;hsa04022;hsa05210;hsa04024;hsa04072;hsa04530;hsa04670;hsa04144;hsa04510;hsa04928;hsa04062;hsa04921;hsa05417;hsa04310;hsa04270;hsa04350;hsa05100;hsa05205;hsa04625;hsa05206;hsa04621;hsa05203;hsa05200;hsa04660;hsa04015;hsa04520;hsa04150;hsa04810;hsa05418;hsa04972;hsa04014;hsa04722;hsa04071;hsa05152;hsa04360;hsa05163	Pertussis;Salmonella infection;Shigellosis;Pathogenic Escherichia coli infection;Platelet activation;Yersinia infection;cGMP-PKG signaling pathway;Colorectal cancer;cAMP signaling pathway;Phospholipase D signaling pathway;Tight junction;Leukocyte transendothelial migration;Endocytosis;Focal adhesion;Parathyroid hormone synthesis, secretion and action;Chemokine signaling pathway;Oxytocin signaling…	COG1100	S:Function unknown	PF00071.26;PF08477.17;PF00025.25	Ras;Roc;Arf	Ras family;Ras of Complex, Roc, domain of DAPkinase;ADP-ribosylation factor family	cytoplasmic
Q15185	PTGES3	Prostaglandin E synthase 3	10728	TEBP_HUMAN Prostaglandin E synthase 3 OS=Homo sapiens OX=9606 GN=PTGES3 PE=1 SV=1	1.0137	0.0196	0.4677	up	yes	17016.1	16786.3	16847.8	16724.9	16765.2	17267.1	BP:fatty acid biosynthetic process;BP:fatty acid metabolic process;BP:cellular component assembly;BP:protein folding;BP:unsaturated fatty acid biosynthetic process;BP:macromolecular complex subunit organization;BP:nucleobase-containing compound metabolic process;BP:carboxylic acid metabolic process;BP:telomere organization;BP:nucleic acid metabolic process;BP:cellular biosynthetic process;BP:nitr…	GO:0006633;GO:0006631;GO:0022607;GO:0006457;GO:0006636;GO:0043933;GO:0006139;GO:0019752;GO:0032200;GO:0090304;GO:0044249;GO:0006807;GO:0044283;GO:0051276;GO:0043170;GO:0072330;GO:0071840;GO:0046457;GO:0071826;GO:0046456;GO:1901362;GO:0016043;GO:0065003;GO:0071704;GO:0034641;GO:0022618;GO:1901360;GO:0010833;GO:0007004;GO:0018130;GO:0051131;GO:0006629;GO:1901576;GO:0009987;GO:0006725;GO:0032787;GO:…	K15730	PTGES3	hsa05207;hsa00590;hsa01100	Chemical carcinogenesis - receptor activation;Arachidonic acid metabolism;Metabolic pathways	ENOG41121RT	S:Function unknown	PF04969.20	CS	CS domain	cytoplasmic
D6RA82	ANXA3	Annexin	-	D6RA82_HUMAN Annexin OS=Homo sapiens OX=9606 GN=ANXA3 PE=1 SV=1	0.9133	-0.1308	0.4143	down	yes	17010.9	18625.1	19998.4	17251.7	16231	17790.7	BP:phagocytosis;BP:regulation of primary metabolic process;BP:regulation of metabolic process;BP:positive regulation of macromolecule metabolic process;BP:response to external biotic stimulus;BP:cell activation involved in immune response;BP:response to bacterium;BP:response to growth factor;BP:interspecies interaction between organisms;BP:animal organ development;BP:positive regulation of molecu…	GO:0006909;GO:0080090;GO:0019222;GO:0010604;GO:0043207;GO:0002263;GO:0009617;GO:0070848;GO:0044419;GO:0048513;GO:0044093;GO:0048518;GO:0051054;GO:0051052;GO:0031100;GO:0060255;GO:0031960;GO:2001141;GO:0051707;GO:0010033;GO:0010634;GO:0009607;GO:0016192;GO:0009605;GO:0002275;GO:0002274;GO:0002376;GO:0036230;GO:0009893;GO:0022603;GO:0045321;GO:1901342;GO:0050789;GO:0006887;GO:0045055;GO:0002366;GO:…	K17089	ANXA3	------	------	ENOG410XPUN	S:Function unknown	PF00191.24	Annexin	Annexin	cytoplasmic
P68371	TUBB4B	Tubulin beta-4B chain	10383	TBB4B_HUMAN Tubulin beta-4B chain OS=Homo sapiens OX=9606 GN=TUBB4B PE=1 SV=1	1.0617	0.0864	0.3928	up	yes	16868.1	15887.4	16196.6	15578.1	16015	17721.2	BP:cell cycle;BP:cellular component organization;BP:cellular component organization or biogenesis;BP:mitotic cell cycle;BP:cellular process;BP:biological_process;BP:cytoskeleton organization;BP:microtubule-based process;BP:organelle organization;BP:microtubule cytoskeleton organizationCC:supramolecular fiber;CC:polymeric cytoskeletal fiber;CC:axonemal microtubule;CC:intracellular organelle;CC:non…	GO:0007049;GO:0016043;GO:0071840;GO:0000278;GO:0009987;GO:0008150;GO:0007010;GO:0007017;GO:0006996;GO:0000226GO:0099512;GO:0099513;GO:0005879;GO:0043229;GO:0043228;GO:0005874;GO:0043226;GO:0005737;GO:0099080;GO:0072686;GO:0045171;GO:0099081;GO:0043209;GO:0110165;GO:0015630;GO:0005881;GO:0005819;GO:0045298;GO:0032991;GO:0043232;GO:0005856;GO:0005575GO:0005200;GO:0035639;GO:1901363;GO:0003674;GO:00…	K07375	TUBB	hsa05132;hsa05130;hsa04540;hsa04145;hsa05020;hsa05022;hsa05014;hsa05016;hsa04814;hsa05010;hsa05012	Salmonella infection;Pathogenic Escherichia coli infection;Gap junction;Phagosome;Prion disease;Pathways of neurodegeneration - multiple diseases;Amyotrophic lateral sclerosis;Huntington disease;Motor proteins;Alzheimer disease;Parkinson disease	COG5023	K:Transcription	PF00091.29;PF03953.21	Tubulin;Tubulin_C	Tubulin/FtsZ family, GTPase domain;Tubulin C-terminal domain	cytoplasmic
P05023	ATP1A1	Sodium/potassium-transporting ATPase subunit alpha-1	476	AT1A1_HUMAN Sodium/potassium-transporting ATPase subunit alpha-1 OS=Homo sapiens OX=9606 GN=ATP1A1 PE=1 SV=1	0.9424	-0.0856	0.07663	down	yes	16785.7	17812.2	17828.8	17795.7	16484.4	17087	BP:regulation of metabolic process;BP:regulation of transport;BP:membrane repolarization during cardiac muscle cell action potential;BP:muscle system process;BP:circulatory system process;BP:potassium ion homeostasis;BP:heart process;BP:action potential;BP:sodium ion homeostasis;BP:regulation of primary metabolic process;BP:cellular response to stimulus;BP:sodium ion transmembrane transport;BP:ne…	GO:0019222;GO:0051049;GO:0086013;GO:0003012;GO:0003013;GO:0055075;GO:0003015;GO:0001508;GO:0055078;GO:0080090;GO:0051716;GO:0035725;GO:0010894;GO:0048518;GO:0048519;GO:0019725;GO:0051055;GO:0006937;GO:0010959;GO:0036376;GO:0055119;GO:0010033;GO:0003008;GO:0010248;GO:0048878;GO:0006942;GO:0045823;GO:0009725;GO:0086011;GO:0045989;GO:1903416;GO:1990573;GO:0009890;GO:0098771;GO:0031947;GO:0050789;GO:…	K01539	ATP1A	hsa04970;hsa04971;hsa04961;hsa04960;hsa04974;hsa04976;hsa04964;hsa04022;hsa04972;hsa04024;hsa04261;hsa04978;hsa04911;hsa04973;hsa04925;hsa04919;hsa04260;hsa04918	Salivary secretion;Gastric acid secretion;Endocrine and other factor-regulated calcium reabsorption;Aldosterone-regulated sodium reabsorption;Protein digestion and absorption;Bile secretion;Proximal tubule bicarbonate reclamation;cGMP-PKG signaling pathway;Pancreatic secretion;cAMP signaling pathway;Adrenergic signaling in cardiomyocytes;Mineral absorption;Insulin secretion;Carbohydrate digestion…	COG0474	S:Function unknown	PF00122.24;PF00689.25;PF13246.10;PF00690.30;PF00702.30;PF08282.16	E1-E2_ATPase;Cation_ATPase_C;Cation_ATPase;Cation_ATPase_N;Hydrolase;Hydrolase_3	E1-E2 ATPase;Cation transporting ATPase, C-terminus;Cation transport ATPase;Cation transporter/ATPase, N-terminus;haloacid dehalogenase-like hydrolase;haloacid dehalogenase-like hydrolase	cytoplasmic
P07814	EPRS1	Bifunctional glutamate/proline--tRNA ligase	2058	SYEP_HUMAN Bifunctional glutamate/proline--tRNA ligase OS=Homo sapiens OX=9606 GN=EPRS1 PE=1 SV=5	1.0337	0.0478	0.2918	up	yes	16598.5	16058.1	15838.9	16277.3	16286.9	16910.1	BP:regulation of primary metabolic process;BP:regulation of metabolic process;BP:regulation of transport;BP:small molecule metabolic process;BP:organic cyclic compound metabolic process;BP:cellular response to stimulus;BP:negative regulation of macromolecule metabolic process;BP:negative regulation of biological process;BP:regulation of macromolecule metabolic process;BP:oxoacid metabolic process…	GO:0080090;GO:0019222;GO:0051049;GO:0044281;GO:1901360;GO:0051716;GO:0010605;GO:0048519;GO:0060255;GO:0043436;GO:0043434;GO:0010033;GO:0046483;GO:1901564;GO:0010243;GO:0043038;GO:0043039;GO:0022607;GO:0009892;GO:0009890;GO:0006807;GO:0034660;GO:0050789;GO:0016043;GO:0065003;GO:0065007;GO:0071840;GO:0006424;GO:0034097;GO:0009889;GO:0140212;GO:0050794;GO:0008150;GO:0008152;GO:0032890;GO:0016070;GO:…	K14163	EPRS	hsa00860;hsa00970;hsa01100;hsa01240	Porphyrin metabolism;Aminoacyl-tRNA biosynthesis;Metabolic pathways;Biosynthesis of cofactors	COG0442	J:Translation, ribosomal structure and biogenesis	PF00749.25;PF00458.24;PF09180.15;PF00587.29;PF03129.24;PF03950.22;PF20974.1	tRNA-synt_1c;WHEP-TRS;ProRS-C_1;tRNA-synt_2b;HGTP_anticodon;tRNA-synt_1c_C;tRNA-synt_1c_C2	tRNA synthetases class I;WHEP-TRS domain;Prolyl-tRNA synthetase, C-terminal;tRNA synthetase class II core domain;Anticodon binding domain;tRNA synthetases class I;tRNA synthetases class I	cytoplasmic
P39023	RPL3	Large ribosomal subunit protein uL3	6122	RL3_HUMAN Large ribosomal subunit protein uL3 OS=Homo sapiens OX=9606 GN=RPL3 PE=1 SV=2	1.0415	0.0587	0.0135	up	yes	16537.5	15878.3	15812.1	15944.5	16497.4	16577.5	BP:cellular amide metabolic process;BP:organonitrogen compound metabolic process;BP:cellular biosynthetic process;BP:cellular response to chemical stimulus;BP:response to chemical;BP:macromolecule metabolic process;BP:organic substance biosynthetic process;BP:cellular response to stimulus;BP:peptide biosynthetic process;BP:cellular response to interleukin-4;BP:organic substance metabolic process;…	GO:0043603;GO:1901564;GO:0044249;GO:0070887;GO:0042221;GO:0043170;GO:1901576;GO:0051716;GO:0043043;GO:0071353;GO:0071704;GO:0071310;GO:0002181;GO:1901566;GO:0034097;GO:0043604;GO:0044271;GO:0009987;GO:0009058;GO:0009059;GO:0008150;GO:0008152;GO:0010033;GO:0044238;GO:0071345;GO:0034641;GO:0044237;GO:0006412;GO:0019538;GO:0070670;GO:0006807;GO:0006518;GO:0050896GO:0022626;GO:0022625;GO:0043229;GO:0…	K02925	RP-L3e, RPL3	hsa03010;hsa05171	Ribosome;Coronavirus disease - COVID-19	COG0087	J:Translation, ribosomal structure and biogenesis	PF00297.26	Ribosomal_L3	Ribosomal protein L3	cytoplasmic
A0A0S2Z5V7	HM13	Histocompatibility 13 isoform 1	81502	A0A0S2Z5V7_HUMAN Histocompatibility 13 isoform 1 (Fragment) OS=Homo sapiens OX=9606 GN=HM13 PE=2 SV=1	0.9345	-0.0977	0.311	down	yes	16387.1	17535.8	16810.6	18261	15935.5	16838.7	BP:response to chemical;BP:membrane protein proteolysis;BP:nitrogen compound metabolic process;BP:cellular response to chemical stress;BP:protein maturation;BP:cellular response to stimulus;BP:in utero embryonic development;BP:multicellular organism development;BP:organic substance metabolic process;BP:cellular response to chemical stimulus;BP:proteolysis;BP:chordate embryonic development;BP:deve…	GO:0042221;GO:0033619;GO:0006807;GO:0062197;GO:0051604;GO:0051716;GO:0001701;GO:0007275;GO:0071704;GO:0070887;GO:0006508;GO:0043009;GO:0032502;GO:0032501;GO:1904211;GO:0033554;GO:0044238;GO:0009987;GO:0006465;GO:0006950;GO:0008150;GO:0008152;GO:0016485;GO:0034599;GO:0006979;GO:0051603;GO:1901564;GO:0043603;GO:0009790;GO:0019538;GO:0050896;GO:0048856;GO:0043170;GO:0009792;GO:0006518GO:0005783;GO:0…	K09595	HM13	------	------	ENOG410XTES	U:Intracellular trafficking, secretion, and vesicular transport	PF04258.17	Peptidase_A22B	Signal peptide peptidase	ER
P06493	CDK1	Cyclin-dependent kinase 1	983	CDK1_HUMAN Cyclin-dependent kinase 1 OS=Homo sapiens OX=9606 GN=CDK1 PE=1 SV=3	0.9397	-0.0897	0.0886	down	yes	16307.8	17355	17454.4	17255.7	16627.1	15988.6	BP:protein localization;BP:regulation of metabolic process;BP:positive regulation of mitotic sister chromatid segregation;BP:signal transduction;BP:cellular component organization or biogenesis;BP:cellular response to stimulus;BP:negative regulation of cell cycle;BP:positive regulation of cell cycle;BP:cellular macromolecule localization;BP:cellular developmental process;BP:Golgi disassembly;BP:p…	GO:0008104;GO:0019222;GO:0062033;GO:0007165;GO:0071840;GO:0051716;GO:0045786;GO:0045787;GO:0070727;GO:0048869;GO:0090166;GO:0018193;GO:0048513;GO:0030855;GO:0048518;GO:0048519;GO:0033036;GO:0007010;GO:0030154;GO:0031100;GO:0010972;GO:0042752;GO:1901564;GO:0018209;GO:0019538;GO:0048870;GO:0010638;GO:0033554;GO:1901990;GO:0009893;GO:1900180;GO:1903008;GO:0006807;GO:0035556;GO:0050789;GO:0090068;GO:…	K02087	CDK1, CDC2	hsa04540;hsa04110;hsa05203;hsa04115;hsa04218;hsa04114;hsa04914;hsa05170	Gap junction;Cell cycle;Viral carcinogenesis;p53 signaling pathway;Cellular senescence;Oocyte meiosis;Progesterone-mediated oocyte maturation;Human immunodeficiency virus 1 infection	ENOG410XPP3	J:Translation, ribosomal structure and biogenesis	PF00069.29;PF07714.21	Pkinase;PK_Tyr_Ser-Thr	Protein kinase domain;Protein tyrosine and serine/threonine kinase	cytoplasmic
Q8N1A0	KRT222	Keratin-like protein KRT222	125113	KT222_HUMAN Keratin-like protein KRT222 OS=Homo sapiens OX=9606 GN=KRT222 PE=1 SV=1	0.837	-0.2567	0.2151	down	yes	16300.6	19476.1	19144.9	19807.2	14559.2	18042.1	CC:cellular_component;CC:supramolecular fiber;CC:polymeric cytoskeletal fiber;CC:supramolecular complex;CC:supramolecular polymer;CC:intermediate filament;CC:cellular anatomical entityMF:structural molecule activity;MF:molecular_function	GO:0005575;GO:0099512;GO:0099513;GO:0099080;GO:0099081;GO:0005882;GO:0110165GO:0005198;GO:0003674	------	------	------	------	ENOG410YA01	S:Function unknown	PF00038.25	Filament	Intermediate filament protein	cytoplasmic
A0A140VJJ8	-	Testicular tissue protein Li 72	2782	A0A140VJJ8_HUMAN Guanine nucleotide-binding protein G(I)/G(S)/G(T) subunit beta-1 OS=Homo sapiens OX=9606 PE=2 SV=1	1.0389	0.0551	0.3396	up	yes	16262.7	15653.5	16140.9	15166.1	16214.4	16311	BP:signal transduction;BP:cellular response to stimulus;BP:sensory perception of chemical stimulus;BP:sensory perception;BP:system process;BP:phospholipase C-activating G-protein coupled receptor signaling pathway;BP:positive regulation of cytosolic calcium ion concentration;BP:cellular response to stress;BP:regulation of biological process;BP:cellular response to oxygen levels;BP:biological regu…	GO:0007165;GO:0051716;GO:0007606;GO:0007600;GO:0003008;GO:0007200;GO:0007204;GO:0033554;GO:0050789;GO:0071453;GO:0065007;GO:0071456;GO:0065008;GO:0007186;GO:0050794;GO:0012501;GO:0008150;GO:0010658;GO:0010659;GO:0010657;GO:0036293;GO:0050896;GO:0006950;GO:0036294;GO:0060041;GO:0070887;GO:0001666;GO:0032502;GO:0032501;GO:0008283;GO:0050877;GO:0009987;GO:0008219;GO:0050909;GO:0006915;GO:0042221;GO:…	K04536	GNB1	hsa04713;hsa04014;hsa04727;hsa04371;hsa04726;hsa04728;hsa05200;hsa05170;hsa05032;hsa04723;hsa04744;hsa04725;hsa04724;hsa05034;hsa04740;hsa04926;hsa04151;hsa05167;hsa04062;hsa05163	Circadian entrainment;Ras signaling pathway;GABAergic synapse;Apelin signaling pathway;Serotonergic synapse;Dopaminergic synapse;Pathways in cancer;Human immunodeficiency virus 1 infection;Morphine addiction;Retrograde endocannabinoid signaling;Phototransduction;Cholinergic synapse;Glutamatergic synapse;Alcoholism;Olfactory transduction;Relaxin signaling pathway;PI3K-Akt signaling pathway;Kaposi …	ENOG410XQUX	S:Function unknown	PF00400.36;PF12894.11;PF20426.2;PF17005.9	WD40;ANAPC4_WD40;NBCH_WD40;WD40_like	WD domain, G-beta repeat;Anaphase-promoting complex subunit 4 WD40 domain;Neurobeachin beta propeller domain;WD40-like domain	cytoplasmic
F8WJN3	CPSF6	Cleavage and polyadenylation specificity factor subunit 6	-	F8WJN3_HUMAN Cleavage and polyadenylation specificity factor subunit 6 OS=Homo sapiens OX=9606 GN=CPSF6 PE=1 SV=1	0.9245	-0.1133	0.1058	down	yes	16237.3	17562.9	17802.1	17323.8	16641	15833.5	BP:cellular component assembly;BP:positive regulation of intracellular transport;BP:regulation of cellular localization;BP:macromolecular complex subunit organization;BP:regulation of transport;BP:regulation of intracellular transport;BP:nucleobase-containing compound metabolic process;BP:messenger ribonucleoprotein complex assembly;BP:nucleic acid metabolic process;BP:nitrogen compound metabolic…	GO:0022607;GO:0032388;GO:0060341;GO:0043933;GO:0051049;GO:0032386;GO:0006139;GO:1990120;GO:0090304;GO:0006807;GO:0051262;GO:0051291;GO:0071840;GO:0071826;GO:0032239;GO:0016043;GO:0050789;GO:0065003;GO:0071704;GO:0022618;GO:0046831;GO:1901360;GO:0046833;GO:0048518;GO:0065007;GO:0016070;GO:0051050;GO:0031124;GO:0009987;GO:0006725;GO:0051290;GO:0031123;GO:0050794;GO:0008150;GO:0008152;GO:0110104;GO:…	K14398	CPSF6_7	hsa03015;hsa03250	mRNA surveillance pathway;Viral life cycle - HIV-1	ENOG410Y0H0;ENOG41112SM	A:RNA processing and modification;	PF00076.26	RRM_1	RNA recognition motif	cytoplasmic
O00410	IPO5	Importin-5	3843	IPO5_HUMAN Importin-5 OS=Homo sapiens OX=9606 GN=IPO5 PE=1 SV=4	0.9738	-0.0383	0.3233	down	yes	16204.8	16640.2	16832.5	16448	15930.4	16479.2	BP:regulation of intracellular protein transport;BP:nuclear transport;BP:protein localization;BP:positive regulation of intracellular transport;BP:regulation of transport;BP:regulation of intracellular transport;BP:positive regulation of response to stimulus;BP:regulation of response to stimulus;BP:positive regulation of defense response;BP:signal transduction;BP:regulation of defense response;BP…	GO:0033157;GO:0051169;GO:0008104;GO:0032388;GO:0051049;GO:0032386;GO:0048584;GO:0048583;GO:0031349;GO:0007165;GO:0031347;GO:0043200;GO:0051716;GO:0070727;GO:0048518;GO:0065007;GO:0033036;GO:0051050;GO:0006606;GO:0006607;GO:0045184;GO:0010033;GO:0010243;GO:0002376;GO:0006610;GO:0002831;GO:0002833;GO:0080134;GO:0051222;GO:0051223;GO:0050789;GO:0071230;GO:0002764;GO:0006886;GO:0002684;GO:0002682;GO:…	K20222	IPO5, KPNB3, RANBP5	hsa03013	Nucleocytoplasmic transport	ENOG410XQAJ	U:Intracellular trafficking, secretion, and vesicular transport	PF18829.5;PF18808.5;PF13513.10;PF02985.26;PF13646.10;PF12755.11;PF18816.5;PF12717.11	Importin_rep_6;Importin_rep_4;HEAT_EZ;HEAT;HEAT_2;Vac14_Fab1_bd;Importin_rep_5;Cnd1	Importin repeat 6;Importin repeat;HEAT-like repeat;HEAT repeat;HEAT repeats;Vacuolar 14 Fab1-binding region;Importin repeat;non-SMC mitotic condensation complex subunit 1	cytoplasmic
A0A140VKC9	-	thioredoxin-disulfide reductase	7296	A0A140VKC9_HUMAN Thioredoxin reductase 1, cytoplasmic OS=Homo sapiens OX=9606 PE=2 SV=1	1.0198	0.0283	0.4086	up	yes	16197.4	15882.4	16186	15578.7	16205.4	16189.5	BP:cellular homeostasis;BP:regulation of biological process;BP:mesoderm formation;BP:formation of primary germ layer;BP:homeostatic process;BP:biological regulation;BP:anatomical structure formation involved in morphogenesis;BP:developmental process;BP:cell proliferation;BP:cellular process;BP:regulation of cellular process;BP:biological_process;BP:cell redox homeostasis;BP:signal transductionCC:…	GO:0019725;GO:0050789;GO:0001707;GO:0001704;GO:0042592;GO:0065007;GO:0048646;GO:0032502;GO:0008283;GO:0009987;GO:0050794;GO:0008150;GO:0045454;GO:0007165GO:0043226;GO:0043229;GO:0043227;GO:0005737;GO:0005739;GO:0005654;GO:0031982;GO:1903561;GO:0070062;GO:0001650;GO:0043230;GO:0043231;GO:0005829;GO:0005575;GO:0110165;GO:0065010GO:0003674;GO:0005488;GO:0043167;GO:1901363;GO:1901265;GO:0016491;GO:00…	K22182	TXNRD	hsa05225;hsa00450;hsa05200	Hepatocellular carcinoma;Selenocompound metabolism;Pathways in cancer	COG1249	I:Lipid transport and metabolism	PF07992.18;PF02852.26;PF00070.31;PF13738.10;PF00462.28;PF00890.28	Pyr_redox_2;Pyr_redox_dim;Pyr_redox;Pyr_redox_3;Glutaredoxin;FAD_binding_2	Pyridine nucleotide-disulphide oxidoreductase;Pyridine nucleotide-disulphide oxidoreductase, dimerisation domain;Pyridine nucleotide-disulphide oxidoreductase;Pyridine nucleotide-disulphide oxidoreductase;Glutaredoxin;FAD binding domain	cytoplasmic
P62906	RPL10A	Large ribosomal subunit protein uL1	4736	RL10A_HUMAN Large ribosomal subunit protein uL1 OS=Homo sapiens OX=9606 GN=RPL10A PE=1 SV=2	0.8621	-0.2141	0.06643	down	yes	16178.2	18765.7	19352.1	18179.3	15791.6	16564.9	BP:translation at postsynapse;BP:translation at synapse;BP:organonitrogen compound metabolic process;BP:nucleic acid metabolic process;BP:cellular biosynthetic process;BP:cellular nitrogen compound metabolic process;BP:nitrogen compound metabolic process;BP:maturation of LSU-rRNA;BP:ncRNA metabolic process;BP:nucleobase-containing compound metabolic process;BP:organic cyclic compound metabolic pr…	GO:0140242;GO:0140241;GO:1901564;GO:0090304;GO:0044249;GO:0034641;GO:0006807;GO:0000470;GO:0034660;GO:0006139;GO:1901360;GO:0043043;GO:0071704;GO:0043604;GO:0006364;GO:0002181;GO:1901566;GO:0140236;GO:0034470;GO:1901576;GO:0044271;GO:0009987;GO:0006725;GO:0009058;GO:0009059;GO:0008150;GO:0008152;GO:0046483;GO:0016070;GO:0044238;GO:0016072;GO:0019538;GO:0044237;GO:0043170;GO:0043603;GO:0006518;GO:…	K02865	RP-L10Ae, RPL10A	hsa03010;hsa05171	Ribosome;Coronavirus disease - COVID-19	COG0081	J:Translation, ribosomal structure and biogenesis	PF00687.25	Ribosomal_L1	Ribosomal protein L1p/L10e family	nuclear
Q53HV2	-	T-complex protein 1 subunit eta	10574	Q53HV2_HUMAN T-complex protein 1 subunit eta (Fragment) OS=Homo sapiens OX=9606 PE=2 SV=1	0.9628	-0.0547	0.4929	down	yes	16037.1	16656	16090.2	17221.8	15554.3	16519.9	BP:regulation of primary metabolic process;BP:regulation of metabolic process;BP:positive regulation of establishment of protein localization to telomere;BP:positive regulation of macromolecule metabolic process;BP:positive regulation of biological process;BP:positive regulation of DNA metabolic process;BP:regulation of DNA metabolic process;BP:regulation of macromolecule metabolic process;BP:pos…	GO:0080090;GO:0019222;GO:1904851;GO:0010604;GO:0048518;GO:0051054;GO:0051052;GO:0060255;GO:0010638;GO:0070203;GO:0006457;GO:0009893;GO:0009891;GO:0050821;GO:1904358;GO:0065007;GO:0065008;GO:0051130;GO:0070202;GO:0070201;GO:2000278;GO:0009889;GO:0050794;GO:0008150;GO:0061077;GO:1900180;GO:1900182;GO:0031647;GO:0010557;GO:0010556;GO:2001252;GO:0033044;GO:0033043;GO:0051128;GO:1904816;GO:1904814;GO:…	K09499	CCT7	------	------	COG0459	G:Carbohydrate transport and metabolism	PF00118.28	Cpn60_TCP1	TCP-1/cpn60 chaperonin family	cytoplasmic
A0A7P0TA85	BSG	Basigin (Ok blood group)	-	A0A7P0TA85_HUMAN Basigin OS=Homo sapiens OX=9606 GN=BSG PE=1 SV=1	0.969	-0.0454	0.05733	down	yes	15841.2	16348.6	16225	16472.2	15870.4	15812	BP:protein localization;BP:regulation of secretion;BP:positive regulation of secretion;BP:regulation of transport;BP:signal transduction;BP:cell surface receptor signaling pathway;BP:cell chemotaxis;BP:cellular component organization or biogenesis;BP:neuron projection guidance;BP:taxis;BP:cellular macromolecule localization;BP:morphogenesis of an endothelium;BP:response to organic substance;BP:po…	GO:0008104;GO:0051046;GO:0051047;GO:0051049;GO:0007165;GO:0007166;GO:0060326;GO:0071840;GO:0097485;GO:0042330;GO:0070727;GO:0003159;GO:0010033;GO:0048518;GO:0033036;GO:0030595;GO:0030593;GO:0006935;GO:0051050;GO:0060255;GO:0051591;GO:0052372;GO:0010038;GO:0051668;GO:0043434;GO:0010035;GO:0010634;GO:0010632;GO:0048870;GO:0010243;GO:0010468;GO:0002376;GO:0048646;GO:0007566;GO:0045494;GO:1903530;GO:…	K06535	BSG, CD147	------	------	ENOG4111V1Q	U:Intracellular trafficking, secretion, and vesicular transport	PF13927.10;PF13895.10;PF07679.20;PF07686.21	Ig_3;Ig_2;I-set;V-set	Immunoglobulin domain;Immunoglobulin domain;Immunoglobulin I-set domain;Immunoglobulin V-set domain	ER
P62888	RPL30	Large ribosomal subunit protein eL30	6156	RL30_HUMAN Large ribosomal subunit protein eL30 OS=Homo sapiens OX=9606 GN=RPL30 PE=1 SV=2	0.9488	-0.0758	0.275	down	yes	15778.2	16630.3	17135	16125.6	15508.3	16048.1	BP:response to biotic stimulus;BP:response to bacterium;BP:antimicrobial humoral response;BP:organonitrogen compound biosynthetic process;BP:killing of cells of other organism;BP:cellular amide metabolic process;BP:organonitrogen compound metabolic process;BP:cellular biosynthetic process;BP:defense response to bacterium;BP:defense response to Gram-negative bacterium;BP:macromolecule metabolic pr…	GO:0009607;GO:0009617;GO:0019730;GO:1901566;GO:0031640;GO:0043603;GO:1901564;GO:0044249;GO:0042742;GO:0050829;GO:0043170;GO:0043207;GO:0043043;GO:0006959;GO:0044419;GO:0071704;GO:0043604;GO:0001906;GO:0009605;GO:1901576;GO:0044271;GO:0009987;GO:0006952;GO:0002181;GO:0006950;GO:0009059;GO:0008150;GO:0008152;GO:0006955;GO:0061844;GO:0034641;GO:0051707;GO:0044238;GO:0002376;GO:0019538;GO:0009058;GO:…	K02908	RP-L30e, RPL30	hsa03010;hsa05171	Ribosome;Coronavirus disease - COVID-19	COG1911	J:Translation, ribosomal structure and biogenesis	PF01248.30	Ribosomal_L7Ae	Ribosomal protein L7Ae/L30e/S12e/Gadd45 family	cytoplasmic
Q99623	PHB2	Prohibitin-2	11331	PHB2_HUMAN Prohibitin-2 OS=Homo sapiens OX=9606 GN=PHB2 PE=1 SV=2	0.9214	-0.1181	0.2676	down	yes	15769.7	17115	17931.9	16298	15431.3	16108.2	BP:nuclear transport;BP:regulation of transport;BP:positive regulation of production of molecular mediator of immune response;BP:regulation of production of molecular mediator of immune response;BP:cellular response to stimulus;BP:response to external biotic stimulus;BP:RIG-I signaling pathway;BP:regulation of protein kinase activity;BP:regulation of phosphorylation;BP:positive regulation of phos…	GO:0051169;GO:0051049;GO:0002702;GO:0002700;GO:0051716;GO:0043207;GO:0039529;GO:0045859;GO:0042325;GO:0042327;GO:0009607;GO:0009605;GO:0009892;GO:0009893;GO:0009890;GO:0009891;GO:1903008;GO:0010863;GO:0050789;GO:0051341;GO:0051347;GO:0051345;GO:0006886;GO:0002684;GO:0002682;GO:0043410;GO:0060762;GO:0051241;GO:0010557;GO:0010556;GO:0010558;GO:1901990;GO:1901992;GO:0009653;GO:0002221;GO:0008285;GO:…	K17081	PHB2	------	------	COG0330	J:Translation, ribosomal structure and biogenesis	PF01145.29	Band_7	SPFH domain / Band 7 family	mitochondrial
A0A2R8Y430	GSS	Glutathione synthetase	-	A0A2R8Y430_HUMAN Glutathione synthetase OS=Homo sapiens OX=9606 GN=GSS PE=1 SV=1	0.9338	-0.0988	0.4375	down	yes	15736.4	16852.4	17871.9	15832.9	16289.4	15183.5	BP:response to metal ion;BP:carboxylic acid metabolic process;BP:nitrogen compound metabolic process;BP:small molecule metabolic process;BP:response to chemical;BP:response to inorganic substance;BP:cellular amino acid metabolic process;BP:organic substance metabolic process;BP:response to cadmium ion;BP:developmental process;BP:cellular process;BP:response to stress;BP:biological_process;BP:meta…	GO:0010038;GO:0019752;GO:0006807;GO:0044281;GO:0042221;GO:0010035;GO:0006520;GO:0071704;GO:0046686;GO:0032502;GO:0009987;GO:0006950;GO:0008150;GO:0008152;GO:0043436;GO:0006979;GO:0044238;GO:1901564;GO:0007399;GO:0006082;GO:0048856;GO:0044237;GO:0048731;GO:0050896GO:0043227;GO:0043226;GO:0070062;GO:0110165;GO:0043230;GO:1903561;GO:0031982;GO:0005829;GO:0005575;GO:0065010GO:0000287;GO:0035639;GO:19…	K21456	GSS	hsa01100;hsa00270;hsa00480;hsa01240;hsa04216	Metabolic pathways;Cysteine and methionine metabolism;Glutathione metabolism;Biosynthesis of cofactors;Ferroptosis	ENOG410XPHH	I:Lipid transport and metabolism	PF03917.21;PF03199.19	GSH_synth_ATP;GSH_synthase	Eukaryotic glutathione synthase, ATP binding domain;Eukaryotic glutathione synthase	cytoplasmic
P62854	RPS26	Small ribosomal subunit protein eS26	728937; 6231	RS26_HUMAN Small ribosomal subunit protein eS26 OS=Homo sapiens OX=9606 GN=RPS26 PE=1 SV=3	1.1227	0.167	0.2697	up	yes	15713.8	13996.3	14026.5	13966.1	16849.3	14578.2	BP:nitrogen compound metabolic process;BP:organic substance biosynthetic process;BP:cellular nitrogen compound biosynthetic process;BP:peptide biosynthetic process;BP:organic substance metabolic process;BP:cytoplasmic translation;BP:organonitrogen compound biosynthetic process;BP:amide biosynthetic process;BP:cellular process;BP:biosynthetic process;BP:macromolecule biosynthetic process;BP:biolog…	GO:0006807;GO:1901576;GO:0044271;GO:0043043;GO:0071704;GO:0002181;GO:1901566;GO:0043604;GO:0009987;GO:0009058;GO:0009059;GO:0008150;GO:0008152;GO:1901564;GO:0044238;GO:0044249;GO:0019538;GO:0034641;GO:0044237;GO:0043170;GO:0043603;GO:0006518;GO:0006412GO:0022627;GO:0098554;GO:0043229;GO:0043228;GO:0098552;GO:0043226;GO:0015935;GO:0110165;GO:0098562;GO:0044391;GO:0042788;GO:0032991;GO:0005840;GO:0…	K02976	RP-S26e, RPS26	hsa03010;hsa05171	Ribosome;Coronavirus disease - COVID-19	COG4830	J:Translation, ribosomal structure and biogenesis	PF01283.23	Ribosomal_S26e	Ribosomal protein S26e	cytoplasmic
A0A024RA52	PSMA2	Proteasome subunit alpha type	5683	A0A024RA52_HUMAN Proteasome subunit alpha type OS=Homo sapiens OX=9606 GN=PSMA2 PE=1 SV=1	0.9578	-0.0622	0.132	down	yes	15679	16369.6	16598.8	16140.4	15838.8	15519.1	BP:organonitrogen compound metabolic process;BP:nitrogen compound metabolic process;BP:catabolic process;BP:modification-dependent macromolecule catabolic process;BP:organic substance catabolic process;BP:response to external biotic stimulus;BP:response to virus;BP:interspecies interaction between organisms;BP:organic substance metabolic process;BP:proteolysis;BP:primary metabolic process;BP:modi…	GO:1901564;GO:0006807;GO:0009056;GO:0043632;GO:1901575;GO:0043207;GO:0009615;GO:0044419;GO:0071704;GO:0006508;GO:0044238;GO:0019941;GO:0008150;GO:0030163;GO:0008152;GO:0009607;GO:0051707;GO:0009057;GO:1901565;GO:0051603;GO:0009605;GO:0019538;GO:0050896;GO:0010498;GO:0043170;GO:0006511GO:0035770;GO:0019773;GO:0043232;GO:0043229;GO:0036464;GO:0000502;GO:0043227;GO:0043226;GO:0005737;GO:0005654;GO:0…	K02726	PSMA2	hsa03050;hsa05020;hsa05022;hsa05014;hsa05016;hsa05017;hsa05010;hsa05012	Proteasome;Prion disease;Pathways of neurodegeneration - multiple diseases;Amyotrophic lateral sclerosis;Huntington disease;Spinocerebellar ataxia;Alzheimer disease;Parkinson disease	ENOG410XPQ8	O:Posttranslational modification, protein turnover, chaperones	PF00227.30;PF10584.13	Proteasome;Proteasome_A_N	Proteasome subunit;Proteasome subunit A N-terminal signature	cytoplasmic
B2RDQ3	-	cDNA, FLJ96718, highly similar to Homo sapiens splicing factor, arginine/serine-rich 10 (transformer 2 homolog, Drosophila) (SFRS10), mRNA	6434	B2RDQ3_HUMAN cDNA, FLJ96718, highly similar to Homo sapiens splicing factor, arginine/serine-rich 10 (transformer 2 homolog, Drosophila) (SFRS10), mRNA OS=Homo sapiens OX=9606 PE=2 SV=1	0.9768	-0.0339	0.3629	down	yes	15632	16003.3	16289.7	15716.8	15769.2	15494.8	BP:regulation of primary metabolic process;BP:regulation of metabolic process;BP:positive regulation of mRNA processing;BP:regulation of mRNA processing;BP:organic cyclic compound metabolic process;BP:cellular response to stimulus;BP:positive regulation of macromolecule metabolic process;BP:animal organ development;BP:cellular response to hexose stimulus;BP:cellular response to glucose stimulus;B…	GO:0080090;GO:0019222;GO:0050685;GO:0050684;GO:1901360;GO:0051716;GO:0010604;GO:0048513;GO:0071331;GO:0071333;GO:0048518;GO:1990403;GO:0019725;GO:0060255;GO:0010033;GO:0046483;GO:0034284;GO:0071322;GO:0071326;GO:0000398;GO:0048878;GO:0009893;GO:0009891;GO:0048568;GO:0006807;GO:0000381;GO:0065007;GO:0021796;GO:0009889;GO:0050794;GO:0008150;GO:0001678;GO:0016070;GO:0016071;GO:0050896;GO:0010557;GO:…	K12897	TRA2	hsa04936;hsa03040	Alcoholic liver disease;Spliceosome	ENOG4110CTH;COG0724	S:Function unknown;	PF00076.26	RRM_1	RNA recognition motif	nuclear
Q08J23	NSUN2	RNA cytosine C(5)-methyltransferase NSUN2	54888	NSUN2_HUMAN RNA cytosine C(5)-methyltransferase NSUN2 OS=Homo sapiens OX=9606 GN=NSUN2 PE=1 SV=2	1.056	0.0786	0.2805	up	yes	15583.5	14756.8	15005	14508.6	15076.7	16090.2	BP:regulation of stem cell differentiation;BP:regulation of primary metabolic process;BP:regulation of metabolic process;BP:regulation of transport;BP:regulation of intracellular transport;BP:spermatid development;BP:cell development;BP:RNA modification;BP:signal transduction;BP:organic cyclic compound metabolic process;BP:negative regulation of macromolecule metabolic process;BP:mRNA methylation…	GO:2000736;GO:0080090;GO:0019222;GO:0051049;GO:0032386;GO:0007286;GO:0048468;GO:0009451;GO:0007165;GO:1901360;GO:0010605;GO:0080009;GO:0010608;GO:0048869;GO:0048519;GO:0034470;GO:0033313;GO:0060255;GO:0007281;GO:0001510;GO:0071695;GO:0046483;GO:0065008;GO:0009894;GO:0009895;GO:0009892;GO:0006807;GO:0034660;GO:0035556;GO:0050789;GO:0045934;GO:0065007;GO:0032259;GO:0050793;GO:0009889;GO:0050794;GO:…	K15335	NSUN2, TRM4	------	------	COG0144	U:Intracellular trafficking, secretion, and vesicular transport	PF01189.21	Methyltr_RsmB-F	16S rRNA methyltransferase RsmB/F	cytoplasmic
Q14204	DYNC1H1	Cytoplasmic dynein 1 heavy chain 1	1778	DYHC1_HUMAN Cytoplasmic dynein 1 heavy chain 1 OS=Homo sapiens OX=9606 GN=DYNC1H1 PE=1 SV=5	1.0244	0.0348	0.1871	up	yes	15570.9	15200	15113.9	15286.1	15403.9	15738	BP:positive regulation of intracellular transport;BP:regulation of metabolic process;BP:regulation of transport;BP:regulation of intracellular transport;BP:axo-dendritic transport;BP:establishment of organelle localization;BP:cellular component organization or biogenesis;BP:regulation of spindle assembly;BP:positive regulation of cytoskeleton organization;BP:regulation of cytoskeleton organizatio…	GO:0032388;GO:0019222;GO:0051049;GO:0032386;GO:0008088;GO:0051656;GO:0071840;GO:0090169;GO:0051495;GO:0051493;GO:0048518;GO:0099111;GO:0051050;GO:0051293;GO:0010970;GO:0007097;GO:0010638;GO:0070507;GO:0022607;GO:0009893;GO:0034063;GO:0050789;GO:0090068;GO:0016043;GO:1905832;GO:0065007;GO:0051653;GO:0051130;GO:0006810;GO:0050794;GO:0007052;GO:0008150;GO:0051239;GO:0051234;GO:0008090;GO:0046907;GO:…	K10413	DYNC1H	hsa04962;hsa04814;hsa04145;hsa05132	Vasopressin-regulated water reabsorption;Motor proteins;Phagosome;Salmonella infection	COG5245	S:Function unknown	PF08385.16;PF12774.11;PF08393.17;PF12781.11;PF12780.11;PF18199.5;PF12775.11;PF18198.5;PF12777.11;PF07728.18;PF03028.19;PF17852.5;PF13401.10	DHC_N1;AAA_6;DHC_N2;AAA_9;AAA_8;Dynein_C;AAA_7;AAA_lid_11;MT;AAA_5;Dynein_heavy;Dynein_AAA_lid;AAA_22	Dynein heavy chain, N-terminal region 1;Hydrolytic ATP binding site of dynein motor region;Dynein heavy chain, N-terminal region 2;ATP-binding dynein motor region;P-loop containing dynein motor region D4;Dynein heavy chain C-terminal domain;P-loop containing dynein motor region;Dynein heavy chain AAA lid domain;Microtubule-binding stalk of dynein motor;AAA domain;Dynein heavy chain region D6 P-lo…	cytoplasmic
B5BU25	U2AF2	Splicing factor U2AF subunit	11338	B5BU25_HUMAN Splicing factor U2AF subunit OS=Homo sapiens OX=9606 GN=U2AF2 PE=2 SV=1	0.9684	-0.0463	0.3555	down	yes	15305.5	15804.8	16184.4	15425.2	15128.5	15482.5	BP:regulation of primary metabolic process;BP:regulation of metabolic process;BP:regulation of mRNA processing;BP:negative regulation of mRNA processing;BP:negative regulation of cellular process;BP:organic cyclic compound metabolic process;BP:negative regulation of macromolecule metabolic process;BP:positive regulation of macromolecule metabolic process;BP:positive regulation of cellular process…	GO:0080090;GO:0019222;GO:0050684;GO:0050686;GO:0048523;GO:1901360;GO:0010605;GO:0010604;GO:0048522;GO:0048518;GO:0048519;GO:0060255;GO:0046483;GO:0000398;GO:0010629;GO:1901873;GO:0009892;GO:0009893;GO:1901874;GO:0009891;GO:0006807;GO:0065007;GO:0009889;GO:0050794;GO:0008150;GO:0008152;GO:0016070;GO:0016071;GO:0031400;GO:0010557;GO:0010556;GO:1903311;GO:0010558;GO:1903312;GO:0033119;GO:0034641;GO:…	K12837	U2AF2	hsa03040	Spliceosome	ENOG410XP92	S:Function unknown	PF00076.26	RRM_1	RNA recognition motif	nuclear
A0A384NL22	PSMB3	Proteasome subunit beta	5691	A0A384NL22_HUMAN Proteasome subunit beta OS=Homo sapiens OX=9606 GN=PSMB3 PE=2 SV=1	0.927	-0.1094	0.01007	down	yes	15242.1	16442.5	16471.4	16413.6	15360	15124.2	BP:nitrogen compound metabolic process;BP:modification-dependent macromolecule catabolic process;BP:organic substance catabolic process;BP:proteasome-mediated ubiquitin-dependent protein catabolic process;BP:organic substance metabolic process;BP:proteolysis;BP:primary metabolic process;BP:modification-dependent protein catabolic process;BP:biological_process;BP:protein catabolic process;BP:metab…	GO:0006807;GO:0043632;GO:1901575;GO:0043161;GO:0071704;GO:0006508;GO:0044238;GO:0019941;GO:0008150;GO:0030163;GO:0008152;GO:1901564;GO:0009056;GO:0009057;GO:0051603;GO:1901565;GO:0019538;GO:0010498;GO:0043170;GO:0006511GO:0043231;GO:0019774;GO:0043229;GO:0000502;GO:0005839;GO:0043227;GO:0005737;GO:0070062;GO:0005634;GO:0043226;GO:0005654;GO:0032991;GO:0110165;GO:1902494;GO:1905368;GO:1905369;GO:1…	K02735	PSMB3	hsa03050;hsa05020;hsa05022;hsa05014;hsa05016;hsa05017;hsa05010;hsa05012	Proteasome;Prion disease;Pathways of neurodegeneration - multiple diseases;Amyotrophic lateral sclerosis;Huntington disease;Spinocerebellar ataxia;Alzheimer disease;Parkinson disease	ENOG410XSC8	O:Posttranslational modification, protein turnover, chaperones	PF00227.30	Proteasome	Proteasome subunit	cytoplasmic
A0A1K1TA07	HLA-B	MHC class I antigen	-	A0A1K1TA07_HUMAN MHC class I antigen OS=Homo sapiens OX=9606 GN=HLA-B PE=3 SV=1	1.051	0.0718	0.01047	up	yes	15241	14501	14517.6	14484.5	15166.5	15315.5	BP:detection of biotic stimulus;BP:regulation of metabolic process;BP:negative regulation of response to stimulus;BP:positive regulation of response to stimulus;BP:regulation of response to stimulus;BP:negative regulation of lymphocyte mediated immunity;BP:regulation of lymphocyte mediated immunity;BP:positive regulation of leukocyte mediated immunity;BP:negative regulation of leukocyte mediated …	GO:0009595;GO:0019222;GO:0048585;GO:0048584;GO:0048583;GO:0002707;GO:0002706;GO:0002705;GO:0002704;GO:0002703;GO:0031341;GO:0031343;GO:0031342;GO:0031347;GO:0002708;GO:0002664;GO:0002667;GO:0043207;GO:0051707;GO:0044419;GO:0048518;GO:0002682;GO:0098581;GO:0060255;GO:0002822;GO:0002821;GO:0009607;GO:1903706;GO:0002428;GO:0009605;GO:0031348;GO:0010468;GO:0002376;GO:0001912;GO:0001911;GO:0045824;GO:…	K06751	MHC1	hsa05163;hsa04612;hsa04650;hsa05320;hsa05330;hsa05203;hsa05332;hsa04940;hsa04218;hsa04514;hsa05168;hsa04144;hsa05165;hsa04145;hsa05166;hsa05167;hsa05169;hsa05416;hsa05170	Human cytomegalovirus infection;Antigen processing and presentation;Natural killer cell mediated cytotoxicity;Autoimmune thyroid disease;Allograft rejection;Viral carcinogenesis;Graft-versus-host disease;Type I diabetes mellitus;Cellular senescence;Cell adhesion molecules;Herpes simplex virus 1 infection;Endocytosis;Human papillomavirus infection;Phagosome;Human T-cell leukemia virus 1 infection;…	ENOG4111K8F;ENOG4111519	U:Intracellular trafficking, secretion, and vesicular transport;	PF00129.22;PF06623.15;PF07654.19	MHC_I;MHC_I_C;C1-set	Class I Histocompatibility antigen, domains alpha 1 and 2;MHC_I C-terminus;Immunoglobulin C1-set domain	ER
Q9BW34	EEF1D	EEF1D protein	1936	Q9BW34_HUMAN Elongation factor 1-delta (Fragment) OS=Homo sapiens OX=9606 GN=EEF1D PE=2 SV=2	1.1358	0.1837	0.1548	up	yes	15188.1	13372.7	13036.5	13709	14449.5	15926.7	CC:macromolecular complex;CC:cellular_component;CC:eukaryotic translation elongation factor 1 complexMF:translation regulator activity, nucleic acid binding;MF:nucleic acid binding;MF:organic cyclic compound binding;MF:translation factor activity, RNA binding;MF:molecular_function;MF:binding;MF:translation regulator activity;MF:translation elongation factor activity;MF:heterocyclic compound bindi…	GO:0032991;GO:0005575;GO:0005853GO:0090079;GO:0003676;GO:0097159;GO:0008135;GO:0003674;GO:0005488;GO:0045182;GO:0003746;GO:1901363	K15410	EEF1D	------	------	COG2092	J:Translation, ribosomal structure and biogenesis	PF00736.23;PF10587.13	EF1_GNE;EF-1_beta_acid	EF-1 guanine nucleotide exchange domain;Eukaryotic elongation factor 1 beta central acidic region	nuclear
P52565	ARHGDIA	Rho GDP-dissociation inhibitor 1	396	GDIR1_HUMAN Rho GDP-dissociation inhibitor 1 OS=Homo sapiens OX=9606 GN=ARHGDIA PE=1 SV=3	1.0828	0.1148	0.0368	up	yes	15176.1	14015.7	14031.4	14000	14947.7	15404.6	BP:regulation of cellular localization;BP:regulation of small GTPase mediated signal transduction;BP:small GTPase mediated signal transduction;BP:regulation of transport;BP:regulation of signaling;BP:regulation of Ras protein signal transduction;BP:signal transduction;BP:cell surface receptor signaling pathway;BP:regulation of Rho protein signal transduction;BP:regulation of synaptic vesicle cycl…	GO:0060341;GO:0051056;GO:0007264;GO:0051049;GO:0023051;GO:0046578;GO:0007165;GO:0007166;GO:0035023;GO:0098693;GO:0032879;GO:0050789;GO:0032880;GO:1902531;GO:0010646;GO:0009966;GO:0042981;GO:0043067;GO:0043066;GO:0065007;GO:0048519;GO:0043069;GO:0048583;GO:0009987;GO:0050794;GO:0008150;GO:0007266;GO:0007265;GO:0035556;GO:0071526;GO:0060627;GO:0048523GO:0043229;GO:0043228;GO:0045202;GO:0043227;GO:0…	K12462	ARHGDI, RHOGDI	hsa04962;hsa04722	Vasopressin-regulated water reabsorption;Neurotrophin signaling pathway	ENOG4111K44	O:Posttranslational modification, protein turnover, chaperones	PF02115.21	Rho_GDI	RHO protein GDP dissociation inhibitor	cytoplasmic
B3KRY3	-	cDNA FLJ35079 fis, clone PLACE6005283, highly similar to Lysosome-associated membrane glycoprotein 1	3916	B3KRY3_HUMAN cDNA FLJ35079 fis, clone PLACE6005283, highly similar to Lysosome-associated membrane glycoprotein 1 OS=Homo sapiens OX=9606 PE=2 SV=1	0.9619	-0.056	0.3332	down	yes	15122	15721.1	15679.6	15762.7	14650.4	15593.7	BP:protein localization;BP:regulation of secretion;BP:positive regulation of secretion;BP:regulation of transport;BP:regulation of intracellular transport;BP:positive regulation of response to stimulus;BP:regulation of response to stimulus;BP:positive regulation of defense response;BP:regulation of lymphocyte mediated immunity;BP:positive regulation of leukocyte mediated immunity;BP:regulation of…	GO:0008104;GO:0051046;GO:0051047;GO:0051049;GO:0032386;GO:0048584;GO:0048583;GO:0031349;GO:0002706;GO:0002705;GO:0002703;GO:0007165;GO:0031341;GO:0031343;GO:0031347;GO:0002708;GO:0070727;GO:0090160;GO:0043323;GO:0043321;GO:0048518;GO:0002682;GO:0016482;GO:0051050;GO:0045184;GO:0016192;GO:1903305;GO:0001912;GO:0001910;GO:0002831;GO:0002833;GO:0050821;GO:0050789;GO:1902513;GO:0043300;GO:0043302;GO:…	K06528	LAMP1_2, CD107	hsa04140;hsa04142;hsa04145;hsa05152	Autophagy - animal;Lysosome;Phagosome;Tuberculosis	ENOG410XQ96	U:Intracellular trafficking, secretion, and vesicular transport	PF01299.21;PF21222.1	Lamp;Lamp2_2nd	Lysosome-associated membrane glycoprotein;Lysosome-associated membrane glycoprotein 2, transmembrane segment	cytoplasmic
Q8N3C0	ASCC3	Activating signal cointegrator 1 complex subunit 3	10973	ASCC3_HUMAN Activating signal cointegrator 1 complex subunit 3 OS=Homo sapiens OX=9606 GN=ASCC3 PE=1 SV=3	1.0645	0.0902	0.1895	up	yes	15115.2	14199.8	13832.4	14567.1	14825.7	15404.7	BP:cellular component organization or biogenesis;BP:DNA dealkylation involved in DNA repair;BP:DNA modification;BP:DNA geometric change;BP:protein catabolic process;BP:heterocycle metabolic process;BP:organonitrogen compound metabolic process;BP:protein metabolic process;BP:DNA conformation change;BP:ribosome-associated ubiquitin-dependent protein catabolic process;BP:organelle disassembly;BP:rib…	GO:0071840;GO:0006307;GO:0006304;GO:0032392;GO:0030163;GO:0046483;GO:1901564;GO:0019538;GO:0071103;GO:1990116;GO:1903008;GO:0032790;GO:0006807;GO:1901576;GO:1901575;GO:0016043;GO:1901360;GO:0043412;GO:0008150;GO:0008152;GO:0051603;GO:0010498;GO:0006511;GO:1901565;GO:0044249;GO:0034641;GO:0006139;GO:0043161;GO:0006508;GO:0072344;GO:0008283;GO:0032508;GO:0009987;GO:0006725;GO:0043170;GO:0035510;GO:…	K18663	ASCC3	------	------	COG1204	C:Energy production and conversion	PF02889.20;PF00270.33;PF04851.19;PF00271.35	Sec63;DEAD;ResIII;Helicase_C	Sec63 Brl domain;DEAD/DEAH box helicase;Type III restriction enzyme, res subunit;Helicase conserved C-terminal domain	nuclear
A0A7P0T9B9	ADAMTSL1	ADAMTS like 1	-	A0A7P0T9B9_HUMAN ADAMTS like 1 (Fragment) OS=Homo sapiens OX=9606 GN=ADAMTSL1 PE=1 SV=1	1.138	0.1865	0.4804	up	yes	15065.4	13239	11792.3	14685.6	13510.5	16620.2	------	------	K24429	ADAMTSL1_3	------	------	ENOG410YY5R	S:Function unknown	PF19030.4;PF07679.20;PF13927.10;PF00090.23;PF13895.10;PF00047.29;PF19035.4;PF19236.3;PF08686.15;PF19028.4	TSP1_ADAMTS;I-set;Ig_3;TSP_1;Ig_2;ig;TSP1_CCN;ADAMTS_CR_3;PLAC;TSP1_spondin	Thrombospondin type 1 domain;Immunoglobulin I-set domain;Immunoglobulin domain;Thrombospondin type 1 domain;Immunoglobulin domain;Immunoglobulin domain;CCN3 Nov like TSP1 domain;ADAMTS cysteine-rich domain;PLAC;Spondin-like TSP1 domain	plasma membrane
P62837	UBE2D2	Ubiquitin-conjugating enzyme E2 D2	7322	UB2D2_HUMAN Ubiquitin-conjugating enzyme E2 D2 OS=Homo sapiens OX=9606 GN=UBE2D2 PE=1 SV=1	1.1032	0.1417	0.1446	up	yes	15031.8	13625.9	13827.8	13423.9	14464.7	15598.9	BP:regulation of smoothened signaling pathway;BP:negative regulation of response to stimulus;BP:regulation of response to stimulus;BP:protein K48-linked ubiquitination;BP:negative regulation of signal transduction;BP:regulation of signal transduction;BP:protein modification by small protein conjugation or removal;BP:protein modification by small protein conjugation;BP:negative regulation of biolo…	GO:0008589;GO:0048585;GO:0048583;GO:0070936;GO:0009968;GO:0009966;GO:0070647;GO:0032446;GO:0048519;GO:1901564;GO:0019538;GO:0051865;GO:0006807;GO:1901575;GO:0016567;GO:0065007;GO:0045879;GO:0050794;GO:0043412;GO:0036211;GO:0008150;GO:0008152;GO:0051603;GO:0006511;GO:0023057;GO:0010648;GO:0023051;GO:0010646;GO:0000209;GO:0009057;GO:0006508;GO:0043687;GO:0019941;GO:0043170;GO:0043632;GO:0050789;GO:…	K06689	UBE2D, UBC4, UBC5	hsa04141;hsa03083;hsa05131;hsa04120	Protein processing in endoplasmic reticulum;Polycomb repressive complex;Shigellosis;Ubiquitin mediated proteolysis	COG5078	J:Translation, ribosomal structure and biogenesis	PF00179.30	UQ_con	Ubiquitin-conjugating enzyme	cytoplasmic
A0A0G2JIW1	HSPA1B	Heat shock 70 kDa protein 1B	-	A0A0G2JIW1_HUMAN Heat shock protein family A (Hsp70) member 1B OS=Homo sapiens OX=9606 GN=HSPA1B PE=1 SV=1	0.9472	-0.0783	0.1643	down	yes	14878.6	15707.5	15743.7	15671.3	15262.1	14495.1	BP:regulation of microtubule polymerization or depolymerization;BP:negative regulation of apoptotic signaling pathway;BP:positive regulation of microtubule polymerization or depolymerization;BP:negative regulation of inclusion body assembly;BP:regulation of inclusion body assembly;BP:regulation of primary metabolic process;BP:regulation of metabolic process;BP:regulation of cell cycle process;BP:…	GO:0031110;GO:2001234;GO:0031112;GO:0090084;GO:0090083;GO:0080090;GO:0019222;GO:0010564;GO:0034605;GO:0048584;GO:0048583;GO:2001239;GO:0031349;GO:0031113;GO:0010968;GO:0044281;GO:0032436;GO:0034655;GO:2000058;GO:0010648;GO:0051716;GO:0010605;GO:0032434;GO:0009199;GO:0009966;GO:0009967;GO:0051495;GO:0032101;GO:0051493;GO:0071310;GO:0042981;GO:0044093;GO:0048518;GO:0048519;GO:0009141;GO:0048585;GO:…	K03283	HSPA1_6_8	hsa03040;hsa04612;hsa05020;hsa04010;hsa05134;hsa04141;hsa04144;hsa04915;hsa04213;hsa05145;hsa05162;hsa05417	Spliceosome;Antigen processing and presentation;Prion disease;MAPK signaling pathway;Legionellosis;Protein processing in endoplasmic reticulum;Endocytosis;Estrogen signaling pathway;Longevity regulating pathway - multiple species;Toxoplasmosis;Measles;Lipid and atherosclerosis	COG0443	O:Posttranslational modification, protein turnover, chaperones	PF00012.24;PF06723.17	HSP70;MreB_Mbl	Hsp70 protein;MreB/Mbl protein	cytoplasmic
Q9HC38	GLOD4	Glyoxalase domain-containing protein 4	51031	GLOD4_HUMAN Glyoxalase domain-containing protein 4 OS=Homo sapiens OX=9606 GN=GLOD4 PE=1 SV=1	0.9429	-0.0848	0.2735	down	yes	14858.4	15758.3	15774.4	15742.2	14256.6	15460.1	CC:extracellular organelle;CC:intracellular membrane-bounded organelle;CC:extracellular membrane-bounded organelle;CC:vesicle;CC:mitochondrion;CC:cellular_component;CC:intracellular organelle;CC:extracellular vesicle;CC:membrane-bounded organelle;CC:organelle;CC:cellular anatomical entity;CC:extracellular exosomeMF:binding;MF:cell adhesion molecule binding;MF:molecular_function;MF:cadherin bindin…	GO:0043230;GO:0043231;GO:0065010;GO:0031982;GO:0005739;GO:0005575;GO:0043229;GO:1903561;GO:0043227;GO:0043226;GO:0110165;GO:0070062GO:0005488;GO:0050839;GO:0003674;GO:0045296;GO:0005515	------	------	------	------	ENOG410XP3J	S:Function unknown	PF21701.1;PF21207.1;PF00903.29	GLOD4_C;GLOD4_N;Glyoxalase	Glyoxalasedomain-containing protein 4-like, C-terminal domain;Glyoxalase domain-containing protein 4, N-terminal;Glyoxalase/Bleomycin resistance protein/Dioxygenase superfamily	mitochondrial
A0A0S2Z4G4	TPM3	Tropomyosin 3 isoform 1	7170	A0A0S2Z4G4_HUMAN Tropomyosin 3 isoform 1 (Fragment) OS=Homo sapiens OX=9606 GN=TPM3 PE=2 SV=1	1.0863	0.1194	0.1939	up	yes	14788.9	13614	13040.3	14187.7	14581.9	14995.9	CC:cytoskeleton;CC:cellular_component;CC:intracellular non-membrane-bounded organelle;CC:intracellular organelle;CC:non-membrane-bounded organelle;CC:organelle;CC:cellular anatomical entityMF:cytoskeletal protein binding;MF:actin binding;MF:molecular_function;MF:binding;MF:protein binding	GO:0005856;GO:0005575;GO:0043232;GO:0043229;GO:0043228;GO:0043226;GO:0110165GO:0008092;GO:0003779;GO:0003674;GO:0005488;GO:0005515	K10375	TPM4	hsa05410;hsa04260;hsa04814;hsa05414;hsa04261	Hypertrophic cardiomyopathy;Cardiac muscle contraction;Motor proteins;Dilated cardiomyopathy;Adrenergic signaling in cardiomyocytes	ENOG410XR5K	Z:Cytoskeleton	PF00261.24;PF06009.16	Tropomyosin;Laminin_II	Tropomyosin;Laminin Domain II	cytoplasmic
P62829	RPL23	Large ribosomal subunit protein uL14	9349	RL23_HUMAN Large ribosomal subunit protein uL14 OS=Homo sapiens OX=9606 GN=RPL23 PE=1 SV=1	0.9563	-0.0645	0.3216	down	yes	14693	15365	15519.9	15210	14202.3	15183.7	BP:nuclear transport;BP:protein localization;BP:regulation of primary metabolic process;BP:regulation of metabolic process;BP:positive regulation of response to stimulus;BP:regulation of response to stimulus;BP:cellular response to actinomycin D;BP:regulation of protein ubiquitination involved in ubiquitin-dependent protein catabolic process;BP:cellular response to stimulus;BP:negative regulation…	GO:0051169;GO:0008104;GO:0080090;GO:0019222;GO:0048584;GO:0048583;GO:0072717;GO:2000058;GO:0051716;GO:0010605;GO:0070727;GO:0009966;GO:0009967;GO:0043043;GO:1901798;GO:0048518;GO:0048519;GO:0033036;GO:0042127;GO:0060255;GO:1904667;GO:0006606;GO:0072716;GO:0045184;GO:0030162;GO:2001141;GO:1901564;GO:0010033;GO:1901566;GO:0019538;GO:0010243;GO:0140241;GO:1901873;GO:0009894;GO:0009895;GO:0009892;GO:…	K02894	RP-L23e, RPL23	hsa03010;hsa05171	Ribosome;Coronavirus disease - COVID-19	COG0093	J:Translation, ribosomal structure and biogenesis	PF00238.23	Ribosomal_L14	Ribosomal protein L14p/L23e	cytoplasmic
P36871	PGM1	Phosphoglucomutase-1	5236	PGM1_HUMAN Phosphoglucomutase-1 OS=Homo sapiens OX=9606 GN=PGM1 PE=1 SV=3	1.0402	0.0569	0.3511	up	yes	14639.6	14073.4	14408.9	13737.9	14311.1	14968	BP:monosaccharide biosynthetic process;BP:small molecule biosynthetic process;BP:generation of precursor metabolites and energy;BP:pyruvate metabolic process;BP:gluconeogenesis;BP:organic substance catabolic process;BP:organic substance metabolic process;BP:glycolytic process;BP:organic substance biosynthetic process;BP:cellular process;BP:hexose metabolic process;BP:hexose biosynthetic process;B…	GO:0046364;GO:0044283;GO:0006091;GO:0006090;GO:0006094;GO:1901575;GO:0071704;GO:0006096;GO:1901576;GO:0009987;GO:0019318;GO:0019319;GO:0032787;GO:0009058;GO:0008150;GO:0019752;GO:0008152;GO:0043436;GO:0009056;GO:0044238;GO:0005975;GO:0006082;GO:0005996;GO:0016052;GO:0044237;GO:0016051;GO:0006006;GO:0044281GO:0031974;GO:1904813;GO:0043227;GO:0043226;GO:0005737;GO:0070062;GO:0110165;GO:1904724;GO:0…	K01835	pgm	hsa00520;hsa01100;hsa00030;hsa00500;hsa00230;hsa00010;hsa01250;hsa00052	Amino sugar and nucleotide sugar metabolism;Metabolic pathways;Pentose phosphate pathway;Starch and sucrose metabolism;Purine metabolism;Glycolysis / Gluconeogenesis;Biosynthesis of nucleotide sugars;Galactose metabolism	COG0033	G:Carbohydrate transport and metabolism	PF02878.20;PF02880.20;PF02879.20	PGM_PMM_I;PGM_PMM_III;PGM_PMM_II	Phosphoglucomutase/phosphomannomutase, alpha/beta/alpha domain I;Phosphoglucomutase/phosphomannomutase, alpha/beta/alpha domain III;Phosphoglucomutase/phosphomannomutase, alpha/beta/alpha domain II	cytoplasmic
P49189	ALDH9A1	4-trimethylaminobutyraldehyde dehydrogenase	223	AL9A1_HUMAN 4-trimethylaminobutyraldehyde dehydrogenase OS=Homo sapiens OX=9606 GN=ALDH9A1 PE=1 SV=3	0.968	-0.0469	0.2267	down	yes	14624.4	15107.6	15002.3	15212.9	14364.7	14884	BP:protein homotetramerization;BP:macromolecular complex subunit organization;BP:nitrogen compound metabolic process;BP:cellular biosynthetic process;BP:cellular nitrogen compound metabolic process;BP:neurotransmitter metabolic process;BP:cellular component organization;BP:cellular aldehyde metabolic process;BP:carnitine biosynthetic process;BP:cellular component organization or biogenesis;BP:hor…	GO:0051289;GO:0043933;GO:0006807;GO:0044249;GO:0034641;GO:0042133;GO:0016043;GO:0006081;GO:0045329;GO:0071840;GO:0042445;GO:0071704;GO:0051260;GO:0051262;GO:0065003;GO:0042398;GO:0065007;GO:0065008;GO:0022607;GO:1901576;GO:0042136;GO:0009987;GO:0010817;GO:0009058;GO:0008150;GO:0008152;GO:0044271;GO:0051259;GO:1901564;GO:0006575;GO:1901566;GO:0006577;GO:0006578;GO:0009437;GO:0044237GO:0043227;GO:0…	K00149	ALDH9A1	hsa00310;hsa00561;hsa00010;hsa00340;hsa00330;hsa00620;hsa01100;hsa00071;hsa00280;hsa00053;hsa04936;hsa00380;hsa00410	Lysine degradation;Glycerolipid metabolism;Glycolysis / Gluconeogenesis;Histidine metabolism;Arginine and proline metabolism;Pyruvate metabolism;Metabolic pathways;Fatty acid degradation;Valine, leucine and isoleucine degradation;Ascorbate and aldarate metabolism;Alcoholic liver disease;Tryptophan metabolism;beta-Alanine metabolism	COG1012	T:Signal transduction mechanisms	PF00171.26	Aldedh	Aldehyde dehydrogenase family	cytoplasmic
A0A087WYR3	TPD52L2	TPD52 like 2	7165	A0A087WYR3_HUMAN TPD52 like 2 OS=Homo sapiens OX=9606 GN=TPD52L2 PE=1 SV=1	0.9187	-0.1223	0.09569	down	yes	14616.9	15911	15760.6	16061.4	14212	15021.8	CC:cellular_component;CC:cellular anatomical entity	GO:0005575;GO:0110165	------	------	------	------	ENOG4111M9H	S:Function unknown	PF04201.19	TPD52	Tumour protein D52 family	cytoplasmic
A0A7I2V2K5	NACA	Nascent polypeptide associated complex subunit alpha	-	A0A7I2V2K5_HUMAN Nascent polypeptide associated complex subunit alpha OS=Homo sapiens OX=9606 GN=NACA PE=1 SV=1	0.9676	-0.0475	0.2399	down	yes	14476.6	14961	14713.8	15208.3	14319.9	14633.4	BP:regulation of protein localization;BP:positive regulation of developmental growth;BP:protein localization;BP:regulation of primary metabolic process;BP:developmental growth;BP:regulation of developmental growth;BP:heart trabecula morphogenesis;BP:trabecula morphogenesis;BP:negative regulation of macromolecule metabolic process;BP:regulation of cell proliferation involved in heart morphogenesis…	GO:0032880;GO:0048639;GO:0008104;GO:0080090;GO:0048589;GO:0048638;GO:0061384;GO:0061383;GO:0010605;GO:2000136;GO:0070727;GO:2000138;GO:0048518;GO:0048519;GO:0033036;GO:0042127;GO:0060255;GO:0006605;GO:0045184;GO:0072657;GO:2001141;GO:0051668;GO:1901564;GO:1901566;GO:0019538;GO:0042246;GO:0009892;GO:0009893;GO:0009890;GO:0009891;GO:0006612;GO:0043043;GO:0042981;GO:0003205;GO:1901576;GO:0006886;GO:…	K03626	EGD2, NACA	hsa04928	Parathyroid hormone synthesis, secretion and action	COG1308	K:Transcription	PF01849.22;PF19026.4	NAC;HYPK_UBA	NAC domain;HYPK UBA domain	nuclear
P61221	ABCE1	ATP-binding cassette sub-family E member 1	6059	ABCE1_HUMAN ATP-binding cassette sub-family E member 1 OS=Homo sapiens OX=9606 GN=ABCE1 PE=1 SV=1	1.0424	0.0599	0.1392	up	yes	14414.9	13829.2	13625.5	14032.8	14279	14550.7	BP:nuclear transport;BP:nuclear export;BP:regulation of primary metabolic process;BP:regulation of metabolic process;BP:establishment of organelle localization;BP:cellular component organization or biogenesis;BP:negative regulation of macromolecule metabolic process;BP:posttranscriptional regulation of gene expression;BP:negative regulation of molecular function;BP:negative regulation of biologic…	GO:0051169;GO:0051168;GO:0080090;GO:0019222;GO:0051656;GO:0071840;GO:0010605;GO:0010608;GO:0044092;GO:0048519;GO:0006913;GO:0060255;GO:0060702;GO:0060701;GO:0060700;GO:0031503;GO:0009892;GO:1903008;GO:0032790;GO:0050789;GO:1901576;GO:0051346;GO:0016043;GO:0065007;GO:0065009;GO:0006810;GO:0050790;GO:0009889;GO:0032074;GO:0050794;GO:0008150;GO:0008152;GO:0051234;GO:0051336;GO:0046907;GO:0010556;GO:…	K06174	ABCE1, Rli1	------	------	COG1245	S:Function unknown	PF00005.31;PF04068.19;PF02463.23;PF00037.31;PF13401.10	ABC_tran;RLI;SMC_N;Fer4;AAA_22	ABC transporter;Possible Fer4-like domain in RNase L inhibitor, RLI;RecF/RecN/SMC N terminal domain;4Fe-4S binding domain;AAA domain	cytoplasmic
Q13740	ALCAM	CD166 antigen	214	CD166_HUMAN CD166 antigen OS=Homo sapiens OX=9606 GN=ALCAM PE=1 SV=2	0.9517	-0.0714	0.1491	down	yes	14057.3	14770.9	14839.1	14702.7	14361.2	13753.3	BP:axon extension;BP:developmental growth;BP:developmental cell growth;BP:cell projection organization;BP:immune system process;BP:immune response;BP:signal transduction;BP:cell adhesion;BP:plasma membrane bounded cell projection organization;BP:axon guidance;BP:cell growth;BP:axon extension involved in axon guidance;BP:cellular component organization;BP:regulation of biological process;BP:neuron…	GO:0048675;GO:0048589;GO:0048588;GO:0030030;GO:0002376;GO:0006955;GO:0007165;GO:0007155;GO:0120036;GO:0007411;GO:0016049;GO:0048846;GO:0016043;GO:0050789;GO:1902284;GO:0097485;GO:0065007;GO:0071840;GO:0060560;GO:0031175;GO:0009987;GO:1990138;GO:0008283;GO:0098609;GO:0050794;GO:0008150;GO:0007157;GO:0098742;GO:0040007;GO:0031290;GO:0050896;GO:0002250;GO:0008045GO:0009897;GO:0030425;GO:0030424;GO:0…	K06547	ALCAM, CD166	hsa04514	Cell adhesion molecules	ENOG410ZWU9	U:Intracellular trafficking, secretion, and vesicular transport	PF13927.10;PF08205.16;PF13895.10;PF07679.20;PF07686.21	Ig_3;C2-set_2;Ig_2;I-set;V-set	Immunoglobulin domain;CD80-like C2-set immunoglobulin domain;Immunoglobulin domain;Immunoglobulin I-set domain;Immunoglobulin V-set domain	plasma membrane
B7ZA86	-	cDNA, FLJ79100, highly similar to 14-3-3 protein epsilon (14-3-3E)	7531	B7ZA86_HUMAN 14-3-3 protein epsilon OS=Homo sapiens OX=9606 PE=2 SV=1	1.1855	0.2455	0.0007052	up	yes	13887.1	11713.9	11689.2	11738.6	13834.9	13939.2	CC:cytoplasm;CC:cellular_component;CC:cellular anatomical entityMF:monooxygenase activity;MF:catalytic activity;MF:molecular_function;MF:identical protein binding;MF:protein binding;MF:binding;MF:oxidoreductase activity	GO:0005737;GO:0005575;GO:0110165GO:0004497;GO:0003824;GO:0003674;GO:0042802;GO:0005515;GO:0005488;GO:0016491	K06630	YWHAE	hsa04110;hsa04621;hsa05203;hsa04722;hsa04390;hsa04114;hsa05160;hsa04151	Cell cycle;NOD-like receptor signaling pathway;Viral carcinogenesis;Neurotrophin signaling pathway;Hippo signaling pathway;Oocyte meiosis;Hepatitis C;PI3K-Akt signaling pathway	COG5040	G:Carbohydrate transport and metabolism	PF00244.24	2014-03-03	14-3-3 protein	cytoplasmic
O43760	SYNGR2	Synaptogyrin-2	9144	SNG2_HUMAN Synaptogyrin-2 OS=Homo sapiens OX=9606 GN=SYNGR2 PE=1 SV=1	1.1223	0.1665	0.3666	up	yes	13786.7	12284.1	11018.6	13549.7	14074.7	13498.7	BP:membrane organization;BP:exocytosis;BP:establishment of localization;BP:cellular component organization;BP:regulated exocytosis;BP:cellular component organization or biogenesis;BP:cellular process;BP:export from cell;BP:transport;BP:biological_process;BP:synaptic vesicle membrane organization;BP:localization;BP:secretion;BP:secretion by cell;BP:vesicle-mediated transportCC:synaptic vesicle;CC:…	GO:0061024;GO:0006887;GO:0051234;GO:0016043;GO:0045055;GO:0071840;GO:0009987;GO:0140352;GO:0006810;GO:0008150;GO:0048499;GO:0051179;GO:0046903;GO:0032940;GO:0016192GO:0008021;GO:0016020;GO:0031594;GO:0043229;GO:0043228;GO:0045202;GO:0030133;GO:0043227;GO:0043226;GO:0030054;GO:0031982;GO:0031410;GO:0005811;GO:0070382;GO:0110165;GO:0099501;GO:0099503;GO:0098588;GO:0030658;GO:0030659;GO:0097708;GO:0…	------	------	------	------	ENOG4111G0F	U:Intracellular trafficking, secretion, and vesicular transport	PF01284.27	MARVEL	Membrane-associating domain	plasma membrane
A0A087WY71	AP2M1	AP-2 complex subunit mu	-	A0A087WY71_HUMAN AP-2 complex subunit mu OS=Homo sapiens OX=9606 GN=AP2M1 PE=1 SV=1	0.9731	-0.0393	0.2769	down	yes	13763.8	14144.1	13994	14294.3	13555.3	13972.2	BP:protein localization;BP:regulation of transport;BP:membrane budding;BP:membrane organization;BP:cellular component organization or biogenesis;BP:cellular macromolecule localization;BP:positive regulation of biological process;BP:negative regulation of biological process;BP:macromolecule localization;BP:presynaptic endocytosis;BP:postsynaptic endocytosis;BP:positive regulation of transport;BP:e…	GO:0008104;GO:0051049;GO:0006900;GO:0061024;GO:0071840;GO:0070727;GO:0048518;GO:0048519;GO:0033036;GO:0140238;GO:0140239;GO:0051050;GO:0045184;GO:0048260;GO:0051128;GO:0031503;GO:0016192;GO:0099590;GO:0060627;GO:0032535;GO:0022607;GO:0097494;GO:0048488;GO:0006886;GO:0016043;GO:0090066;GO:0065003;GO:0065007;GO:0065008;GO:0051130;GO:0006810;GO:0050794;GO:0008150;GO:0048259;GO:0051234;GO:0006897;GO:…	K11826	AP2M1	hsa04721;hsa05016;hsa04961;hsa04144	Synaptic vesicle cycle;Huntington disease;Endocrine and other factor-regulated calcium reabsorption;Endocytosis	ENOG410XPFS	S:Function unknown	PF00928.25;PF01217.24	Adap_comp_sub;Clat_adaptor_s	Adaptor complexes medium subunit family;Clathrin adaptor complex small chain	cytoplasmic
A0A8I5KSW3	ATP5MG	ATP synthase membrane subunit g	-	A0A8I5KSW3_HUMAN ATP synthase membrane subunit g OS=Homo sapiens OX=9606 GN=ATP5MG PE=1 SV=1	0.9611	-0.0572	0.1269	down	yes	13659.4	14212.9	14233.5	14192.4	13441.8	13877	BP:nucleotide biosynthetic process;BP:small molecule metabolic process;BP:organic cyclic compound biosynthetic process;BP:organic cyclic compound metabolic process;BP:ribonucleoside triphosphate metabolic process;BP:purine ribonucleoside triphosphate biosynthetic process;BP:purine ribonucleoside triphosphate metabolic process;BP:ribonucleoside triphosphate biosynthetic process;BP:ATP metabolic pr…	GO:0009165;GO:0044281;GO:1901362;GO:1901360;GO:0009199;GO:0009206;GO:0009205;GO:0009201;GO:0046034;GO:0046483;GO:1901564;GO:1901566;GO:0006163;GO:0006164;GO:0019637;GO:0019438;GO:0009141;GO:0009142;GO:0009144;GO:0009145;GO:0006807;GO:1901576;GO:0018130;GO:0009152;GO:0009150;GO:0009260;GO:0008150;GO:0008152;GO:0034654;GO:0090407;GO:0015986;GO:0044271;GO:0046390;GO:1901293;GO:0006753;GO:0006754;GO:…	K02140	ATPeFG, ATP5L, ATP20	hsa01100;hsa04714;hsa00190	Metabolic pathways;Thermogenesis;Oxidative phosphorylation	ENOG4111TZ1	I:Lipid transport and metabolism	PF04718.19	ATP-synt_G	Mitochondrial ATP synthase g subunit	cytoplasmic
Q9UMS4	PRPF19	Pre-mRNA-processing factor 19	27339	PRP19_HUMAN Pre-mRNA-processing factor 19 OS=Homo sapiens OX=9606 GN=PRPF19 PE=1 SV=1	1.0237	0.0338	0.4508	up	yes	13505.1	13192.7	13528.7	12856.7	13515.5	13494.7	BP:protein localization;BP:spliceosomal tri-snRNP complex assembly;BP:spliceosomal complex assembly;BP:regulation of metabolic process;BP:positive regulation of mRNA processing;BP:regulation of mRNA processing;BP:signal transduction;BP:cellular component organization or biogenesis;BP:regulation of primary metabolic process;BP:cellular response to stimulus;BP:double-strand break repair via nonhomo…	GO:0008104;GO:0000244;GO:0000245;GO:0019222;GO:0050685;GO:0050684;GO:0007165;GO:0071840;GO:0080090;GO:0051716;GO:0006303;GO:0010604;GO:0070727;GO:0070647;GO:0032446;GO:0048518;GO:0048519;GO:0033036;GO:0043687;GO:0070534;GO:0006281;GO:0060255;GO:0030163;GO:0046483;GO:1901564;GO:0019538;GO:0000398;GO:0016567;GO:0033554;GO:0022607;GO:0009893;GO:0009891;GO:0006807;GO:0035556;GO:0050789;GO:1901576;GO:…	K10599	PRPF19, PRP19	hsa03040;hsa04120	Spliceosome;Ubiquitin mediated proteolysis	ENOG410XPQV	A:RNA processing and modification	PF00400.36;PF08606.15;PF12894.11;PF20426.2;PF04564.19	WD40;Prp19;ANAPC4_WD40;NBCH_WD40;U-box	WD domain, G-beta repeat;Prp19/Pso4-like;Anaphase-promoting complex subunit 4 WD40 domain;Neurobeachin beta propeller domain;U-box domain	cytoplasmic
Q496C9	DTD1	D-aminoacyl-tRNA deacylase	92675	Q496C9_HUMAN D-aminoacyl-tRNA deacylase OS=Homo sapiens OX=9606 GN=DTD1 PE=2 SV=1	0.9582	-0.0616	0.2132	down	yes	13327.8	13909.4	14196.7	13622	13474.4	13181.3	BP:DNA conformation change;BP:DNA geometric change;BP:RNA metabolic process;BP:nucleic acid metabolic process;BP:cellular nitrogen compound metabolic process;BP:nitrogen compound metabolic process;BP:ncRNA metabolic process;BP:cellular component organization or biogenesis;BP:nucleobase-containing compound metabolic process;BP:cellular component organization;BP:organic substance metabolic process;…	GO:0071103;GO:0032392;GO:0016070;GO:0090304;GO:0034641;GO:0006807;GO:0034660;GO:0071840;GO:0006139;GO:0016043;GO:0071704;GO:0006260;GO:1901360;GO:0032508;GO:0009987;GO:0006725;GO:0008150;GO:0008152;GO:0046483;GO:0006996;GO:0044238;GO:0051276;GO:0044237;GO:0043170;GO:0006399;GO:0006259GO:0043227;GO:0005737;GO:0005634;GO:0110165;GO:0043231;GO:0043229;GO:0005575;GO:0043226GO:0003676;GO:0003674;GO:00…	K07560	dtd, DTD	------	------	COG1490	J:Translation, ribosomal structure and biogenesis	PF02580.20	Tyr_Deacylase	D-Tyr-tRN	cytoplasmic
A4D177	CBX3	Chromobox homolog 3 (HP1 gamma homolog, Drosophila)	90416; 11335	A4D177_HUMAN Chromobox homolog 3 (HP1 gamma homolog, Drosophila) OS=Homo sapiens OX=9606 GN=CBX3 PE=4 SV=1	1.0779	0.1082	0.08415	up	yes	13323.3	12360.8	12326.3	12395.3	13619.7	13026.9	BP:regulation of primary metabolic process;BP:regulation of metabolic process;BP:cellular component organization or biogenesis;BP:cellular response to stimulus;BP:negative regulation of macromolecule metabolic process;BP:regulation of gene expression, epigenetic;BP:biological regulation;BP:regulation of macromolecule metabolic process;BP:response to corticosteroid;BP:regulation of RNA biosyntheti…	GO:0080090;GO:0019222;GO:0071840;GO:0051716;GO:0010605;GO:0040029;GO:0065007;GO:0060255;GO:0031960;GO:2001141;GO:0010033;GO:0031507;GO:0071407;GO:0009892;GO:0009890;GO:0010629;GO:0016043;GO:0033554;GO:0009889;GO:0050794;GO:0006950;GO:0008150;GO:0050896;GO:0006355;GO:0010556;GO:0010558;GO:0070887;GO:0014070;GO:0009719;GO:0000122;GO:0043933;GO:0071495;GO:0071385;GO:0009987;GO:0071396;GO:0006974;GO:…	K11586	CBX3, HP1G	hsa03083;hsa05131	Polycomb repressive complex;Shigellosis	ENOG4111JKD	S:Function unknown	PF01393.23;PF00385.28	Chromo_shadow;Chromo	Chromo shadow domain;Chromo	nuclear
B0QY89	EIF3L	Eukaryotic translation initiation factor 3 subunit L	51386	B0QY89_HUMAN Eukaryotic translation initiation factor 3 subunit L OS=Homo sapiens OX=9606 GN=EIF3L PE=1 SV=1	0.9799	-0.0293	0.2845	down	yes	13197.9	13469.2	13583.3	13355.1	13049.2	13346.5	BP:cellular component assembly;BP:macromolecular complex subunit organization;BP:formation of cytoplasmic translation initiation complex;BP:macromolecular complex assembly;BP:ribonucleoprotein complex subunit organization;BP:cellular component organization;BP:ribonucleoprotein complex assembly;BP:cellular component organization or biogenesis;BP:cellular process;BP:biological_process;BP:viral tran…	GO:0022607;GO:0043933;GO:0001732;GO:0065003;GO:0071826;GO:0016043;GO:0022618;GO:0071840;GO:0009987;GO:0008150;GO:0075525;GO:0016032GO:0045202;GO:0030054;GO:0005852;GO:0016282;GO:0070993;GO:0005654;GO:0033290;GO:0001650;GO:0032991;GO:1990904;GO:0005575;GO:0110165GO:0005488;GO:0003674;GO:0003676;GO:1901363;GO:0008135;GO:0045182;GO:0090079;GO:0097159;GO:0003743	K15029	EIF3L	------	------	ENOG410XPJT	G:Carbohydrate transport and metabolism	PF10255.13	Paf67	RNA polymerase I-associated factor PAF67	cytoplasmic
P08729	KRT7	Keratin, type II cytoskeletal 7	3855	K2C7_HUMAN Keratin, type II cytoskeletal 7 OS=Homo sapiens OX=9606 GN=KRT7 PE=1 SV=5	0.9682	-0.0466	0.35	down	yes	13181.6	13613.8	13925.7	13302	13007	13356.2	BP:cellular component organization or biogenesis;BP:fibril organization;BP:cellular component organization;BP:multicellular organismal process;BP:cellular process;BP:biological_process;BP:organelle organization;BP:cytoskeleton organization;BP:intermediate filament organization;BP:intermediate filament cytoskeleton organization;BP:intermediate filament-based process;BP:keratinizationCC:supramolecu…	GO:0071840;GO:0097435;GO:0016043;GO:0032501;GO:0009987;GO:0008150;GO:0006996;GO:0007010;GO:0045109;GO:0045104;GO:0045103;GO:0031424GO:0099512;GO:0099513;GO:0045095;GO:0043229;GO:0043228;GO:0043227;GO:0043226;GO:0005737;GO:0099080;GO:0045111;GO:0070062;GO:0099081;GO:0110165;GO:0005856;GO:0031982;GO:0005882;GO:0043230;GO:1903561;GO:0043231;GO:0043232;GO:0005829;GO:0005575;GO:0065010;GO:0005634GO:00…	K07605	KRT2	------	------	ENOG410YY6B	S:Function unknown	PF00038.25;PF16208.9	Filament;Keratin_2_head	Intermediate filament protein;Keratin type II head	mitochondrial
A0A140VJW5	-	Aspartate--tRNA ligase, cytoplasmic	1615	A0A140VJW5_HUMAN Aspartate--tRNA ligase, cytoplasmic OS=Homo sapiens OX=9606 PE=2 SV=1	1.0282	0.0401	0.4327	up	yes	13104.7	12745.6	12390.5	13100.7	13005.5	13203.9	BP:small molecule metabolic process;BP:organic cyclic compound metabolic process;BP:peptide biosynthetic process;BP:oxoacid metabolic process;BP:heterocycle metabolic process;BP:organonitrogen compound metabolic process;BP:organic acid metabolic process;BP:organonitrogen compound biosynthetic process;BP:protein metabolic process;BP:amino acid activation;BP:tRNA aminoacylation;BP:cellular componen…	GO:0044281;GO:1901360;GO:0043043;GO:0043436;GO:0046483;GO:1901564;GO:0006082;GO:1901566;GO:0019538;GO:0043038;GO:0043039;GO:0022607;GO:0006807;GO:0034660;GO:1901576;GO:0016043;GO:0065003;GO:0071840;GO:0006422;GO:0008150;GO:0008152;GO:0016070;GO:0044271;GO:0006518;GO:0044249;GO:0034641;GO:0006139;GO:0009987;GO:0006725;GO:0043604;GO:0043603;GO:0043170;GO:0043933;GO:0019752;GO:0090304;GO:0006520;GO:…	K22503	DARS1	hsa00970	Aminoacyl-tRNA biosynthesis	COG0017	S:Function unknown	PF00152.24;PF01336.29	tRNA-synt_2;tRNA_anti-codon	tRNA synthetases class II;OB-fold nucleic acid binding domain	cytoplasmic
A0A804HKE7	MAP4	Microtubule-associated protein	-	A0A804HKE7_HUMAN Microtubule-associated protein OS=Homo sapiens OX=9606 GN=MAP4 PE=1 SV=1	1.1475	0.1985	0.2303	up	yes	12977.2	11309.1	10399.9	12218.3	12615.9	13338.5	------	------	K10431	MAP4	------	------	ENOG41114MN	S:Function unknown	PF00418.23	Tubulin-binding	Tau and MAP protein, tubulin-binding repeat	nuclear
Q15417	CNN3	Calponin-3	1266	CNN3_HUMAN Calponin-3 OS=Homo sapiens OX=9606 GN=CNN3 PE=1 SV=1	1.0997	0.1371	0.288	up	yes	12807.6	11646	11535.2	11756.9	12005.2	13610	BP:actomyosin structure organization;BP:cell differentiation;BP:actin cytoskeleton organization;BP:cellular developmental process;BP:fibril organization;BP:cellular component organization;BP:cellular component organization or biogenesis;BP:epithelial cell differentiation;BP:developmental process;BP:cellular process;BP:actin filament-based process;BP:biological_process;BP:organelle organization;BP…	GO:0031032;GO:0030154;GO:0030036;GO:0048869;GO:0097435;GO:0016043;GO:0071840;GO:0030855;GO:0032502;GO:0009987;GO:0030029;GO:0008150;GO:0006996;GO:0007015;GO:0007010GO:0015629;GO:0043229;GO:0043228;GO:0045202;GO:0005925;GO:0043226;GO:0030054;GO:0030055;GO:0005856;GO:0044309;GO:0043005;GO:0043025;GO:0110165;GO:0070161;GO:0044297;GO:0005912;GO:0005911;GO:0120025;GO:0042995;GO:0043232;GO:0043197;GO:0…	------	------	------	------	COG5199	Z:Cytoskeleton	PF00402.22;PF00307.35	Calponin;CH	Calponin family repeat;Calponin homology	cytoplasmic
A0A384ME17	TUFM	Elongation factor Tu	7284	A0A384ME17_HUMAN Elongation factor Tu OS=Homo sapiens OX=9606 GN=TUFM PE=1 SV=1	1.0493	0.0694	0.1387	up	yes	12769.9	12169.7	12178.4	12161	12519.7	13020.1	BP:cellular biosynthetic process;BP:organic substance biosynthetic process;BP:response to ethanol;BP:organic substance metabolic process;BP:mitochondrial translational elongation;BP:cellular process;BP:biosynthetic process;BP:macromolecule biosynthetic process;BP:biological_process;BP:metabolic process;BP:response to chemical;BP:response to organic substance;BP:response to oxygen-containing compo…	GO:0044249;GO:1901576;GO:0045471;GO:0071704;GO:0070125;GO:0009987;GO:0009058;GO:0009059;GO:0008150;GO:0008152;GO:0042221;GO:0010033;GO:1901700;GO:0050896;GO:0044237;GO:0043170;GO:0097305;GO:0006414GO:0031968;GO:0019867;GO:0043229;GO:0043228;GO:0043227;GO:0043226;GO:0042645;GO:0070062;GO:0016020;GO:0005739;GO:0030054;GO:0009295;GO:0110165;GO:0098588;GO:0031966;GO:1903561;GO:0031982;GO:0043230;GO:0…	K02358	tuf, TUFM	------	------	COG0050	J:Translation, ribosomal structure and biogenesis	PF00009.31;PF03143.21;PF03144.29	GTP_EFTU;GTP_EFTU_D3;GTP_EFTU_D2	Elongation factor Tu GTP binding domain;Elongation factor Tu C-terminal domain;Elongation factor Tu domain 2	mitochondrial
Q13162	PRDX4	Peroxiredoxin-4	10549	PRDX4_HUMAN Peroxiredoxin-4 OS=Homo sapiens OX=9606 GN=PRDX4 PE=1 SV=1	0.9403	-0.0888	0.07366	down	yes	12750.3	13560	13706.3	13413.6	12931.4	12569.3	BP:negative regulation of reproductive process;BP:negative regulation of germ cell proliferation;BP:regulation of reproductive process;BP:male gonad development;BP:cellular component organization or biogenesis;BP:animal organ development;BP:negative regulation of biological process;BP:regulation of cell proliferation;BP:negative regulation of male germ cell proliferation;BP:regulation of male ger…	GO:2000242;GO:1905937;GO:2000241;GO:0008584;GO:0071840;GO:0048513;GO:0048519;GO:0042127;GO:2000255;GO:2000254;GO:0003006;GO:0007283;GO:1901564;GO:0044248;GO:0019538;GO:0030198;GO:0006457;GO:0042744;GO:0042743;GO:1901575;GO:0008406;GO:1905936;GO:0016043;GO:0065007;GO:0050794;GO:0043412;GO:0036211;GO:0008150;GO:0008152;GO:0051604;GO:0050896;GO:0006950;GO:0051239;GO:0016310;GO:0045229;GO:0007252;GO:…	K03386	PRDX2_4, ahpC	------	------	COG0450	S:Function unknown	PF00578.25;PF10417.13;PF08534.14	AhpC-TSA;1-cysPrx_C;Redoxin	AhpC/TSA family;C-terminal domain of 1-Cys peroxiredoxin;Redoxin	ER
B2R9K8	-	cDNA, FLJ94440, highly similar to Homo sapiens chaperonin containing TCP1, subunit 6A (zeta 1)(CCT6A), mRNA	908	B2R9K8_HUMAN T-complex protein 1 subunit zeta OS=Homo sapiens OX=9606 PE=2 SV=1	0.9025	-0.148	0.05714	down	yes	12739.5	14115.9	13995.7	14236.2	13061.7	12417.2	BP:regulation of primary metabolic process;BP:regulation of metabolic process;BP:positive regulation of establishment of protein localization to telomere;BP:positive regulation of macromolecule metabolic process;BP:positive regulation of biological process;BP:positive regulation of DNA metabolic process;BP:regulation of DNA metabolic process;BP:regulation of macromolecule metabolic process;BP:pos…	GO:0080090;GO:0019222;GO:1904851;GO:0010604;GO:0048518;GO:0051054;GO:0051052;GO:0060255;GO:0010638;GO:0070203;GO:0006457;GO:0009893;GO:0009891;GO:0050821;GO:1904358;GO:0065007;GO:0065008;GO:0051130;GO:0070201;GO:2000278;GO:0009889;GO:0050794;GO:0008150;GO:0061077;GO:1900180;GO:1900182;GO:0031647;GO:0010557;GO:0010556;GO:2001252;GO:0033044;GO:0033043;GO:0051128;GO:1904816;GO:1904814;GO:1904951;GO:…	K09498	CCT6	------	------	ENOG410XQ3Q	O:Posttranslational modification, protein turnover, chaperones	PF00118.28	Cpn60_TCP1	TCP-1/cpn60 chaperonin family	cytoplasmic
B3KRK8	-	cDNA FLJ34494 fis, clone HLUNG2005030, highly similar to VIMENTIN	7431	B3KRK8_HUMAN Vimentin OS=Homo sapiens OX=9606 PE=2 SV=1	1.1662	0.2218	0.2076	up	yes	12706.9	10896.3	11757.5	10035	12227.5	13186.3	BP:regulation of primary metabolic process;BP:regulation of metabolic process;BP:signal transduction;BP:negative regulation of cell projection organization;BP:cellular component organization or biogenesis;BP:cellular response to stimulus;BP:response to external biotic stimulus;BP:posttranscriptional regulation of gene expression;BP:positive regulation of biological process;BP:negative regulation …	GO:0080090;GO:0019222;GO:0007165;GO:0031345;GO:0071840;GO:0051716;GO:0043207;GO:0010608;GO:0048518;GO:0048519;GO:0002064;GO:0042127;GO:0060255;GO:0048468;GO:0061013;GO:0010977;GO:0010975;GO:0010033;GO:0045727;GO:0009607;GO:0009605;GO:0045104;GO:0060395;GO:0010243;GO:0045103;GO:0032967;GO:0009894;GO:0070887;GO:0021782;GO:0009891;GO:0031175;GO:0120036;GO:0032495;GO:0032496;GO:0016043;GO:0031344;GO:…	K07606	VIM	hsa05206;hsa05169	MicroRNAs in cancer;Epstein-Barr virus infection	ENOG410XRBS	Z:Cytoskeleton	PF00038.25;PF04732.18	Filament;Filament_head	Intermediate filament protein;Intermediate filament head	cytoplasmic
A0A384NPW1	-	Epididymis secretory sperm binding protein	3068	A0A384NPW1_HUMAN Epididymis secretory sperm binding protein OS=Homo sapiens OX=9606 PE=2 SV=1	1.1159	0.1582	0.4335	up	yes	12579.2	11272.3	10537.7	12006.8	11453.5	13704.9	BP:protein localization;BP:regulation of primary metabolic process;BP:regulation of metabolic process;BP:signal transduction;BP:cellular component organization or biogenesis;BP:negative regulation of macromolecule metabolic process;BP:positive regulation of macromolecule metabolic process;BP:cellular macromolecule localization;BP:positive regulation of biological process;BP:negative regulation of…	GO:0008104;GO:0080090;GO:0019222;GO:0007165;GO:0071840;GO:0010605;GO:0010604;GO:0070727;GO:0048518;GO:0048519;GO:0033036;GO:0060255;GO:2001141;GO:0051781;GO:0009892;GO:0009893;GO:0009890;GO:0009891;GO:0050789;GO:0016043;GO:0065007;GO:0009889;GO:0050794;GO:0008150;GO:0006355;GO:0010557;GO:0010556;GO:0000122;GO:0043933;GO:0009987;GO:0045892;GO:0045893;GO:0006338;GO:0051253;GO:0051252;GO:0051254;GO:…	K16641	HDGF	------	------	ENOG4111IFT;ENOG410Y5WD	K:Transcription;	PF00855.21	PWWP	PWWP domain	cytoplasmic
F5H4R6	NAP1L1	Nucleosome assembly protein 1 like 1	4673	F5H4R6_HUMAN Nucleosome assembly protein 1 like 1 OS=Homo sapiens OX=9606 GN=NAP1L1 PE=1 SV=1	1.1199	0.1634	0.2142	up	yes	12506.8	11167.8	11137.3	11198.3	11762.3	13251.4	BP:nucleosome organization;BP:regulation of cell proliferation;BP:metabolic process;BP:macromolecular complex subunit organization;BP:nitrogen compound metabolic process;BP:nucleic acid metabolic process;BP:cellular component assembly;BP:positive regulation of neurogenesis;BP:regulation of biological process;BP:cellular component organization or biogenesis;BP:regulation of neurogenesis;BP:organic…	GO:0034728;GO:0042127;GO:0008152;GO:0043933;GO:0006807;GO:0090304;GO:0022607;GO:0050769;GO:0050789;GO:0071840;GO:0050767;GO:0071704;GO:0006325;GO:0016043;GO:0065003;GO:0044238;GO:0051960;GO:0065007;GO:1901360;GO:0010720;GO:0065004;GO:0048518;GO:0006260;GO:2000177;GO:2000179;GO:0008284;GO:0071824;GO:0006338;GO:0006139;GO:0050793;GO:0009987;GO:0006725;GO:0050794;GO:0045597;GO:0045595;GO:0008150;GO:…	K11279	NAP1L1, NRP	------	------	ENOG410XQN9	T:Signal transduction mechanisms	PF00956.22	NAP	Nucleosome assembly protein	cytoplasmic
A0A0A0MTI1	DHCR24	24-dehydrocholesterol reductase	-	A0A0A0MTI1_HUMAN 24-dehydrocholesterol reductase OS=Homo sapiens OX=9606 GN=DHCR24 PE=1 SV=1	0.9229	-0.1158	0.425	down	yes	12500.3	13544.5	12728.1	14360.8	13161.5	11839.1	BP:cholesterol biosynthetic process via lathosterol;BP:membrane organization;BP:protein localization;BP:small molecule metabolic process;BP:small molecule biosynthetic process;BP:organic cyclic compound biosynthetic process;BP:organic cyclic compound metabolic process;BP:regulation of primary metabolic process;BP:negative regulation of macromolecule metabolic process;BP:cellular macromolecule loc…	GO:0033490;GO:0061024;GO:0008104;GO:0044281;GO:0044283;GO:1901362;GO:1901360;GO:0080090;GO:0010605;GO:0070727;GO:0048513;GO:0044092;GO:0043281;GO:0048519;GO:0033036;GO:0042127;GO:0060255;GO:1902653;GO:1902652;GO:0030162;GO:0010033;GO:1901564;GO:0019538;GO:0010466;GO:0007165;GO:0009892;GO:0006807;GO:0042987;GO:0050789;GO:0042982;GO:1901576;GO:0051346;GO:0016043;GO:0009719;GO:0065007;GO:0071840;GO:…	K09828	DHCR24, DWF1	hsa00100;hsa01100	Steroid biosynthesis;Metabolic pathways	COG0277	C:Energy production and conversion	PF01565.27	FAD_binding_4	FAD binding domain	ER
E9PPJ0	SF3B2	Splicing factor 3b subunit 2	-	E9PPJ0_HUMAN Splicing factor 3b subunit 2 OS=Homo sapiens OX=9606 GN=SF3B2 PE=1 SV=1	1.0885	0.1223	0.05252	up	yes	12412.4	11403.5	11285	11522.1	12202.8	12622	BP:cellular component assembly;BP:spliceosomal complex assembly;BP:macromolecular complex subunit organization;BP:nucleic acid metabolic process;BP:nitrogen compound metabolic process;BP:cellular metabolic process;BP:macromolecular complex assembly;BP:organic cyclic compound metabolic process;BP:ribonucleoprotein complex subunit organization;BP:mRNA metabolic process;BP:cellular component organiz…	GO:0022607;GO:0000245;GO:0043933;GO:0090304;GO:0006807;GO:0044237;GO:0065003;GO:1901360;GO:0071826;GO:0016071;GO:0016043;GO:0071704;GO:0022618;GO:0071840;GO:1903241;GO:0008380;GO:0006139;GO:0009987;GO:0006725;GO:0000375;GO:0000377;GO:0008150;GO:0008152;GO:0046483;GO:0016070;GO:0044238;GO:0034641;GO:0000398;GO:0043170;GO:0006396;GO:0006397GO:0071005;GO:0043229;GO:0120114;GO:0043227;GO:0043226;GO:0…	K12829	SF3B2, SAP145, CUS1	hsa03040	Spliceosome	COG5182	A:RNA processing and modification	PF04037.17;PF04046.20;PF02037.31	DUF382;PSP;SAP	Domain of unknown function;PSP;SAP domain	nuclear
P84090	ERH	Enhancer of rudimentary homolog	2079	ERH_HUMAN Enhancer of rudimentary homolog OS=Homo sapiens OX=9606 GN=ERH PE=1 SV=1	1.1456	0.1961	0.1894	up	yes	12396.6	10821.4	10408.5	11234.2	11705.8	13087.5	BP:cellular process;BP:biological_process;BP:cell cycleCC:intracellular membrane-bounded organelle;CC:nucleus;CC:cellular_component;CC:intracellular organelle;CC:membrane-bounded organelle;CC:organelle;CC:cellular anatomical entity	GO:0009987;GO:0008150;GO:0007049GO:0043231;GO:0005634;GO:0005575;GO:0043229;GO:0043227;GO:0043226;GO:0110165	------	------	------	------	ENOG4111Z48	S:Function unknown	PF01133.21	ER	Enhancer of rudimentary	nuclear
Q04917	YWHAH	14-3-3 protein eta	7533	1433F_HUMAN 14-3-3 protein eta OS=Homo sapiens OX=9606 GN=YWHAH PE=1 SV=4	0.956	-0.0649	0.3136	down	yes	12335	12902.5	13054.4	12750.6	11938	12732.1	BP:protein localization;BP:regulation of primary metabolic process;BP:regulation of metabolic process;BP:regulation of transport;BP:regulation of RNA biosynthetic process;BP:membrane depolarization;BP:signal transduction;BP:regulation of ion transmembrane transport;BP:negative regulation of cell projection organization;BP:regulation of cell projection organization;BP:organic cyclic compound metab…	GO:0008104;GO:0080090;GO:0019222;GO:0051049;GO:2001141;GO:0051899;GO:0007165;GO:0034765;GO:0031345;GO:0031344;GO:1901360;GO:1901361;GO:0009755;GO:0086010;GO:0070727;GO:0071840;GO:0045664;GO:0099177;GO:0048518;GO:0048519;GO:0033036;GO:1902305;GO:0060255;GO:0045184;GO:0010975;GO:0030518;GO:0051128;GO:0009891;GO:0010468;GO:0051783;GO:0060284;GO:0042391;GO:0031958;GO:0009893;GO:0032412;GO:0022603;GO:…	K16198	YWHAG_H	hsa04110;hsa04114;hsa04390;hsa05203;hsa05160;hsa04151	Cell cycle;Oocyte meiosis;Hippo signaling pathway;Viral carcinogenesis;Hepatitis C;PI3K-Akt signaling pathway	COG5040	S:Function unknown	PF00244.24	2014-03-03	14-3-3 protein	cytoplasmic
H0YLF3	B2M	Beta-2-microglobulin	-	H0YLF3_HUMAN Beta-2-microglobulin (Fragment) OS=Homo sapiens OX=9606 GN=B2M PE=1 SV=1	0.9116	-0.1335	0.2048	down	yes	12191.9	13373.6	13966.8	12780.5	11959.1	12424.8	BP:antigen processing and presentation of peptide antigen via MHC class II;BP:regulation of neuron projection development;BP:regulation of metabolic process;BP:protein homotetramerization;BP:regulation of transport;BP:positive regulation of response to stimulus;BP:regulation of response to stimulus;BP:negative regulation of epithelial cell proliferation;BP:learning or memory;BP:regulation of lymp…	GO:0002495;GO:0010975;GO:0019222;GO:0051289;GO:0051049;GO:0048584;GO:0048583;GO:0050680;GO:0007611;GO:0002706;GO:0002705;GO:0002703;GO:0002702;GO:0002700;GO:0098771;GO:0002456;GO:0048260;GO:0031345;GO:0031344;GO:0071840;GO:0002708;GO:0051716;GO:0001895;GO:0010604;GO:0043207;GO:0048869;GO:0097435;GO:0045665;GO:0045664;GO:1990000;GO:0001909;GO:0044093;GO:0010721;GO:0048518;GO:0048519;GO:1902074;GO:…	K08055	B2M	hsa04612;hsa05168;hsa05169;hsa05166;hsa05170;hsa05163	Antigen processing and presentation;Herpes simplex virus 1 infection;Epstein-Barr virus infection;Human T-cell leukemia virus 1 infection;Human immunodeficiency virus 1 infection;Human cytomegalovirus infection	ENOG410YTDG	O:Posttranslational modification, protein turnover, chaperones	PF07654.19	C1-set	Immunoglobulin C1-set domain	cytoplasmic
P05386	RPLP1	Large ribosomal subunit protein P1	6176	RLA1_HUMAN Large ribosomal subunit protein P1 OS=Homo sapiens OX=9606 GN=RPLP1 PE=1 SV=1	1.2882	0.3654	0.1904	up	yes	12170.4	9447.61	10842.3	8052.9	12116.2	12224.6	BP:cellular biosynthetic process;BP:organic substance biosynthetic process;BP:cellular nitrogen compound biosynthetic process;BP:peptide biosynthetic process;BP:organic substance metabolic process;BP:cytoplasmic translation;BP:organonitrogen compound biosynthetic process;BP:cellular process;BP:amide biosynthetic process;BP:biosynthetic process;BP:macromolecule biosynthetic process;BP:biological_p…	GO:0044249;GO:1901576;GO:0044271;GO:0043043;GO:0071704;GO:0002181;GO:1901566;GO:0009987;GO:0043604;GO:0009058;GO:0009059;GO:0008150;GO:0008152;GO:1901564;GO:0044238;GO:0019538;GO:0034641;GO:0044237;GO:0043170;GO:0006807;GO:0043603;GO:0006518;GO:0006414;GO:0006412GO:0022626;GO:0022625;GO:0043229;GO:0043228;GO:0015934;GO:0005925;GO:0043226;GO:0030054;GO:0030055;GO:0005737;GO:0110165;GO:0070161;GO:0…	K02942	RP-LP1, RPLP1	hsa03010;hsa05171	Ribosome;Coronavirus disease - COVID-19	COG2058	J:Translation, ribosomal structure and biogenesis	PF00428.23	Ribosomal_60s	60s Acidic ribosomal protein	mitochondrial
A0A1B0GV23	CTSD	Cathepsin D	-	A0A1B0GV23_HUMAN Cathepsin D OS=Homo sapiens OX=9606 GN=CTSD PE=1 SV=1	1.0257	0.0366	0.496	up	yes	12085.7	11782.4	11860.8	11704	11726.6	12444.8	BP:regulation of primary metabolic process;BP:regulation of metabolic process;BP:cellular component organization or biogenesis;BP:positive regulation of molecular function;BP:positive regulation of biological process;BP:positive regulation of cysteine-type endopeptidase activity involved in apoptotic process;BP:regulation of macromolecule metabolic process;BP:regulation of proteolysis;BP:protein …	GO:0080090;GO:0019222;GO:0071840;GO:0044093;GO:0048518;GO:0043280;GO:0060255;GO:0030162;GO:0030163;GO:1901564;GO:0002504;GO:1901565;GO:0019538;GO:0002376;GO:0022607;GO:0009893;GO:0043281;GO:0070201;GO:0006807;GO:0042157;GO:0048002;GO:0042159;GO:0042981;GO:1905037;GO:1901575;GO:0051345;GO:0016043;GO:0065007;GO:0065009;GO:0032880;GO:0019882;GO:0019884;GO:0019886;GO:0050790;GO:0050794;GO:0008150;GO:…	K01379	CTSD	hsa05152;hsa04071;hsa04140;hsa04142;hsa04915;hsa04210;hsa05415	Tuberculosis;Sphingolipid signaling pathway;Autophagy - animal;Lysosome;Estrogen signaling pathway;Apoptosis;Diabetic cardiomyopathy	ENOG410XNV7	O:Posttranslational modification, protein turnover, chaperones	PF00026.27;PF14543.10;PF07966.16	Asp;TAXi_N;A1_Propeptide	Eukaryotic aspartyl protease;Xylanase inhibitor N-terminal;A1 Propeptide	lysosomal
A0A024R6C0	NPC2	NPC intracellular cholesterol transporter 2	10577	A0A024R6C0_HUMAN NPC intracellular cholesterol transporter 2 OS=Homo sapiens OX=9606 GN=NPC2 PE=2 SV=1	0.9262	-0.1106	0.04051	down	yes	12026.1	12983.7	13146.6	12820.7	12140	11912.1	BP:sterol transport;BP:lipid transport;BP:cholesterol transport;BP:sterol metabolic process;BP:organic cyclic compound metabolic process;BP:organic hydroxy compound transport;BP:organic substance metabolic process;BP:organic substance transport;BP:cholesterol metabolic process;BP:small molecule metabolic process;BP:lipid metabolic process;BP:transport;BP:secondary alcohol metabolic process;BP:bio…	GO:0015918;GO:0006869;GO:0030301;GO:0016125;GO:1901360;GO:0015850;GO:0071704;GO:0071702;GO:0008203;GO:0044281;GO:0006629;GO:0006810;GO:1902652;GO:0008150;GO:0008152;GO:0051649;GO:0051234;GO:0051179;GO:0008202;GO:0051641;GO:0044238;GO:0046907;GO:0032366;GO:0032365;GO:0033344;GO:0006066;GO:0032367;GO:0009987;GO:1901615GO:0000323;GO:0005783;GO:0043229;GO:0043227;GO:0043226;GO:0005764;GO:0005615;GO:0…	K13443	NPC2	hsa04979;hsa04142	Cholesterol metabolism;Lysosome	ENOG4111Q8S	S:Function unknown	PF02221.19	E1_DerP2_DerF2	ML domain	extracellular
P51571	SSR4	Translocon-associated protein subunit delta	6748	SSRD_HUMAN Translocon-associated protein subunit delta OS=Homo sapiens OX=9606 GN=SSR4 PE=1 SV=1	1.0086	0.0124	0.461	up	yes	12017.6	11915.4	11888.6	11942.3	11907.9	12127.2	CC:intracellular membrane-bounded organelle;CC:Sec61 translocon complex;CC:extracellular organelle;CC:extracellular exosome;CC:endoplasmic reticulum membrane;CC:extracellular membrane-bounded organelle;CC:membrane;CC:cellular_component;CC:membrane protein complex;CC:intracellular organelle;CC:endomembrane system;CC:organelle membrane;CC:translocon complex;CC:endoplasmic reticulum;CC:macromolecula…	GO:0043231;GO:0005784;GO:0043230;GO:0070062;GO:0005789;GO:0065010;GO:0016020;GO:0005575;GO:0098796;GO:0043229;GO:0012505;GO:0031090;GO:0071256;GO:0005783;GO:0032991;GO:1903561;GO:0043227;GO:0043226;GO:0110165;GO:0031982	K04571	SSR4	hsa04141	Protein processing in endoplasmic reticulum	ENOG4111GCB	U:Intracellular trafficking, secretion, and vesicular transport	PF05404.16	TRAP-delta	Translocon-associated protein, delta subunit precursor	ER
A0AAG2UW83	-	TUBA3E	-	A0AAG2UW83_HUMAN Tubulin alpha 3e OS=Homo sapiens OX=9606 GN=TUBA3E PE=4 SV=1	1.1085	0.1486	0.04659	up	yes	11895	10731	10991.4	10470.5	11891.7	11898.3	BP:cell cycle;BP:cellular component organization;BP:cellular component organization or biogenesis;BP:developmental process;BP:multicellular organismal process;BP:mitotic cell cycle;BP:stem cell population maintenance;BP:cellular process;BP:biological_process;BP:male germ-line stem cell population maintenance;BP:organelle organization;BP:germ-line stem cell population maintenance;BP:microtubule-ba…	GO:0007049;GO:0016043;GO:0071840;GO:0032502;GO:0032501;GO:0000278;GO:0019827;GO:0009987;GO:0008150;GO:0036098;GO:0006996;GO:0030718;GO:0007017;GO:0007010;GO:0098727;GO:0000226GO:0099512;GO:0099513;GO:0043229;GO:0015630;GO:0043227;GO:0043226;GO:0005737;GO:0005874;GO:0005634;GO:0099080;GO:0110165;GO:0043231;GO:0043232;GO:0005856;GO:0005575;GO:0099081;GO:0043228GO:0005200;GO:0035639;GO:1901363;GO:00…	K07374	TUBA	hsa05132;hsa05130;hsa04540;hsa04530;hsa04145;hsa05020;hsa05022;hsa05014;hsa04210;hsa05016;hsa04814;hsa05010;hsa05012	Salmonella infection;Pathogenic Escherichia coli infection;Gap junction;Tight junction;Phagosome;Prion disease;Pathways of neurodegeneration - multiple diseases;Amyotrophic lateral sclerosis;Apoptosis;Huntington disease;Motor proteins;Alzheimer disease;Parkinson disease	COG5023	B:Chromatin structure and dynamics	PF00091.29;PF03953.21	Tubulin;Tubulin_C	Tubulin/FtsZ family, GTPase domain;Tubulin C-terminal domain	cytoplasmic
A0A024R2F9	TMEM43	Transmembrane protein 43 isoform 1	79188	A0A024R2F9_HUMAN Transmembrane protein 43 isoform 1 (Fragment) OS=Homo sapiens OX=9606 GN=TMEM43 PE=2 SV=1	0.9655	-0.0507	0.3571	down	yes	11854.6	12278.2	12584.6	11971.8	12037.4	11671.8	BP:membrane organization;BP:cellular component organization or biogenesis;BP:response to external biotic stimulus;BP:cellular component organization;BP:interspecies interaction between organisms;BP:organic substance metabolic process;BP:lipid metabolic process;BP:innate immune response;BP:cellular process;BP:defense response;BP:response to stress;BP:biological_process;BP:metabolic process;BP:immu…	GO:0061024;GO:0071840;GO:0043207;GO:0016043;GO:0044419;GO:0071704;GO:0006629;GO:0045087;GO:0009987;GO:0006952;GO:0006950;GO:0008150;GO:0008152;GO:0006955;GO:0051707;GO:0044238;GO:0009607;GO:0009605;GO:0050896;GO:0071763;GO:0002376;GO:0098542GO:0005635;GO:0005886;GO:0005788;GO:0031975;GO:0043229;GO:0043227;GO:0043226;GO:0005575;GO:0031090;GO:0005637;GO:0016020;GO:0110165;GO:0005794;GO:0031965;GO:0…	------	------	------	------	ENOG410Z3TK	S:Function unknown	PF07787.16	TMEM43	Transmembrane protein 43	Golgi apparatus
P42766	RPL35	Large ribosomal subunit protein uL29	11224	RL35_HUMAN Large ribosomal subunit protein uL29 OS=Homo sapiens OX=9606 GN=RPL35 PE=1 SV=2	0.9405	-0.0885	0.2756	down	yes	11831.9	12580.9	12653.5	12508.3	12330.6	11333.3	BP:ncRNA metabolic process;BP:nucleic acid metabolic process;BP:cellular biosynthetic process;BP:maturation of LSU-rRNA;BP:organic cyclic compound metabolic process;BP:nucleobase-containing compound metabolic process;BP:cellular nitrogen compound biosynthetic process;BP:cellular amide metabolic process;BP:peptide biosynthetic process;BP:organic substance metabolic process;BP:amide biosynthetic pr…	GO:0034660;GO:0090304;GO:0044249;GO:0000470;GO:1901360;GO:0006139;GO:0044271;GO:0043603;GO:0043043;GO:0071704;GO:0043604;GO:0006364;GO:0002181;GO:1901566;GO:0034470;GO:1901576;GO:0009987;GO:0006725;GO:0009058;GO:0000463;GO:0008150;GO:0008152;GO:1901564;GO:0009059;GO:0046483;GO:0016070;GO:0044238;GO:0016072;GO:0019538;GO:0034641;GO:0044237;GO:0043170;GO:0006807;GO:0006518;GO:0006412;GO:0006396GO:0…	K02918	RP-L35e, RPL35	hsa03010;hsa05171	Ribosome;Coronavirus disease - COVID-19	COG0255	J:Translation, ribosomal structure and biogenesis	PF00831.27	Ribosomal_L29	Ribosomal L29 protein	cytoplasmic
H0YNG3	SEC11A	Signal peptidase complex catalytic subunit SEC11	-	H0YNG3_HUMAN Signal peptidase complex catalytic subunit SEC11 OS=Homo sapiens OX=9606 GN=SEC11A PE=1 SV=1	0.9302	-0.1044	0.3577	down	yes	11785.5	12669.2	13342.8	11995.7	12105.3	11465.7	BP:nitrogen compound metabolic process;BP:organic substance metabolic process;BP:proteolysis;BP:signal peptide processing;BP:biological_process;BP:metabolic process;BP:protein processing;BP:organonitrogen compound metabolic process;BP:primary metabolic process;BP:protein maturation;BP:cellular amide metabolic process;BP:protein metabolic process;BP:macromolecule metabolic process;BP:peptide metab…	GO:0006807;GO:0071704;GO:0006508;GO:0006465;GO:0008150;GO:0008152;GO:0016485;GO:1901564;GO:0044238;GO:0051604;GO:0043603;GO:0019538;GO:0043170;GO:0006518GO:0005787;GO:0005789;GO:0031090;GO:0016020;GO:0110165;GO:1902494;GO:1905368;GO:0032991;GO:0005575;GO:0098796GO:0004252;GO:0004175;GO:0003674;GO:0008233;GO:0008236;GO:0016787;GO:0017171;GO:0140096;GO:0003824	K13280	SEC11, sipW	hsa03060	Protein export	COG0681	S:Function unknown	PF00717.27	Peptidase_S24	Peptidase S24-like	cytoplasmic
A0A384NYV2	-	Epididymis secretory sperm binding protein	142685	A0A384NYV2_HUMAN Epididymis secretory sperm binding protein OS=Homo sapiens OX=9606 PE=2 SV=1	0.8667	-0.2064	0.3656	down	yes	11688.1	13485.8	14812.2	12159.3	12487.8	10888.5	BP:primary metabolic process;BP:retrograde transport, endosome to Golgi;BP:protein modification by small protein conjugation or removal;BP:nitrogen compound metabolic process;BP:lysosomal transport;BP:intracellular signal transduction;BP:regulation of biological process;BP:protein modification by small protein conjugation;BP:Golgi to lysosome transport;BP:cellular localization;BP:intracellular tr…	GO:0044238;GO:0042147;GO:0070647;GO:0006807;GO:0007041;GO:0035556;GO:0050789;GO:0032446;GO:0090160;GO:0051641;GO:0046907;GO:0065007;GO:0016482;GO:0006810;GO:0048193;GO:0043687;GO:0009987;GO:0050794;GO:0071704;GO:0043412;GO:0036211;GO:0008150;GO:0008152;GO:0051649;GO:0051234;GO:0051179;GO:0016192;GO:0016197;GO:0006892;GO:1901564;GO:0006896;GO:0007034;GO:0019538;GO:0043170;GO:0016567;GO:0007165GO:0…	K10337	ASB15	------	------	COG0666	S:Function unknown	PF12796.11;PF00023.34;PF13637.10;PF13606.10;PF13857.10;PF07525.20	Ank_2;Ank;Ank_4;Ank_3;Ank_5;SOCS_box	Ankyrin repeats;Ankyrin repeat;Ankyrin repeats;Ankyrin repeat;Ankyrin repeats;SOCS box	cytoplasmic
J3KQ32	OLA1	Obg-like ATPase 1	-	J3KQ32_HUMAN Obg-like ATPase 1 OS=Homo sapiens OX=9606 GN=OLA1 PE=1 SV=1	1.0942	0.1299	0.2476	up	yes	11649.8	10647.2	10213	11081.4	11206.2	12093.3	BP:nucleoside triphosphate metabolic process;BP:purine nucleoside triphosphate metabolic process;BP:small molecule metabolic process;BP:purine-containing compound metabolic process;BP:ribonucleotide metabolic process;BP:organic cyclic compound metabolic process;BP:organic substance metabolic process;BP:ribonucleoside triphosphate metabolic process;BP:purine ribonucleoside triphosphate metabolic p…	GO:0009141;GO:0009144;GO:0044281;GO:0072521;GO:0009259;GO:1901360;GO:0071704;GO:0009199;GO:0009205;GO:0019693;GO:0006139;GO:0046034;GO:0009987;GO:0006725;GO:0009150;GO:0009117;GO:0008152;GO:0055086;GO:0046483;GO:0044238;GO:1901564;GO:1901135;GO:0034641;GO:0044237;GO:0006163;GO:0006796;GO:0006807;GO:0006793;GO:0019637;GO:0008150;GO:0006753GO:0043229;GO:0043228;GO:0005815;GO:0005737;GO:0005575;GO:0…	K19788	OLA1	------	------	COG0012	J:Translation, ribosomal structure and biogenesis	PF06071.17;PF01926.27;PF02421.22	YchF-GTPase_C;MMR_HSR1;FeoB_N	Protein of unknown function;50S ribosome-binding GTPase;Ferrous iron transport protein B	cytoplasmic
P08243	ASNS	Asparagine synthetase [glutamine-hydrolyzing]	440	ASNS_HUMAN Asparagine synthetase [glutamine-hydrolyzing] OS=Homo sapiens OX=9606 GN=ASNS PE=1 SV=4	1.0451	0.0636	0.04733	up	yes	11626.7	11124.5	11232.3	11016.7	11591.9	11661.6	BP:small molecule metabolic process;BP:small molecule biosynthetic process;BP:cellular response to stimulus;BP:positive regulation of cell cycle;BP:glutamine metabolic process;BP:positive regulation of biological process;BP:negative regulation of biological process;BP:oxoacid metabolic process;BP:cellular response to extracellular stimulus;BP:cellular response to nutrient levels;BP:organonitrogen…	GO:0044281;GO:0044283;GO:0051716;GO:0045787;GO:0006541;GO:0048518;GO:0048519;GO:0043436;GO:0031668;GO:0031669;GO:1901564;GO:1901566;GO:0009605;GO:0070981;GO:0070982;GO:0031667;GO:0033554;GO:0016053;GO:0006807;GO:0009067;GO:0009064;GO:0042981;GO:0050789;GO:1901576;GO:0007346;GO:0065007;GO:0050794;GO:0006950;GO:0008150;GO:0009267;GO:0042149;GO:0008652;GO:0044271;GO:0046394;GO:0050896;GO:0043603;GO:…	K01953	asnB, ASNS	hsa01230;hsa00250;hsa01100	Biosynthesis of amino acids;Alanine, aspartate and glutamate metabolism;Metabolic pathways	COG0367	E:Amino acid transport and metabolism	PF00733.25;PF13537.10;PF13522.10;PF12481.12	Asn_synthase;GATase_7;GATase_6;DUF3700	Asparagine synthase;Glutamine amidotransferase domain;Glutamine amidotransferase domain;Aluminium induced protein	cytoplasmic
B2R4R0	HIST1H4L	Histone H4	8359; 8365; 8366; 8364; 8370; 8294; 8361; 8362; 8367; 8360; 121504; 554313; 8363; 8368	B2R4R0_HUMAN Histone H4 OS=Homo sapiens OX=9606 GN=HIST1H4L PE=2 SV=1	0.9723	-0.0405	0.3378	down	yes	11594	11924.4	11835.6	12013.1	11344.9	11843	CC:organelle;CC:intracellular organelle;CC:nucleosome;CC:membrane-bounded organelle;CC:nucleus;CC:nucleoplasm;CC:cellular anatomical entity;CC:macromolecular complex;CC:intracellular membrane-bounded organelle;CC:protein-DNA complex;CC:cellular_componentMF:DNA binding;MF:molecular_function;MF:binding;MF:nucleic acid binding;MF:heterocyclic compound binding;MF:structural constituent of chromatin;M…	GO:0043226;GO:0043229;GO:0000786;GO:0043227;GO:0005634;GO:0005654;GO:0110165;GO:0032991;GO:0043231;GO:0032993;GO:0005575GO:0003677;GO:0003674;GO:0005488;GO:0003676;GO:1901363;GO:0030527;GO:0005198;GO:0097159;GO:0005515;GO:0046983;GO:0046982	K11254	H4	hsa05322;hsa04613;hsa05034;hsa05203	Systemic lupus erythematosus;Neutrophil extracellular trap formation;Alcoholism;Viral carcinogenesis	------	------	PF15511.10	CENP-T_C	Centromere kinetochore component CENP-T histone fold	nuclear
Q9UPA5	BSN	Protein bassoon	8927	BSN_HUMAN Protein bassoon OS=Homo sapiens OX=9606 GN=BSN PE=1 SV=4	1.0496	0.0698	0.453	up	yes	11530.2	10985.5	11127.3	10843.6	10958.1	12102.3	BP:protein localization;BP:regulation of transport;BP:signal transduction;BP:cellular macromolecule localization;BP:synaptic vesicle localization;BP:macromolecule localization;BP:protein localization to cell junction;BP:regulation of biological process;BP:anterograde trans-synaptic signaling;BP:cellular component assembly;BP:synaptic vesicle clustering;BP:regulation of synaptic vesicle cycle;BP:c…	GO:0008104;GO:0051049;GO:0007165;GO:0070727;GO:0097479;GO:0033036;GO:1902414;GO:0050789;GO:0098916;GO:0022607;GO:0097091;GO:0098693;GO:0016043;GO:0065007;GO:0071840;GO:0050794;GO:0008150;GO:0035418;GO:0099536;GO:0099537;GO:0023052;GO:0099526;GO:0009987;GO:0060627;GO:0032879;GO:1990709;GO:1904071;GO:0098928;GO:0051648;GO:0007268;GO:0007267;GO:0007154;GO:0051179;GO:0051640;GO:0051641GO:0030425;GO:0…	------	------	------	------	ENOG410XX5R	S:Function unknown	PF05715.17	zf-piccolo	Piccolo Zn-finger	cytoplasmic
O00231	PSMD11	26S proteasome non-ATPase regulatory subunit 11	5717	PSD11_HUMAN 26S proteasome non-ATPase regulatory subunit 11 OS=Homo sapiens OX=9606 GN=PSMD11 PE=1 SV=3	1.0197	0.0281	0.4797	up	yes	11486.7	11265.2	11293.5	11236.9	11231.2	11742.1	BP:cellular component assembly;BP:macromolecular complex subunit organization;BP:cell differentiation;BP:nitrogen compound metabolic process;BP:proteasome assembly;BP:modification-dependent macromolecule catabolic process;BP:cellular component organization or biogenesis;BP:organic substance catabolic process;BP:stem cell differentiation;BP:cellular developmental process;BP:cellular component orga…	GO:0022607;GO:0043933;GO:0030154;GO:0006807;GO:0043248;GO:0043632;GO:0071840;GO:1901575;GO:0048863;GO:0048869;GO:0016043;GO:0065003;GO:0071704;GO:0006508;GO:0032502;GO:0044238;GO:0009987;GO:0019941;GO:0008150;GO:0008152;GO:1901564;GO:0009056;GO:0009057;GO:0051603;GO:0019538;GO:0043170;GO:0006511GO:0022624;GO:0043229;GO:0000502;GO:0043227;GO:0043226;GO:0005838;GO:0005634;GO:0008541;GO:0110165;GO:1…	K03036	PSMD11, RPN6	hsa03050;hsa05020;hsa05022;hsa05014;hsa05016;hsa05017;hsa05010;hsa05012;hsa05169	Proteasome;Prion disease;Pathways of neurodegeneration - multiple diseases;Amyotrophic lateral sclerosis;Huntington disease;Spinocerebellar ataxia;Alzheimer disease;Parkinson disease;Epstein-Barr virus infection	COG5159	S:Function unknown	PF18055.5;PF01399.31;PF18503.5	RPN6_N;PCI;RPN6_C_helix	26S proteasome regulatory subunit RPN6 N-terminal domain;PCI domain;26S proteasome subunit RPN6 C-terminal helix domain	nuclear
C9J0K6	SRI	Sorcin	-	C9J0K6_HUMAN Sorcin OS=Homo sapiens OX=9606 GN=SRI PE=1 SV=1	1.0314	0.0446	0.4979	up	yes	11451.4	11102.4	11221.7	10983.1	11043.4	11859.5	BP:positive regulation of insulin secretion involved in cellular response to glucose stimulus;BP:positive regulation of insulin secretion;BP:regulation of secretion;BP:positive regulation of secretion;BP:regulation of transport;BP:positive regulation of sequestering of calcium ion;BP:regulation of sequestering of calcium ion;BP:negative regulation of release of sequestered calcium ion into cytoso…	GO:0035774;GO:0032024;GO:0051046;GO:0051047;GO:0051049;GO:0051284;GO:0051282;GO:0051280;GO:0051281;GO:0045988;GO:0007165;GO:0001508;GO:0034765;GO:0034767;GO:0051651;GO:0034762;GO:0034763;GO:0007517;GO:0048513;GO:0044092;GO:0048518;GO:0048519;GO:0097577;GO:0051051;GO:0006937;GO:0060314;GO:0060315;GO:0090276;GO:0090277;GO:0055117;GO:0045822;GO:0010880;GO:1901077;GO:0042391;GO:0032410;GO:0032412;GO:…	K23924	SRI	------	------	ENOG410YKQK	L:Replication, recombination and repair	PF00036.36;PF13499.10;PF13405.10;PF13833.10;PF13202.10	EF-hand_1;EF-hand_7;EF-hand_6;EF-hand_8;EF-hand_5	EF hand;EF-hand domain pair;EF-hand domain;EF-hand domain pair;EF hand	cytoplasmic
A0A2R8Y5Y7	RPL9	Large ribosomal subunit protein uL6	-	A0A2R8Y5Y7_HUMAN Large ribosomal subunit protein uL6 OS=Homo sapiens OX=9606 GN=RPL9 PE=1 SV=1	1.0496	0.0698	0.3742	up	yes	11442.9	10901.8	10930.3	10873.3	10966.9	11919	BP:cellular biosynthetic process;BP:organic substance biosynthetic process;BP:peptide biosynthetic process;BP:organic substance metabolic process;BP:cytoplasmic translation;BP:organonitrogen compound biosynthetic process;BP:amide biosynthetic process;BP:cellular process;BP:biosynthetic process;BP:macromolecule biosynthetic process;BP:biological_process;BP:metabolic process;BP:cellular nitrogen co…	GO:0044249;GO:1901576;GO:0043043;GO:0071704;GO:0002181;GO:1901566;GO:0043604;GO:0009987;GO:0009058;GO:0009059;GO:0008150;GO:0008152;GO:0044271;GO:0044238;GO:1901564;GO:0019538;GO:0034641;GO:0044237;GO:0043170;GO:0006807;GO:0043603;GO:0006518;GO:0006412GO:0022626;GO:0022625;GO:0043229;GO:0043228;GO:0015934;GO:0043227;GO:0043226;GO:0030054;GO:0030055;GO:0005737;GO:0005925;GO:0005634;GO:0016020;GO:0…	K02940	RP-L9e, RPL9	hsa03010;hsa05171	Ribosome;Coronavirus disease - COVID-19	COG0097	J:Translation, ribosomal structure and biogenesis	PF00347.27	Ribosomal_L6	Ribosomal protein L6	cytoplasmic
E9PDU6	CNN3	Calponin	-	E9PDU6_HUMAN Calponin (Fragment) OS=Homo sapiens OX=9606 GN=CNN3 PE=1 SV=1	0.8508	-0.2331	0.2248	down	yes	11440.6	13447.6	13095.6	13799.6	12542.3	10338.9	BP:actomyosin structure organization;BP:cell differentiation;BP:actin cytoskeleton organization;BP:cellular developmental process;BP:fibril organization;BP:cellular component organization;BP:cellular component organization or biogenesis;BP:epithelial cell differentiation;BP:developmental process;BP:cellular process;BP:actin filament-based process;BP:biological_process;BP:organelle organization;BP…	GO:0031032;GO:0030154;GO:0030036;GO:0048869;GO:0097435;GO:0016043;GO:0071840;GO:0030855;GO:0032502;GO:0009987;GO:0030029;GO:0008150;GO:0006996;GO:0007015;GO:0007010GO:0015629;GO:0043229;GO:0043228;GO:0045202;GO:0005925;GO:0043226;GO:0030054;GO:0030055;GO:0005856;GO:0044309;GO:0043005;GO:0043025;GO:0110165;GO:0070161;GO:0044297;GO:0005912;GO:0005911;GO:0120025;GO:0042995;GO:0043232;GO:0043197;GO:0…	------	------	------	------	COG5199	D:Cell cycle control, cell division, chromosome partitioning	PF00402.22;PF00307.35	Calponin;CH	Calponin family repeat;Calponin homology	cytoplasmic
Q99735	MGST2	Microsomal glutathione S-transferase 2	4258	MGST2_HUMAN Microsomal glutathione S-transferase 2 OS=Homo sapiens OX=9606 GN=MGST2 PE=1 SV=1	1.1414	0.1908	0.2069	up	yes	11417.9	10003.5	9362.78	10644.2	10994.1	11841.7	BP:positive regulation of response to stimulus;BP:regulation of response to stimulus;BP:positive regulation of defense response;BP:small molecule metabolic process;BP:small molecule biosynthetic process;BP:regulation of defense response;BP:response to external biotic stimulus;BP:peptide biosynthetic process;BP:regulation of inflammatory response;BP:nonribosomal peptide biosynthetic process;BP:pos…	GO:0048584;GO:0048583;GO:0031349;GO:0044281;GO:0044283;GO:0031347;GO:0043207;GO:0043043;GO:0050727;GO:0019184;GO:0048518;GO:0006082;GO:0043436;GO:0009607;GO:0010033;GO:1901564;GO:1901566;GO:0010243;GO:0016053;GO:0080134;GO:0006807;GO:0032496;GO:0050789;GO:1901576;GO:1901575;GO:0016042;GO:0065007;GO:0006629;GO:0050729;GO:0008150;GO:0008152;GO:0044271;GO:0046394;GO:0050896;GO:0006691;GO:0006690;GO:…	K00799	GST, gst	hsa00980;hsa00983;hsa00982;hsa05208;hsa05204;hsa01100;hsa01524;hsa05200;hsa05418;hsa05225;hsa00480;hsa05207	Metabolism of xenobiotics by cytochrome P450;Drug metabolism - other enzymes;Drug metabolism - cytochrome P450;Chemical carcinogenesis - reactive oxygen species;Chemical carcinogenesis - DNA adducts;Metabolic pathways;Platinum drug resistance;Pathways in cancer;Fluid shear stress and atherosclerosis;Hepatocellular carcinoma;Glutathione metabolism;Chemical carcinogenesis - receptor activation	ENOG41121Z4	O:Posttranslational modification, protein turnover, chaperones	PF01124.22	MAPEG	MAPEG family	ER
P62306	SNRPF	Small nuclear ribonucleoprotein F	6636	RUXF_HUMAN Small nuclear ribonucleoprotein F OS=Homo sapiens OX=9606 GN=SNRPF PE=1 SV=1	0.9016	-0.1494	0.2469	down	yes	11370.5	12611.9	13377.3	11846.5	11419.3	11321.8	BP:cellular component assembly;BP:7-methylguanosine cap hypermethylation;BP:RNA capping;BP:macromolecular complex subunit organization;BP:RNA modification;BP:nucleic acid metabolic process;BP:cellular nitrogen compound metabolic process;BP:nitrogen compound metabolic process;BP:organic cyclic compound metabolic process;BP:nucleobase-containing compound metabolic process;BP:spliceosomal snRNP asse…	GO:0022607;GO:0036261;GO:0036260;GO:0043933;GO:0009451;GO:0090304;GO:0034641;GO:0006807;GO:1901360;GO:0006139;GO:0000387;GO:0071840;GO:0016043;GO:0065003;GO:0071704;GO:0022618;GO:1903241;GO:0032259;GO:0008380;GO:0016071;GO:0009987;GO:0006725;GO:0071826;GO:0000375;GO:0043412;GO:0000377;GO:0043414;GO:0008152;GO:0001510;GO:0000398;GO:0046483;GO:0016070;GO:0044238;GO:0044237;GO:0043170;GO:0008150;GO:…	K11098	SNRPF, SMF	hsa03040	Spliceosome	ENOG4111W47	K:Transcription	PF01423.26	LSM	LSM domain	nuclear
Q5T123	SH3BGRL3	SH3 domain binding glutamate rich protein like 3	-	Q5T123_HUMAN SH3 domain-binding glutamic acid-rich-like protein 3 OS=Homo sapiens OX=9606 GN=SH3BGRL3 PE=1 SV=1	0.9318	-0.1019	0.2892	down	yes	11285.7	12112	11941.5	12282.6	11838.1	10733.3	BP:organelle organization;BP:cytoskeleton organization;BP:cellular process;BP:cellular component organization;BP:biological_process;BP:cellular component organization or biogenesisCC:cytoplasm;CC:nuclear body;CC:plasma membrane region;CC:leading edge membrane;CC:cytosol;CC:cell projection membrane;CC:cellular_component;CC:membrane;CC:ruffle membrane;CC:cellular anatomical entity	GO:0006996;GO:0007010;GO:0009987;GO:0016043;GO:0008150;GO:0071840GO:0005737;GO:0016604;GO:0098590;GO:0031256;GO:0005829;GO:0031253;GO:0005575;GO:0016020;GO:0032587;GO:0110165	K23740	SH3BGR	------	------	ENOG4111N7M	O:Posttranslational modification, protein turnover, chaperones	PF04908.19;PF00462.28	SH3BGR;Glutaredoxin	SH3-binding, glutamic acid-rich protein;Glutaredoxin	cytoplasmic
A0A140VJY7	-	Thioredoxin domain-containing protein 17	84817	A0A140VJY7_HUMAN Thioredoxin domain-containing protein 17 OS=Homo sapiens OX=9606 PE=2 SV=1	1.0175	0.025	0.4082	up	yes	11240.7	11046.9	11223.6	10870.2	11180.5	11300.8	BP:cytokine-mediated signaling pathway;BP:tumor necrosis factor-mediated signaling pathway;BP:signal transduction;BP:cell surface receptor signaling pathway;BP:regulation of biological process;BP:biological regulation;BP:cellular process;BP:regulation of cellular process;BP:biological_processCC:membrane-bounded organelle;CC:extracellular exosome;CC:organelle;CC:cellular anatomical entity;CC:extra…	GO:0019221;GO:0033209;GO:0007165;GO:0007166;GO:0050789;GO:0065007;GO:0009987;GO:0050794;GO:0008150GO:0043227;GO:0070062;GO:0043226;GO:0110165;GO:1903561;GO:0031982;GO:0043230;GO:0005829;GO:0005575;GO:0065010GO:0003674;GO:0016491;GO:0016667;GO:0016668;GO:0016684;GO:0016209;GO:0047134;GO:0140096;GO:0003824;GO:0015035;GO:0004601;GO:0015036	------	------	------	------	ENOG4111Q2V	O:Posttranslational modification, protein turnover, chaperones	PF06110.15	TXD17-like_Trx	Thioredoxin domain-containing protein 17-like, thioredoxin domain	cytoplasmic
B7ZKQ8	PODXL	Podocalyxin	5420	B7ZKQ8_HUMAN Podocalyxin OS=Homo sapiens OX=9606 GN=PODXL PE=2 SV=1	0.9184	-0.1228	0.08288	down	yes	11191.7	12185.6	12268.6	12102.6	11485.7	10897.8	BP:regulation of cell projection assembly;BP:regulation of cell proliferation;BP:regulation of cell motility;BP:regulation of cell adhesion;BP:regulation of microvillus assembly;BP:cell development;BP:tube formation;BP:regulation of cell-cell adhesion;BP:negative regulation of cell adhesion;BP:glomerular epithelial cell development;BP:regulation of microvillus organization;BP:regulation of plasma…	GO:0060491;GO:0042127;GO:2000145;GO:0030155;GO:0032534;GO:0048468;GO:0035148;GO:0022407;GO:0007162;GO:0072310;GO:0032530;GO:0120035;GO:0050789;GO:0022408;GO:0022409;GO:0072015;GO:0048869;GO:0007155;GO:0033630;GO:0033628;GO:0065007;GO:0033634;GO:0048518;GO:0048519;GO:0045785;GO:0016477;GO:0031344;GO:0032502;GO:0030335;GO:0009987;GO:0072175;GO:0030334;GO:0050794;GO:0051128;GO:0120032;GO:0008150;GO:…	K06817	PODXL	hsa05132	Salmonella infection	ENOG410YCG4	U:Intracellular trafficking, secretion, and vesicular transport	PF06365.16	CD34_antigen	CD34/Podocalyxin family	extracellular
P13726	F3	Tissue factor	2152	TF_HUMAN Tissue factor OS=Homo sapiens OX=9606 GN=F3 PE=1 SV=1	0.9511	-0.0723	0.3498	down	yes	11152.4	11725.3	11893.4	11557.3	10709.9	11594.9	BP:hemostasis;BP:cytokine-mediated signaling pathway;BP:regulation of metabolic process;BP:blood coagulation;BP:regulation of response to stimulus;BP:regulation of positive chemotaxis;BP:positive regulation of positive chemotaxis;BP:regulation of chemotaxis;BP:signal transduction;BP:cell surface receptor signaling pathway;BP:positive regulation of protein kinase B signaling;BP:regulation of prote…	GO:0007599;GO:0019221;GO:0019222;GO:0007596;GO:0048583;GO:0050926;GO:0050927;GO:0050920;GO:0007165;GO:0007166;GO:0051897;GO:0051896;GO:0080090;GO:0010604;GO:0009966;GO:0009967;GO:0044093;GO:0048518;GO:0043280;GO:0042127;GO:0048584;GO:0060255;GO:0030162;GO:1901564;GO:0019538;GO:0030193;GO:0050921;GO:0009893;GO:0022603;GO:0008152;GO:0050820;GO:1901342;GO:0006807;GO:0051345;GO:0052547;GO:1900046;GO:…	K03901	F3, CD142	hsa04610;hsa04933	Complement and coagulation cascades;AGE-RAGE signaling pathway in diabetic complications	ENOG4111MW4	A:RNA processing and modification	PF01108.21;PF09294.14	Tissue_fac;Interfer-bind	Tissue factor;Interferon-alpha/beta receptor, fibronectin type III	cytoplasmic
P37235	HPCAL1	Hippocalcin-like protein 1	3241	HPCL1_HUMAN Hippocalcin-like protein 1 OS=Homo sapiens OX=9606 GN=HPCAL1 PE=1 SV=3	0.9577	-0.0624	0.2812	down	yes	11138.6	11631	11960.8	11301.1	11071.1	11206.2	CC:membrane;CC:cellular_component;CC:cellular anatomical entityMF:cation binding;MF:ion binding;MF:molecular_function;MF:calcium ion binding;MF:metal ion binding;MF:binding	GO:0016020;GO:0005575;GO:0110165GO:0043169;GO:0043167;GO:0003674;GO:0005509;GO:0046872;GO:0005488	K23847	HPCAL1	------	------	COG5126;COG5126;COG5126	D:Cell cycle control, cell division, chromosome partitioning;T:Signal transduction mechanisms;Z:Cytoskeleton	PF13499.10;PF00036.36;PF13405.10;PF13202.10;PF13833.10;PF10591.13	EF-hand_7;EF-hand_1;EF-hand_6;EF-hand_5;EF-hand_8;SPARC_Ca_bdg	EF-hand domain pair;EF hand;EF-hand domain;EF hand;EF-hand domain pair;Secreted protein acidic and rich in cysteine Ca binding region	cytoplasmic
A6NCE7	MAP1LC3B2	Microtubule-associated proteins 1A/1B light chain 3 beta 2	643246	MP3B2_HUMAN Microtubule-associated proteins 1A/1B light chain 3 beta 2 OS=Homo sapiens OX=9606 GN=MAP1LC3B2 PE=1 SV=1	0.8856	-0.1753	0.4084	down	yes	11119.3	12555.4	13407.3	11703.4	12209.6	10029	BP:response to extracellular stimulus;BP:macromolecular complex subunit organization;BP:cellular response to starvation;BP:macroautophagy;BP:organelle disassembly;BP:cellular catabolic process;BP:cellular component assembly;BP:response to starvation;BP:cellular component organization or biogenesis;BP:cellular component organization;BP:macromolecular complex disassembly;BP:cellular response to nit…	GO:0009991;GO:0043933;GO:0009267;GO:0016236;GO:1903008;GO:0044248;GO:0022607;GO:0042594;GO:0071840;GO:0016043;GO:0032984;GO:0043562;GO:0000045;GO:1905037;GO:0097352;GO:0007005;GO:0061912;GO:0006995;GO:0071496;GO:0033554;GO:0061726;GO:0006914;GO:0009987;GO:0006950;GO:0031669;GO:0061919;GO:0008152;GO:0007154;GO:0070925;GO:0009056;GO:0006996;GO:0007033;GO:0031668;GO:0051716;GO:0009605;GO:0050896;GO:…	K10435	MAP1LC	hsa05131;hsa04371;hsa04621;hsa04140;hsa04137;hsa05022;hsa05014;hsa05167;hsa04216	Shigellosis;Apelin signaling pathway;NOD-like receptor signaling pathway;Autophagy - animal;Mitophagy - animal;Pathways of neurodegeneration - multiple diseases;Amyotrophic lateral sclerosis;Kaposi sarcoma-associated herpesvirus infection;Ferroptosis	ENOG4111JAT	U:Intracellular trafficking, secretion, and vesicular transport	PF02991.20;PF04110.17	ATG8;APG12	Autophagy protein Atg8 ubiquitin like;Ubiquitin-like autophagy protein Apg12	cytoplasmic
B5BUB5	SSB	Autoantigen La	6741	B5BUB5_HUMAN Autoantigen La (Fragment) OS=Homo sapiens OX=9606 GN=SSB PE=2 SV=1	1.0519	0.073	0.01865	up	yes	11112.3	10564.5	10489.6	10639.4	11100.2	11124.4	BP:histone mRNA catabolic process;BP:nuclear histone mRNA catabolic process;BP:establishment of localization;BP:regulation of primary metabolic process;BP:regulation of metabolic process;BP:nuclear transport;BP:RNA modification;BP:nuclear export;BP:organic cyclic compound metabolic process;BP:organic cyclic compound catabolic process;BP:negative regulation of macromolecule metabolic process;BP:po…	GO:0071044;GO:0071045;GO:0051234;GO:0080090;GO:0019222;GO:0051169;GO:0009451;GO:0051168;GO:1901360;GO:1901361;GO:0010605;GO:0010604;GO:0071704;GO:0010608;GO:0008104;GO:0048518;GO:0048519;GO:0033036;GO:0099116;GO:0034471;GO:0060255;GO:0046483;GO:0006405;GO:0019439;GO:0009892;GO:0009893;GO:0009890;GO:0036260;GO:0010629;GO:0006807;GO:0034660;GO:0050789;GO:1901575;GO:0001682;GO:0065007;GO:0045727;GO:…	K11090	LA, SSB	hsa05322	Systemic lupus erythematosus	COG5193;COG5193	J:Translation, ribosomal structure and biogenesis;O:Posttranslational modification, protein turnover, chaperones	PF08777.15;PF05383.21;PF00076.26	RRM_3;La;RRM_1	RNA binding motif;La domain;RNA recognition motif	cytoplasmic
I3L3R2	ACTG1	Actin, cytoplasmic 2	-	I3L3R2_HUMAN Actin, cytoplasmic 2 (Fragment) OS=Homo sapiens OX=9606 GN=ACTG1 PE=1 SV=1	1.0225	0.0321	0.4204	up	yes	11108.1	10864.1	10685.7	11042.4	10943.6	11272.5	------	------	K05692	ACTB_G1	hsa05132;hsa05131;hsa05130;hsa04611;hsa05135;hsa05418;hsa04670;hsa04145;hsa04510;hsa05410;hsa05412;hsa05414;hsa05416;hsa03082;hsa04613;hsa04921;hsa05164;hsa04210;hsa05100;hsa04971;hsa05205;hsa04015;hsa04520;hsa04390;hsa04919;hsa04714;hsa04810;hsa04530;hsa05225;hsa05014;hsa05110;hsa04814	Salmonella infection;Shigellosis;Pathogenic Escherichia coli infection;Platelet activation;Yersinia infection;Fluid shear stress and atherosclerosis;Leukocyte transendothelial migration;Phagosome;Focal adhesion;Hypertrophic cardiomyopathy;Arrhythmogenic right ventricular cardiomyopathy;Dilated cardiomyopathy;Viral myocarditis;ATP-dependent chromatin remodeling;Neutrophil extracellular trap format…	COG5277	Z:Cytoskeleton	PF00022.23	Actin	Actin	cytoplasmic
A2ACR1	PSMB9	Proteasome subunit beta	5698	A2ACR1_HUMAN Proteasome subunit beta OS=Homo sapiens OX=9606 GN=PSMB9 PE=1 SV=1	0.9335	-0.0993	0.2425	down	yes	11010.9	11794.8	11591.8	11997.8	10578.4	11443.4	BP:regulation of primary metabolic process;BP:regulation of metabolic process;BP:nitrogen compound metabolic process;BP:regulation of biological process;BP:immune system process;BP:organic substance catabolic process;BP:regulation of cysteine-type endopeptidase activity;BP:regulation of peptidase activity;BP:regulation of protein metabolic process;BP:organic substance metabolic process;BP:biologi…	GO:0080090;GO:0019222;GO:0006807;GO:0050789;GO:0002376;GO:1901575;GO:2000116;GO:0052547;GO:0051246;GO:0071704;GO:0065007;GO:0060255;GO:0006508;GO:0065009;GO:0044238;GO:0052548;GO:0050790;GO:0008150;GO:0051171;GO:0008152;GO:0009056;GO:0009057;GO:0051336;GO:0051603;GO:1901564;GO:1901565;GO:0019538;GO:0010498;GO:0043170;GO:0030162;GO:0030163GO:0019774;GO:0043229;GO:0000502;GO:0043227;GO:0005737;GO:0…	K02741	PSMB9, LMP2	hsa03050	Proteasome	ENOG410XS23	J:Translation, ribosomal structure and biogenesis	PF00227.30	Proteasome	Proteasome subunit	cytoplasmic
Q9UBS4	DNAJB11	DnaJ homolog subfamily B member 11	51726	DJB11_HUMAN DnaJ homolog subfamily B member 11 OS=Homo sapiens OX=9606 GN=DNAJB11 PE=1 SV=1	1.0488	0.0687	0.2943	up	yes	10957	10447	10539.9	10354.2	10607	11307	BP:negative regulation of multicellular organismal process;BP:protein folding;BP:RNA modification;BP:nucleic acid metabolic process;BP:nitrogen compound metabolic process;BP:regulation of cell development;BP:regulation of cell differentiation;BP:organic cyclic compound metabolic process;BP:nucleobase-containing compound metabolic process;BP:regulation of ATPase activity;BP:mRNA modification;BP:ne…	GO:0051241;GO:0006457;GO:0009451;GO:0090304;GO:0006807;GO:0060284;GO:0045595;GO:1901360;GO:0006139;GO:0043462;GO:0016556;GO:0050768;GO:0050789;GO:0071704;GO:0065007;GO:0044093;GO:0010721;GO:0048519;GO:0065009;GO:0051093;GO:0016071;GO:0050793;GO:0032781;GO:0009987;GO:0006725;GO:0050794;GO:0045596;GO:0043412;GO:0008150;GO:0008152;GO:0051239;GO:0046483;GO:0016070;GO:0044238;GO:1901564;GO:0051604;GO:…	K09517	DNAJB11	hsa04141	Protein processing in endoplasmic reticulum	COG0484	J:Translation, ribosomal structure and biogenesis	PF01556.22;PF00226.35	DnaJ_C;DnaJ	DnaJ C terminal domain;DnaJ domain	ER
A0A024RBC5	GNS	N-acetylglucosamine-6-sulfatase	2799	A0A024RBC5_HUMAN Glucosamine (N-acetyl)-6-sulfatase (Sanfilippo disease IIID), isoform CRA_a (Fragment) OS=Homo sapiens OX=9606 GN=GNS PE=2 SV=1	1.0871	0.1205	0.04096	up	yes	10951.9	10074.6	10149.3	9999.85	11119.3	10784.6	BP:glycosaminoglycan metabolic process;BP:mucopolysaccharide metabolic process;BP:nitrogen compound metabolic process;BP:organic substance catabolic process;BP:organic substance metabolic process;BP:cellular process;BP:biological_process;BP:metabolic process;BP:catabolic process;BP:macromolecule catabolic process;BP:cellular catabolic process;BP:keratan sulfate catabolic process;BP:organonitrogen…	GO:0030203;GO:1903510;GO:0006807;GO:1901575;GO:0071704;GO:0009987;GO:0008150;GO:0008152;GO:0009056;GO:0009057;GO:0044248;GO:0042340;GO:1901564;GO:1901565;GO:0044273;GO:0006026;GO:1901135;GO:0044237;GO:0043170;GO:0006790;GO:1901136;GO:0006022;GO:0042339;GO:0006027GO:0043231;GO:0031974;GO:1904813;GO:0035578;GO:0060205;GO:0000323;GO:0043227;GO:0043226;GO:0043202;GO:0031983;GO:0070062;GO:0005773;GO:0…	K01137	GNS	hsa01100;hsa04142;hsa00531	Metabolic pathways;Lysosome;Glycosaminoglycan degradation	COG3119	P:Inorganic ion transport and metabolism	PF00884.27;PF16347.9;PF01663.26	Sulfatase;SGSH_C;Phosphodiest	Sulfatase;N-sulphoglucosamine sulphohydrolase, C-terminal;Type I phosphodiesterase / nucleotide pyrophosphatase	lysosomal
A0A7P0Z4B9	DDB1	DNA damage-binding protein 1	-	A0A7P0Z4B9_HUMAN DNA damage-binding protein 1 OS=Homo sapiens OX=9606 GN=DDB1 PE=1 SV=1	0.9537	-0.0684	0.09528	down	yes	10832.5	11358.5	11529.4	11187.6	10794.1	10870.8	BP:regulation of primary metabolic process;BP:regulation of metabolic process;BP:negative regulation of reproductive process;BP:regulation of reproductive process;BP:signal transduction;BP:cell surface receptor signaling pathway;BP:interaction with symbiont;BP:organic cyclic compound metabolic process;BP:cellular response to stimulus;BP:cellular developmental process;BP:DNA methylation involved i…	GO:0080090;GO:0019222;GO:2000242;GO:2000241;GO:0007165;GO:0007166;GO:0051702;GO:1901360;GO:0051716;GO:0048869;GO:0043045;GO:0070647;GO:0040029;GO:0044419;GO:0032446;GO:0048518;GO:0048519;GO:0042176;GO:0006281;GO:0060255;GO:0007051;GO:0006289;GO:0042752;GO:0046726;GO:0030163;GO:0051701;GO:0046483;GO:0065008;GO:1901564;GO:1901565;GO:0019538;GO:0016055;GO:0016567;GO:0045722;GO:0033554;GO:0009896;GO:…	K10610	DDB1	hsa03420;hsa05170;hsa05161;hsa05203;hsa04120	Nucleotide excision repair;Human immunodeficiency virus 1 infection;Hepatitis B;Viral carcinogenesis;Ubiquitin mediated proteolysis	ENOG410XPF6	L:Replication, recombination and repair	PF10433.13;PF03178.19	MMS1_N;CPSF_A	Mono-functional DNA-alkylating methyl methanesulfonate N-term;CPSF A subunit region	cytoplasmic
A7E2W2	MTMR3	Phosphatidylinositol-3-phosphate phosphatase	8897	A7E2W2_HUMAN Phosphatidylinositol-3-phosphate phosphatase OS=Homo sapiens OX=9606 GN=MTMR3 PE=2 SV=1	0.9498	-0.0743	0.2965	down	yes	10809.1	11380.8	11525.6	11236.1	11191	10427.1	BP:regulation of phosphate metabolic process;BP:regulation of primary metabolic process;BP:regulation of metabolic process;BP:protein dephosphorylation;BP:cellular response to starvation;BP:cellular response to stimulus;BP:phosphatidylinositol biosynthetic process;BP:regulation of macromolecule metabolic process;BP:process utilizing autophagic mechanism;BP:glycerolipid metabolic process;BP:cellul…	GO:0019220;GO:0080090;GO:0019222;GO:0006470;GO:0009267;GO:0051716;GO:0006661;GO:0060255;GO:0061919;GO:0046486;GO:0044248;GO:0031668;GO:0031669;GO:1901564;GO:0009605;GO:0019538;GO:0031667;GO:0033554;GO:0019637;GO:0009894;GO:0060304;GO:0006807;GO:0050789;GO:1901576;GO:0065007;GO:0046856;GO:0006629;GO:0050794;GO:0043412;GO:0036211;GO:0008150;GO:0008152;GO:0042149;GO:1903725;GO:0035303;GO:0090407;GO:…	K18082	MTMR3_4, ZFYVE10_11	hsa04140;hsa01100;hsa04070;hsa00562	Autophagy - animal;Metabolic pathways;Phosphatidylinositol signaling system;Inositol phosphate metabolism	ENOG410YU6P	S:Function unknown	PF06602.18;PF01363.25	Myotub-related;FYVE	Myotubularin-like phosphatase domain;FYVE zinc finger	cytoplasmic
P62191	PSMC1	26S proteasome regulatory subunit 4	5700	PRS4_HUMAN 26S proteasome regulatory subunit 4 OS=Homo sapiens OX=9606 GN=PSMC1 PE=1 SV=1	0.9707	-0.0429	0.4969	down	yes	10801.5	11127.8	10745.4	11510.2	10697.7	10905.4	BP:nitrogen compound metabolic process;BP:modification-dependent macromolecule catabolic process;BP:organic substance catabolic process;BP:proteasome-mediated ubiquitin-dependent protein catabolic process;BP:organic substance metabolic process;BP:proteolysis;BP:primary metabolic process;BP:modification-dependent protein catabolic process;BP:biological_process;BP:protein catabolic process;BP:metab…	GO:0006807;GO:0043632;GO:1901575;GO:0043161;GO:0071704;GO:0006508;GO:0044238;GO:0019941;GO:0008150;GO:0030163;GO:0008152;GO:1901564;GO:0009056;GO:0009057;GO:0051603;GO:1901565;GO:0019538;GO:0010498;GO:0043170;GO:0006511GO:0022624;GO:0043229;GO:0000502;GO:0043227;GO:0008540;GO:0005737;GO:0031090;GO:0005634;GO:0016020;GO:0043226;GO:0005654;GO:0110165;GO:1902494;GO:1905368;GO:1905369;GO:0043231;GO:0…	K03062	PSMC1, RPT2	hsa03050;hsa05203;hsa05020;hsa05022;hsa05014;hsa05165;hsa05016;hsa05017;hsa05010;hsa05012;hsa05169	Proteasome;Viral carcinogenesis;Prion disease;Pathways of neurodegeneration - multiple diseases;Amyotrophic lateral sclerosis;Human papillomavirus infection;Huntington disease;Spinocerebellar ataxia;Alzheimer disease;Parkinson disease;Epstein-Barr virus infection	COG1222	O:Posttranslational modification, protein turnover, chaperones	PF00004.33;PF16450.9;PF17862.5;PF07724.18;PF13401.10	AAA;Prot_ATP_ID_OB_C;AAA_lid_3;AAA_2;AAA_22	ATPase family associated with various cellular activities;Proteasomal ATPase OB C-terminal domain;AAA+ lid domain;AAA domain;AAA domain	cytoplasmic
A0A024R5J5	RAB6A	H.sapiens ras-related Hrab6 protein	5870	A0A024R5J5_HUMAN H.sapiens ras-related Hrab6 protein OS=Homo sapiens OX=9606 GN=RAB6A PE=2 SV=1	1.0402	0.0569	0.306	up	yes	10786.4	10369.1	10393.1	10345	10481.2	11091.5	BP:protein methylation;BP:protein localization;BP:establishment of organelle localization;BP:cellular component organization or biogenesis;BP:nitrogen compound transport;BP:cellular macromolecule localization;BP:peptidyl-amino acid modification;BP:macromolecule localization;BP:microtubule-based transport;BP:establishment of protein localization;BP:transport along microtubule;BP:protein localizati…	GO:0006479;GO:0008104;GO:0051656;GO:0071840;GO:0071705;GO:0070727;GO:0018193;GO:0033036;GO:0099111;GO:0045184;GO:0010970;GO:0072657;GO:0051668;GO:1901564;GO:0016197;GO:0016192;GO:0002376;GO:0019538;GO:0018125;GO:0034067;GO:0008152;GO:0006807;GO:0031175;GO:0120036;GO:0006886;GO:0016043;GO:0032259;GO:0019882;GO:0006810;GO:0043412;GO:0036211;GO:0008150;GO:0042147;GO:0051234;GO:0034498;GO:0018198;GO:…	K07893	RAB6A	------	------	ENOG410XPBI	S:Function unknown	PF00071.26;PF08477.17;PF00025.25;PF00009.31	Ras;Roc;Arf;GTP_EFTU	Ras family;Ras of Complex, Roc, domain of DAPkinase;ADP-ribosylation factor family;Elongation factor Tu GTP binding domain	cytoplasmic
Q9UQ80	PA2G4	Proliferation-associated protein 2G4	5036	PA2G4_HUMAN Proliferation-associated protein 2G4 OS=Homo sapiens OX=9606 GN=PA2G4 PE=1 SV=3	1.1097	0.1502	0.09748	up	yes	10777.4	9711.93	9687.35	9736.51	10418.8	11136.1	BP:regulation of primary metabolic process;BP:regulation of metabolic process;BP:organic cyclic compound metabolic process;BP:posttranscriptional regulation of gene expression;BP:positive regulation of biological process;BP:negative regulation of biological process;BP:ncRNA processing;BP:regulation of macromolecule metabolic process;BP:regulation of RNA biosynthetic process;BP:heterocycle metabol…	GO:0080090;GO:0019222;GO:1901360;GO:0010608;GO:0048518;GO:0048519;GO:0034470;GO:0060255;GO:2001141;GO:0046483;GO:0009892;GO:0009890;GO:0034660;GO:0065007;GO:0006364;GO:0050793;GO:0009889;GO:0050794;GO:0008150;GO:0008152;GO:0010605;GO:0016070;GO:0016072;GO:0006355;GO:0010556;GO:0010558;GO:0034641;GO:0006139;GO:0051246;GO:0009987;GO:0006725;GO:0034248;GO:0045597;GO:0045595;GO:0045892;GO:0051094;GO:…	K26736	PA2G4, EBP1	------	------	COG0024	J:Translation, ribosomal structure and biogenesis	PF00557.28	Peptidase_M24	Metallopeptidase family M24	nuclear
Q04941	PLP2	Proteolipid protein 2	5355	PLP2_HUMAN Proteolipid protein 2 OS=Homo sapiens OX=9606 GN=PLP2 PE=1 SV=1	1.0902	0.1246	0.2905	up	yes	10768.8	9877.43	9441.72	10313.1	10319.2	11218.4	BP:cell surface receptor signaling pathway;BP:cytokine-mediated signaling pathway;BP:taxis;BP:regulation of biological process;BP:biological regulation;BP:cellular process;BP:chemotaxis;BP:ion transport;BP:transport;BP:regulation of cellular process;BP:biological_process;BP:establishment of localization;BP:localization;BP:locomotion;BP:signal transductionCC:endoplasmic reticulum;CC:endoplasmic re…	GO:0007166;GO:0019221;GO:0042330;GO:0050789;GO:0065007;GO:0009987;GO:0006935;GO:0006811;GO:0006810;GO:0050794;GO:0008150;GO:0051234;GO:0051179;GO:0040011;GO:0007165GO:0005783;GO:0005789;GO:0043229;GO:0043227;GO:0043226;GO:0005575;GO:0031090;GO:0016020;GO:0110165;GO:0005886;GO:0043231GO:0019956;GO:0019955;GO:0003674;GO:0005488;GO:0005215;GO:0015075;GO:0022857;GO:0005515	------	------	------	------	ENOG4111IAF	S:Function unknown	PF01284.27	MARVEL	Membrane-associating domain	ER
A8K4H1	-	cDNA FLJ78268, highly similar to Homo sapiens fusion (involved in t(12;16) in malignant liposarcoma), transcript variant 1, mRNA	2521	A8K4H1_HUMAN cDNA FLJ78268, highly similar to Homo sapiens fusion (involved in t(12;16) in malignant liposarcoma), transcript variant 1, mRNA OS=Homo sapiens OX=9606 PE=2 SV=1	1.102	0.1401	0.2719	up	yes	10758.1	9762.32	9338.79	10185.8	10248	11268.3	BP:regulation of primary metabolic process;BP:regulation of metabolic process;BP:positive regulation of response to stimulus;BP:regulation of response to stimulus;BP:nucleobase-containing compound metabolic process;BP:cellular component organization or biogenesis;BP:macromolecular complex assembly;BP:negative regulation of macromolecule metabolic process;BP:positive regulation of macromolecule me…	GO:0080090;GO:0019222;GO:0048584;GO:0048583;GO:0006139;GO:0071840;GO:0065003;GO:0010605;GO:0010604;GO:0010608;GO:0048518;GO:0048519;GO:0051054;GO:0006282;GO:0051052;GO:0060255;GO:0061013;GO:2001141;GO:1901564;GO:0019538;GO:0000018;GO:0009894;GO:0022607;GO:0009892;GO:0009893;GO:0009891;GO:0006807;GO:0050789;GO:0046483;GO:0016043;GO:0065007;GO:1901360;GO:0045911;GO:0065008;GO:0009889;GO:0050794;GO:…	K13098	TLS, FUS	hsa05014;hsa05022;hsa03015;hsa03040;hsa05202	Amyotrophic lateral sclerosis;Pathways of neurodegeneration - multiple diseases;mRNA surveillance pathway;Spliceosome;Transcriptional misregulation in cancer	ENOG4111GEG;ENOG4111QXA	S:Function unknown;	PF00076.26;PF00641.22	RRM_1;zf-RanBP	RNA recognition motif;Zn-finger in Ran binding protein and others	cytoplasmic
Q00688	FKBP3	Peptidyl-prolyl cis-trans isomerase FKBP3	2287	FKBP3_HUMAN Peptidyl-prolyl cis-trans isomerase FKBP3 OS=Homo sapiens OX=9606 GN=FKBP3 PE=1 SV=1	1.0807	0.112	0.3094	up	yes	10753.7	9950.96	9432.18	10469.7	10463.4	11044	CC:intracellular organelle;CC:membrane-bounded organelle;CC:organelle;CC:nucleus;CC:cellular anatomical entity;CC:intracellular membrane-bounded organelle;CC:cellular_componentMF:signaling receptor activity;MF:molecular transducer activity;MF:molecular_function;MF:binding;MF:nucleic acid binding;MF:heterocyclic compound binding;MF:FK506 binding;MF:peptidyl-prolyl cis-trans isomerase activity;MF:m…	GO:0043229;GO:0043227;GO:0043226;GO:0005634;GO:0110165;GO:0043231;GO:0005575GO:0038023;GO:0060089;GO:0003674;GO:0005488;GO:0003676;GO:1901363;GO:0005528;GO:0003755;GO:0005527;GO:0033218;GO:0140096;GO:0003824;GO:0016853;GO:0097159;GO:0016859;GO:0003723	K09570	FKBP3	------	------	COG0545	S:Function unknown	PF18410.5;PF00254.32	BTHB;FKBP_C	Basic tilted helix bundle domain;FKBP-type peptidyl-prolyl cis-trans isomerase	nuclear
A0A0R4J2E8	MATR3	Matrin-3	9782	A0A0R4J2E8_HUMAN Matrin-3 OS=Homo sapiens OX=9606 GN=MATR3 PE=1 SV=1	1.0392	0.0555	0.1629	up	yes	10742.5	10337.4	10435.3	10239.4	10582.9	10902.1	BP:positive regulation of response to external stimulus;BP:regulation of metabolic process;BP:regulation of response to external stimulus;BP:regulation of cellular biosynthetic process;BP:positive regulation of response to stimulus;BP:regulation of cellular metabolic process;BP:positive regulation of response to biotic stimulus;BP:positive regulation of defense response;BP:heart valve development…	GO:0032103;GO:0019222;GO:0032101;GO:0031326;GO:0048584;GO:0031323;GO:0002833;GO:0031349;GO:0003170;GO:0031347;GO:0045088;GO:0043207;GO:0010608;GO:0001825;GO:0050789;GO:0044419;GO:0002684;GO:0065007;GO:0048518;GO:0002682;GO:0010468;GO:0048646;GO:0032502;GO:0002831;GO:0045089;GO:0060255;GO:0003281;GO:0045087;GO:0009889;GO:0048583;GO:0050794;GO:0006952;GO:0006950;GO:0008150;GO:0006955;GO:0051707;GO:…	K13213	MATR3	hsa05014	Amyotrophic lateral sclerosis	ENOG410XSPB	S:Function unknown	PF00076.26;PF13893.10	RRM_1;RRM_5	RNA recognition motif;RNA recognition motif.	nuclear
P54687	BCAT1	Branched-chain-amino-acid aminotransferase, cytosolic	586	BCAT1_HUMAN Branched-chain-amino-acid aminotransferase, cytosolic OS=Homo sapiens OX=9606 GN=BCAT1 PE=1 SV=3	0.9203	-0.1198	0.3953	down	yes	10737.7	11668.1	12263.5	11072.6	11367.2	10108.3	BP:G1/S transition of mitotic cell cycle;BP:carboxylic acid metabolic process;BP:cell cycle phase transition;BP:cellular biosynthetic process;BP:mitotic cell cycle phase transition;BP:nitrogen compound metabolic process;BP:small molecule metabolic process;BP:small molecule biosynthetic process;BP:organic substance biosynthetic process;BP:cellular amino acid metabolic process;BP:organic substance …	GO:0000082;GO:0019752;GO:0044770;GO:0044249;GO:0044772;GO:0006807;GO:0044281;GO:0044283;GO:1901576;GO:0006520;GO:0071704;GO:0009098;GO:0009099;GO:1901605;GO:1901607;GO:0006629;GO:0044238;GO:0009987;GO:0009058;GO:0008150;GO:1903047;GO:0008152;GO:0043436;GO:0044843;GO:0008652;GO:0006573;GO:1901564;GO:1901566;GO:0006082;GO:0046394;GO:0016053;GO:0044237;GO:0006551;GO:0022402;GO:0009081;GO:0009082GO:0…	K00826	E2.6.1.42, ilvE	hsa01100;hsa01240;hsa00770;hsa00280;hsa00290;hsa01230;hsa00270;hsa01210	Metabolic pathways;Biosynthesis of cofactors;Pantothenate and CoA biosynthesis;Valine, leucine and isoleucine degradation;Valine, leucine and isoleucine biosynthesis;Biosynthesis of amino acids;Cysteine and methionine metabolism;2-Oxocarboxylic acid metabolism	COG0115	E:Amino acid transport and metabolism	PF01063.23	Aminotran_4	Amino-transferase class IV	cytoplasmic
A0A140VJL3	HPRT1	Hypoxanthine phosphoribosyltransferase	3251	A0A140VJL3_HUMAN Hypoxanthine phosphoribosyltransferase OS=Homo sapiens OX=9606 GN=HPRT1 PE=2 SV=1	1.026	0.037	0.4612	up	yes	10609.5	10340.8	10637.3	10044.3	10590.9	10628.2	BP:organophosphate catabolic process;BP:regulation of metabolic process;BP:protein homotetramerization;BP:cell development;BP:behavior;BP:nucleotide catabolic process;BP:purine ribonucleoside monophosphate metabolic process;BP:nucleotide biosynthetic process;BP:small molecule metabolic process;BP:ribonucleoside monophosphate metabolic process;BP:T cell mediated immunity;BP:organic cyclic compound…	GO:0046434;GO:0019222;GO:0051289;GO:0048468;GO:0007610;GO:0009166;GO:0009167;GO:0009165;GO:0044281;GO:0009161;GO:0002456;GO:1901362;GO:0071840;GO:0009169;GO:0006584;GO:0044209;GO:0048869;GO:0033238;GO:0006178;GO:0001909;GO:0048518;GO:0001906;GO:0046038;GO:0019439;GO:0046037;GO:0046033;GO:0046649;GO:0046129;GO:0046128;GO:0042069;GO:0010033;GO:0042455;GO:0046483;GO:1901564;GO:1901565;GO:1901566;GO:…	K00760	hprT, hpt, HPRT1	hsa00983;hsa00230;hsa01232;hsa01100	Drug metabolism - other enzymes;Purine metabolism;Nucleotide metabolism;Metabolic pathways	COG0634	S:Function unknown	PF00156.31	Pribosyltran	Phosphoribosyl transferase domain	cytoplasmic
A0A0G2JN29	NOMO1	Nodal modulator 1	-	A0A0G2JN29_HUMAN NODAL modulator 1 OS=Homo sapiens OX=9606 GN=NOMO1 PE=1 SV=1	0.9713	-0.042	0.07781	down	yes	10568.1	10880	10826.1	10934	10492.9	10643.2	BP:protein localization;BP:regulation of activin receptor signaling pathway;BP:negative regulation of activin receptor signaling pathway;BP:negative regulation of response to stimulus;BP:regulation of response to stimulus;BP:negative regulation of signaling;BP:negative regulation of cell communication;BP:regulation of signaling;BP:regulation of cell communication;BP:regulation of biological proce…	GO:0008104;GO:0032925;GO:0032926;GO:0048585;GO:0048583;GO:0023057;GO:0010648;GO:0023051;GO:0010646;GO:0050789;GO:0051205;GO:0009968;GO:0090101;GO:0009966;GO:0065007;GO:0048519;GO:0033036;GO:0090092;GO:0009987;GO:0050794;GO:0045184;GO:0008150;GO:0072657;GO:0051668;GO:0051234;GO:0051179;GO:0051641;GO:0045048;GO:0090150;GO:0070727;GO:1900108;GO:1900107;GO:0048523GO:0005789;GO:0031090;GO:0016020;GO:0…	K26500	NOMO1_2_3	------	------	ENOG410XTI0	S:Function unknown	PF13620.10;PF17210.7;PF17802.5;PF09430.14;PF13715.10	CarboxypepD_reg;SdrD_B;SpaA;EMC7_beta-sandw;CarbopepD_reg_2	Carboxypeptidase regulatory-like domain;SdrD B-like domain;Prealbumin-like fold domain;ER membrane protein complex subunit 7, beta-sandwich domain;CarboxypepD_reg-like domain	Golgi apparatus
Q5HYD9	DKFZp686M0619	Uncharacterized protein DKFZp686M0619	80777	Q5HYD9_HUMAN Uncharacterized protein DKFZp686M0619 (Fragment) OS=Homo sapiens OX=9606 GN=DKFZp686M0619 PE=2 SV=1	0.9598	-0.0592	0.09719	down	yes	10521.2	10961.4	11011.4	10911.3	10660.8	10381.7	BP:response to stress;BP:reactive nitrogen species metabolic process;BP:cellular biosynthetic process;BP:cellular nitrogen compound metabolic process;BP:nitrogen compound metabolic process;BP:nitric oxide metabolic process;BP:nitric oxide biosynthetic process;BP:cellular process;BP:biosynthetic process;BP:biological_process;BP:metabolic process;BP:xenobiotic metabolic process;BP:response to oxida…	GO:0006950;GO:2001057;GO:0044249;GO:0034641;GO:0006807;GO:0046209;GO:0006809;GO:0009987;GO:0009058;GO:0008150;GO:0008152;GO:0006805;GO:0006979;GO:0044271;GO:0050896;GO:0044237GO:0043226;GO:0019867;GO:0043227;GO:0031090;GO:0016020;GO:0110165;GO:0031968;GO:1902494;GO:0098588;GO:0031966;GO:0032991;GO:1990204;GO:1903958;GO:0043231;GO:0043229;GO:0005575;GO:0005741GO:0003674;GO:0005488;GO:0016491;GO:00…	K23490	CYB5	------	------	COG5274;COG5274	C:Energy production and conversion;I:Lipid transport and metabolism	PF00173.32	Cyt-b5	Cytochrome b5-like Heme/Steroid binding domain	cytoplasmic
Q32WJ3	-	SPANX-C	30014	Q32WJ3_HUMAN SPANX-C OS=Homo sapiens OX=9606 PE=3 SV=1	0.9508	-0.0728	0.1323	down	yes	10480.1	11022.1	11239.6	10804.5	10450.3	10510	BP:developmental process;BP:reproductive process;BP:spermatogenesis;BP:developmental process involved in reproduction;BP:biological_process;BP:gamete generation;BP:male gamete generation;BP:multicellular organismal reproductive processCC:cytoplasm;CC:intracellular membrane-bounded organelle;CC:nucleus;CC:cellular_component;CC:intracellular organelle;CC:membrane-bounded organelle;CC:organelle;CC:c…	GO:0032502;GO:0022414;GO:0007283;GO:0003006;GO:0008150;GO:0007276;GO:0048232;GO:0048609GO:0005737;GO:0043231;GO:0005634;GO:0005575;GO:0043229;GO:0043227;GO:0043226;GO:0110165	------	------	------	------	ENOG4110P2D;ENOG41115AG;ENOG4110P32	S:Function unknown;	PF07458.16	SPAN-X	Sperm protein associated with nucleus, mapped to X chromosome	cytoplasmic
Q9Y230	RUVBL2	RuvB-like 2	10856	RUVB2_HUMAN RuvB-like 2 OS=Homo sapiens OX=9606 GN=RUVBL2 PE=1 SV=3	1.0451	0.0636	0.01465	up	yes	10431.8	9981.2	9952.23	10010.2	10478.8	10384.9	BP:positive regulation of metabolic process;BP:regulation of metabolic process;BP:nucleic acid metabolic process;BP:cellular nitrogen compound metabolic process;BP:nitrogen compound metabolic process;BP:organic cyclic compound metabolic process;BP:nucleobase-containing compound metabolic process;BP:cellular response to stimulus;BP:DNA repair;BP:cellular component organization;BP:regulation of bio…	GO:0009893;GO:0019222;GO:0090304;GO:0034641;GO:0006807;GO:1901360;GO:0006139;GO:0051716;GO:0006281;GO:0016043;GO:0050789;GO:0071704;GO:0065007;GO:0071840;GO:0048518;GO:0006996;GO:0009987;GO:0006725;GO:0006974;GO:0006950;GO:0008150;GO:0051171;GO:0008152;GO:0051173;GO:0046483;GO:0006310;GO:0044238;GO:0051276;GO:0050896;GO:0044237;GO:0043170;GO:0033554;GO:0006259GO:0043231;GO:0043227;GO:0043226;GO:0…	K11338	RUVBL2, RVB2, INO80J	hsa03082	ATP-dependent chromatin remodeling	COG1224	K:Transcription	PF06068.17;PF17856.5;PF00004.33;PF13191.10;PF03796.19;PF13401.10;PF05496.16	TIP49;TIP49_C;AAA;AAA_16;DnaB_C;AAA_22;RuvB_N	TIP49 P-loop domain;TIP49 AAA-lid domain;ATPase family associated with various cellular activities;AAA ATPase domain;DnaB-like helicase C terminal domain;AAA domain;Holliday junction DNA helicase RuvB P-loop domain	nuclear
A0A7I2YQ95	KPNA4	Importin subunit alpha	-	A0A7I2YQ95_HUMAN Importin subunit alpha OS=Homo sapiens OX=9606 GN=KPNA4 PE=1 SV=1	1.0259	0.0369	0.4339	up	yes	10427.6	10164.2	10271	10057.4	10178.4	10676.9	BP:protein localization to nucleus;BP:nuclear transport;BP:protein localization;BP:organic hydroxy compound transport;BP:cellular metabolic process;BP:dopamine transport;BP:secretion by cell;BP:organic substance biosynthetic process;BP:catecholamine secretion;BP:cellular macromolecule localization;BP:intracellular protein transport;BP:catecholamine transport;BP:nitrogen compound transport;BP:orga…	GO:0034504;GO:0051169;GO:0008104;GO:0015850;GO:0044237;GO:0015872;GO:0032940;GO:1901576;GO:0050432;GO:0070727;GO:0006886;GO:0051937;GO:0071705;GO:0071704;GO:0010467;GO:0071702;GO:0033036;GO:0009987;GO:0015844;GO:0140352;GO:0006810;GO:0006913;GO:0023061;GO:0006607;GO:0006606;GO:0014046;GO:0009058;GO:0009059;GO:0008150;GO:0008152;GO:0051649;GO:0051234;GO:0051179;GO:0051641;GO:0045184;GO:0046903;GO:…	K23583	KPNA3_4	hsa05132;hsa05207;hsa03013	Salmonella infection;Chemical carcinogenesis - receptor activation;Nucleocytoplasmic transport	COG5064	J:Translation, ribosomal structure and biogenesis	PF00514.27;PF16186.9;PF01749.24;PF13513.10;PF13646.10;PF02985.26	Arm;Arm_3;IBB;HEAT_EZ;HEAT_2;HEAT	Armadillo/beta-catenin-like repeat;Atypical Arm repeat;Importin beta binding domain;HEAT-like repeat;HEAT repeats;HEAT repeat	cytoplasmic
P15311	EZR	Ezrin	7430	EZRI_HUMAN Ezrin OS=Homo sapiens OX=9606 GN=EZR PE=1 SV=4	1.0564	0.0792	0.04773	up	yes	10372.6	9819.23	9702.16	9936.31	10327.6	10417.7	BP:regulation of MAPK cascade;BP:protein localization;BP:positive regulation of intracellular transport;BP:regulation of primary metabolic process;BP:regulation of metabolic process;BP:regulation of ERK1 and ERK2 cascade;BP:regulation of transport;BP:negative regulation of response to stimulus;BP:cellular response to oxygen-containing compound;BP:regulation of response to stimulus;BP:establishmen…	GO:0043408;GO:0008104;GO:0032388;GO:0080090;GO:0019222;GO:0070372;GO:0051049;GO:0048585;GO:1901701;GO:0048583;GO:0007163;GO:0007165;GO:1902896;GO:0061028;GO:0071840;GO:0010243;GO:0051716;GO:0072659;GO:0010605;GO:0010604;GO:0009968;GO:0070727;GO:0009966;GO:0048869;GO:0016192;GO:1990778;GO:0048518;GO:0002682;GO:0031324;GO:0033036;GO:0002064;GO:0042127;GO:0051050;GO:0060255;GO:0048468;GO:1903651;GO:…	K08007	EZR, VIL2	hsa04971;hsa05130;hsa05205;hsa05206;hsa04530;hsa04670;hsa04810	Gastric acid secretion;Pathogenic Escherichia coli infection;Proteoglycans in cancer;MicroRNAs in cancer;Tight junction;Leukocyte transendothelial migration;Regulation of actin cytoskeleton	ENOG410XQFP	S:Function unknown	PF00769.23;PF00373.22;PF20492.2;PF09380.14;PF09379.14	ERM_C;FERM_M;ERM_helical;FERM_C;FERM_N	Ezrin/radixin/moesin family C terminal;FERM central domain;Ezrin/radixin/moesin, alpha-helical domain;FERM C-terminal PH-like domain;FERM N-terminal domain	cytoplasmic
V9HW89	HEL-S-95n	Sorbitol dehydrogenase	6652	V9HW89_HUMAN Sorbitol dehydrogenase OS=Homo sapiens OX=9606 GN=HEL-S-95n PE=2 SV=1	1.0435	0.0614	0.3273	up	yes	10369.9	9937.32	10211.9	9662.75	10175.5	10564.4	BP:L-xylitol catabolic process;BP:xylulose 5-phosphate metabolic process;BP:L-xylitol metabolic process;BP:small molecule catabolic process;BP:small molecule biosynthetic process;BP:cilium movement;BP:glucuronate catabolic process to xylulose 5-phosphate;BP:monocarboxylic acid metabolic process;BP:monocarboxylic acid catabolic process;BP:oxoacid metabolic process;BP:cell motility;BP:organic acid …	GO:0051160;GO:0051167;GO:0051164;GO:0044282;GO:0044283;GO:0003341;GO:0019640;GO:0032787;GO:0072329;GO:0043436;GO:0048870;GO:0016054;GO:0016052;GO:0016051;GO:0019637;GO:0044281;GO:0019527;GO:1901576;GO:1901575;GO:0019405;GO:0019407;GO:0019400;GO:0019318;GO:0019319;GO:0008150;GO:0008152;GO:0090407;GO:0046395;GO:1901616;GO:1901615;GO:0046174;GO:0044248;GO:0060285;GO:0030317;GO:0009987;GO:0046370;GO:…	K00008	SORD, gutB	hsa01100;hsa00040;hsa00051	Metabolic pathways;Pentose and glucuronate interconversions;Fructose and mannose metabolism	COG1063	E:Amino acid transport and metabolism	PF00107.30;PF08240.16;PF16912.9	ADH_zinc_N;ADH_N;Glu_dehyd_C	Zinc-binding dehydrogenase;Alcohol dehydrogenase GroES-like domain;Glucose dehydrogenase C-terminus	cytoplasmic
A0A024RCN6	-	Valine--tRNA ligase	57176; 7407	A0A024RCN6_HUMAN Valine--tRNA ligase OS=Homo sapiens OX=9606 PE=1 SV=1	1.0343	0.0487	0.2365	up	yes	10337.8	9995.33	9904.5	10086.2	10154.2	10521.4	BP:valyl-tRNA aminoacylation;BP:carboxylic acid metabolic process;BP:nucleic acid metabolic process;BP:cellular nitrogen compound metabolic process;BP:nitrogen compound metabolic process;BP:small molecule metabolic process;BP:ncRNA metabolic process;BP:organic cyclic compound metabolic process;BP:nucleobase-containing compound metabolic process;BP:cellular amino acid metabolic process;BP:organic …	GO:0006438;GO:0019752;GO:0090304;GO:0034641;GO:0006807;GO:0044281;GO:0034660;GO:1901360;GO:0006139;GO:0006520;GO:0071704;GO:0009987;GO:0006725;GO:0008150;GO:0008152;GO:0043436;GO:0046483;GO:0016070;GO:0044238;GO:1901564;GO:0006082;GO:0044237;GO:0043170;GO:0006399;GO:0043038;GO:0043039;GO:0006418GO:0110165;GO:0005829;GO:0005575GO:0035639;GO:0003674;GO:0002161;GO:0004832;GO:0043167;GO:1901363;GO:00…	K01873	VARS, valS	hsa00970	Aminoacyl-tRNA biosynthesis	COG0525	J:Translation, ribosomal structure and biogenesis	PF00133.26;PF08264.17;PF00043.29;PF09334.15;PF13603.10	tRNA-synt_1;Anticodon_1;GST_C;tRNA-synt_1g;tRNA-synt_1_2	tRNA synthetases class I;Anticodon-binding domain of tRNA ligase;Glutathione S-transferase, C-terminal domain;tRNA synthetases class I;Leucyl-tRNA synthetase, editing domain	cytoplasmic
P36551	CPOX	Oxygen-dependent coproporphyrinogen-III oxidase, mitochondrial	1371	HEM6_HUMAN Oxygen-dependent coproporphyrinogen-III oxidase, mitochondrial OS=Homo sapiens OX=9606 GN=CPOX PE=1 SV=3	0.9573	-0.063	0.4218	down	yes	10334.5	10795.9	11210	10381.7	10133.6	10535.4	BP:porphyrin-containing compound metabolic process;BP:porphyrin-containing compound biosynthetic process;BP:cellular biosynthetic process;BP:cellular nitrogen compound metabolic process;BP:nitrogen compound metabolic process;BP:organic cyclic compound biosynthetic process;BP:organic cyclic compound metabolic process;BP:organic substance biosynthetic process;BP:pigment metabolic process;BP:heme bi…	GO:0006778;GO:0006779;GO:0044249;GO:0034641;GO:0006807;GO:1901362;GO:1901360;GO:1901576;GO:0042440;GO:0006783;GO:0006782;GO:0071704;GO:0033014;GO:0033013;GO:0046501;GO:0018130;GO:0042168;GO:0009987;GO:0006725;GO:0009058;GO:0008150;GO:0008152;GO:0044271;GO:0046148;GO:0046483;GO:1901564;GO:1901566;GO:0044237;GO:0019438GO:0031970;GO:0043226;GO:0005737;GO:0016020;GO:0005739;GO:0005758;GO:0110165;GO:0…	K00228	CPOX, hemF	hsa00860;hsa01100;hsa01240	Porphyrin metabolism;Metabolic pathways;Biosynthesis of cofactors	COG0408	H:Coenzyme transport and metabolism	PF01218.22	Coprogen_oxidas	Coproporphyrinogen III oxidase	mitochondrial
A0A140VK70	-	Testis secretory sperm-binding protein Li 197a	5701	A0A140VK70_HUMAN 26S proteasome regulatory subunit 7 OS=Homo sapiens OX=9606 PE=2 SV=1	1.0194	0.0277	0.4377	up	yes	10320.4	10124.4	10231.8	10017	10147.2	10493.6	BP:nitrogen compound metabolic process;BP:ubiquitin-dependent protein catabolic process;BP:modification-dependent macromolecule catabolic process;BP:organic substance catabolic process;BP:proteasome-mediated ubiquitin-dependent protein catabolic process;BP:organic substance metabolic process;BP:proteolysis;BP:proteolysis involved in cellular protein catabolic process;BP:modification-dependent pro…	GO:0006807;GO:0006511;GO:0043632;GO:1901575;GO:0043161;GO:0071704;GO:0006508;GO:0051603;GO:0019941;GO:0008150;GO:0030163;GO:0008152;GO:1901564;GO:0009056;GO:0009057;GO:0044238;GO:1901565;GO:0019538;GO:0010498;GO:0043170GO:0035770;GO:0022624;GO:0000932;GO:0043232;GO:0043229;GO:0036464;GO:0043227;GO:0043226;GO:0008540;GO:0099080;GO:0031090;GO:0000502;GO:0005634;GO:0016020;GO:0044309;GO:0043005;GO:0…	K03061	PSMC2, RPT1	hsa03050;hsa05020;hsa05022;hsa05014;hsa05016;hsa05017;hsa05010;hsa05012;hsa05169	Proteasome;Prion disease;Pathways of neurodegeneration - multiple diseases;Amyotrophic lateral sclerosis;Huntington disease;Spinocerebellar ataxia;Alzheimer disease;Parkinson disease;Epstein-Barr virus infection	COG1222	O:Posttranslational modification, protein turnover, chaperones	PF00004.33;PF21236.1;PF17862.5	AAA;PRS7_OB;AAA_lid_3	ATPase family associated with various cellular activities;26S proteasome regulatory subunit 7, OB domain;AAA+ lid domain	cytoplasmic
C9J050	PCYT1A	choline-phosphate cytidylyltransferase	-	C9J050_HUMAN choline-phosphate cytidylyltransferase (Fragment) OS=Homo sapiens OX=9606 GN=PCYT1A PE=1 SV=1	1.0813	0.1128	0.1107	up	yes	10278.6	9506.06	9604.15	9407.96	10541.8	10015.3	BP:CDP-choline pathway;BP:phosphatidylcholine biosynthetic process;BP:glycerophospholipid metabolic process;BP:cellular biosynthetic process;BP:nitrogen compound metabolic process;BP:cellular lipid metabolic process;BP:glycerolipid biosynthetic process;BP:organic substance metabolic process;BP:phospholipid metabolic process;BP:lipid metabolic process;BP:organic substance biosynthetic process;BP:c…	GO:0006657;GO:0006656;GO:0006650;GO:0044249;GO:0006807;GO:0044255;GO:0045017;GO:0071704;GO:0006644;GO:0006629;GO:1901576;GO:0009987;GO:0009058;GO:0008150;GO:0008152;GO:0046486;GO:0090407;GO:0008610;GO:0044238;GO:1901564;GO:1901566;GO:0008654;GO:0044237;GO:0006796;GO:0006793;GO:0019637;GO:0046474;GO:0046470GO:0031975;GO:0043229;GO:0043227;GO:0005783;GO:0031090;GO:0005634;GO:0005635;GO:0043226;GO:0…	K00968	PCYT1	hsa00440;hsa01100;hsa05231;hsa00564	Phosphonate and phosphinate metabolism;Metabolic pathways;Choline metabolism in cancer;Glycerophospholipid metabolism	COG0615;COG0615	I:Lipid transport and metabolism;M:Cell wall/membrane/envelope biogenesis	PF01467.30	CTP_transf_like	Cytidylyltransferase-like	nuclear
H0YKD8	RPL28	Large ribosomal subunit protein eL28	-	H0YKD8_HUMAN 60S ribosomal protein L28 OS=Homo sapiens OX=9606 GN=RPL28 PE=1 SV=1	0.976	-0.035	0.1858	down	yes	10275.5	10528.3	10497.6	10559	10151.8	10399.2	BP:organonitrogen compound metabolic process;BP:cellular biosynthetic process;BP:organic substance biosynthetic process;BP:cellular amide metabolic process;BP:peptide biosynthetic process;BP:organic substance metabolic process;BP:cytoplasmic translation;BP:organonitrogen compound biosynthetic process;BP:amide biosynthetic process;BP:cellular nitrogen compound biosynthetic process;BP:cellular proc…	GO:1901564;GO:0044249;GO:1901576;GO:0043603;GO:0043043;GO:0071704;GO:0002181;GO:1901566;GO:0043604;GO:0044271;GO:0009987;GO:0009058;GO:0009059;GO:0008150;GO:0008152;GO:0044238;GO:0019538;GO:0034641;GO:0044237;GO:0043170;GO:0006807;GO:0006518;GO:0006412GO:0036464;GO:0022626;GO:0022625;GO:0030425;GO:0043229;GO:0043228;GO:0045202;GO:0015934;GO:0043227;GO:0043226;GO:0030054;GO:0005737;GO:0042995;GO:0…	K02903	RP-L28e, RPL28	hsa03010;hsa05171	Ribosome;Coronavirus disease - COVID-19	ENOG4111T32	J:Translation, ribosomal structure and biogenesis	PF01778.21	Ribosomal_L28e	Ribosomal L28e protein family	mitochondrial
Q9UBQ5	EIF3K	Eukaryotic translation initiation factor 3 subunit K	27335	EIF3K_HUMAN Eukaryotic translation initiation factor 3 subunit K OS=Homo sapiens OX=9606 GN=EIF3K PE=1 SV=1	0.9347	-0.0974	0.12	down	yes	10228.7	10943.2	11191.8	10694.5	10116.9	10340.6	BP:cellular component assembly;BP:regulation of primary metabolic process;BP:regulation of metabolic process;BP:macromolecular complex subunit organization;BP:regulation of cellular metabolic process;BP:formation of cytoplasmic translation initiation complex;BP:regulation of biological process;BP:cellular component organization or biogenesis;BP:ribonucleoprotein complex subunit organization;BP:re…	GO:0022607;GO:0080090;GO:0019222;GO:0043933;GO:0031323;GO:0001732;GO:0050789;GO:0071840;GO:0071826;GO:0051246;GO:0016043;GO:0065003;GO:0022618;GO:0065007;GO:0031326;GO:0010468;GO:0060255;GO:0006446;GO:0009987;GO:0009889;GO:0034248;GO:0008150;GO:0051171;GO:0008152;GO:0050794;GO:0044237;GO:0010556;GO:0010608;GO:0006417;GO:0006413GO:0070993;GO:0043226;GO:0043229;GO:0043227;GO:0005852;GO:0016282;GO:0…	K15028	EIF3K	------	------	ENOG410ZSE4	J:Translation, ribosomal structure and biogenesis	PF10075.13	CSN8_PSD8_EIF3K	CSN8/PSMD8/EIF3K family	cytoplasmic
A0A2R8YD58	CSNK2A1	Casein kinase 2 alpha 1	-	A0A2R8YD58_HUMAN Casein kinase II subunit alpha OS=Homo sapiens OX=9606 GN=CSNK2A1 PE=1 SV=1	0.9385	-0.0916	0.4355	down	yes	10160.9	10827.2	11173.7	10480.6	10756.2	9565.46	BP:phosphorylation;BP:cellular process;BP:phosphorus metabolic process;BP:biological_process;BP:metabolic process;BP:cellular metabolic process;BP:phosphate-containing compound metabolic processMF:purine ribonucleoside triphosphate binding;MF:molecular_function;MF:binding;MF:ion binding;MF:heterocyclic compound binding;MF:nucleoside phosphate binding;MF:anion binding;MF:nucleotide binding;MF:prot…	GO:0016310;GO:0009987;GO:0006793;GO:0008150;GO:0008152;GO:0044237;GO:0006796GO:0035639;GO:0003674;GO:0005488;GO:0043167;GO:1901363;GO:1901265;GO:0043168;GO:0000166;GO:0004674;GO:0016740;GO:0004672;GO:0017076;GO:0005524;GO:0016301;GO:0140096;GO:0036094;GO:0003824;GO:0030554;GO:0016773;GO:0016772;GO:0097367;GO:0032559;GO:0097159;GO:0032555;GO:0032553	K03097	CSNK2A	hsa03008;hsa04310;hsa05235;hsa04520;hsa05020;hsa04137;hsa05022;hsa04064;hsa05010;hsa05162	Ribosome biogenesis in eukaryotes;Wnt signaling pathway;PD-L1 expression and PD-1 checkpoint pathway in cancer;Adherens junction;Prion disease;Mitophagy - animal;Pathways of neurodegeneration - multiple diseases;NF-kappa B signaling pathway;Alzheimer disease;Measles	ENOG410XNPP	S:Function unknown	PF00069.29;PF07714.21;PF01636.27	Pkinase;PK_Tyr_Ser-Thr;APH	Protein kinase domain;Protein tyrosine and serine/threonine kinase;Phosphotransferase enzyme family	cytoplasmic
Q53FE8	-	NSFL1 cofactor p47	55968	Q53FE8_HUMAN NSFL1 cofactor p47 (Fragment) OS=Homo sapiens OX=9606 PE=2 SV=1	1.0371	0.0526	0.3174	up	yes	10044.7	9685.45	9957.36	9413.54	10039.5	10050	BP:membrane fusion;BP:membrane organization;BP:establishment of organelle localization;BP:spindle localization;BP:positive regulation of cell cycle;BP:autophagosome organization;BP:positive regulation of biological process;BP:negative regulation of biological process;BP:establishment of spindle orientation;BP:establishment of spindle localization;BP:nuclear envelope reassembly;BP:protein cataboli…	GO:0061025;GO:0061024;GO:0051656;GO:0051653;GO:0045787;GO:1905037;GO:0048518;GO:0048519;GO:0051294;GO:0051293;GO:0031468;GO:0030163;GO:1901564;GO:1901565;GO:0019538;GO:0022607;GO:0006807;GO:0051179;GO:0050789;GO:0090068;GO:1901575;GO:0016043;GO:0065007;GO:0071840;GO:0032880;GO:0050794;GO:0008150;GO:0008152;GO:0051234;GO:0051603;GO:0000132;GO:0010498;GO:0006511;GO:1903828;GO:0043161;GO:0010564;GO:…	K14012	NSFL1C, UBX1, SHP1	hsa04141	Protein processing in endoplasmic reticulum	ENOG410YGXU	O:Posttranslational modification, protein turnover, chaperones	PF08059.17;PF00789.24;PF14555.10	SEP;UBX;UBA_4	SEP domain;UBX domain;UBA-like domain	cytoplasmic
P61956	SUMO2	Small ubiquitin-related modifier 2	6613	SUMO2_HUMAN Small ubiquitin-related modifier 2 OS=Homo sapiens OX=9606 GN=SUMO2 PE=1 SV=3	0.9269	-0.1095	0.0123	down	yes	10029.5	10820.2	10806.9	10833.5	9941.98	10117	BP:nitrogen compound metabolic process;BP:protein modification by small protein conjugation;BP:protein modification by small protein conjugation or removal;BP:peptidyl-amino acid modification;BP:organic substance metabolic process;BP:post-translational protein modification;BP:macromolecule modification;BP:protein modification process;BP:biological_process;BP:metabolic process;BP:protein sumoylati…	GO:0006807;GO:0032446;GO:0070647;GO:0018193;GO:0071704;GO:0043687;GO:0043412;GO:0036211;GO:0008150;GO:0008152;GO:0016925;GO:0044238;GO:1901564;GO:0018205;GO:0043170;GO:0019538GO:0043229;GO:0043227;GO:0043226;GO:0016605;GO:0016604;GO:0005634;GO:0110165;GO:0043231;GO:0005575GO:0044389;GO:0019899;GO:0003674;GO:0005488;GO:0005515;GO:0031386	K12160	SUMO, SMT3	hsa05418;hsa03013	Fluid shear stress and atherosclerosis;Nucleocytoplasmic transport	COG5227	S:Function unknown	PF11976.12;PF00240.27	Rad60-SLD;ubiquitin	Ubiquitin-2 like Rad60 SUMO-like;Ubiquitin family	cytoplasmic
A0A087WZ71	DDX1	ATP-dependent RNA helicase	-	A0A087WZ71_HUMAN ATP-dependent RNA helicase DDX1 OS=Homo sapiens OX=9606 GN=DDX1 PE=1 SV=1	1.0334	0.0474	0.2266	up	yes	10007.9	9684.65	9500.73	9868.56	9972.19	10043.7	BP:protein localization;BP:spliceosomal complex assembly;BP:regulation of metabolic process;BP:positive regulation of response to stimulus;BP:regulation of response to stimulus;BP:positive regulation of leukocyte mediated immunity;BP:regulation of leukocyte mediated immunity;BP:positive regulation of production of molecular mediator of immune response;BP:regulation of production of molecular medi…	GO:0008104;GO:0000245;GO:0019222;GO:0048584;GO:0048583;GO:0002705;GO:0002703;GO:0002702;GO:0002700;GO:0071840;GO:0080090;GO:0051716;GO:0016071;GO:0010604;GO:0043207;GO:0070727;GO:0009966;GO:0010608;GO:0070647;GO:0044419;GO:0006388;GO:0048518;GO:0065007;GO:0033036;GO:0043687;GO:0043122;GO:0043123;GO:0032392;GO:0034470;GO:0006281;GO:0060255;GO:0006446;GO:0000394;GO:1901564;GO:0051707;GO:0010033;GO:…	K13177	DDX1	------	------	COG0513	P:Inorganic ion transport and metabolism	PF00622.32;PF00271.35;PF00270.33	SPRY;Helicase_C;DEAD	SPRY domain;Helicase conserved C-terminal domain;DEAD/DEAH box helicase	cytoplasmic
P07108	DBI	Acyl-CoA-binding protein	1622	ACBP_HUMAN Acyl-CoA-binding protein OS=Homo sapiens OX=9606 GN=DBI PE=1 SV=2	1.0363	0.0514	0.02013	up	yes	9974.25	9624.75	9673.57	9575.94	9986.58	9961.93	BP:negative regulation of protein lipidation;BP:regulation of primary metabolic process;BP:regulation of metabolic process;BP:regulation of transport;BP:small molecule metabolic process;BP:regulation of phospholipid transport;BP:negative regulation of macromolecule metabolic process;BP:positive regulation of molecular function;BP:positive regulation of biological process;BP:negative regulation of…	GO:1903060;GO:0080090;GO:0019222;GO:0051049;GO:0044281;GO:2001138;GO:0010605;GO:0044093;GO:0048518;GO:0048519;GO:0051050;GO:0060255;GO:0032787;GO:2001140;GO:0043436;GO:0046486;GO:1901564;GO:1905920;GO:0019637;GO:0009892;GO:0009890;GO:0006807;GO:0051347;GO:0065007;GO:0065009;GO:0006629;GO:0050790;GO:0009889;GO:0050794;GO:0008150;GO:0008152;GO:0032368;GO:0031400;GO:0051338;GO:0010556;GO:0010558;GO:…	K08762	DBI, ACBP	hsa03320	PPAR signaling pathway	COG4281	S:Function unknown	PF00887.23	ACBP	Acyl CoA binding protein	cytoplasmic
P62314	SNRPD1	Small nuclear ribonucleoprotein Sm D1	6632	SMD1_HUMAN Small nuclear ribonucleoprotein Sm D1 OS=Homo sapiens OX=9606 GN=SNRPD1 PE=1 SV=1	0.9263	-0.1104	0.4	down	yes	9966.99	10760.1	11493.6	10026.6	10112.8	9821.19	BP:macromolecular complex subunit organization;BP:nucleic acid metabolic process;BP:cellular component assembly;BP:nitrogen compound metabolic process;BP:cellular metabolic process;BP:cellular component organization or biogenesis;BP:spliceosomal snRNP assembly;BP:organic substance metabolic process;BP:mRNA metabolic process;BP:cellular component organization;BP:macromolecular complex assembly;BP:…	GO:0043933;GO:0090304;GO:0022607;GO:0006807;GO:0044237;GO:0071840;GO:0000387;GO:0071704;GO:0016071;GO:0016043;GO:0065003;GO:0044238;GO:0022618;GO:1901360;GO:0008380;GO:0006139;GO:0009987;GO:0006725;GO:0071826;GO:0000375;GO:0000377;GO:0008150;GO:0008152;GO:0046483;GO:0016070;GO:0034641;GO:0000398;GO:0043170;GO:0006396;GO:0006397GO:0000243;GO:1990234;GO:0071007;GO:0071005;GO:0043229;GO:0120114;GO:0…	K11087	SNRPD1, SMD1	hsa05322;hsa03040	Systemic lupus erythematosus;Spliceosome	COG1958	K:Transcription	PF01423.26	LSM	LSM domain	nuclear
O14579	COPE	Coatomer subunit epsilon	11316	COPE_HUMAN Coatomer subunit epsilon OS=Homo sapiens OX=9606 GN=COPE PE=1 SV=3	0.926	-0.1109	0.1362	down	yes	9918.1	10710.8	10969.7	10451.9	10117.8	9718.46	BP:protein localization;BP:nitrogen compound transport;BP:ER to Golgi vesicle-mediated transport;BP:organic substance transport;BP:macromolecule localization;BP:protein localization to axon;BP:transport;BP:Golgi vesicle transport;BP:cellular process;BP:establishment of protein localization;BP:biological_process;BP:establishment of localization in cell;BP:establishment of localization;BP:localizat…	GO:0008104;GO:0071705;GO:0006888;GO:0071702;GO:0033036;GO:0099612;GO:0006810;GO:0048193;GO:0009987;GO:0045184;GO:0008150;GO:0051649;GO:0051234;GO:0051179;GO:0051641;GO:0006891;GO:0006890;GO:0046907;GO:0070727;GO:0015031;GO:0016192GO:0030135;GO:0005789;GO:0043229;GO:0030133;GO:0043227;GO:0043226;GO:0030137;GO:0030660;GO:0030663;GO:0030662;GO:0031410;GO:0016020;GO:0005654;GO:0110165;GO:0005794;GO:0…	K17268	COPE	------	------	ENOG410XS5P	U:Intracellular trafficking, secretion, and vesicular transport	PF04733.18;PF14559.10;PF13428.10	Coatomer_E;TPR_19;TPR_14	Coatomer epsilon subunit;Tetratricopeptide repeat;Tetratricopeptide repeat	cytoplasmic
Q9BUF5	TUBB6	Tubulin beta-6 chain	84617	TBB6_HUMAN Tubulin beta-6 chain OS=Homo sapiens OX=9606 GN=TUBB6 PE=1 SV=1	0.9645	-0.0521	0.04718	down	yes	9893.87	10257.9	10322.8	10193	9944	9843.74	BP:cell cycle;BP:cellular component organization;BP:cellular component organization or biogenesis;BP:mitotic cell cycle;BP:cellular process;BP:biological_process;BP:cytoskeleton organization;BP:organelle organization;BP:microtubule-based process;BP:microtubule cytoskeleton organizationCC:supramolecular fiber;CC:polymeric cytoskeletal fiber;CC:intracellular organelle;CC:non-membrane-bounded organe…	GO:0007049;GO:0016043;GO:0071840;GO:0000278;GO:0009987;GO:0008150;GO:0007010;GO:0006996;GO:0007017;GO:0000226GO:0099512;GO:0099513;GO:0043229;GO:0043228;GO:0043227;GO:0043226;GO:0005737;GO:0072686;GO:0045171;GO:0031982;GO:0099081;GO:0005874;GO:0005634;GO:0099080;GO:0110165;GO:0015630;GO:0005819;GO:1903561;GO:0070062;GO:0043230;GO:0043231;GO:0043232;GO:0005856;GO:0005575;GO:0065010GO:0005200;GO:00…	K07375	TUBB	hsa05132;hsa05130;hsa04540;hsa04145;hsa05020;hsa05022;hsa05014;hsa05016;hsa04814;hsa05010;hsa05012	Salmonella infection;Pathogenic Escherichia coli infection;Gap junction;Phagosome;Prion disease;Pathways of neurodegeneration - multiple diseases;Amyotrophic lateral sclerosis;Huntington disease;Motor proteins;Alzheimer disease;Parkinson disease	COG5023	S:Function unknown	PF00091.29;PF03953.21	Tubulin;Tubulin_C	Tubulin/FtsZ family, GTPase domain;Tubulin C-terminal domain	cytoplasmic
A0A1U9X7J2	-	Casein kinase II subunit beta	1460	A0A1U9X7J2_HUMAN Casein kinase II subunit beta OS=Homo sapiens OX=9606 PE=3 SV=1	0.9586	-0.061	0.4885	down	yes	9865.78	10292.2	10798	9786.29	9891.26	9840.31	BP:regulation of activin receptor signaling pathway;BP:positive regulation of activin receptor signaling pathway;BP:positive regulation of response to stimulus;BP:regulation of response to stimulus;BP:signal transduction;BP:cell surface receptor signaling pathway;BP:cellular component organization or biogenesis;BP:cytokine-mediated signaling pathway;BP:hormone-mediated signaling pathway;BP:macrom…	GO:0032925;GO:0032927;GO:0048584;GO:0048583;GO:0007165;GO:0007166;GO:0071840;GO:0019221;GO:0009755;GO:0065003;GO:0071704;GO:0009966;GO:0009967;GO:0018193;GO:0044419;GO:0048513;GO:0048518;GO:0048519;GO:0042127;GO:0016055;GO:0052008;GO:0043537;GO:0043535;GO:0061154;GO:0023056;GO:1901564;GO:0010632;GO:0019538;GO:0010633;GO:0022607;GO:0051101;GO:0006468;GO:0006807;GO:0050789;GO:0090100;GO:0016043;GO:…	K03115	CSNK2B	hsa03008;hsa03083;hsa04310;hsa05235;hsa04137;hsa05020;hsa05022;hsa04520;hsa05010;hsa04064;hsa05162	Ribosome biogenesis in eukaryotes;Polycomb repressive complex;Wnt signaling pathway;PD-L1 expression and PD-1 checkpoint pathway in cancer;Mitophagy - animal;Prion disease;Pathways of neurodegeneration - multiple diseases;Adherens junction;Alzheimer disease;NF-kappa B signaling pathway;Measles	COG5041;COG5041;COG5041	D:Cell cycle control, cell division, chromosome partitioning;K:Transcription;T:Signal transduction mechanisms	PF01214.22	CK_II_beta	Casein kinase II regulatory subunit	cytoplasmic
A8K8U1	-	cDNA FLJ77762, highly similar to Homo sapiens cullin-associated and neddylation-dissociated 1 (CAND1), mRNA	55832	A8K8U1_HUMAN Cullin-associated NEDD8-dissociated protein 1 OS=Homo sapiens OX=9606 PE=2 SV=1	0.9608	-0.0577	0.2375	down	yes	9859.48	10261.4	10458.6	10064.2	9720.77	9998.19	BP:regulation of primary metabolic process;BP:regulation of metabolic process;BP:cellular component organization or biogenesis;BP:macromolecular complex assembly;BP:cellular developmental process;BP:protein modification by small protein conjugation or removal;BP:protein modification by small protein conjugation;BP:negative regulation of molecular function;BP:positive regulation of biological proc…	GO:0080090;GO:0019222;GO:0071840;GO:0065003;GO:0048869;GO:0070647;GO:0032446;GO:0044092;GO:0048518;GO:0060255;GO:2001141;GO:1901564;GO:0019538;GO:0016567;GO:0060260;GO:0060261;GO:0022607;GO:0009893;GO:0009891;GO:0006807;GO:0050789;GO:0016043;GO:0065007;GO:0065009;GO:0051130;GO:0050790;GO:0009889;GO:0050794;GO:0043412;GO:0036211;GO:0008150;GO:0008152;GO:0043254;GO:0010604;GO:0010265;GO:0006355;GO:…	K17263	CAND1, TIP120A	------	------	ENOG410XPK4	F:Nucleotide transport and metabolism	PF08623.14;PF13513.10;PF12460.12;PF08064.17;PF01602.24;PF12755.11;PF11865.12	TIP120;HEAT_EZ;MMS19_C;UME;Adaptin_N;Vac14_Fab1_bd;DUF3385	TATA-binding protein interacting;HEAT-like repeat;RNAPII transcription regulator C-terminal;UME;Adaptin N terminal region;Vacuolar 14 Fab1-binding region;Domain of unknown function	cytoplasmic
Q96A35	MRPL24	Large ribosomal subunit protein uL24m	79590	RM24_HUMAN Large ribosomal subunit protein uL24m OS=Homo sapiens OX=9606 GN=MRPL24 PE=1 SV=1	1.1273	0.1729	0.2467	up	yes	9782.5	8677.63	8515.26	8840.01	9120.12	10444.9	BP:cellular biosynthetic process;BP:organic substance biosynthetic process;BP:cellular nitrogen compound biosynthetic process;BP:peptide biosynthetic process;BP:organic substance metabolic process;BP:organonitrogen compound biosynthetic process;BP:mitochondrial translation;BP:amide biosynthetic process;BP:cellular process;BP:biosynthetic process;BP:macromolecule biosynthetic process;BP:biological…	GO:0044249;GO:1901576;GO:0044271;GO:0043043;GO:0071704;GO:1901566;GO:0032543;GO:0043604;GO:0009987;GO:0009058;GO:0009059;GO:0008150;GO:0008152;GO:1901564;GO:0044238;GO:0019538;GO:0034641;GO:0044237;GO:0043170;GO:0006807;GO:0043603;GO:0006518;GO:0006412GO:0015934;GO:0019866;GO:0031090;GO:0043229;GO:0043228;GO:0043227;GO:0043226;GO:0016020;GO:0005739;GO:0110165;GO:0000315;GO:0031966;GO:0044391;GO:0…	K02895	RP-L24, MRPL24, rplX	hsa03010	Ribosome	COG0198	S:Function unknown	PF17136.8;PF00467.33	ribosomal_L24;KOW	Ribosomal proteins 50S L24/mitochondrial 39S L24;KOW motif	mitochondrial
A0A075B716	RPS17	Small ribosomal subunit protein eS17	-	A0A075B716_HUMAN Small ribosomal subunit protein eS17 OS=Homo sapiens OX=9606 GN=RPS17 PE=1 SV=1	1.0116	0.0166	0.3838	up	yes	9713.39	9601.67	9501.83	9701.51	9698.32	9728.45	BP:cellular biosynthetic process;BP:cellular nitrogen compound metabolic process;BP:nitrogen compound metabolic process;BP:organic substance biosynthetic process;BP:cellular nitrogen compound biosynthetic process;BP:peptide biosynthetic process;BP:organic substance metabolic process;BP:amide biosynthetic process;BP:cellular process;BP:biosynthetic process;BP:macromolecule biosynthetic process;BP:…	GO:0044249;GO:0034641;GO:0006807;GO:1901576;GO:0044271;GO:0043043;GO:0071704;GO:0043604;GO:0009987;GO:0009058;GO:0009059;GO:0008150;GO:0008152;GO:1901564;GO:0044238;GO:0043603;GO:1901566;GO:0019538;GO:0044237;GO:0043170;GO:0006518;GO:0006412GO:0043232;GO:0043226;GO:0110165;GO:0005840;GO:0032991;GO:1990904;GO:0043229;GO:0005575;GO:0043228GO:0003674;GO:0005198;GO:0003735	K02962	RP-S17e, RPS17	hsa03010;hsa05171	Ribosome;Coronavirus disease - COVID-19	COG1383	J:Translation, ribosomal structure and biogenesis	PF00833.22	Ribosomal_S17e	Ribosomal S17	cytoplasmic
A8K492	-	Methionine--tRNA ligase, cytoplasmic	4141	A8K492_HUMAN Methionine--tRNA ligase, cytoplasmic OS=Homo sapiens OX=9606 PE=2 SV=1	1.0478	0.0674	0.05938	up	yes	9708.38	9265.55	9243.68	9287.41	9819.24	9597.51	BP:regulation of primary metabolic process;BP:regulation of metabolic process;BP:small molecule metabolic process;BP:organic cyclic compound biosynthetic process;BP:organic cyclic compound metabolic process;BP:organic substance metabolic process;BP:response to epidermal growth factor;BP:response to growth factor;BP:positive regulation of biological process;BP:regulation of macromolecule metabolic…	GO:0080090;GO:0019222;GO:0044281;GO:1901362;GO:1901360;GO:0071704;GO:0070849;GO:0070848;GO:0048518;GO:0060255;GO:2001141;GO:0043436;GO:0046483;GO:1901564;GO:0043038;GO:0043039;GO:0019438;GO:0009893;GO:0009891;GO:0006807;GO:0034660;GO:1901576;GO:0045943;GO:0065007;GO:0018130;GO:0009889;GO:0009303;GO:0050794;GO:0008150;GO:0008152;GO:0034654;GO:0010604;GO:0036119;GO:0016072;GO:0044271;GO:0050896;GO:…	K01874	MARS, metG	hsa01100;hsa00450;hsa00970	Metabolic pathways;Selenocompound metabolism;Aminoacyl-tRNA biosynthesis	COG0143	J:Translation, ribosomal structure and biogenesis	PF09334.15;PF18485.5;PF19303.3;PF00458.24;PF00133.26;PF00043.29;PF13410.10	tRNA-synt_1g;GST_N_5;Anticodon_3;WHEP-TRS;tRNA-synt_1;GST_C;GST_C_2	tRNA synthetases class I;Glutathione S-transferase, N-terminal domain;Anticodon binding domain of methionyl tRNA ligase;WHEP-TRS domain;tRNA synthetases class I;Glutathione S-transferase, C-terminal domain;Glutathione S-transferase, C-terminal domain	cytoplasmic
A8K1D2	-	LIM and SH3 domain protein 1	3927	A8K1D2_HUMAN LIM and SH3 domain protein 1 OS=Homo sapiens OX=9606 PE=2 SV=1	1.0373	0.0528	0.1923	up	yes	9645.47	9298.95	9260.52	9337.38	9470.81	9820.14	BP:establishment of localization;BP:ion transport;BP:transport;BP:biological_process;BP:localizationCC:intracellular organelle;CC:non-membrane-bounded organelle;CC:focal adhesion;CC:organelle;CC:cell junction;CC:cell-substrate junction;CC:cytoskeleton;CC:cellular_component;CC:cellular anatomical entity;CC:cytoplasm;CC:anchoring junction;CC:cell cortex;CC:intracellular non-membrane-bounded organel…	GO:0051234;GO:0006811;GO:0006810;GO:0008150;GO:0051179GO:0043229;GO:0043228;GO:0005925;GO:0043226;GO:0030054;GO:0030055;GO:0005856;GO:0005575;GO:0110165;GO:0005737;GO:0070161;GO:0005938;GO:0043232;GO:0030863;GO:0030864GO:0003674;GO:0005488;GO:0043167;GO:0003779;GO:0046872;GO:0043169;GO:0005215;GO:0051015;GO:0050839;GO:0008092;GO:0045296;GO:0015075;GO:0022857;GO:0005515;GO:0044877	K24420	LASP1	------	------	ENOG4111GQ8	S:Function unknown	PF00880.22;PF14604.10;PF00018.32;PF00412.26;PF07653.21	Nebulin;SH3_9;SH3_1;LIM;SH3_2	Nebulin repeat;Variant SH3 domain;SH3 domain;LIM domain;Variant SH3 domain	cytoplasmic
[truncated: 2,639 more rows]

## Sheet: TNBC vs Non-TNBC
Protein	logFC	AveExpr	t	P.Value	adj.P.Val	B	Significance	Regulation	Label
IDO	0.817439	0.258538	8.59891	3.74e-17	6.95e-16	27.9877	Moderately significant	Not significant
CYCLINB1	0.755287	-0.562157	9.05471	8.93e-19	1.88e-17	31.6672	Moderately significant	Not significant
PLK1	0.709195	0.0229307	9.14314	4.25e-19	9.38e-18	32.3993	Moderately significant	Not significant
CDK1_pT14	0.707726	-0.0926139	8.51156	7.53e-17	1.34e-15	27.3008	Moderately significant	Not significant
ASNS	0.666357	-0.143749	10.7266	2.75e-25	1.82e-23	46.4681	Moderately significant	Not significant
[truncated: 236 more rows]

## Sheet: RVS-targets
Ligand:
[truncated: 266 more rows]

## Sheet: Interaction
1	2	3	1and2	1and3	2and3	all
[truncated: 392 more rows]
