# Supplementary material for: A Curcumin‐Derived HSP70 Inhibitor Disrupts Lysosomal Function to Suppress Triple‐Negative Breast Cancer Progression
Source: Cell Prolif. 2026 Apr 29:e70222. Online ahead of print. doi: 10.1111/cpr.70222 (PMC13325827; doi:10.1111/cpr.70222)
Supplement: Supplementary file 2 — Table S2: for comparative analysis of metastatic vs. primary. [file CPR-9999-e70222-s005.xlsx]

## Sheet: Sample_Information
Sample	Type
TCGA.A2.A0CU.01A	Primary
TCGA.PL.A8LV.01A	Primary
TCGA.BH.A0BC.01A	Primary
TCGA.AR.A1AX.01A	Primary
TCGA.AC.A2FO.01A	Primary
TCGA.AQ.A0Y5.01A	Primary
TCGA.AC.A3EH.01A	Primary
TCGA.AC.A5EH.01A	Primary
TCGA.D8.A142.01A	Primary
TCGA.D8.A1XB.01A	Primary
TCGA.D8.A1JJ.01A	Primary
TCGA.E2.A10B.01A	Primary
TCGA.A2.A0CP.01A	Primary
TCGA.BH.A1FJ.01A	Primary
TCGA.OL.A66P.01A	Primary
TCGA.E2.A14O.01A	Primary
TCGA.D8.A1XJ.01A	Primary
TCGA.AR.A24P.01A	Primary
TCGA.AO.A1KQ.01A	Primary
TCGA.D8.A145.01A	Primary
TCGA.AR.A24V.01A	Primary
TCGA.AO.A12F.01A	Primary
TCGA.E9.A54X.01A	Primary
TCGA.BH.A0BA.01A	Primary
TCGA.EW.A1PH.01A	Primary
TCGA.BH.A209.01A	Primary
TCGA.E9.A2JS.01A	Primary
TCGA.E9.A1R3.01A	Primary
TCGA.E9.A1R6.01A	Primary
TCGA.BH.A1FU.01A	Primary
TCGA.D8.A1Y2.01A	Primary
TCGA.A2.A4RX.01A	Primary
TCGA.A8.A09V.01A	Primary
TCGA.AO.A12B.01A	Primary
TCGA.XX.A899.01A	Primary
TCGA.A8.A08P.01A	Primary
TCGA.C8.A26W.01A	Primary
TCGA.E9.A249.01A	Primary
TCGA.A8.A086.01A	Primary
TCGA.B6.A0RV.01A	Primary
TCGA.D8.A1JT.01A	Primary
TCGA.OL.A5RV.01A	Primary
TCGA.Z7.A8R5.01A	Primary
TCGA.A8.A0AB.01A	Primary
TCGA.E2.A154.01A	Primary
TCGA.S3.A6ZG.01A	Primary
TCGA.D8.A140.01A	Primary
TCGA.A8.A06Q.01A	Primary
TCGA.AR.A24Q.01A	Primary
TCGA.A2.A1G6.01A	Primary
TCGA.D8.A1XL.01A	Primary
TCGA.A2.A1G0.01A	Primary
TCGA.A8.A095.01A	Primary
TCGA.AN.A0FV.01A	Primary
TCGA.S3.AA12.01A	Primary
TCGA.A8.A06T.01A	Primary
TCGA.E2.A14Q.01A	Primary
TCGA.BH.A18K.01A	Primary
TCGA.A8.A06Y.01A	Primary
TCGA.BH.A0AZ.01A	Primary
TCGA.E9.A1RA.01A	Primary
TCGA.UL.AAZ6.01A	Primary
TCGA.BH.A1ES.01A	Primary
TCGA.EW.A1PA.01A	Primary
TCGA.EW.A1P4.01A	Primary
TCGA.D8.A1JH.01A	Primary
TCGA.B6.A409.01A	Primary
TCGA.D8.A13Z.01A	Primary
TCGA.AC.A7VB.01A	Primary
TCGA.AN.A0XN.01A	Primary
TCGA.GM.A2DN.01A	Primary
TCGA.AO.A12G.01A	Primary
TCGA.BH.A0B9.01A	Primary
TCGA.C8.A273.01A	Primary
TCGA.AR.A1AY.01A	Primary
TCGA.AR.A1AO.01A	Primary
TCGA.E9.A1RC.01A	Primary
TCGA.A2.A0EN.01A	Primary
TCGA.E9.A1RD.01A	Primary
TCGA.A8.A08O.01A	Primary
TCGA.AC.A2FE.01A	Primary
TCGA.B6.A0RN.01A	Primary
TCGA.A8.A076.01A	Primary
TCGA.BH.A0HK.01A	Primary
TCGA.BH.A0BO.01A	Primary
TCGA.BH.A0HW.01A	Primary
TCGA.D8.A1XZ.01A	Primary
TCGA.OL.A66K.01A	Primary
TCGA.AR.A24N.01A	Primary
TCGA.E2.A1IU.01A	Primary
TCGA.AR.A0TT.01A	Primary
TCGA.B6.A0IP.01A	Primary
TCGA.AO.A03L.01A	Primary
TCGA.B6.A0IB.01A	Primary
TCGA.E9.A54Y.01A	Primary
TCGA.A2.A0T2.01A	Primary
TCGA.AC.A3W6.01A	Primary
TCGA.A2.A3XV.01A	Primary
TCGA.BH.A0EA.01A	Primary
TCGA.BH.A0B3.01A	Primary
TCGA.5L.AAT1.01A	Primary
TCGA.E2.A15J.01A	Primary
TCGA.B6.A0WS.01A	Primary
TCGA.BH.A0H7.01A	Primary
TCGA.A2.A0YT.01A	Primary
TCGA.AN.A0XO.01A	Primary
TCGA.EW.A1P3.01A	Primary
TCGA.A2.A04N.01A	Primary
TCGA.D8.A13Y.01A	Primary
TCGA.D8.A146.01A	Primary
TCGA.LL.A7SZ.01A	Primary
TCGA.AO.A0J8.01A	Primary
TCGA.B6.A0IK.01A	Primary
TCGA.A2.A0T3.01A	Primary
TCGA.BH.A0W4.01A	Primary
TCGA.E2.A15S.01A	Primary
TCGA.D8.A27R.01A	Primary
TCGA.B6.A0WZ.01A	Primary
TCGA.D8.A27H.01A	Primary
TCGA.A7.A5ZV.01A	Primary
TCGA.BH.A1EY.01A	Primary
TCGA.A8.A09T.01A	Primary
TCGA.AC.A4ZE.01A	Primary
TCGA.BH.A0H9.01A	Primary
TCGA.LD.A7W6.01A	Primary
TCGA.GM.A2D9.01A	Primary
TCGA.BH.A42T.01A	Primary
TCGA.A2.A0SX.01A	Primary
TCGA.A1.A0SI.01A	Primary
TCGA.A7.A0D9.01A	Primary
TCGA.A2.A04U.01A	Primary
TCGA.D8.A143.01A	Primary
TCGA.BH.A8FZ.01A	Primary
TCGA.A2.A0T6.01A	Primary
TCGA.AC.A3BB.01A	Primary
TCGA.BH.AB28.01A	Primary
TCGA.A1.A0SQ.01A	Primary
TCGA.E2.A15E.01A	Primary
TCGA.AR.A24S.01A	Primary
TCGA.D8.A1JS.01A	Primary
TCGA.AO.A03O.01A	Primary
TCGA.D8.A27F.01A	Primary
TCGA.AR.A5QN.01A	Primary
TCGA.B6.A0IA.01A	Primary
TCGA.B6.A0I6.01A	Primary
TCGA.B6.A0RE.01A	Primary
TCGA.A8.A08F.01A	Primary
TCGA.AR.A2LM.01A	Primary
TCGA.AC.A62Y.01A	Primary
TCGA.AO.A0JD.01A	Primary
TCGA.A2.A0ST.01A	Primary
TCGA.A2.A4RW.01A	Primary
TCGA.B6.A0RM.01A	Primary
TCGA.A1.A0SN.01A	Primary
TCGA.LL.A6FR.01A	Primary
TCGA.D8.A1JE.01A	Primary
TCGA.A8.A09I.01A	Primary
TCGA.BH.A0DP.01A	Primary
TCGA.HN.A2NL.01A	Primary
TCGA.AR.A24O.01A	Primary
TCGA.BH.A1FL.01A	Primary
TCGA.V7.A7HQ.01A	Primary
TCGA.A7.A3IZ.01A	Primary
TCGA.B6.A1KI.01A	Primary
TCGA.BH.A1FH.01A	Primary
TCGA.B6.A0X1.01A	Primary
TCGA.B6.A0IN.01A	Primary
TCGA.E2.A15K.01A	Primary
TCGA.AR.A1AL.01A	Primary
TCGA.E2.A570.01A	Primary
TCGA.C8.A275.01A	Primary
TCGA.E2.A1LA.01A	Primary
TCGA.E9.A229.01A	Primary
TCGA.D8.A1Y0.01A	Primary
TCGA.E9.A22D.01A	Primary
TCGA.AN.A0XP.01A	Primary
TCGA.A8.A07O.01A	Primary
TCGA.S3.AA0Z.01A	Primary
TCGA.AO.A0J2.01A	Primary
TCGA.EW.A2FS.01A	Primary
TCGA.BH.A0B8.01A	Primary
TCGA.BH.A0E7.01A	Primary
TCGA.AR.A256.01A	Primary
TCGA.A7.A426.01A	Primary
TCGA.E9.A243.01A	Primary
TCGA.BH.A1FG.01A	Primary
TCGA.D8.A27N.01A	Primary
TCGA.AN.A0FF.01A	Primary
TCGA.AO.A0JL.01A	Primary
TCGA.AC.A8OS.01A	Primary
TCGA.D8.A1J9.01A	Primary
TCGA.AC.A62V.01A	Primary
TCGA.A2.A0EY.01A	Primary
TCGA.A7.A0CJ.01A	Primary
TCGA.GM.A2DF.01A	Primary
TCGA.BH.A0BJ.01A	Primary
TCGA.B6.A0WT.01A	Primary
TCGA.E2.A159.01A	Primary
TCGA.A8.A08Z.01A	Primary
TCGA.A8.A096.01A	Primary
TCGA.E2.A14Z.01A	Primary
TCGA.A7.A4SF.01A	Primary
TCGA.E2.A1BC.01A	Primary
TCGA.A8.A08B.01A	Primary
TCGA.E2.A1LH.01A	Primary
TCGA.LL.A7T0.01A	Primary
TCGA.AC.A5XS.01A	Primary
TCGA.B6.A400.01A	Primary
TCGA.EW.A3U0.01A	Primary
TCGA.AC.A2QJ.01A	Primary
TCGA.AR.A0TY.01A	Primary
TCGA.EW.A1PG.01A	Primary
TCGA.A7.A3J0.01A	Primary
TCGA.E2.A15C.01A	Primary
TCGA.BH.A0W5.01A	Primary
TCGA.AR.A1AV.01A	Primary
TCGA.OL.A6VR.01A	Primary
TCGA.BH.A18Q.01A	Primary
TCGA.BH.A5J0.01A	Primary
TCGA.AR.A24R.01A	Primary
TCGA.A8.A08H.01A	Primary
TCGA.BH.A0DD.01A	Primary
TCGA.E2.A1B4.01A	Primary
TCGA.C8.A274.01A	Primary
TCGA.A7.A4SE.01A	Primary
TCGA.C8.A26Z.01A	Primary
TCGA.E2.A10E.01A	Primary
TCGA.BH.A0HU.01A	Primary
TCGA.A2.A0SY.01A	Primary
TCGA.C8.A8HR.01A	Primary
TCGA.AN.A046.01A	Primary
TCGA.D8.A1JF.01A	Primary
TCGA.A8.A097.01A	Primary
TCGA.C8.A12M.01A	Primary
TCGA.E9.A1RI.01A	Primary
TCGA.GM.A2DC.01A	Primary
TCGA.E9.A226.01A	Primary
TCGA.AO.A03T.01A	Primary
TCGA.D8.A1JB.01A	Primary
TCGA.BH.A208.01A	Primary
TCGA.A7.A26H.01A	Primary
TCGA.D8.A1XG.01A	Primary
TCGA.AR.A24L.01A	Primary
TCGA.AN.A0FY.01A	Primary
TCGA.A2.A3XY.01A	Primary
TCGA.AC.A8OQ.01A	Primary
TCGA.AC.A23C.01A	Primary
TCGA.AR.A0TU.01A	Primary
TCGA.A8.A09E.01A	Primary
TCGA.BH.A0HI.01A	Primary
TCGA.E2.A14T.01A	Primary
TCGA.E2.A1B6.01A	Primary
TCGA.AN.A0FW.01A	Primary
TCGA.LL.A8F5.01A	Primary
TCGA.AO.A0JI.01A	Primary
TCGA.E9.A3Q9.01A	Primary
TCGA.AC.A3HN.01A	Primary
TCGA.E9.A5FL.01A	Primary
TCGA.A2.A1G4.01A	Primary
TCGA.AR.A0U0.01A	Primary
TCGA.AR.A2LE.01A	Primary
TCGA.E2.A14P.01A	Primary
TCGA.AN.A04A.01A	Primary
TCGA.BH.A1F5.01A	Primary
TCGA.BH.A0HA.01A	Primary
TCGA.E2.A15T.01A	Primary
TCGA.BH.A0BF.01A	Primary
TCGA.EW.A2FW.01A	Primary
TCGA.E9.A1NC.01A	Primary
TCGA.S3.AA15.01A	Primary
TCGA.BH.A202.01A	Primary
TCGA.AC.A23E.01A	Primary
TCGA.WT.AB41.01A	Primary
TCGA.BH.A0RX.01A	Primary
TCGA.EW.A1IX.01A	Primary
TCGA.A8.A07L.01A	Primary
TCGA.A7.A6VY.01A	Primary
TCGA.AR.A255.01A	Primary
TCGA.OL.A66N.01A	Primary
TCGA.A8.A099.01A	Primary
TCGA.LL.A5YM.01A	Primary
TCGA.AO.A0J6.01A	Primary
TCGA.LL.A73Y.01A	Primary
TCGA.D8.A73W.01A	Primary
TCGA.E2.A14W.01A	Primary
TCGA.A2.A25B.01A	Primary
TCGA.E2.A15O.01A	Primary
TCGA.A2.A0CM.01A	Primary
TCGA.D8.A1X5.01A	Primary
TCGA.AN.A0AR.01A	Primary
TCGA.AR.A1AM.01A	Primary
TCGA.E2.A1IH.01A	Primary
TCGA.A7.A4SC.01A	Primary
TCGA.S3.A6ZH.01A	Primary
TCGA.BH.A0EB.01A	Primary
TCGA.E2.A15F.01A	Primary
TCGA.BH.A1FB.01A	Primary
TCGA.E9.A5UO.01A	Primary
TCGA.EW.A1J1.01A	Primary
TCGA.D8.A1XC.01A	Primary
TCGA.E2.A156.01A	Primary
TCGA.EW.A1P6.01A	Primary
TCGA.E2.A1L8.01A	Primary
TCGA.E2.A109.01A	Primary
TCGA.LL.A5YN.01A	Primary
TCGA.E2.A2P5.01A	Primary
TCGA.A7.A0DB.01A	Primary
TCGA.E2.A1LG.01A	Primary
TCGA.B6.A0WW.01A	Primary
TCGA.E2.A576.01A	Primary
TCGA.AC.A3OD.01A	Primary
TCGA.A2.A04R.01A	Primary
TCGA.E9.A1R0.01A	Primary
TCGA.B6.A1KF.01A	Primary
TCGA.EW.A2FV.01A	Primary
TCGA.AO.A0JF.01A	Primary
TCGA.AN.A0XR.01A	Primary
TCGA.GM.A5PX.01A	Primary
TCGA.B6.A0RH.01A	Primary
TCGA.A2.A0CX.01A	Primary
TCGA.AR.A0TZ.01A	Primary
TCGA.AR.A2LR.01A	Primary
TCGA.BH.A0B6.01A	Primary
TCGA.A2.A3XZ.01A	Primary
TCGA.AR.A0TR.01A	Primary
TCGA.E9.A295.01A	Primary
TCGA.A2.A04P.01A	Primary
TCGA.BH.A0DS.01A	Primary
TCGA.E9.A1N5.01A	Primary
TCGA.S3.A6ZF.01A	Primary
TCGA.A2.A1FV.01A	Primary
TCGA.D8.A147.01A	Primary
TCGA.BH.A0HP.01A	Primary
TCGA.B6.A40C.01A	Primary
TCGA.OK.A5Q2.01A	Primary
TCGA.BH.A18P.01A	Primary
TCGA.AR.A252.01A	Primary
TCGA.C8.A1HK.01A	Primary
TCGA.AQ.A54N.01A	Primary
TCGA.A2.A1FW.01A	Primary
TCGA.3C.AALJ.01A	Primary
TCGA.AC.A62X.01A	Primary
TCGA.B6.A0X7.01A	Primary
TCGA.BH.A0BW.01A	Primary
TCGA.D8.A1XT.01A	Primary
TCGA.AR.A254.01A	Primary
TCGA.D8.A1Y3.01A	Primary
TCGA.BH.A0HL.01A	Primary
TCGA.E9.A247.01A	Primary
TCGA.C8.A27A.01A	Primary
TCGA.AO.A0J3.01A	Primary
TCGA.A2.A25D.01A	Primary
TCGA.AN.A0XW.01A	Primary
TCGA.D8.A141.01A	Primary
TCGA.AR.A1AN.01A	Primary
TCGA.UU.A93S.01A	Primary
TCGA.BH.A18S.01A	Primary
TCGA.OL.A5S0.01A	Primary
TCGA.LL.A442.01A	Primary
TCGA.A8.A09W.01A	Primary
TCGA.C8.A1HI.01A	Primary
TCGA.BH.A0BZ.01A	Primary
TCGA.E2.A56Z.01A	Primary
TCGA.A2.A259.01A	Primary
TCGA.AR.A24X.01A	Primary
TCGA.BH.A1FD.01A	Primary
TCGA.BH.A0DZ.01A	Primary
TCGA.B6.A0RT.01A	Primary
TCGA.AR.A2LQ.01A	Primary
TCGA.E2.A150.01A	Primary
TCGA.E2.A14R.01A	Primary
TCGA.A8.A0A6.01A	Primary
TCGA.A7.A26F.01A	Primary
TCGA.AO.A0JM.01A	Primary
TCGA.A8.A09B.01A	Primary
TCGA.BH.A0BR.01A	Primary
TCGA.A2.A0T7.01A	Primary
TCGA.B6.A401.01A	Primary
TCGA.BH.A0DH.01A	Primary
TCGA.BH.A1EV.01A	Primary
TCGA.EW.A6SD.01A	Primary
TCGA.AC.A3W5.01A	Primary
TCGA.BH.A0BG.01A	Primary
TCGA.A2.A0CR.01A	Primary
TCGA.3C.AALI.01A	Primary
TCGA.B6.A0RL.01A	Primary
TCGA.A7.A5ZW.01A	Primary
TCGA.E2.A15H.01A	Primary
TCGA.AQ.A1H2.01A	Primary
TCGA.D8.A1JD.01A	Primary
TCGA.BH.A0B2.01A	Primary
TCGA.AR.A1AT.01A	Primary
TCGA.D8.A1JK.01A	Primary
TCGA.C8.A26Y.01A	Primary
TCGA.A7.A6VV.01A	Primary
TCGA.A2.A3XX.01A	Primary
TCGA.GM.A2DH.01A	Primary
TCGA.D8.A1X6.01A	Primary
TCGA.B6.A0I1.01A	Primary
TCGA.A8.A09M.01A	Primary
TCGA.EW.A1IY.01A	Primary
TCGA.A8.A07F.01A	Primary
TCGA.BH.A8FY.01A	Primary
TCGA.5T.A9QA.01A	Primary
TCGA.A2.A0EM.01A	Primary
TCGA.AO.A12D.01A	Primary
TCGA.GI.A2C8.01A	Primary
TCGA.OL.A6VQ.01A	Primary
TCGA.D8.A1X9.01A	Primary
TCGA.A1.A0SB.01A	Primary
TCGA.BH.A28Q.01A	Primary
TCGA.A2.A04W.01A	Primary
TCGA.B6.A0I2.01A	Primary
TCGA.LL.A440.01A	Primary
TCGA.A7.A26E.01A	Primary
TCGA.EW.A1P8.01A	Primary
TCGA.OL.A66I.01A	Primary
TCGA.AO.A1KP.01A	Primary
TCGA.A8.A092.01A	Primary
TCGA.E2.A15L.01A	Primary
TCGA.BH.A0HX.01A	Primary
TCGA.E9.A22G.01A	Primary
TCGA.E9.A248.01A	Primary
TCGA.A8.A07I.01A	Primary
TCGA.BH.A42V.01A	Primary
TCGA.AN.A0FJ.01A	Primary
TCGA.AO.A0JG.01A	Primary
TCGA.E2.A108.01A	Primary
TCGA.GM.A2DO.01A	Primary
TCGA.A8.A082.01A	Primary
TCGA.EW.A6SB.01A	Primary
TCGA.D8.A27L.01A	Primary
TCGA.EW.A1PD.01A	Primary
TCGA.B6.A0IM.01A	Primary
TCGA.EW.A1P5.01A	Primary
TCGA.B6.A0X4.01A	Primary
TCGA.EW.A1OY.01A	Primary
TCGA.OL.A5DA.01A	Primary
TCGA.B6.A0X5.01A	Primary
TCGA.EW.A1IW.01A	Primary
TCGA.LQ.A4E4.01A	Primary
TCGA.A2.A0YM.01A	Primary
TCGA.A8.A07U.01A	Primary
TCGA.BH.A8G0.01A	Primary
TCGA.AR.A0TV.01A	Primary
TCGA.E9.A22E.01A	Primary
TCGA.C8.A278.01A	Primary
TCGA.AR.A0TQ.01A	Primary
TCGA.AO.A0JB.01A	Primary
TCGA.D8.A1XQ.01A	Primary
TCGA.B6.A0I9.01A	Primary
TCGA.A2.A0D3.01A	Primary
TCGA.A1.A0SF.01A	Primary
TCGA.AN.A04D.01A	Primary
TCGA.E9.A22A.01A	Primary
TCGA.S3.AA17.01A	Primary
TCGA.OL.A5RX.01A	Primary
TCGA.BH.A1EO.01A	Primary
TCGA.BH.A6R9.01A	Primary
TCGA.B6.A0RP.01A	Primary
TCGA.A8.A0A1.01A	Primary
TCGA.B6.A0IE.01A	Primary
TCGA.C8.A12L.01A	Primary
TCGA.E9.A1RH.01A	Primary
TCGA.AN.A0XL.01A	Primary
TCGA.AC.A2FF.01A	Primary
TCGA.A2.A4S3.01A	Primary
TCGA.BH.A1FE.01A	Primary
TCGA.E9.A1NE.01A	Primary
TCGA.E2.A10A.01A	Primary
TCGA.C8.A12Z.01A	Primary
TCGA.A2.A4RY.01A	Primary
TCGA.LL.A6FP.01A	Primary
TCGA.AR.A24K.01A	Primary
TCGA.E2.A15M.01A	Primary
TCGA.A2.A0CK.01A	Primary
TCGA.HN.A2OB.01A	Primary
TCGA.WT.AB44.01A	Primary
TCGA.E2.A573.01A	Primary
TCGA.E2.A1L9.01A	Primary
TCGA.A7.A26G.01A	Primary
TCGA.D8.A1J8.01A	Primary
TCGA.A2.A0CL.01A	Primary
TCGA.A2.A04V.01A	Primary
TCGA.EW.A1J5.01A	Primary
TCGA.BH.A0GZ.01A	Primary
TCGA.E2.A14U.01A	Primary
TCGA.B6.A0IJ.01A	Primary
TCGA.B6.A1KN.01A	Primary
TCGA.E2.A15G.01A	Primary
TCGA.A8.A08S.01A	Primary
TCGA.A8.A09X.01A	Primary
TCGA.AO.A03R.01A	Primary
TCGA.E2.A1IE.01A	Primary
TCGA.A2.A0EQ.01A	Primary
TCGA.E9.A1R5.01A	Primary
TCGA.S3.AA10.01A	Primary
TCGA.LL.A5YL.01A	Primary
TCGA.BH.A0E0.01A	Primary
TCGA.B6.A0I5.01A	Primary
TCGA.BH.A18U.01A	Primary
TCGA.A8.A06Z.01A	Primary
TCGA.D8.A1JN.01A	Primary
TCGA.A7.A13H.01A	Primary
TCGA.C8.A12Y.01A	Primary
TCGA.BH.A0BS.01A	Primary
TCGA.A7.A13F.01A	Primary
TCGA.AC.A7VC.01A	Primary
TCGA.AO.A03P.01A	Primary
TCGA.BH.A1F0.01A	Primary
TCGA.AR.A1AJ.01A	Primary
TCGA.BH.A0EI.01A	Primary
TCGA.AC.A3W7.01A	Primary
TCGA.E2.A1LL.01A	Primary
TCGA.E9.A1R7.01A	Primary
TCGA.A8.A0A4.01A	Primary
TCGA.E2.A1L6.01A	Primary
TCGA.AO.A12E.01A	Primary
TCGA.A2.A3KC.01A	Primary
TCGA.BH.A18T.01A	Primary
TCGA.AN.A0FK.01A	Primary
TCGA.B6.A0IG.01A	Primary
TCGA.A8.A08T.01A	Primary
TCGA.D8.A1XU.01A	Primary
TCGA.E2.A3DX.01A	Primary
TCGA.A2.A0YD.01A	Primary
TCGA.BH.A42U.01A	Primary
TCGA.A8.A07W.01A	Primary
TCGA.A8.A06N.01A	Primary
TCGA.A8.A079.01A	Primary
TCGA.AN.A0XT.01A	Primary
TCGA.AR.A5QP.01A	Primary
TCGA.BH.A0W3.01A	Primary
TCGA.AN.A0AM.01A	Primary
TCGA.A8.A0A2.01A	Primary
TCGA.A8.A09N.01A	Primary
TCGA.A8.A07J.01A	Primary
TCGA.E2.A15R.01A	Primary
TCGA.AR.A1AU.01A	Primary
TCGA.A8.A09D.01A	Primary
TCGA.AN.A041.01A	Primary
TCGA.A8.A084.01A	Primary
TCGA.BH.A201.01A	Primary
TCGA.A8.A085.01A	Primary
TCGA.LD.A66U.01A	Primary
TCGA.AR.A5QQ.01A	Primary
TCGA.A7.A0DA.01A	Primary
TCGA.AR.A2LH.01A	Primary
TCGA.E9.A1RE.01A	Primary
TCGA.AR.A24U.01A	Primary
TCGA.D8.A27T.01A	Primary
TCGA.B6.A0IH.01A	Primary
TCGA.A2.A0YH.01A	Primary
TCGA.BH.A0DI.01A	Primary
TCGA.E2.A1LI.01A	Primary
TCGA.A2.A0CW.01A	Primary
TCGA.E2.A14V.01A	Primary
TCGA.AQ.A54O.01A	Primary
TCGA.C8.A135.01A	Primary
TCGA.GM.A2DK.01A	Primary
TCGA.BH.A0AU.01A	Primary
TCGA.AO.A0JE.01A	Primary
TCGA.A2.A0D0.01A	Primary
TCGA.LL.A73Z.01A	Primary
TCGA.A8.A09G.01A	Primary
TCGA.AN.A0AL.01A	Primary
TCGA.A2.A0CT.01A	Primary
TCGA.AN.A049.01A	Primary
TCGA.LD.A74U.01A	Primary
TCGA.D8.A1Y1.01A	Primary
TCGA.A2.A0T5.01A	Primary
TCGA.D8.A1JM.01A	Primary
TCGA.OL.A6VO.01A	Primary
TCGA.AC.A2FG.01A	Primary
TCGA.E9.A22H.01A	Primary
TCGA.B6.A0X0.01A	Primary
TCGA.D8.A73X.01A	Primary
TCGA.AQ.A7U7.01A	Primary
TCGA.A2.A3Y0.01A	Primary
TCGA.E2.A1LK.01A	Primary
TCGA.BH.A0B7.01A	Primary
TCGA.AR.A2LK.01A	Primary
TCGA.AO.A1KT.01A	Primary
TCGA.BH.A0HF.01A	Primary
TCGA.A8.A09R.01A	Primary
TCGA.AR.A1AR.01A	Primary
TCGA.A7.A0DC.01A	Primary
TCGA.BH.A1F8.01A	Primary
TCGA.A7.A56D.01A	Primary
TCGA.E9.A1ND.01A	Primary
TCGA.C8.A27B.01A	Primary
TCGA.C8.A134.01A	Primary
TCGA.E2.A107.01A	Primary
TCGA.BH.A0BP.01A	Primary
TCGA.A8.A091.01A	Primary
TCGA.EW.A1PE.01A	Primary
TCGA.BH.A0DK.01A	Primary
TCGA.A8.A06R.01A	Primary
TCGA.E9.A3QA.01A	Primary
TCGA.EW.A1P1.01A	Primary
TCGA.E2.A1IN.01A	Primary
TCGA.BH.A0HQ.01A	Primary
TCGA.B6.A0WY.01A	Primary
TCGA.A8.A090.01A	Primary
TCGA.A8.A08X.01A	Primary
TCGA.3C.AALK.01A	Primary
TCGA.EW.A1OW.01A	Primary
TCGA.A2.A0CS.01A	Primary
TCGA.BH.A18M.01A	Primary
TCGA.E2.A1LB.01A	Primary
TCGA.PL.A8LX.01A	Primary
TCGA.E2.A2P6.01A	Primary
TCGA.BH.A18R.01A	Primary
TCGA.BH.A0B0.01A	Primary
TCGA.GM.A2DI.01A	Primary
TCGA.GM.A5PV.01A	Primary
TCGA.A7.A0CG.01A	Primary
TCGA.GM.A4E0.01A	Primary
TCGA.AC.A2QH.01A	Primary
TCGA.GM.A3XL.01A	Primary
TCGA.D8.A1XO.01A	Primary
TCGA.BH.A1F2.01A	Primary
TCGA.A7.A26J.01A	Primary
TCGA.AR.A24H.01A	Primary
TCGA.C8.A8HQ.01A	Primary
TCGA.B6.A0RU.01A	Primary
TCGA.OL.A5D8.01A	Primary
TCGA.OL.A97C.01A	Primary
TCGA.GM.A3XG.01A	Primary
TCGA.AR.A2LJ.01A	Primary
TCGA.GM.A3NW.01A	Primary
TCGA.A2.A0EV.01A	Primary
TCGA.C8.A26X.01A	Primary
TCGA.D8.A1XF.01A	Primary
TCGA.A2.A0YI.01A	Primary
TCGA.D8.A27G.01A	Primary
TCGA.OL.A66H.01A	Primary
TCGA.B6.A0WV.01A	Primary
TCGA.BH.A0DE.01A	Primary
TCGA.E2.A1L7.01A	Primary
TCGA.A8.A075.01A	Primary
TCGA.JL.A3YX.01A	Primary
TCGA.A2.A4S1.01A	Primary
TCGA.C8.A12V.01A	Primary
TCGA.D8.A4Z1.01A	Primary
TCGA.EW.A1P0.01A	Primary
TCGA.BH.A0WA.01A	Primary
TCGA.AQ.A1H3.01A	Primary
TCGA.A7.A13E.01A	Primary
TCGA.BH.A0HO.01A	Primary
TCGA.D8.A1XW.01A	Primary
TCGA.A8.A07P.01A	Primary
TCGA.E2.A10F.01A	Primary
TCGA.C8.A12O.01A	Primary
TCGA.C8.A132.01A	Primary
TCGA.E2.A1B1.01A	Primary
TCGA.E9.A1RG.01A	Primary
TCGA.E2.A1AZ.01A	Primary
TCGA.A7.A3J1.01A	Primary
TCGA.AR.A0TW.01A	Primary
TCGA.C8.A8HP.01A	Primary
TCGA.MS.A51U.01A	Primary
TCGA.LL.A6FQ.01A	Primary
TCGA.A8.A094.01A	Primary
TCGA.AR.A1AI.01A	Primary
TCGA.C8.A3M7.01A	Primary
TCGA.AN.A0AJ.01A	Primary
TCGA.BH.A1EW.01A	Primary
TCGA.AR.A24T.01A	Primary
TCGA.AR.A1AW.01A	Primary
TCGA.GI.A2C9.01A	Primary
TCGA.A7.A0CE.01A	Primary
TCGA.A2.A0YC.01A	Primary
TCGA.AN.A0XU.01A	Primary
TCGA.AR.A24Z.01A	Primary
TCGA.AR.A24M.01A	Primary
TCGA.C8.A1HL.01A	Primary
TCGA.EW.A1OV.01A	Primary
TCGA.A1.A0SH.01A	Primary
TCGA.A2.A1FX.01A	Primary
TCGA.D8.A1JL.01A	Primary
TCGA.AC.A3YI.01A	Primary
TCGA.AO.A03V.01A	Primary
TCGA.AR.A1AH.01A	Primary
TCGA.A2.A25A.01A	Primary
TCGA.BH.A0DQ.01A	Primary
TCGA.BH.A1F6.01A	Primary
TCGA.EW.A6SA.01A	Primary
TCGA.A7.A4SB.01A	Primary
TCGA.E9.A1N8.01A	Primary
TCGA.Z7.A8R6.01A	Primary
TCGA.A8.A09A.01A	Primary
TCGA.A7.A5ZX.01A	Primary
TCGA.C8.A12N.01A	Primary
TCGA.PE.A5DD.01A	Primary
TCGA.BH.A2L8.01A	Primary
TCGA.AC.A2FM.01A	Primary
TCGA.A1.A0SE.01A	Primary
TCGA.AC.A8OP.01A	Primary
TCGA.GM.A3NY.01A	Primary
TCGA.E2.A153.01A	Primary
TCGA.A2.A3XW.01A	Primary
TCGA.E9.A1RF.01A	Primary
TCGA.AC.A2QI.01A	Primary
TCGA.BH.A0BM.01A	Primary
TCGA.AO.A129.01A	Primary
TCGA.XX.A89A.01A	Primary
TCGA.A2.A0YG.01A	Primary
TCGA.4H.AAAK.01A	Primary
TCGA.A1.A0SO.01A	Primary
TCGA.BH.A18N.01A	Primary
TCGA.A8.A06P.01A	Primary
TCGA.EW.A1OX.01A	Primary
TCGA.A2.A0EP.01A	Primary
TCGA.AR.A24W.01A	Primary
TCGA.E2.A15I.01A	Primary
TCGA.D8.A27E.01A	Primary
TCGA.A8.A08J.01A	Primary
TCGA.C8.A12X.01A	Primary
TCGA.AO.A12C.01A	Primary
TCGA.BH.A0H3.01A	Primary
TCGA.LL.A441.01A	Primary
TCGA.3C.AAAU.01A	Primary
TCGA.E2.A1IO.01A	Primary
TCGA.E2.A15A.01A	Primary
TCGA.A7.A3RF.01A	Primary
TCGA.GM.A2DM.01A	Primary
TCGA.AC.A6IX.01A	Primary
TCGA.D8.A3Z5.01A	Primary
TCGA.AC.A2FK.01A	Primary
TCGA.AR.A1AS.01A	Primary
TCGA.AC.A3TN.01A	Primary
TCGA.AC.A23H.01A	Primary
TCGA.A8.A08A.01A	Primary
TCGA.A2.A0YE.01A	Primary
TCGA.A2.A1FZ.01A	Primary
TCGA.BH.A28O.01A	Primary
TCGA.E9.A3HO.01A	Primary
TCGA.E9.A245.01A	Primary
TCGA.BH.A1EX.01A	Primary
TCGA.D8.A1XV.01A	Primary
TCGA.AO.A125.01A	Primary
TCGA.AC.A6IW.01A	Primary
TCGA.OL.A5RY.01A	Primary
TCGA.AC.A3YJ.01A	Primary
TCGA.E2.A1LS.01A	Primary
TCGA.A2.A0EW.01A	Primary
TCGA.C8.A1HM.01A	Primary
TCGA.AR.A1AK.01A	Primary
TCGA.E9.A1N6.01A	Primary
TCGA.B6.A0RS.01A	Primary
TCGA.BH.A0DV.01A	Primary
TCGA.BH.A1EU.01A	Primary
TCGA.BH.A18I.01A	Primary
TCGA.E9.A24A.01A	Primary
TCGA.E2.A1B0.01A	Primary
TCGA.A2.A4S2.01A	Primary
TCGA.A1.A0SJ.01A	Primary
TCGA.JL.A3YW.01A	Primary
TCGA.EW.A1J2.01A	Primary
TCGA.OL.A66L.01A	Primary
TCGA.A2.A0T4.01A	Primary
TCGA.C8.A12P.01A	Primary
TCGA.AN.A03Y.01A	Primary
TCGA.C8.A1HO.01A	Primary
TCGA.A1.A0SP.01A	Primary
TCGA.B6.A0IC.01A	Primary
TCGA.E9.A2JT.01A	Primary
TCGA.A2.A0YL.01A	Primary
TCGA.E9.A1NH.01A	Primary
TCGA.A8.A07C.01A	Primary
TCGA.C8.A138.01A	Primary
TCGA.OL.A5D6.01A	Primary
TCGA.E9.A1R4.01A	Primary
TCGA.B6.A0RI.01A	Primary
TCGA.A2.A0SU.01A	Primary
TCGA.AO.A1KO.01A	Primary
TCGA.D8.A27P.01A	Primary
TCGA.AO.A0JJ.01A	Primary
TCGA.OL.A5D7.01A	Primary
TCGA.BH.A1FR.01A	Primary
TCGA.A2.A3XT.01A	Primary
TCGA.EW.A1IZ.01A	Primary
TCGA.AO.A126.01A	Primary
TCGA.A8.A08R.01A	Primary
TCGA.BH.A0E6.01A	Primary
TCGA.A8.A06O.01A	Primary
TCGA.B6.A0I8.01A	Primary
TCGA.AC.A2BK.01A	Primary
TCGA.C8.A12K.01A	Primary
TCGA.BH.A1FN.01A	Primary
TCGA.A2.A04X.01A	Primary
TCGA.A8.A08G.01A	Primary
TCGA.A8.A06X.01A	Primary
TCGA.AC.A3QP.01A	Primary
TCGA.D8.A1JP.01A	Primary
TCGA.C8.A12T.01A	Primary
TCGA.AN.A0AS.01A	Primary
TCGA.A2.A0YJ.01A	Primary
TCGA.D8.A27K.01A	Primary
TCGA.B6.A40B.01A	Primary
TCGA.A8.A08C.01A	Primary
TCGA.E9.A1R2.01A	Primary
TCGA.BH.A1EN.01A	Primary
TCGA.C8.A1HN.01A	Primary
TCGA.BH.A0C3.01A	Primary
TCGA.BH.A0BV.01A	Primary
TCGA.D8.A1X8.01A	Primary
TCGA.E9.A227.01A	Primary
TCGA.5L.AAT0.01A	Primary
TCGA.AC.A8OR.01A	Primary
TCGA.A2.A0YK.01A	Primary
TCGA.C8.A130.01A	Primary
TCGA.BH.A0E2.01A	Primary
TCGA.EW.A1OZ.01A	Primary
TCGA.A7.A13D.01A	Primary
TCGA.C8.A26V.01A	Primary
TCGA.BH.A18H.01A	Primary
TCGA.OL.A66J.01A	Primary
TCGA.AR.A1AP.01A	Primary
TCGA.A2.A0ET.01A	Primary
TCGA.AO.A0J7.01A	Primary
TCGA.LD.A9QF.01A	Primary
TCGA.AR.A1AQ.01A	Primary
TCGA.B6.A0RG.01A	Primary
TCGA.A2.A0EX.01A	Primary
TCGA.PL.A8LY.01A	Primary
TCGA.A2.A0ES.01A	Primary
TCGA.C8.A1HF.01A	Primary
TCGA.E9.A5UP.01A	Primary
TCGA.AN.A0XV.01A	Primary
TCGA.BH.A0HN.01A	Primary
TCGA.A2.A0YF.01A	Primary
TCGA.BH.A0H6.01A	Primary
TCGA.A2.A3XU.01A	Primary
TCGA.A2.A0CV.01A	Primary
TCGA.A8.A0AD.01A	Primary
TCGA.AO.A0J4.01A	Primary
TCGA.D8.A27M.01A	Primary
TCGA.A2.A04T.01A	Primary
TCGA.E9.A1NA.01A	Primary
TCGA.EW.A2FR.01A	Primary
TCGA.LL.A5YO.01A	Primary
TCGA.E9.A22B.01A	Primary
TCGA.E2.A1IL.01A	Primary
TCGA.A8.A07B.01A	Primary
TCGA.A7.A26I.01A	Primary
TCGA.BH.A0B1.01A	Primary
TCGA.EW.A423.01A	Primary
TCGA.A1.A0SD.01A	Primary
TCGA.D8.A1XD.01A	Primary
TCGA.E2.A1IK.01A	Primary
TCGA.AN.A0FN.01A	Primary
TCGA.E2.A15D.01A	Primary
TCGA.BH.A0AW.01A	Primary
TCGA.AR.A0U3.01A	Primary
TCGA.D8.A1X7.01A	Primary
TCGA.E2.A14X.01A	Primary
TCGA.LL.A9Q3.01A	Primary
TCGA.GM.A2DB.01A	Primary
TCGA.AR.A0U4.01A	Primary
TCGA.D8.A1XA.01A	Primary
TCGA.E2.A1B5.01A	Primary
TCGA.A8.A06U.01A	Primary
TCGA.A8.A07R.01A	Primary
TCGA.A2.A0ER.01A	Primary
TCGA.E2.A1LE.01A	Primary
TCGA.A1.A0SM.01A	Primary
TCGA.A2.A1G1.01A	Primary
TCGA.E9.A6HE.01A	Primary
TCGA.AN.A0FZ.01A	Primary
TCGA.PE.A5DE.01A	Primary
TCGA.EW.A1J6.01A	Primary
TCGA.AC.A6NO.01A	Primary
TCGA.A7.A2KD.01A	Primary
TCGA.A8.A08L.01A	Primary
TCGA.A7.A6VW.01A	Primary
TCGA.EW.A6SC.01A	Primary
TCGA.D8.A1XK.01A	Primary
TCGA.BH.A0AY.01A	Primary
TCGA.C8.A12U.01A	Primary
TCGA.AR.A0U2.01A	Primary
TCGA.D8.A1JA.01A	Primary
TCGA.A7.A0CH.01A	Primary
TCGA.A8.A0A7.01A	Primary
TCGA.AR.A250.01A	Primary
TCGA.B6.A408.01A	Primary
TCGA.E2.A15P.01A	Primary
TCGA.AR.A5QM.01A	Primary
TCGA.A8.A07Z.01A	Primary
TCGA.BH.A0W7.01A	Primary
TCGA.A7.A4SA.01A	Primary
TCGA.AO.A0J9.01A	Primary
TCGA.E9.A244.01A	Primary
TCGA.A2.A4S0.01A	Primary
TCGA.EW.A424.01A	Primary
TCGA.OL.A66O.01A	Primary
TCGA.OL.A5RW.01A	Primary
TCGA.A2.A0SV.01A	Primary
TCGA.E9.A1NF.01A	Primary
TCGA.E2.A105.01A	Primary
TCGA.D8.A1JU.01A	Primary
TCGA.A7.A425.01A	Primary
TCGA.GM.A2DD.01A	Primary
TCGA.BH.A0BD.01A	Primary
TCGA.BH.A0BQ.01A	Primary
TCGA.E9.A228.01A	Primary
TCGA.D8.A27W.01A	Primary
TCGA.E2.A1IG.01A	Primary
TCGA.D8.A1JI.01A	Primary
TCGA.AN.A0FT.01A	Primary
TCGA.A2.A3KD.01A	Primary
TCGA.C8.A3M8.01A	Primary
TCGA.A2.A0EO.01A	Primary
TCGA.BH.A0B4.01A	Primary
TCGA.E2.A14S.01A	Primary
TCGA.E9.A1NG.01A	Primary
TCGA.AC.A3TM.01A	Primary
TCGA.AN.A04C.01A	Primary
TCGA.BH.A0E1.01A	Primary
TCGA.C8.A12W.01A	Primary
TCGA.A8.A09K.01A	Primary
TCGA.E9.A1N4.01A	Primary
TCGA.BH.A18V.01A	Primary
TCGA.E2.A9RU.01A	Primary
TCGA.A2.A0D4.01A	Primary
TCGA.D8.A1XR.01A	Primary
TCGA.E2.A14N.01A	Primary
TCGA.PE.A5DC.01A	Primary
TCGA.AR.A2LL.01A	Primary
TCGA.A2.A0CY.01A	Primary
TCGA.BH.A0AV.01A	Primary
TCGA.BH.A0GY.01A	Primary
TCGA.BH.A0HY.01A	Primary
TCGA.A8.A08I.01A	Primary
TCGA.A2.A25C.01A	Primary
TCGA.OL.A5RZ.01A	Primary
TCGA.A8.A0A9.01A	Primary
TCGA.A7.A6VX.01A	Primary
TCGA.E2.A106.01A	Primary
TCGA.AC.A6IV.01A	Primary
TCGA.AN.A03X.01A	Primary
TCGA.EW.A1PB.01A	Primary
TCGA.BH.A6R8.01A	Primary
TCGA.PL.A8LZ.01A	Primary
TCGA.D8.A1XM.01A	Primary
TCGA.BH.A1ET.01A	Primary
TCGA.B6.A3ZX.01A	Primary
TCGA.W8.A86G.01A	Primary
TCGA.D8.A73U.01A	Primary
TCGA.E9.A1RB.01A	Primary
TCGA.AR.A0TS.01A	Primary
TCGA.AO.A12A.01A	Primary
TCGA.AN.A0XS.01A	Primary
TCGA.AN.A0G0.01A	Primary
TCGA.E2.A10C.01A	Primary
TCGA.BH.A0H0.01A	Primary
TCGA.AQ.A04J.01A	Primary
TCGA.AN.A0AK.01A	Primary
TCGA.AR.A2LN.01A	Primary
TCGA.A8.A081.01A	Primary
TCGA.A2.A04Y.01A	Primary
TCGA.BH.A0B5.01A	Primary
TCGA.A2.A0CZ.01A	Primary
TCGA.B6.A0WX.01A	Primary
TCGA.D8.A3Z6.01A	Primary
TCGA.A8.A07S.01A	Primary
TCGA.E2.A14Y.01A	Primary
TCGA.BH.A18L.01A	Primary
TCGA.BH.A0BT.01A	Primary
TCGA.LD.A7W5.01A	Primary
TCGA.A2.A3XS.01A	Primary
TCGA.E2.A152.01A	Primary
TCGA.BH.A5IZ.01A	Primary
TCGA.LL.A740.01A	Primary
TCGA.C8.A12Q.01A	Primary
TCGA.A2.A0CQ.01A	Primary
TCGA.AO.A12H.01A	Primary
TCGA.C8.A133.01A	Primary
TCGA.A2.A04Q.01A	Primary
TCGA.AO.A124.01A	Primary
TCGA.AN.A0FL.01A	Primary
TCGA.BH.A1FC.01A	Primary
TCGA.AN.A0FD.01A	Primary
TCGA.C8.A131.01A	Primary
TCGA.A2.A25F.01A	Primary
TCGA.E9.A1NI.01A	Primary
TCGA.GM.A2DA.01A	Primary
TCGA.B6.A0RQ.01A	Primary
TCGA.BH.A0H5.01A	Primary
TCGA.AC.A2B8.01A	Primary
TCGA.A7.A13G.01A	Primary
TCGA.A7.A3IY.01A	Primary
TCGA.LL.A5YP.01A	Primary
TCGA.E2.A1IF.01A	Primary
TCGA.BH.A18G.01A	Primary
TCGA.B6.A402.01A	Primary
TCGA.BH.A0DT.01A	Primary
TCGA.EW.A1PF.01A	Primary
TCGA.A8.A09Z.01A	Primary
TCGA.BH.A0C0.01A	Primary
TCGA.BH.A1FM.01A	Primary
TCGA.A8.A07E.01A	Primary
TCGA.A8.A09C.01A	Primary
TCGA.AC.A2BM.01A	Primary
TCGA.AO.A0JA.01A	Primary
TCGA.A2.A0CO.01A	Primary
TCGA.A8.A07G.01A	Primary
TCGA.LL.A50Y.01A	Primary
TCGA.A7.A4SD.01A	Primary
TCGA.A2.A0T0.01A	Primary
TCGA.S3.AA14.01A	Primary
TCGA.AR.A251.01A	Primary
TCGA.BH.A0BL.01A	Primary
TCGA.AC.A5XU.01A	Primary
TCGA.A2.A0D2.01A	Primary
TCGA.A2.A0SW.01A	Primary
TCGA.E9.A3X8.01A	Primary
TCGA.B6.A2IU.01A	Primary
TCGA.EW.A6S9.01A	Primary
TCGA.E9.A1N9.01A	Primary
TCGA.D8.A27I.01A	Primary
TCGA.E2.A158.01A	Primary
TCGA.A1.A0SK.01A	Primary
TCGA.AC.A23G.01A	Primary
TCGA.C8.A1HJ.01A	Primary
TCGA.GM.A2DL.01A	Primary
TCGA.AR.A2LO.01A	Primary
TCGA.E2.A1IJ.01A	Primary
TCGA.AR.A0TP.01A	Primary
TCGA.D8.A27V.01A	Primary
TCGA.E9.A5FK.01A	Primary
TCGA.BH.A203.01A	Primary
TCGA.BH.A0DL.01A	Primary
TCGA.OL.A5RU.01A	Primary
TCGA.A8.A083.01A	Primary
TCGA.A2.A25E.01A	Primary
TCGA.C8.A1HE.01A	Primary
TCGA.AO.A1KS.01A	Primary
TCGA.E9.A1QZ.01A	Primary
TCGA.AR.A0TX.01A	Primary
TCGA.BH.A18F.01A	Primary
TCGA.AO.A0J5.01A	Primary
TCGA.AO.A1KR.01A	Primary
TCGA.EW.A1J3.01A	Primary
TCGA.A2.A0EU.01A	Primary
TCGA.BH.A0EE.01A	Primary
TCGA.BH.A18J.01A	Primary
TCGA.D8.A1XY.01A	Primary
TCGA.EW.A1P7.01A	Primary
TCGA.AO.A128.01A	Primary
TCGA.A8.A093.01A	Primary
TCGA.B6.A0IQ.01A	Primary
TCGA.E2.A155.01A	Primary
TCGA.BH.A0DX.01A	Primary
TCGA.B6.A0IO.01A	Primary
TCGA.C8.A137.01A	Primary
TCGA.AC.A2FB.01A	Primary
TCGA.A8.A09Q.01A	Primary
TCGA.A2.A0D1.01A	Primary
TCGA.BH.A0DG.01A	Primary
TCGA.GM.A3XN.01A	Primary
TCGA.BH.A0HB.01A	Primary
TCGA.E2.A572.01A	Primary
TCGA.A7.A0CD.01A	Primary
TCGA.C8.A1HG.01A	Primary
TCGA.A1.A0SG.01A	Primary
TCGA.AN.A0FS.01A	Primary
TCGA.S3.AA11.01A	Primary
TCGA.E2.A1BD.01A	Primary
TCGA.B6.A0RO.01A	Primary
TCGA.E2.A1II.01A	Primary
TCGA.D8.A1XS.01A	Primary
TCGA.AN.A0FX.01A	Primary
TCGA.D8.A1JC.01A	Primary
TCGA.AO.A0JC.01A	Primary
TCGA.E2.A574.01A	Primary
TCGA.E9.A1N3.01A	Primary
TCGA.AN.A0AT.01A	Primary
TCGA.BH.A204.01A	Primary
TCGA.A2.A0T1.01A	Primary
TCGA.E2.A15K.06A	Metastatic
TCGA.BH.A1ES.06A	Metastatic
TCGA.BH.A1FE.06A	Metastatic
TCGA.BH.A18V.06A	Metastatic
TCGA.E2.A15A.06A	Metastatic
TCGA.AC.A6IX.06A	Metastatic
TCGA.E2.A15E.06A	Metastatic

## Sheet: Differential_Expression
	logFC	AveExpr	t	P.Value	adj.P.Val	B	diffexpressed
CRP	2.11873	0.090253	14.5396	6.75074e-44	1.34569e-39	88.3914	UP
CREB3L3	1.45961	0.119325	13.9158	1.24327e-40	1.23916e-36	81.0359	UP
TCF21	0.937366	0.0347736	13.5845	6.14517e-39	4.08326e-35	77.2205	NO
SULT2A1	0.753697	0.0274999	13.2477	3.02982e-37	1.35739e-33	73.4081	NO
APOA4	0.528607	0.00547474	13.2375	3.4047e-37	1.35739e-33	73.294	NO
FGF23	0.795639	0.0128195	13.1938	5.6131e-37	1.86486e-33	72.8051	NO
GDF2	0.362471	0.00470068	13.162	8.07536e-37	2.29963e-33	72.4494	NO
FSHR	0.443766	0.00936716	12.7021	1.4422e-34	3.59361e-31	67.3793	NO
BMP10	0.466591	0.0108804	12.6607	2.28515e-34	5.06136e-31	66.9293	NO
SERPINA7	0.636388	0.0115363	12.6035	4.30627e-34	8.58411e-31	66.3098	NO
AC139491.7	0.49282	0.0259178	12.5748	5.9113e-34	1.07124e-30	66.0001	NO
CYP17A1	1.16667	0.0767222	12.4591	2.11418e-33	3.512e-30	64.7543	UP
C8A	1.02984	0.022468	12.4385	2.64881e-33	3.90889e-30	64.534	UP
C9	1.11309	0.0467733	12.4352	2.74528e-33	3.90889e-30	64.499	UP
SLC17A2	0.422295	0.00800654	12.358	6.38492e-33	8.48513e-30	63.6739	NO
APCS	1.51222	0.0261341	12.2919	1.31103e-32	1.63339e-29	62.9707	UP
SLC2A2	0.413343	0.0121127	12.098	1.06433e-31	1.24802e-28	60.924	NO
MT1B	0.824582	0.031368	12.0345	2.10075e-31	2.32647e-28	60.2595	NO
C1orf141	0.53106	0.0121957	12.0161	2.55886e-31	2.68465e-28	60.0667	NO
LHCGR	0.985982	0.049819	11.996	3.16787e-31	3.15742e-28	59.8581	NO
HSD3B2	1.86791	0.0934211	11.9409	5.70126e-31	5.41185e-28	59.2839	UP
REG3G	0.261362	0.00620577	11.7693	3.49781e-30	3.16933e-27	57.5114	NO
F9	0.781593	0.0186653	11.6234	1.60944e-29	1.3949e-26	56.0202	NO
GJA8	0.637387	0.0206848	11.606	1.92865e-29	1.6019e-26	55.8434	NO
CLEC4M	0.825746	0.0555488	11.4234	1.27431e-28	1.01609e-25	53.999	NO
PLG	0.773846	0.0332621	11.3165	3.80584e-28	2.91791e-25	52.9304	NO
A1CF	0.424635	0.0331742	11.2601	6.75875e-28	4.98996e-25	52.3696	NO
CPN1	0.812305	0.0179782	11.1257	2.63246e-27	1.87413e-24	51.0419	NO
MBOAT4	1.07152	0.27216	11.1166	2.88303e-27	1.98174e-24	50.9531	UP
CFHR2	0.795812	0.0165831	11.0492	5.67542e-27	3.77113e-24	50.2918	NO
NR1H4	1.27562	0.0452697	10.8371	4.67045e-26	3.00325e-23	48.2342	UP
FOXL2NB	1.37468	0.0941615	10.7713	8.92287e-26	5.55839e-23	47.6023	UP
ARL14EPL	0.468288	0.0292846	10.7284	1.35852e-25	8.2063e-23	47.1921	NO
G6PC	0.661989	0.0246725	10.714	1.56407e-25	9.17006e-23	47.0546	NO
CELA2A	0.779497	0.086319	10.4443	2.12554e-24	1.21059e-21	44.5084	NO
ITIH1	1.03285	0.12816	10.3478	5.33749e-24	2.95548e-21	43.6102	UP
TRIM40	0.188541	0.011079	10.3141	7.34961e-24	3.95965e-21	43.2982	NO
F2	1.16409	0.100752	10.2999	8.40555e-24	4.40938e-21	43.1673	UP
HRG	0.623606	0.0231978	10.287	9.49471e-24	4.85302e-21	43.0484	NO
FABP1	1.19253	0.0511077	9.89917	3.52278e-22	1.75558e-19	39.5247	UP
F11	0.228766	0.0171479	9.85313	5.36937e-22	2.61056e-19	39.1139	NO
MTTP	0.921581	0.180988	9.79583	9.05174e-22	4.29613e-19	38.6049	NO
CA5A	0.436535	0.04276	9.73559	1.56327e-21	7.24702e-19	38.0724	NO
KNG1	0.763023	0.0385381	9.71467	1.88866e-21	8.55647e-19	37.8881	NO
ZDHHC19	1.02837	0.176853	9.68404	2.48966e-21	1.10286e-18	37.6189	UP
APOB	1.03657	0.112261	9.46114	1.81908e-20	7.88296e-18	35.6814	UP
BAAT	0.697049	0.126672	9.43767	2.23794e-20	9.49172e-18	35.4796	NO
TM4SF5	1.14113	0.0699392	9.39783	3.17805e-20	1.31982e-17	35.138	UP
SPP2	0.41386	0.034901	9.3705	4.03952e-20	1.64334e-17	34.9044	NO
GCKR	0.771056	0.215187	9.36216	4.34594e-20	1.73264e-17	34.8332	NO
AHSG	1.07236	0.0578408	9.23675	1.29578e-19	5.06471e-17	33.7695	UP
LPA	0.231125	0.0176475	9.22657	1.41519e-19	5.42508e-17	33.6837	NO
GC	1.27545	0.043699	9.18955	1.94866e-19	7.32917e-17	33.3723	UP
MRAP	0.705947	0.146664	9.17377	2.2325e-19	8.24125e-17	33.2399	NO
MASP1	1.03767	0.197554	8.94113	1.62107e-18	5.87536e-16	31.3105	UP
AFM	0.377286	0.0196737	8.87493	2.82743e-18	1.00646e-15	30.7694	NO
AQP2	0.960034	0.106105	8.80666	5.00024e-18	1.74868e-15	30.2148	NO
SFRP2	-5.84302	9.13381	-8.77506	6.50193e-18	2.23465e-15	29.9594	DOWN
SHISA3	2.01021	0.410902	8.69887	1.22065e-17	4.12416e-15	29.3469	UP
CRYGD	0.177451	0.00926362	8.66242	1.64732e-17	5.47296e-15	29.0555	NO
ASPG	1.3871	0.324219	8.65809	1.70686e-17	5.5778e-15	29.021	UP
ACSM2B	0.359376	0.022388	8.64207	1.94638e-17	6.25793e-15	28.8933	NO
CYP19A1	1.42788	0.274537	8.53746	4.56569e-17	1.44464e-14	28.0645	UP
GUCA1C	0.215195	0.00757403	8.5214	5.20001e-17	1.61964e-14	27.9381	NO
DBH	1.30739	0.447284	8.44545	9.59355e-17	2.94212e-14	27.343	UP
IHH	0.664138	0.0878872	8.42836	1.10041e-16	3.32357e-14	27.2097	NO
AADAC	2.24681	0.386083	8.40465	1.33058e-16	3.95877e-14	27.0252	UP
HNF4A	0.442061	0.0370489	8.40234	1.35537e-16	3.97322e-14	27.0072	NO
SLC25A47	0.856798	0.10889	8.39753	1.40858e-16	4.06937e-14	26.9698	NO
PLA2G12B	0.371982	0.0434601	8.34407	2.15721e-16	6.14312e-14	26.5558	NO
CCDC198	0.407182	0.0271845	8.28755	3.37658e-16	9.48011e-14	26.1206	NO
ASGR2	1.38078	0.696629	8.24262	4.81271e-16	1.33245e-13	25.7764	UP
ITIH4	0.454351	0.143622	8.22917	5.34958e-16	1.4608e-13	25.6737	NO
MBL2	0.484613	0.0362126	8.22528	5.51567e-16	1.4858e-13	25.644	NO
CFHR5	0.61616	0.0493719	8.21205	6.11908e-16	1.62637e-13	25.5432	NO
HSD3B1	1.09369	0.0870812	8.03424	2.43646e-15	6.39058e-13	24.202	UP
ARG1	1.03143	0.350472	8.02696	2.57682e-15	6.67095e-13	24.1477	UP
APOC3	1.4668	0.110189	8.02155	2.68634e-15	6.86532e-13	24.1073	UP
ITIH3	1.54524	0.632753	7.86938	8.57127e-15	2.16278e-12	22.9817	UP
APOH	1.34616	0.0718466	7.76107	1.93467e-14	4.82073e-12	22.1923	UP
APOA2	1.74503	0.152849	7.69466	3.17185e-14	7.71947e-12	21.7131	UP
UGT1A3	0.0554015	0.00147087	7.6945	3.17546e-14	7.71947e-12	21.712	NO
APOA1	2.45558	0.661205	7.51736	1.16586e-13	2.80003e-11	20.4519	UP
PDILT	0.279814	0.021862	7.51019	1.22823e-13	2.91472e-11	20.4014	NO
ADRA1A	0.844293	0.180775	7.49033	1.41851e-13	3.32665e-11	20.2619	NO
COLEC11	2.0039	0.835276	7.43812	2.06832e-13	4.79418e-11	19.8967	UP
SIGLEC11	1.00252	0.310796	7.43524	2.11164e-13	4.83833e-11	19.8766	UP
ALDOB	1.18751	0.240808	7.25525	7.61075e-13	1.72401e-10	18.6358	UP
PPY	0.507549	0.0640611	7.13041	1.82224e-12	4.08141e-10	17.7914	NO
DUOXA2	0.699307	0.152212	7.10262	2.20911e-12	4.89293e-10	17.6052	NO
MAP3K15	0.537249	0.146212	7.09873	2.26931e-12	4.97103e-10	17.5793	NO
SMLR1	0.392406	0.0707469	7.04606	3.26238e-12	7.06873e-10	17.2284	NO
OR5AK2	0.252952	0.00978652	7.0432	3.32709e-12	7.13141e-10	17.2094	NO
HPCAL4	0.907259	0.259067	6.99403	4.65855e-12	9.87909e-10	16.8841	NO
IGFBP1	1.733	0.27846	6.93799	6.81927e-12	1.4309e-09	16.516	UP
MAD1L1	0.493678	0.234731	6.8371	1.34516e-11	2.79316e-09	15.86	NO
HPR	0.909009	0.108362	6.82749	1.43435e-11	2.94766e-09	15.798	NO
CPB2	0.85331	0.0997046	6.79724	1.75496e-11	3.56973e-09	15.6033	NO
APOA5	0.722999	0.106763	6.7395	2.57368e-11	5.18219e-09	15.2338	NO
INSL3	1.46868	0.650496	6.66411	4.22426e-11	8.42064e-09	14.7558	UP
STAR	1.3838	0.501241	6.65207	4.57014e-11	9.01991e-09	14.6799	UP
PRODH2	0.461593	0.0210527	6.59066	6.81369e-11	1.33161e-08	14.2948	NO
AMHR2	0.636668	0.166027	6.57474	7.55293e-11	1.46175e-08	14.1955	NO
ANGPTL3	0.481811	0.11838	6.56948	7.81392e-11	1.49772e-08	14.1628	NO
DAO	0.13583	0.0321517	6.54038	9.42645e-11	1.78959e-08	13.9819	NO
C21orf62	0.447309	0.122117	6.53366	9.84227e-11	1.8509e-08	13.9403	NO
DEFB105B	0.0286562	0.000494229	6.50571	1.17755e-10	2.19376e-08	13.7675	NO
ITLN1	0.76158	0.142587	6.49684	1.24635e-10	2.297e-08	13.7128	NO
FOXF1	1.17026	0.753295	6.49563	1.25601e-10	2.297e-08	13.7054	UP
FOXL2	1.13762	0.194301	6.48053	1.38316e-10	2.50654e-08	13.6125	UP
PF4	0.62109	0.115515	6.46754	1.5026e-10	2.69844e-08	13.5327	NO
OIT3	1.07915	0.47732	6.43954	1.79544e-10	3.19556e-08	13.3612	UP
C7	4.55402	2.49664	6.41735	2.06644e-10	3.64534e-08	13.2258	UP
SLITRK2	0.538996	0.108249	6.33638	3.43927e-10	6.01389e-08	12.7354	NO
ABCB11	0.689009	0.143422	6.33221	3.53001e-10	6.11889e-08	12.7103	NO
DGKB	0.392191	0.0853413	6.30842	4.09527e-10	7.03752e-08	12.5674	NO
GDF7	0.6334	0.181627	6.28455	4.75063e-10	8.09394e-08	12.4245	NO
STAB2	0.825911	0.283869	6.27438	5.06011e-10	8.54815e-08	12.3638	NO
RXFP1	0.563914	0.193704	6.23415	6.48952e-10	1.08708e-07	12.1245	NO
TRIM15	0.905112	0.138086	6.22719	6.77397e-10	1.12527e-07	12.0832	NO
GAPDHS	0.24992	0.0644939	6.18534	8.75937e-10	1.44305e-07	11.8361	NO
ACCSL	0.181391	0.0250069	6.13243	1.20967e-09	1.97651e-07	11.5258	NO
HOXD12	0.443219	0.0802833	6.1071	1.41052e-09	2.28596e-07	11.3782	NO
CYP2E1	1.06187	0.549529	6.10445	1.43337e-09	2.30425e-07	11.3627	UP
TM4SF4	1.28819	0.332532	6.07937	1.66789e-09	2.65982e-07	11.2172	UP
FAM163B	0.945087	0.146507	6.06295	1.84123e-09	2.91295e-07	11.1222	NO
FAM153B	0.0440256	0.00907309	6.02772	2.2747e-09	3.57039e-07	10.9191	NO
SLC22A7	0.305766	0.0530317	5.95025	3.6071e-09	5.61749e-07	10.4765	NO
HJV	0.534116	0.0619403	5.93078	4.04692e-09	6.25359e-07	10.3661	NO
OR5H6	0.147781	0.0131919	5.89761	4.91923e-09	7.51405e-07	10.1789	NO
CD5L	0.459437	0.0611627	5.89696	4.938e-09	7.51405e-07	10.1752	NO
HHIP	0.446567	0.134354	5.87772	5.52751e-09	8.34738e-07	10.067	NO
UGT1A9	0.0777003	0.00747559	5.87408	5.6464e-09	8.46281e-07	10.0466	NO
DCAF8L2	0.61708	0.050131	5.84256	6.78672e-09	1.0096e-06	9.87024	NO
OOSP4A	0.0515913	0.00275146	5.80322	8.5274e-09	1.25915e-06	9.65137	NO
AADACL4	0.0700828	0.00911441	5.77999	9.75252e-09	1.42946e-06	9.52271	NO
SERPINA10	0.879488	0.201799	5.76287	1.07625e-08	1.56598e-06	9.42829	NO
AL365232.1	0.0257706	0.00145424	5.74942	1.16276e-08	1.67959e-06	9.35422	NO
DRGX	0.47992	0.0506035	5.74652	1.18228e-08	1.69551e-06	9.33827	NO
APOC2	0.243759	0.0899836	5.70898	1.46543e-08	2.08657e-06	9.13262	NO
VTN	2.3014	0.853765	5.69996	1.54279e-08	2.18113e-06	9.08336	UP
SERPINC1	1.14415	0.555633	5.68794	1.65199e-08	2.31906e-06	9.01788	UP
CYP8B1	0.892693	0.230619	5.6472	2.08094e-08	2.9008e-06	8.7969	NO
NR0B2	0.86151	0.150748	5.64492	2.10789e-08	2.91797e-06	8.78458	NO
EXOC3L4	1.56994	0.734665	5.63415	2.24002e-08	3.07948e-06	8.7264	UP
SPRR2F	0.866935	0.120682	5.62953	2.29902e-08	3.13895e-06	8.70152	NO
OTC	0.328498	0.0626526	5.60883	2.58293e-08	3.50259e-06	8.5901	NO
ART4	1.35631	0.3448	5.60282	2.67145e-08	3.59815e-06	8.55786	UP
DEFB133	0.097558	0.00746234	5.60117	2.69628e-08	3.60723e-06	8.54901	NO
GRAMD1B	1.15514	0.872101	5.59943	2.7227e-08	3.61829e-06	8.53968	UP
ASGR1	1.05486	0.834923	5.59478	2.79466e-08	3.68933e-06	8.51473	UP
ACSM2A	0.260045	0.0228218	5.5761	3.10241e-08	4.06865e-06	8.4148	NO
POSTN	-3.47703	9.02664	-5.57231	3.16882e-08	4.12858e-06	8.39454	DOWN
SERPIND1	0.654588	0.183039	5.56934	3.22181e-08	4.16597e-06	8.37868	NO
CTHRC1	-2.6466	7.27889	-5.56837	3.23931e-08	4.16597e-06	8.3735	DOWN
MFAP5	-3.12656	4.93058	-5.56033	3.38766e-08	4.32882e-06	8.33068	DOWN
C8B	0.969949	0.121939	5.54179	3.75568e-08	4.76852e-06	8.23206	NO
CD22	2.36382	2.30355	5.51588	4.33589e-08	5.47035e-06	8.09473	UP
CYP3A4	0.367939	0.135767	5.4986	4.77015e-08	5.98039e-06	8.0035	NO
PADI4	0.74564	0.178495	5.49145	4.96208e-08	6.18213e-06	7.9658	NO
MOGAT3	0.145257	0.0216681	5.47612	5.39875e-08	6.68439e-06	7.88521	NO
FGL1	1.39833	0.285348	5.45362	6.10805e-08	7.51592e-06	7.76728	UP
FGA	1.80719	0.208992	5.40069	8.15158e-08	9.96893e-06	7.49166	UP
PAQR9	0.131576	0.0115427	5.31412	1.29987e-07	1.57998e-05	7.04637	NO
SLC30A10	0.284182	0.0448111	5.29792	1.41744e-07	1.71244e-05	6.96379	NO
F2RL2	-3.41118	4.29666	-5.2701	1.64374e-07	1.97388e-05	6.82255	DOWN
TAC3	0.572801	0.127628	5.25544	1.77671e-07	2.12078e-05	6.7484	NO
C3orf80	-1.66559	2.36581	-5.22301	2.10875e-07	2.50213e-05	6.58513	DOWN
HAL	1.14853	0.423336	5.17414	2.72537e-07	3.19394e-05	6.3408	UP
CYP11B1	0.0419502	0.00669656	5.17414	2.72538e-07	3.19394e-05	6.34079	NO
WNT2	-2.28738	2.90981	-5.17312	2.73986e-07	3.19394e-05	6.33575	DOWN
ANGPTL6	0.685582	0.564361	5.16625	2.83995e-07	3.29137e-05	6.30159	NO
C1orf87	0.315544	0.0421849	5.15381	3.0303e-07	3.49168e-05	6.23982	NO
SEMA3A	1.24657	1.02592	5.14721	3.13615e-07	3.59287e-05	6.20713	UP
OR1L3	0.142539	0.0231888	5.13526	3.33714e-07	3.80129e-05	6.14801	NO
SLC39A5	0.421657	0.256056	5.1296	3.43647e-07	3.8922e-05	6.12009	NO
F10	1.59445	1.62526	5.121	3.59317e-07	4.04669e-05	6.07765	UP
INHBC	0.41585	0.2074	5.09829	4.04057e-07	4.52499e-05	5.966	NO
ABCG5	0.362693	0.216749	5.076	4.53205e-07	5.04704e-05	5.85681	NO
JPH4	0.884166	0.539803	5.06623	4.76505e-07	5.27702e-05	5.80913	NO
HKDC1	0.657386	0.189055	5.05004	5.17695e-07	5.70151e-05	5.7303	NO
GPR182	0.460233	0.231159	5.04024	5.44284e-07	5.9614e-05	5.68268	NO
TNFAIP6	-2.15129	4.49946	-5.03745	5.521e-07	5.98853e-05	5.66913	DOWN
ARL14	0.892735	0.213576	5.03721	5.52769e-07	5.98853e-05	5.66798	NO
UGT3A1	0.291623	0.036858	5.01541	6.17697e-07	6.65577e-05	5.56242	NO
NPAP1	0.0845249	0.00606438	5.00901	6.38108e-07	6.83873e-05	5.53153	NO
CFHR1	0.343862	0.0785594	5.00084	6.65112e-07	7.09002e-05	5.49214	NO
STMN4	0.962767	0.231137	4.99132	6.97987e-07	7.40089e-05	5.4463	NO
PROK1	1.2063	0.235448	4.97477	7.58879e-07	8.00397e-05	5.36685	UP
UGT1A4	0.101651	0.00756378	4.97313	7.65187e-07	8.02802e-05	5.35899	NO
IL1RL1	1.18241	0.639585	4.96658	7.9087e-07	8.25404e-05	5.32763	UP
TEX13B	0.466696	0.0707677	4.96136	8.11929e-07	8.42968e-05	5.30268	NO
COLEC10	0.699272	0.428437	4.94413	8.85417e-07	9.14503e-05	5.22041	NO
MGARP	0.924488	0.586235	4.92795	9.60187e-07	9.86617e-05	5.14345	NO
ALLC	0.202532	0.0462577	4.92431	9.77835e-07	9.99598e-05	5.12616	NO
DNASE1L3	1.55265	1.03455	4.9201	9.98655e-07	0.000101567	5.10616	UP
CYP1A2	0.115785	0.02691	4.90934	1.05374e-06	0.000106626	5.05521	NO
ALDH3B1	1.51695	3.0966	4.88362	1.19765e-06	0.000120575	4.93375	UP
FAM163A	0.507474	0.193861	4.87291	1.26296e-06	0.000126511	4.88339	NO
GRIK5	1.33331	1.01684	4.86255	1.32944e-06	0.000132505	4.83473	UP
SERTM1	0.41287	0.0831322	4.8486	1.4243e-06	0.000141254	4.76938	NO
WFIKKN2	0.589097	0.125209	4.84538	1.44709e-06	0.000142804	4.75432	NO
MMP3	-3.23419	3.98158	-4.82977	1.56267e-06	0.000153449	4.68148	DOWN
MASP2	0.945872	0.873169	4.81307	1.69621e-06	0.000165746	4.60376	NO
ESR2	0.336441	0.276354	4.79887	1.81824e-06	0.000176804	4.53794	NO
CNTNAP5	0.181072	0.0334431	4.79691	1.83572e-06	0.000177637	4.52887	NO
ACOT12	0.180786	0.0508236	4.77133	2.07961e-06	0.000200265	4.41071	NO
DPYS	0.448173	0.182292	4.75441	2.25762e-06	0.000216363	4.33294	NO
HPD	1.30451	0.648176	4.69945	2.94299e-06	0.000280696	4.08203	UP
NKX2-6	0.305396	0.0246845	4.69456	3.01273e-06	0.00028534	4.05988	NO
IL23R	0.255217	0.0948499	4.69404	3.0203e-06	0.00028534	4.0575	NO
KCNT1	0.45541	0.137192	4.69107	3.06366e-06	0.000288071	4.04402	NO
DUOX2	0.767404	0.345705	4.6885	3.1015e-06	0.00029026	4.03241	NO
SCTR	0.341888	0.15799	4.6826	3.19035e-06	0.000297179	4.0057	NO
AGXT	0.870251	0.165056	4.6417	3.87673e-06	0.000359436	3.82147	NO
GRP	-3.25638	3.45861	-4.62374	4.22121e-06	0.000389563	3.74102	DOWN
NR5A1	0.948159	0.134583	4.61733	4.35105e-06	0.000399695	3.7124	NO
SLC35G3	0.0688832	0.0168815	4.6124	4.4536e-06	0.000407239	3.69039	NO
TMEM229A	0.486333	0.0453623	4.60765	4.55446e-06	0.00041456	3.66924	NO
MMP13	-3.69594	3.9002	-4.60335	4.64766e-06	0.000420633	3.65011	DOWN
GP1BA	1.27921	1.12619	4.602	4.67741e-06	0.000420633	3.64408	UP
C8G	1.2666	1.32358	4.60168	4.68448e-06	0.000420633	3.64265	UP
ABCG8	0.223931	0.0748391	4.57893	5.21307e-06	0.000465997	3.54169	NO
KLHL4	0.731303	0.532602	4.55291	5.88777e-06	0.000523255	3.42681	NO
CCL16	0.511707	0.227649	4.55224	5.90611e-06	0.000523255	3.42387	NO
GATA4	1.75284	0.465974	4.5498	5.97364e-06	0.000526896	3.41314	UP
KRTAP13-2	0.237145	0.0171872	4.54722	6.04593e-06	0.000530923	3.40179	NO
CATSPER1	0.781896	0.745123	4.52928	6.57247e-06	0.00057463	3.32301	NO
FAM151A	0.520819	0.300179	4.52752	6.62618e-06	0.000576796	3.31533	NO
CRH	0.582723	0.0606837	4.52592	6.6758e-06	0.000578589	3.30829	NO
BANK1	1.69571	1.13726	4.51905	6.89177e-06	0.000594721	3.27826	UP
TTR	0.846624	0.143774	4.50668	7.29815e-06	0.000627075	3.22423	NO
ANGPTL8	0.951487	0.459394	4.50148	7.47555e-06	0.000639561	3.20159	NO
LRRC15	-3.09362	5.67333	-4.47816	8.32359e-06	0.00070907	3.10029	DOWN
TRIM10	0.259235	0.0494805	4.47151	8.58191e-06	0.000727965	3.07149	NO
HSD11B1	2.01512	2.3762	4.46611	8.79732e-06	0.000740359	3.04813	UP
GRID2	0.491343	0.0611737	4.46599	8.80231e-06	0.000740359	3.04759	NO
NPPB	0.466901	0.0665571	4.45458	9.27463e-06	0.000776809	2.99835	NO
C4BPA	1.77224	0.676224	4.4403	9.90021e-06	0.000825735	2.93686	UP
PLPP4	-2.21936	2.73057	-4.43895	9.96147e-06	0.000827383	2.93105	DOWN
DAW1	0.211179	0.0360411	4.43228	1.02689e-05	0.000849382	2.90243	NO
ZSCAN10	0.182103	0.0444545	4.40879	1.14261e-05	0.000941191	2.8019	NO
NT5C1A	0.341127	0.0948542	4.40134	1.18188e-05	0.00096953	2.77009	NO
LEAP2	1.21635	1.52551	4.39134	1.23653e-05	0.0010102	2.72756	UP
APOBEC1	0.461195	0.0843264	4.38226	1.28828e-05	0.00104819	2.68898	NO
GJB2	-2.94306	5.16157	-4.37887	1.30814e-05	0.00106002	2.67459	DOWN
POM121L2	0.234543	0.048632	4.36474	1.39404e-05	0.00112505	2.61477	NO
LIPC	0.566136	0.390452	4.36076	1.41924e-05	0.00114077	2.59792	NO
CELA1	0.471274	0.172904	4.35898	1.43062e-05	0.0011453	2.5904	NO
IGHMBP2	1.14953	3.05142	4.3499	1.49009e-05	0.00118814	2.55211	UP
OR52D1	0.123124	0.0277767	4.33808	1.57105e-05	0.0012477	2.50237	NO
PROZ	1.10019	0.648207	4.30927	1.7864e-05	0.00141195	2.38166	UP
CBY2	0.866069	0.275753	4.30856	1.79203e-05	0.00141195	2.3787	NO
LRIT2	0.140131	0.0279475	4.30397	1.82894e-05	0.00143535	2.35955	NO
TCF23	0.56183	0.239577	4.30199	1.84508e-05	0.00144234	2.35129	NO
MRO	0.9635	0.991102	4.26632	2.16033e-05	0.00168219	2.20318	NO
MYRF	1.06438	0.925797	4.25506	2.27004e-05	0.00176074	2.15668	UP
PDGFRL	-2.01033	4.83218	-4.24924	2.3289e-05	0.00179939	2.13267	DOWN
SLC13A5	0.551064	0.120514	4.24077	2.41697e-05	0.00186022	2.09784	NO
CASR	0.0751383	0.0132927	4.23294	2.50135e-05	0.00191776	2.06565	NO
B3GALT2	0.522019	0.352897	4.23057	2.52734e-05	0.00193027	2.05595	NO
CTRL	0.0155245	0.0015813	4.2245	2.59538e-05	0.00197467	2.03104	NO
GMNC	0.149901	0.0216682	4.21375	2.71998e-05	0.0020616	1.98706	NO
EPHA3	1.89059	1.68453	4.19069	3.0068e-05	0.00227036	1.89309	UP
OR5T2	0.0753035	0.00923571	4.18435	3.09063e-05	0.00231663	1.86732	NO
TMPRSS15	0.246226	0.0430416	4.1843	3.09131e-05	0.00231663	1.86711	NO
IL10RB	0.381325	0.601818	4.18163	3.12716e-05	0.00233472	1.85631	NO
TGM2	1.76838	4.9927	4.17319	3.24342e-05	0.00241248	1.82211	UP
SLC22A3	1.46655	1.25028	4.16578	3.34898e-05	0.0024729	1.79211	UP
CYP11A1	1.08233	0.848405	4.1649	3.36172e-05	0.0024729	1.78855	UP
CYP2C18	0.369929	0.0756923	4.16464	3.36541e-05	0.0024729	1.78752	NO
SPHKAP	0.890537	0.219715	4.16403	3.37428e-05	0.0024729	1.78506	NO
SFTA2	0.837354	0.303354	4.15746	3.47129e-05	0.00253468	1.75851	NO
COL11A1	-3.44065	5.22235	-4.15147	3.56188e-05	0.00259133	1.73439	DOWN
TRABD2A	0.922654	0.714732	4.14701	3.63091e-05	0.00263195	1.71642	NO
TBX6	1.06246	1.75782	4.13619	3.80353e-05	0.00274709	1.67294	UP
PLCXD3	1.01617	0.526244	4.13192	3.87379e-05	0.00278773	1.65581	UP
VCX	1.09781	0.26246	4.11899	4.09397e-05	0.00293234	1.60407	UP
GJD3	0.776692	1.0676	4.11841	4.10416e-05	0.00293234	1.60174	NO
DIO2	-2.20057	3.42382	-4.1138	4.18572e-05	0.00297994	1.58333	DOWN
ADRB3	0.304724	0.0827931	4.08909	4.64995e-05	0.00329865	1.48496	NO
OR52N2	0.515761	0.133837	4.08013	4.83018e-05	0.00341435	1.44941	NO
CCL21	3.53651	4.04061	4.0636	5.17973e-05	0.00364851	1.3841	UP
LRRC4B	0.86181	0.671823	4.05267	5.42425e-05	0.00380729	1.341	NO
C4BPB	1.35784	0.711634	4.04772	5.5383e-05	0.0038737	1.32156	UP
ABCG4	0.231511	0.158469	4.04417	5.62175e-05	0.00391832	1.30759	NO
FOXF2	-1.33235	2.14962	-4.0301	5.96379e-05	0.00414224	1.25243	DOWN
INHA	1.76672	1.56216	4.02623	6.0613e-05	0.00419535	1.23729	UP
PLD5	0.521885	0.141566	4.01988	6.22431e-05	0.00429327	1.21251	NO
PRSS55	0.166469	0.0343518	4.01428	6.37175e-05	0.00437981	1.19066	NO
SLC26A7	0.965454	0.490052	4.00319	6.67367e-05	0.00457158	1.14745	NO
PRSS35	0.923987	0.61269	4.0014	6.7235e-05	0.00458994	1.14051	NO
MMP7	-3.45073	5.16647	-3.99476	6.9119e-05	0.00470245	1.11472	DOWN
GDA	0.382456	0.0790588	3.98571	7.17671e-05	0.00486601	1.07965	NO
KLK4	-2.147	2.19724	-3.9727	7.57449e-05	0.0051183	1.02934	DOWN
SFTPA2	1.63315	0.897067	3.96492	7.82202e-05	0.00526771	0.999357	UP
C4orf50	0.22783	0.0854634	3.9639	7.85511e-05	0.00527218	0.995421	NO
LRRC2	0.606277	0.468687	3.96043	7.96861e-05	0.00533041	0.982048	NO
TFPI	1.50307	2.41373	3.95301	8.21602e-05	0.00547753	0.953548	UP
PKHD1L1	0.391406	0.21349	3.94902	8.35222e-05	0.0055388	0.938225	NO
DIO3	1.65033	1.13558	3.9487	8.36349e-05	0.0055388	0.936969	UP
OCSTAMP	0.438973	0.093056	3.94497	8.49259e-05	0.00560567	0.922694	NO
CYP4F3	1.34799	0.623312	3.93862	8.71736e-05	0.00573504	0.898355	UP
ABCB4	0.631054	0.917368	3.93504	8.8464e-05	0.00580079	0.884665	NO
BAHD1	0.883152	4.46509	3.93219	8.95052e-05	0.00584302	0.873765	NO
GSTA3	1.58099	0.569853	3.93168	8.96941e-05	0.00584302	0.871801	UP
FGG	2.09592	0.521135	3.91922	9.43908e-05	0.00612895	0.824265	UP
OR1I1	0.0376238	0.0156051	3.91787	9.49111e-05	0.00614272	0.819147	NO
STK31	0.86289	0.436453	3.90946	9.82292e-05	0.0063369	0.787151	NO
FAM9B	0.0687951	0.0106343	3.90513	9.99805e-05	0.00642907	0.770701	NO
HIF3A	0.866854	0.401814	3.8984	0.000102759	0.00658646	0.74519	NO
TMEM235	0.0487533	0.0138802	3.88581	0.000108158	0.00689507	0.697532	NO
PDX1	0.573755	0.106569	3.88556	0.000108265	0.00689507	0.696614	NO
GOLGA8M	0.245406	0.168062	3.873	0.000113923	0.00723228	0.64923	NO
MMP11	-2.62388	7.46829	-3.85631	0.000121871	0.00771231	0.586514	DOWN
FCER2	1.44832	0.635303	3.85022	0.000124901	0.00787901	0.563689	UP
IGSF11	0.552437	0.262436	3.84754	0.000126253	0.00793923	0.553675	NO
C5orf46	-2.24059	2.71171	-3.84326	0.000128449	0.00805188	0.537653	DOWN
HP	1.31748	0.622425	3.84033	0.000129968	0.0081216	0.526723	UP
CTSK	-1.92732	6.05971	-3.83931	0.000130501	0.00812937	0.522926	DOWN
CEACAM20	0.206	0.0736936	3.83851	0.000130922	0.0081302	0.519931	NO
CELA2B	0.329103	0.272648	3.83309	0.000133802	0.00828323	0.499714	NO
GABRG1	0.0981881	0.0320161	3.80984	0.000146851	0.00906292	0.41328	NO
SPIC	0.451116	0.153633	3.80894	0.000147375	0.00906722	0.409969	NO
COL4A4	1.07312	0.945555	3.80451	0.000150004	0.00920056	0.393554	UP
SCARB1	1.2477	4.90516	3.79415	0.000156318	0.0095584	0.355284	UP
FCRL1	1.15446	0.492377	3.78991	0.000158975	0.00969113	0.339643	UP
SGIP1	-1.02212	1.40192	-3.78734	0.000160608	0.00976084	0.330159	DOWN
CPN2	0.760256	0.47377	3.77845	0.000166375	0.0100806	0.297427	NO
SLCO1B1	0.337154	0.0568219	3.77646	0.000167688	0.0101294	0.290134	NO
MYOCD	0.555883	0.315307	3.7323	0.000199563	0.0120184	0.128798	NO
TSPAN32	0.792822	0.858737	3.72713	0.000203644	0.0121943	0.110046	NO
CFAP97D1	0.0759214	0.0508475	3.72706	0.000203707	0.0121943	0.10976	NO
DAOA	0.0267617	0.00221534	3.72278	0.000207143	0.0123629	0.0942643	NO
KRT17	-3.89118	5.4563	-3.7111	0.000216813	0.0129013	0.0520131	DOWN
BMP3	0.700484	0.196664	3.71006	0.000217694	0.0129152	0.0482582	NO
SMIM41	0.0969552	0.0316301	3.70223	0.000224437	0.0132757	0.0200189	NO
RNF144A	-1.37909	3.90613	-3.69606	0.000229892	0.0135582	-0.00220906	DOWN
CYP2C9	0.249691	0.0679686	3.67855	0.000246054	0.0144398	-0.0650729	NO
AGXT2	0.509763	0.257168	3.67828	0.000246306	0.0144398	-0.0660215	NO
MMP2	-1.92496	7.91982	-3.67754	0.000247013	0.0144398	-0.0686722	DOWN
PLB1	0.807966	1.1731	3.67673	0.000247796	0.0144431	-0.0715969	NO
AL445524.2	0.0256075	0.00644173	3.66564	0.000258643	0.0150315	-0.111221	NO
ADPRHL1	0.927204	1.71651	3.6598	0.000264536	0.0153292	-0.132048	NO
FGF1	-1.51376	3.11579	-3.65183	0.000272777	0.015761	-0.160407	DOWN
ACHE	1.15688	1.03851	3.64383	0.000281301	0.0162065	-0.188842	UP
PTPRH	1.13417	0.906275	3.63712	0.000288637	0.0165813	-0.21263	UP
CYP4A11	0.61714	0.250189	3.63451	0.000291539	0.0166828	-0.221872	NO
AANAT	0.378183	0.262338	3.63402	0.000292079	0.0166828	-0.223582	NO
PKNOX2	0.872675	0.55142	3.62774	0.000299188	0.01704	-0.245792	NO
AOX1	1.76754	2.39342	3.62287	0.000304816	0.0173111	-0.263005	UP
NIBAN3	0.970558	0.5536	3.61412	0.000315169	0.0178482	-0.293841	NO
CNR2	0.753499	0.374772	3.59766	0.000335542	0.0189418	-0.351652	NO
LRRTM3	0.376641	0.0432997	3.59635	0.000337214	0.0189418	-0.356239	NO
TVP23A	0.523413	0.626478	3.59626	0.000337331	0.0189418	-0.356559	NO
HEMGN	0.197288	0.0806984	3.59421	0.00033996	0.0190358	-0.363722	NO
UGT2A3	0.155827	0.0275404	3.58185	0.000356269	0.0198932	-0.406944	NO
TNN	-2.00839	2.45549	-3.57794	0.000361575	0.0201331	-0.420578	DOWN
HOXD11	0.340322	0.134052	3.57588	0.000364403	0.020234	-0.427762	NO
BLK	1.10827	0.619554	3.57167	0.000370233	0.0205006	-0.442396	UP
PATL2	0.843181	0.872498	3.56567	0.000378707	0.0209118	-0.463257	NO
ASPDH	0.522968	0.443281	3.56491	0.0003798	0.0209142	-0.465915	NO
OR2T12	0.0280746	0.0036348	3.56081	0.000385704	0.0211808	-0.480131	NO
EREG	1.43775	0.577085	3.5548	0.000394529	0.0216059	-0.500976	UP
C12orf42	0.361823	0.158563	3.55087	0.0004004	0.0218673	-0.514587	NO
PAX5	1.22007	0.631292	3.54737	0.000405684	0.0220954	-0.526666	UP
ATP8B3	0.978911	1.21802	3.5436	0.000411475	0.0223497	-0.539721	NO
FAM122C	0.533218	1.14509	3.535	0.000424941	0.023011	-0.569377	NO
SSTR3	0.488587	0.271691	3.53436	0.000425959	0.023011	-0.571581	NO
IPCEF1	0.840633	0.986528	3.53202	0.000429705	0.0231506	-0.579642	NO
DENND3	0.837281	2.43565	3.53026	0.000432534	0.0232379	-0.585683	NO
CLEC1B	0.163933	0.093216	3.52957	0.000433656	0.0232379	-0.58807	NO
CYP2D6	0.807896	1.07637	3.5275	0.000437024	0.0233556	-0.595192	NO
GOLGA8F	0.0277456	0.00423064	3.52072	0.000448209	0.0238893	-0.618453	NO
TREML2	0.670239	0.388315	3.51599	0.000456177	0.0242491	-0.63467	NO
PRRX2	-1.53185	4.12107	-3.51498	0.000457898	0.0242759	-0.638135	DOWN
SPRR2B	0.526491	0.0584447	3.5139	0.00045975	0.0243094	-0.64185	NO
ANXA10	0.458131	0.227313	3.51165	0.000463603	0.0244483	-0.649529	NO
VSNL1	-1.65794	2.07942	-3.50502	0.00047517	0.0249922	-0.6722	DOWN
TG	0.385806	0.339282	3.50104	0.000482243	0.0252975	-0.685792	NO
PNMA6F	0.0312341	0.00478382	3.49925	0.000485461	0.0253994	-0.691908	NO
CXCR5	0.339314	0.133964	3.4969	0.000489712	0.0255547	-0.699926	NO
APOF	1.30739	0.858436	3.49221	0.000498292	0.0259346	-0.715899	UP
ANKRD55	0.493571	0.353208	3.48	0.000521303	0.0270616	-0.757399	NO
GCGR	0.470237	0.137476	3.45975	0.000561646	0.0290801	-0.825885	NO
AGFG2	0.873222	3.65562	3.45435	0.0005729	0.029538	-0.844104	NO
LTBP4	1.24342	4.26122	3.45328	0.000575153	0.029538	-0.847709	UP
MST1	1.16248	1.82244	3.45307	0.000575585	0.029538	-0.848398	UP
COL8A2	-1.87869	5.25137	-3.45268	0.000576416	0.029538	-0.849723	DOWN
COL4A3	0.541687	0.373997	3.44256	0.000598171	0.0305384	-0.883734	NO
SCN9A	0.369875	0.284524	3.44205	0.000599296	0.0305384	-0.885458	NO
XG	-1.29933	2.29752	-3.44148	0.000600534	0.0305384	-0.887353	DOWN
MINAR2	0.146355	0.0496525	3.42969	0.000626946	0.0317779	-0.92685	NO
CIB4	0.552481	0.222438	3.42919	0.000628097	0.0317779	-0.928532	NO
CSNK1A1L	0.0650155	0.0392487	3.42393	0.000640244	0.0322438	-0.946104	NO
ERFL	0.744751	0.692604	3.42361	0.000640981	0.0322438	-0.947159	NO
LRCOL1	0.534094	0.259836	3.42311	0.000642158	0.0322438	-0.948842	NO
SLC24A2	-1.2406	1.29346	-3.41964	0.000650319	0.0325667	-0.960425	DOWN
MUC12	0.186103	0.071946	3.41899	0.000651856	0.0325667	-0.96259	NO
KLKB1	0.555542	0.505997	3.41767	0.000655001	0.032642	-0.967003	NO
ADAM2	0.821762	0.161714	3.41489	0.00066163	0.0328901	-0.976238	NO
VSX1	0.443731	0.210741	3.41245	0.000667536	0.0331012	-0.984387	NO
KIAA1549L	-1.33776	1.98066	-3.40731	0.000680101	0.0336405	-1.00148	DOWN
CTTN	1.08492	7.14278	3.40619	0.000682844	0.0336926	-1.00517	UP
GJA5	-1.25182	3.63446	-3.4051	0.000685567	0.0337435	-1.00882	DOWN
PRRX1	-1.57147	5.24133	-3.40084	0.000696207	0.0341827	-1.02294	DOWN
AOC2	0.793082	1.04451	3.39967	0.000699177	0.0342442	-1.02684	NO
ST8SIA5	0.184931	0.110477	3.39848	0.000702187	0.0343074	-1.03078	NO
MAG	1.24849	0.943099	3.39551	0.000709777	0.0345934	-1.04063	UP
TNFSF14	0.905515	1.06944	3.39188	0.000719127	0.0349636	-1.05262	NO
INHBE	0.504413	0.146102	3.38905	0.000726524	0.0352373	-1.06199	NO
DNASE1L1	0.703328	3.15074	3.38793	0.000729456	0.0352696	-1.06568	NO
SLC22A9	0.117781	0.0442833	3.38745	0.000730729	0.0352696	-1.06728	NO
REN	0.644132	0.475212	3.38378	0.000740468	0.0356534	-1.07941	NO
DEFB135	0.139159	0.0228122	3.38292	0.000742745	0.0356768	-1.08222	NO
CAPN3	0.47706	0.506565	3.38191	0.000745465	0.0357214	-1.08557	NO
AC073082.1	0.0299616	0.00783245	3.37847	0.000754755	0.0360798	-1.09691	NO
INMT	1.37345	1.91894	3.3768	0.000759299	0.0362102	-1.10241	UP
KANK4	-1.83393	2.60964	-3.37225	0.000771826	0.0367198	-1.11739	DOWN
OR2T33	0.0414645	0.0145394	3.37091	0.000775547	0.0368089	-1.12179	NO
OR6S1	0.0676029	0.0124299	3.3689	0.000781176	0.036988	-1.12841	NO
PITPNM1	1.13782	3.82571	3.36497	0.000792275	0.0374247	-1.14133	UP
RPS6KL1	1.06147	1.86135	3.36129	0.000802785	0.0378315	-1.15339	UP
VWCE	0.553371	0.613707	3.35839	0.000811158	0.0381359	-1.16288	NO
MAPK12	1.01002	1.74465	3.34611	0.00084758	0.0397545	-1.20306	UP
TRIM61	0.45297	0.630131	3.34441	0.000852741	0.0399027	-1.20862	NO
SNX32	0.61328	0.703412	3.3395	0.000867784	0.0405115	-1.22461	NO
OR51E1	-0.785848	1.38866	-3.33755	0.000873834	0.0406986	-1.23096	NO
ISM1	-1.61623	3.26892	-3.33306	0.000887905	0.0412576	-1.24556	DOWN
SLC41A2	-1.18805	3.42357	-3.33212	0.000890876	0.0412993	-1.24862	DOWN
PRLH	1.06532	0.7216	3.32575	0.000911295	0.042129	-1.26933	UP
KRT6B	-3.28206	3.53899	-3.32522	0.000912998	0.042129	-1.27104	DOWN
SLC25A42	0.782428	3.19918	3.31328	0.000952478	0.0438492	-1.30972	NO
PLA2G4D	0.506476	0.282563	3.31117	0.000959626	0.0440765	-1.31655	NO
NEK3	0.787165	2.97249	3.31008	0.000963309	0.0441439	-1.32004	NO
CT45A1	0.758116	0.100535	3.30675	0.000974729	0.0445648	-1.33081	NO
PEAK3	0.499884	0.680948	3.30275	0.0009886	0.0450955	-1.34371	NO
NTS	1.9092	0.683639	3.30077	0.000995551	0.0452368	-1.35011	UP
HMX3	1.18494	0.489135	3.30057	0.000996235	0.0452368	-1.35073	UP
CYSLTR2	0.696052	0.943229	3.29678	0.00100965	0.0455829	-1.36295	NO
C9orf50	0.321335	0.302274	3.29651	0.0010106	0.0455829	-1.3638	NO
GPR15	0.976698	0.601381	3.29648	0.00101072	0.0455829	-1.36391	NO
NPIPB8	0.0720234	0.0421019	3.29532	0.00101487	0.0456666	-1.36765	NO
PRR9	0.229528	0.0422183	3.29324	0.0010223	0.0458976	-1.37431	NO
BHLHE41	-1.55108	4.93996	-3.29212	0.00102635	0.0459759	-1.37792	DOWN
SPATA25	0.837588	1.47148	3.28169	0.0010647	0.0475866	-1.41139	NO
CPO	0.717585	0.885279	3.27002	0.00110913	0.0494616	-1.44868	NO
AMBP	1.5895	1.47938	3.2693	0.00111196	0.0494773	-1.45101	UP
GCHFR	0.392348	0.490006	3.2621	0.00114027	0.0506241	-1.47393	NO
FAM216B	0.438039	0.129008	3.25941	0.00115104	0.0509887	-1.4825	NO
GSTA4	1.22204	4.84295	3.25233	0.00117982	0.0520592	-1.505	NO
SH3PXD2B	-1.12307	5.17804	-3.25202	0.0011811	0.0520592	-1.50599	NO
MT1HL1	0.213404	0.0500928	3.25147	0.00118338	0.0520592	-1.50775	NO
CDHR5	0.438614	0.210282	3.24972	0.00119059	0.0520592	-1.51329	NO
CDH17	0.378516	0.315803	3.24951	0.00119147	0.0520592	-1.51396	NO
KCTD8	0.255179	0.0812143	3.24923	0.00119264	0.0520592	-1.51485	NO
COL17A1	-2.49788	2.96959	-3.24899	0.00119363	0.0520592	-1.5156	NO
MMP16	-1.40068	2.07489	-3.2484	0.0011961	0.0520592	-1.51749	NO
KRT14	-3.71023	5.25793	-3.24452	0.00121232	0.0526501	-1.52976	NO
CYP2C8	1.08135	0.819007	3.23218	0.00126542	0.0548366	-1.5688	NO
MMP14	-1.44089	8.21202	-3.22969	0.00127639	0.054999	-1.57666	NO
LCN12	1.4432	1.62139	3.22968	0.00127642	0.054999	-1.57668	NO
CPXM1	-1.77558	5.13014	-3.22945	0.00127744	0.054999	-1.57741	NO
TIMP1	1.11464	9.38566	3.22543	0.00129535	0.0556498	-1.59008	NO
H3-2	0.403596	0.351258	3.22218	0.00130996	0.0561564	-1.60029	NO
ROR2	-1.35142	3.68422	-3.22153	0.00131293	0.056163	-1.60235	NO
H3C13	0.897628	0.729325	3.22038	0.00131815	0.0562654	-1.60596	NO
PARM1	1.50567	4.22901	3.2184	0.00132721	0.0564533	-1.61219	NO
CDK18	1.25773	3.31831	3.21818	0.00132821	0.0564533	-1.61288	NO
ELL	0.577921	3.9902	3.21391	0.00134794	0.0571699	-1.6263	NO
COA1	0.545065	3.64162	3.20387	0.00139534	0.0590544	-1.65773	NO
COL10A1	-2.40893	6.28509	-3.20322	0.00139846	0.0590613	-1.65976	NO
S100A4	-1.27926	7.81896	-3.2006	0.00141113	0.0594702	-1.66796	NO
NR1I3	0.465511	0.712979	3.19851	0.0014213	0.0597727	-1.6745	NO
DGKA	0.901383	3.13805	3.19507	0.00143821	0.0603562	-1.68524	NO
SPOCK3	0.498765	0.189909	3.19336	0.00144667	0.0605838	-1.69058	NO
BHMT	0.257984	0.136011	3.19063	0.00146026	0.0610247	-1.69907	NO
HNF1B	0.250086	0.0574615	3.18612	0.001483	0.0618456	-1.71312	NO
PCID2	0.676226	4.44569	3.1803	0.00151282	0.0629139	-1.73121	NO
HGFAC	0.633906	0.437606	3.17947	0.00151716	0.0629139	-1.73381	NO
ASPN	-2.34517	6.44095	-3.17929	0.00151809	0.0629139	-1.73437	NO
AKR1C4	0.167066	0.0793777	3.17859	0.00152171	0.0629333	-1.73653	NO
CYP2W1	0.502187	0.167293	3.17661	0.00153204	0.0631539	-1.74267	NO
MT1H	1.18486	0.809374	3.17586	0.00153595	0.0631539	-1.74499	NO
CT45A3	0.12737	0.0146612	3.17521	0.0015394	0.0631539	-1.74703	NO
SEL1L2	0.197625	0.0761885	3.17515	0.00153972	0.0631539	-1.74722	NO
NPY5R	1.67598	0.880206	3.17183	0.00155727	0.0637425	-1.75751	NO
TLR10	1.07738	1.22151	3.17071	0.0015632	0.0638542	-1.76096	NO
PLCXD2	0.539006	0.626398	3.16568	0.00159021	0.0648247	-1.77652	NO
TMEM158	-1.82877	3.47556	-3.16331	0.00160311	0.0651328	-1.78385	NO
CCL20	1.34348	1.2681	3.16288	0.00160546	0.0651328	-1.78518	NO
FDX1	0.663569	4.20231	3.16249	0.00160757	0.0651328	-1.78637	NO
P2RX6	0.420085	0.260043	3.1609	0.00161633	0.0652459	-1.7913	NO
CD55	-1.16631	5.61448	-3.16079	0.00161691	0.0652459	-1.79163	NO
OR8A1	0.168832	0.0335921	3.15959	0.00162352	0.0653803	-1.79533	NO
P4HA3	-1.29596	3.00382	-3.15893	0.00162716	0.0653946	-1.79736	NO
REG1A	0.625219	0.0777328	3.15729	0.00163626	0.0656281	-1.80243	NO
RBP5	1.49951	2.66986	3.15219	0.00166485	0.0665844	-1.81814	NO
AC004593.2	0.0149732	0.00360414	3.15185	0.00166678	0.0665844	-1.8192	NO
ASIC2	0.916301	0.397347	3.14716	0.00169352	0.0675171	-1.83363	NO
AC119396.1	0.735227	0.774786	3.14362	0.00171393	0.0681946	-1.8445	NO
KRTAP5-6	0.288726	0.138263	3.14146	0.00172651	0.0684505	-1.85113	NO
ZNF275	0.810228	3.6757	3.14134	0.00172723	0.0684505	-1.85151	NO
HAO1	0.625414	0.141586	3.13742	0.00175025	0.06913	-1.86352	NO
ARGLU1	0.968121	5.42045	3.13724	0.00175131	0.06913	-1.86407	NO
IRX1	-2.1416	2.42885	-3.13456	0.00176726	0.0696218	-1.87229	NO
FIBIN	-1.58759	4.38907	-3.12759	0.00180928	0.0711365	-1.89359	NO
FGB	1.76449	0.627865	3.12545	0.00182242	0.071512	-1.90015	NO
PAPLN	1.10392	2.37272	3.11839	0.00186622	0.0730869	-1.92167	NO
FBXO24	0.260496	0.426886	3.11648	0.00187827	0.073333	-1.9275	NO
AHRR	0.105132	0.0740413	3.11623	0.00187986	0.073333	-1.92826	NO
MFAP2	-1.48284	4.88894	-3.11518	0.00188647	0.0734471	-1.93144	NO
SLC22A1	0.43684	0.450559	3.11318	0.00189923	0.0737997	-1.93755	NO
RGS8	0.396293	0.232818	3.10616	0.00194447	0.0754107	-1.95887	NO
PLAU	-1.4591	6.00171	-3.10291	0.00196577	0.0760555	-1.96873	NO
CRIP3	0.567365	0.47497	3.10246	0.00196873	0.0760555	-1.97009	NO
NEURL2	0.390361	0.643606	3.09928	0.00198981	0.0767211	-1.97973	NO
UPB1	0.261546	0.199689	3.09807	0.00199786	0.0768532	-1.98339	NO
TMEM217	0.465998	0.628779	3.09761	0.00200094	0.0768532	-1.98479	NO
OXCT2	0.408657	0.355706	3.09566	0.00201403	0.0771403	-1.99068	NO
CT45A5	0.144996	0.0171215	3.09481	0.00201977	0.0771403	-1.99326	NO
KCNT2	0.453318	0.459114	3.09477	0.00202003	0.0771403	-1.99338	NO
LRRN1	-1.96572	3.11287	-3.09413	0.00202435	0.0771576	-1.99531	NO
CBARP	0.603459	0.849459	3.09299	0.00203203	0.0773025	-1.99874	NO
SALL4	-0.943029	1.52029	-3.08974	0.00205424	0.0779984	-2.00857	NO
C11orf21	0.763252	0.815634	3.08782	0.00206742	0.0783499	-2.01436	NO
TUBB6	-1.14743	5.34079	-3.08392	0.00209445	0.0792234	-2.02611	NO
SIPA1	0.806484	4.9056	3.0796	0.00212485	0.0800911	-2.03914	NO
FDXR	1.10714	3.9784	3.0795	0.00212551	0.0800911	-2.03942	NO
CCDC134	0.815896	2.83014	3.07867	0.00213141	0.0800911	-2.04193	NO
RCBTB1	0.917839	4.74703	3.07805	0.00213584	0.0800911	-2.04381	NO
FCAMR	0.662562	0.233633	3.07782	0.00213748	0.0800911	-2.0445	NO
LGALS4	0.631566	0.587451	3.07667	0.00214562	0.080126	-2.04794	NO
TRPV3	0.705098	0.479821	3.07656	0.00214645	0.080126	-2.04829	NO
FOXH1	0.462541	0.417417	3.07553	0.00215381	0.0802505	-2.05138	NO
AC006254.1	0.297854	0.366978	3.07461	0.00216041	0.0803151	-2.05415	NO
MT3	0.719349	0.358427	3.07416	0.0021636	0.0803151	-2.05548	NO
SSC4D	0.840411	1.7088	3.06548	0.00222687	0.0823597	-2.08154	NO
KIF26B	-1.34056	2.96988	-3.06547	0.00222694	0.0823597	-2.08157	NO
APOM	0.850481	2.51608	3.06423	0.00223609	0.0825447	-2.08527	NO
SUPT20H	0.745545	3.86588	3.05391	0.00231374	0.0852534	-2.11611	NO
C16orf82	0.0356845	0.00776279	3.05176	0.00233025	0.0856571	-2.12253	NO
AC069444.2	0.0183689	0.00351993	3.05137	0.00233329	0.0856571	-2.12371	NO
BEND4	0.284985	0.107864	3.05004	0.00234355	0.08576	-2.12767	NO
CD24	-2.10636	9.48194	-3.04989	0.0023447	0.08576	-2.12812	NO
HBA2	1.63835	2.1646	3.04926	0.00234958	0.0857814	-2.13	NO
AC008763.4	0.0148637	0.00252403	3.04821	0.00235775	0.085922	-2.13313	NO
ZNF521	-1.38912	3.58857	-3.04763	0.00236222	0.0859279	-2.13484	NO
ARHGEF1	0.797456	5.0498	3.04452	0.0023866	0.0866566	-2.14411	NO
CR1	0.625219	0.53134	3.04104	0.00241411	0.087496	-2.15445	NO
ADAM12	-1.63269	4.83333	-3.03888	0.00243138	0.0878143	-2.16089	NO
HBE1	0.0202803	0.00193511	3.03884	0.0024317	0.0878143	-2.16101	NO
CALCA	0.627445	0.153286	3.03809	0.00243765	0.0878702	-2.16322	NO
FTCD	0.707926	0.467459	3.03341	0.00247549	0.0890729	-2.17711	NO
CCBE1	0.743359	0.726403	3.03015	0.00250213	0.0898693	-2.18677	NO
LOXL3	0.834725	2.57856	3.02918	0.00251012	0.0899941	-2.18965	NO
EDIL3	-1.73739	4.04558	-3.02369	0.00255568	0.091463	-2.20587	NO
CA4	0.938896	0.526652	3.01202	0.00265519	0.0948541	-2.24032	NO
THY1	-1.13	5.63493	-3.0078	0.002692	0.0959971	-2.25273	NO
USH1G	0.50707	0.323932	3.00341	0.00273084	0.0972081	-2.26563	NO
PODNL1	-1.28916	3.06998	-2.99996	0.00276167	0.0981303	-2.27575	NO
MMP28	-1.09931	2.36655	-2.99781	0.00278105	0.0986432	-2.28205	NO
PRCD	0.336877	0.440649	2.99597	0.00279775	0.0990591	-2.28744	NO
NOX4	-1.06597	2.60555	-2.98704	0.00288012	0.101693	-2.31357	NO
AK4	-1.48783	4.01767	-2.9868	0.00288234	0.101693	-2.31426	NO
UPK3B	0.923343	1.02848	2.98442	0.00290471	0.102086	-2.32122	NO
SPOCK1	-1.61795	4.31391	-2.98436	0.00290524	0.102086	-2.32138	NO
CNDP1	0.255723	0.146268	2.98365	0.00291193	0.102086	-2.32345	NO
MYO15B	1.18915	2.90233	2.98344	0.00291397	0.102086	-2.32409	NO
VCAN	-1.68854	6.03845	-2.98169	0.00293051	0.102486	-2.32918	NO
CTNNA3	0.309081	0.202104	2.98094	0.00293761	0.102554	-2.33136	NO
FGF11	0.158729	0.126936	2.97834	0.00296247	0.103241	-2.33894	NO
FMN2	0.426677	0.251668	2.97733	0.00297219	0.103399	-2.34189	NO
HAMP	0.829358	1.28275	2.97663	0.00297891	0.103452	-2.34392	NO
GPM6B	-1.292	2.95633	-2.97386	0.00300566	0.1042	-2.35196	NO
UBQLNL	0.542178	0.698578	2.97258	0.00301813	0.10445	-2.35569	NO
MYO7A	1.01578	1.61725	2.96938	0.00304955	0.105224	-2.36501	NO
RSAD2	-1.63074	4.30946	-2.96922	0.00305104	0.105224	-2.36544	NO
NKX3-2	-0.988556	1.19899	-2.96568	0.00308613	0.10625	-2.37573	NO
ATP6V1B1	0.808239	0.743093	2.96356	0.00310731	0.106795	-2.38188	NO
GUCY2F	0.0555972	0.0153402	2.96241	0.00311882	0.106886	-2.3852	NO
ARSI	-1.18725	2.39697	-2.96201	0.00312281	0.106886	-2.38635	NO
LMBR1L	0.594308	3.79128	2.96169	0.00312605	0.106886	-2.38729	NO
MYBPC2	0.663905	0.369612	2.9611	0.00313199	0.106906	-2.38899	NO
AL512506.3	0.0765291	0.0541766	2.95986	0.00314452	0.10711	-2.39258	NO
TXNDC2	0.152196	0.152368	2.95945	0.00314871	0.10711	-2.39378	NO
CD19	1.31382	1.1088	2.958	0.00316346	0.107428	-2.39798	NO
MRPS24	0.258756	0.317459	2.95332	0.00321143	0.108872	-2.4115	NO
CHRNA1	-0.756875	0.909944	-2.95182	0.00322689	0.10921	-2.41582	NO
ITGBL1	-1.45019	3.28494	-2.95032	0.00324249	0.109552	-2.42016	NO
ZNF716	0.370873	0.0919362	2.94934	0.00325269	0.109588	-2.42298	NO
VPREB3	1.48947	1.8843	2.94917	0.00325453	0.109588	-2.42349	NO
ALKAL2	1.18254	0.647939	2.94708	0.00327641	0.110138	-2.4295	NO
PPIE	0.566832	3.84204	2.94458	0.00330274	0.110836	-2.43669	NO
PLAC8	1.06632	1.35685	2.94331	0.00331623	0.111018	-2.44036	NO
FAM122B	0.779088	5.03101	2.94302	0.0033193	0.111018	-2.44119	NO
KLK5	-2.74498	2.81609	-2.94224	0.0033276	0.11111	-2.44343	NO
EGFL6	-1.388	2.41131	-2.94152	0.00333528	0.11118	-2.4455	NO
GPR85	-0.440088	0.821632	-2.93844	0.00336838	0.112096	-2.45437	NO
DMRTC1B	0.0917603	0.0407927	2.93513	0.00340416	0.113098	-2.46386	NO
KCNH2	1.41857	1.37439	2.93278	0.00342983	0.113761	-2.4706	NO
SLC17A1	0.163372	0.0246599	2.93123	0.00344694	0.113998	-2.47507	NO
OPCML	0.54611	0.405979	2.93109	0.00344843	0.113998	-2.47546	NO
OR8B12	0.038891	0.00612524	2.9278	0.0034848	0.11501	-2.48487	NO
SIDT2	0.770182	4.5762	2.91735	0.00360285	0.118709	-2.51477	NO
OSR2	1.49451	3.54376	2.91389	0.00364262	0.119822	-2.52461	NO
NAXD	0.706335	6.03162	2.90892	0.00370067	0.121531	-2.53879	NO
PCDHAC2	0.479973	0.435013	2.90617	0.00373307	0.122393	-2.5466	NO
TRPC4	0.301825	0.407869	2.9052	0.00374454	0.122567	-2.54935	NO
MMP10	-1.92258	2.25551	-2.90088	0.00379617	0.124054	-2.56163	NO
KRTAP5-4	0.103255	0.0449246	2.89975	0.00380977	0.124197	-2.56483	NO
CFI	0.767658	1.26143	2.89948	0.00381301	0.124197	-2.5656	NO
SPON1	-1.67771	4.61335	-2.89809	0.00382986	0.124542	-2.56955	NO
TMEM239	0.0426486	0.0118086	2.89621	0.00385267	0.12508	-2.57487	NO
SLC14A2	0.745571	0.487724	2.89564	0.00385961	0.125102	-2.57648	NO
FRMPD2	0.393173	0.261248	2.89357	0.00388488	0.125716	-2.58233	NO
TFR2	1.09443	1.49818	2.89096	0.0039171	0.126553	-2.58972	NO
MYH13	-0.269463	0.323401	-2.88559	0.003984	0.128507	-2.60489	NO
FAM180A	-1.15545	2.12484	-2.88268	0.00402074	0.129482	-2.61311	NO
MRC2	-1.27055	5.95231	-2.88162	0.00403415	0.129705	-2.61609	NO
DCAF4L2	0.606638	0.101943	2.87847	0.00407436	0.130786	-2.62497	NO
IL7	0.669751	1.04339	2.87585	0.00410807	0.131656	-2.63235	NO
GALT	0.712174	2.63189	2.87423	0.00412908	0.132117	-2.63691	NO
COL8A1	-1.54024	4.9286	-2.87182	0.00416043	0.132834	-2.64368	NO
ZNF544	-0.679736	3.97797	-2.87111	0.00416966	0.132834	-2.64566	NO
AP000944.5	0.109383	0.12569	2.87065	0.00417567	0.132834	-2.64695	NO
CCDC171	-0.494448	1.29245	-2.87047	0.00417813	0.132834	-2.64748	NO
MXRA5	-1.48265	6.68352	-2.86843	0.00420497	0.133474	-2.65321	NO
TMEM225	0.0266388	0.00428403	2.86663	0.0042287	0.134014	-2.65824	NO
SBF1	0.805091	4.54712	2.86216	0.00428837	0.13569	-2.67077	NO
LYNX1	1.49525	2.88432	2.85176	0.00443017	0.139954	-2.69985	NO
CXorf38	0.574786	4.06899	2.8507	0.00444479	0.140194	-2.7028	NO
C5	0.87158	2.34431	2.84948	0.00446177	0.140394	-2.70621	NO
TH	0.834831	0.465013	2.84923	0.00446524	0.140394	-2.7069	NO
GLIS1	-0.756359	0.983585	-2.84561	0.00451591	0.141571	-2.71698	NO
RAB37	0.87048	1.88681	2.8452	0.0045217	0.141571	-2.71813	NO
CLRN3	0.400567	0.34432	2.84504	0.00452395	0.141571	-2.71857	NO
CDH8	0.303296	0.229834	2.84292	0.00455394	0.142166	-2.72448	NO
RCAN2	-0.912685	3.4889	-2.84268	0.00455725	0.142166	-2.72512	NO
DMXL2	0.858808	2.71758	2.84074	0.00458488	0.142805	-2.73052	NO
CXorf65	0.0740277	0.0360263	2.8401	0.00459413	0.142869	-2.73232	NO
NPBWR1	0.375962	0.138571	2.83642	0.00464699	0.144198	-2.74254	NO
BBS1	0.277346	0.451316	2.83612	0.00465132	0.144198	-2.74337	NO
BTNL2	0.203632	0.115666	2.83471	0.0046717	0.144605	-2.74728	NO
JMJD7-PLA2G4B	0.588625	0.901787	2.83342	0.00469047	0.144952	-2.75086	NO
PPFIA1	0.987031	4.44898	2.83294	0.00469747	0.144952	-2.75219	NO
DNASE1	0.762211	2.44006	2.83194	0.00471212	0.14518	-2.75497	NO
ACE2	0.395198	0.136108	2.83049	0.00473325	0.145587	-2.75896	NO
GALNT2	0.819082	5.05178	2.83004	0.00473994	0.145587	-2.76022	NO
HECW1	0.24486	0.209391	2.82808	0.00476888	0.14625	-2.76566	NO
FAP	-1.39586	4.01437	-2.82676	0.00478836	0.146622	-2.7693	NO
LRCH4	0.628331	2.54174	2.82597	0.00480008	0.146756	-2.77148	NO
KRT5	-3.12792	5.09928	-2.8238	0.00483246	0.147438	-2.77748	NO
FGF18	-0.888224	1.51434	-2.82349	0.00483719	0.147438	-2.77835	NO
HBB	1.73077	3.49813	2.82133	0.00486959	0.148199	-2.78431	NO
SV2C	0.249489	0.16726	2.82059	0.0048807	0.148311	-2.78634	NO
OLFML2B	-1.18524	5.93787	-2.81982	0.00489234	0.148438	-2.78846	NO
FAM177B	0.955132	0.769935	2.81842	0.00491362	0.148857	-2.79234	NO
CLCNKB	0.383699	0.339607	2.81278	0.00499993	0.151036	-2.80787	NO
RASGRP2	0.965288	1.61055	2.81273	0.00500069	0.151036	-2.808	NO
ACRBP	0.638651	1.80572	2.8115	0.00501972	0.151381	-2.81139	NO
GFRA2	0.675631	0.617515	2.81092	0.00502877	0.151425	-2.81299	NO
CR2	1.43696	0.916858	2.80886	0.00506083	0.152161	-2.81866	NO
COL5A3	-1.25775	4.38769	-2.80192	0.00517015	0.155109	-2.83771	NO
LHX9	0.363222	0.109311	2.80165	0.00517444	0.155109	-2.83845	NO
SLC5A12	0.522984	0.178578	2.7964	0.00525857	0.157394	-2.85282	NO
CXCL14	-2.62559	7.21785	-2.79533	0.00527599	0.157679	-2.85577	NO
AL157935.2	0.120723	0.124243	2.79432	0.00529227	0.157928	-2.85851	NO
HMCN1	-1.3261	2.71964	-2.7889	0.00538102	0.160337	-2.87332	NO
SDC1	-1.33302	8.2206	-2.78706	0.00541143	0.161002	-2.87834	NO
PHEX	0.985656	1.62181	2.78585	0.00543155	0.16136	-2.88164	NO
TCTEX1D1	-0.414834	0.673581	-2.78388	0.00546445	0.162046	-2.88702	NO
IBSP	-1.57985	2.14346	-2.7835	0.00547089	0.162046	-2.88807	NO
VPS36	0.680338	4.48253	2.7816	0.00550266	0.162745	-2.89322	NO
CYP4F11	1.53283	2.14155	2.77796	0.0055643	0.164324	-2.90314	NO
SAMD7	0.0592817	0.0158935	2.77314	0.00564674	0.166327	-2.91622	NO
KRTAP5-9	0.562492	0.709743	2.77302	0.00564883	0.166327	-2.91655	NO
RIDA	0.776223	5.43064	2.77227	0.00566172	0.166327	-2.91858	NO
DGKI	-0.543232	0.777813	-2.77205	0.0056655	0.166327	-2.91918	NO
MYCBPAP	0.616874	0.759166	2.7695	0.00570974	0.167379	-2.92609	NO
EML2	0.889603	4.38077	2.76855	0.00572631	0.167619	-2.92867	NO
MMP9	-1.97864	5.76073	-2.76578	0.00577481	0.16879	-2.93617	NO
TPCN2	0.68984	2.2149	2.76411	0.00580439	0.169407	-2.94072	NO
CHST7	0.619581	2.31616	2.75431	0.00597966	0.174096	-2.96716	NO
VILL	0.879719	2.39997	2.75365	0.00599178	0.174096	-2.96896	NO
GCNT3	0.709474	0.351543	2.75363	0.00599206	0.174096	-2.969	NO
TPK1	0.500672	1.37956	2.7532	0.00600001	0.174096	-2.97018	NO
NLGN3	0.570581	1.14478	2.75165	0.00602822	0.174661	-2.97435	NO
TNFRSF13C	1.06546	1.34968	2.75059	0.00604757	0.174967	-2.97719	NO
FST	-1.5985	3.96395	-2.74832	0.0060894	0.175922	-2.98332	NO
PTN	-1.8663	4.5757	-2.74704	0.00611296	0.176347	-2.98675	NO
NETO2	-1.30954	2.87097	-2.74632	0.00612628	0.176476	-2.98868	NO
CAB39L	1.02833	4.46754	2.7442	0.00616566	0.177354	-2.99437	NO
SLC16A11	0.954039	1.08743	2.74011	0.00624243	0.179304	-3.00536	NO
FAM166B	0.97606	1.31722	2.73847	0.00627343	0.179935	-3.00976	NO
MS4A1	1.69392	1.67292	2.7369	0.00630335	0.180533	-3.01398	NO
PAH	0.882959	0.612754	2.73568	0.0063265	0.18087	-3.01723	NO
KEL	0.73863	0.866281	2.73533	0.00633327	0.18087	-3.01818	NO
GLT8D2	-1.24432	4.13056	-2.73257	0.00638606	0.182117	-3.02555	NO
HMX2	0.689689	0.310725	2.73206	0.00639589	0.182137	-3.02692	NO
SLITRK3	0.417839	0.118555	2.72973	0.00644096	0.182866	-3.03315	NO
PLVAP	-0.845846	7.24049	-2.72942	0.006447	0.182866	-3.03398	NO
CLEC17A	0.756836	0.659165	2.72932	0.00644901	0.182866	-3.03426	NO
SPATA9	0.26811	0.496589	2.72862	0.00646256	0.18299	-3.03612	NO
ARMC12	0.601327	0.955427	2.72786	0.00647747	0.183151	-3.03816	NO
RCN3	-1.20826	6.26608	-2.72728	0.00648879	0.183212	-3.03971	NO
EPCAM	-0.98743	8.27882	-2.72533	0.00652683	0.184025	-3.0449	NO
MMRN1	1.30863	1.70412	2.72459	0.0065414	0.184176	-3.04687	NO
GOLGA8N	0.21658	0.322836	2.72307	0.00657137	0.184758	-3.05093	NO
EVPLL	0.158082	0.095021	2.7212	0.00660842	0.185538	-3.05591	NO
COL5A2	-1.49323	7.55425	-2.72032	0.0066259	0.185768	-3.05826	NO
RFX8	-0.587676	1.06992	-2.71902	0.00665176	0.186231	-3.06171	NO
ABHD16A	0.334331	0.840651	2.71604	0.00671169	0.187645	-3.06966	NO
POLD4	0.800366	3.0997	2.71412	0.00675042	0.188384	-3.07476	NO
CYP2C19	0.0333451	0.0107494	2.71379	0.00675704	0.188384	-3.07563	NO
GBP7	0.270724	0.187811	2.71255	0.0067822	0.188682	-3.07893	NO
MME	-1.37346	2.76316	-2.71233	0.00678666	0.188682	-3.07951	NO
ALS2CL	0.850008	2.22033	2.70945	0.00684545	0.190052	-3.08715	NO
CAVIN3	-1.08839	2.89772	-2.70734	0.00688891	0.190992	-3.09276	NO
PACS1	0.586605	5.62194	2.70662	0.00690361	0.191009	-3.09465	NO
CHRNB4	0.414618	0.247054	2.70617	0.006913	0.191009	-3.09585	NO
ACKR4	-0.831861	1.41358	-2.7057	0.00692281	0.191009	-3.09711	NO
SLC51A	0.548288	1.72194	2.70545	0.00692785	0.191009	-3.09775	NO
MAT1A	1.2908	1.1619	2.70399	0.00695816	0.19158	-3.10162	NO
CDX2	0.306364	0.0751451	2.70303	0.00697817	0.191649	-3.10417	NO
STK17A	0.687971	4.23263	2.70295	0.0069799	0.191649	-3.10439	NO
KIF21B	0.8148	1.7146	2.70238	0.00699168	0.191709	-3.10588	NO
COQ8B	0.573361	3.40283	2.70138	0.00701263	0.191794	-3.10853	NO
AGPAT5	-0.813801	4.27499	-2.70132	0.00701402	0.191794	-3.1087	NO
C2orf66	0.457453	0.463744	2.69646	0.00711632	0.194	-3.12153	NO
USP35	1.0041	3.05122	2.69632	0.00711933	0.194	-3.1219	NO
SEPTIN1	0.846154	2.53647	2.69611	0.0071239	0.194	-3.12247	NO
HMGCLL1	0.999428	0.918508	2.69455	0.00715709	0.194638	-3.12658	NO
MCHR1	0.9277	0.994899	2.69167	0.00721861	0.195951	-3.13416	NO
PTPRD	-1.02994	1.74118	-2.69138	0.00722503	0.195951	-3.13495	NO
AZGP1	-2.11373	9.60265	-2.69043	0.00724537	0.19606	-3.13744	NO
GXYLT2	-1.37431	3.87812	-2.69028	0.00724872	0.19606	-3.13785	NO
CCDC102B	0.545598	1.74366	2.68551	0.00735215	0.198588	-3.15038	NO
NAPSA	0.390469	0.572996	2.68204	0.00742845	0.200377	-3.15952	NO
LIPF	0.496918	0.105756	2.68105	0.00745029	0.200695	-3.16211	NO
OR51B4	0.184942	0.0743093	2.68028	0.0074673	0.200881	-3.16413	NO
FOXA3	1.18363	0.820299	2.67947	0.0074852	0.201092	-3.16625	NO
GIMAP5	0.430947	0.456535	2.67799	0.00751822	0.201707	-3.17014	NO
RNASE3	0.242891	0.190753	2.6768	0.00754475	0.202147	-3.17325	NO
RPP40	-0.6807	3.63483	-2.67623	0.00755758	0.202219	-3.17476	NO
TSPYL2	0.755809	4.25652	2.67554	0.00757302	0.20236	-3.17656	NO
ERCC5	0.401661	0.959769	2.67326	0.00762445	0.203453	-3.18255	NO
KERA	-1.03289	1.15656	-2.6727	0.00763696	0.203453	-3.18399	NO
SLC34A1	0.101226	0.0640964	2.67205	0.00765164	0.203453	-3.18569	NO
TCL1A	1.1934	0.868219	2.67189	0.00765535	0.203453	-3.18612	NO
CHRNA4	0.326494	0.0791242	2.67147	0.00766495	0.203453	-3.18723	NO
OR51M1	0.0398965	0.0119709	2.66959	0.00770772	0.204316	-3.19215	NO
MATN3	-1.55594	4.01369	-2.66867	0.00772858	0.204597	-3.19454	NO
CES2	0.645001	4.34167	2.66821	0.00773924	0.204607	-3.19575	NO
RAD9A	0.701582	3.74053	2.66738	0.00775818	0.204786	-3.19791	NO
TAFA2	0.454399	0.579045	2.6669	0.00776915	0.204786	-3.19916	NO
MT1F	1.03116	3.72351	2.66646	0.00777931	0.204786	-3.20032	NO
DNAJC27	0.57603	2.46962	2.66612	0.00778707	0.204786	-3.2012	NO
MAST3	0.640974	3.01135	2.66454	0.00782353	0.205473	-3.20533	NO
PAM16	0.664325	2.36977	2.66363	0.00784469	0.205758	-3.20771	NO
POTEE	0.236788	0.16709	2.6613	0.00789876	0.206904	-3.21378	NO
UPP2	0.261569	0.278724	2.65992	0.00793083	0.207329	-3.21736	NO
SCML1	1.04555	2.44579	2.65959	0.00793861	0.207329	-3.21823	NO
OR8K3	0.10771	0.00872225	2.65927	0.00794619	0.207329	-3.21907	NO
CBLN3	0.754448	2.56044	2.65758	0.0079859	0.208093	-3.22347	NO
KIAA0513	0.73752	3.22042	2.65379	0.00807552	0.210153	-3.23332	NO
COL15A1	-1.05357	5.93395	-2.65322	0.008089	0.21023	-3.2348	NO
NRN1	-1.11512	3.96952	-2.65249	0.00810652	0.210411	-3.23671	NO
NDUFV1	0.733075	6.07555	2.65017	0.00816201	0.211575	-3.24273	NO
CHSY3	-0.868191	2.3329	-2.64738	0.00822929	0.213042	-3.24997	NO
CEACAM21	0.815482	1.62919	2.64346	0.0083245	0.215228	-3.26013	NO
ENGASE	0.798318	3.5882	2.64025	0.00840318	0.216981	-3.26842	NO
PTGDS	0.734604	0.723753	2.63873	0.00844077	0.217669	-3.27236	NO
UNC13D	1.15761	3.30484	2.6372	0.00847866	0.218364	-3.27631	NO
NTM	-1.00461	2.99572	-2.63501	0.00853306	0.219481	-3.28195	NO
SYNGR1	0.979001	4.02751	2.63373	0.00856526	0.219822	-3.28527	NO
NR1I2	0.243868	0.209325	2.6336	0.00856836	0.219822	-3.28559	NO
WFDC3	0.641987	1.04542	2.63293	0.00858528	0.219973	-3.28733	NO
TMEM272	0.224135	0.185079	2.63223	0.00860288	0.220141	-3.28914	NO
EDNRB	1.00527	2.66011	2.63153	0.00862053	0.22031	-3.29094	NO
HVCN1	0.646298	2.03718	2.62929	0.0086772	0.221474	-3.29672	NO
KDF1	-0.696002	5.38746	-2.6277	0.00871757	0.221718	-3.30081	NO
FBLN1	-1.24761	6.43151	-2.62752	0.00872203	0.221718	-3.30126	NO
BEST1	0.478837	1.16163	2.62743	0.00872452	0.221718	-3.30151	NO
RBM4	0.694121	3.22067	2.62716	0.00873126	0.221718	-3.30219	NO
PRICKLE1	-0.89388	2.44795	-2.62349	0.00882524	0.22382	-3.31163	NO
NADK	0.533336	5.23358	2.62143	0.00887837	0.224881	-3.31692	NO
SERPINA4	0.596654	0.437396	2.61847	0.00895528	0.226541	-3.32451	NO
ADAMTS13	0.777737	1.86157	2.6161	0.00901732	0.227777	-3.33059	NO
TKFC	0.720908	4.41853	2.61573	0.00902699	0.227777	-3.33154	NO
TMEM179	0.952115	0.490412	2.61388	0.00907579	0.228719	-3.33629	NO
PHYKPL	0.624488	3.48912	2.61108	0.00915005	0.230194	-3.34346	NO
MND1	0.109542	0.0887105	2.6108	0.00915741	0.230194	-3.34417	NO
HSPA12B	-0.95402	3.37757	-2.60971	0.00918638	0.230631	-3.34695	NO
PPM1M	0.595238	4.42556	2.60201	0.00939405	0.235549	-3.36662	NO
SNX21	0.693863	3.67338	2.60074	0.0094287	0.23612	-3.36986	NO
HYLS1	-0.682094	3.94433	-2.59881	0.00948137	0.236627	-3.37476	NO
ARMH2	0.0898264	0.0409114	2.59841	0.00949228	0.236627	-3.37577	NO
SNAP91	0.470205	0.272408	2.5984	0.00949257	0.236627	-3.3758	NO
DOK4	0.694928	3.61491	2.5981	0.00950103	0.236627	-3.37658	NO
CDH6	-0.556155	1.33834	-2.59783	0.00950827	0.236627	-3.37725	NO
H3Y1	0.548962	0.220798	2.59622	0.0095527	0.237165	-3.38135	NO
GIP	0.319785	0.112464	2.59618	0.00955371	0.237165	-3.38144	NO
LXN	0.827734	5.22425	2.59445	0.00960181	0.238063	-3.38586	NO
PRAP1	0.132078	0.0750438	2.59377	0.00962073	0.238157	-3.38759	NO
RELN	0.779327	0.65654	2.59345	0.00962952	0.238157	-3.38839	NO
PPP1R32	0.668088	1.8287	2.59157	0.00968194	0.239053	-3.39317	NO
ACTR1B	0.517172	6.28436	2.59113	0.00969442	0.239053	-3.3943	NO
TMIGD2	0.632575	0.679306	2.59063	0.00970837	0.239053	-3.39556	NO
SULT1A2	0.511813	0.560724	2.59044	0.00971369	0.239053	-3.39605	NO
RGS7BP	0.446982	0.390655	2.58925	0.00974709	0.239439	-3.39906	NO
RTL9	0.455165	0.358982	2.58902	0.00975341	0.239439	-3.39963	NO
FCRL2	0.64741	0.483038	2.58598	0.00983951	0.241002	-3.40736	NO
EBF2	-0.698214	1.38681	-2.58592	0.00984126	0.241002	-3.40751	NO
PYROXD2	0.876428	3.05985	2.58468	0.00987629	0.241563	-3.41064	NO
AMN	0.46925	0.33409	2.58182	0.00995815	0.242989	-3.41789	NO
CCS	0.796363	5.56118	2.58133	0.00997204	0.242989	-3.41911	NO
CDADC1	0.461605	2.9352	2.58105	0.0099801	0.242989	-3.41982	NO
TRIM59	-0.675276	2.6671	-2.58094	0.00998334	0.242989	-3.42011	NO
GPM6A	1.0551	0.594338	2.57771	0.0100765	0.244957	-3.42826	NO
OR1A1	0.0164051	0.00329752	2.57666	0.010107	0.245399	-3.43092	NO
ADH6	0.19749	0.198123	2.57542	0.010143	0.245974	-3.43404	NO
HEY2	-1.26984	3.08919	-2.57386	0.0101886	0.24678	-3.43798	NO
GOLGA8J	0.0196077	0.00503499	2.56948	0.0103176	0.249419	-3.44903	NO
MOBP	0.0871389	0.0486599	2.56918	0.0103263	0.249419	-3.44977	NO
ABO	1.15866	1.43123	2.56889	0.0103351	0.249419	-3.45052	NO
TDGF1	0.239016	0.1855	2.56829	0.0103529	0.249546	-3.45202	NO
SYT2	0.249982	0.275519	2.56729	0.0103826	0.249959	-3.45453	NO
NUPR2	-1.78411	3.64011	-2.56513	0.010447	0.251207	-3.45997	NO
PCBP3	0.675484	0.774848	2.56267	0.0105207	0.252675	-3.46613	NO
HEPH	-0.989275	3.5566	-2.55709	0.01069	0.256431	-3.48013	NO
AFF2	0.484285	0.475806	2.55505	0.0107524	0.257619	-3.48524	NO
JRK	0.764286	2.86465	2.55404	0.0107836	0.258055	-3.48777	NO
AIP	0.654375	6.54935	2.55307	0.0108134	0.258305	-3.4902	NO
IL2	0.264936	0.22622	2.55286	0.0108199	0.258305	-3.49073	NO
FAT2	-1.17442	1.32937	-2.55153	0.0108611	0.258977	-3.49405	NO
OR56B4	0.115851	0.0896599	2.5478	0.0109771	0.26143	-3.50337	NO
EPYC	-1.6206	2.04574	-2.54714	0.0109978	0.261612	-3.50502	NO
NR5A2	0.675675	1.40652	2.54587	0.0110376	0.262245	-3.50818	NO
TNFRSF13B	0.631123	0.528912	2.54171	0.0111691	0.265054	-3.51856	NO
AP2A1	0.570588	5.40011	2.5377	0.0112972	0.267773	-3.52854	NO
CDKL4	0.209811	0.153571	2.53591	0.0113548	0.268756	-3.533	NO
NINJ2	-0.854666	3.25456	-2.53535	0.0113727	0.268756	-3.53438	NO
CPT1B	0.299357	0.405478	2.53515	0.0113791	0.268756	-3.53487	NO
EVA1A	-0.900843	2.85486	-2.53416	0.0114111	0.269194	-3.53733	NO
ACOT11	0.499315	0.787478	2.5337	0.0114262	0.26923	-3.53848	NO
CDH13	-0.746979	1.77945	-2.53054	0.0115289	0.271331	-3.54632	NO
MTARC2	0.963965	4.53435	2.52993	0.011549	0.271483	-3.54784	NO
FCRLA	1.0204	1.08589	2.52912	0.0115756	0.271787	-3.54986	NO
STX1B	0.71149	1.25764	2.52446	0.0117292	0.274837	-3.56139	NO
ST14	-0.852496	7.01008	-2.52434	0.011733	0.274837	-3.56168	NO
STPG2	0.120304	0.166796	2.52327	0.0117687	0.275349	-3.56433	NO
GALNT9	0.159577	0.0659939	2.52168	0.0118215	0.276051	-3.56825	NO
ALDH8A1	0.576195	0.875633	2.52154	0.0118264	0.276051	-3.56861	NO
ENTPD8	1.31973	1.8949	2.52042	0.0118637	0.276597	-3.57136	NO
HTR2B	0.74571	1.25081	2.51898	0.011912	0.2774	-3.57492	NO
CAMK1G	0.391449	0.447265	2.51821	0.0119382	0.277482	-3.57684	NO
SOX10	-2.32906	2.47284	-2.51796	0.0119465	0.277482	-3.57745	NO
CFP	0.159066	0.210661	2.51741	0.011965	0.277482	-3.5788	NO
IGFBPL1	-1.14182	1.49697	-2.51723	0.0119712	0.277482	-3.57925	NO
TXK	0.505341	0.679727	2.51664	0.011991	0.27757	-3.5807	NO
GIMAP2	0.917751	3.99091	2.51629	0.0120029	0.27757	-3.58156	NO
FCHO1	0.927916	1.95252	2.51527	0.0120375	0.277654	-3.58408	NO
CLK3	0.409089	3.08912	2.51521	0.0120395	0.277654	-3.58423	NO
HOXD8	1.13314	3.00767	2.51495	0.0120483	0.277654	-3.58486	NO
CLN3	0.431658	0.607363	2.51453	0.0120627	0.277664	-3.58591	NO
ISYNA1	1.05586	5.96244	2.51365	0.0120925	0.278029	-3.58806	NO
SYNGAP1	0.716585	3.20487	2.50978	0.0122252	0.280756	-3.5976	NO
RNASE4	0.566172	0.984104	2.50742	0.0123064	0.282298	-3.60339	NO
SRGAP3	0.604042	1.6103	2.50664	0.0123336	0.282595	-3.60532	NO
DHODH	0.458838	2.67959	2.50538	0.0123773	0.283271	-3.60841	NO
COL6A1	-1.21873	8.65744	-2.50445	0.0124098	0.28369	-3.6107	NO
OR4A16	0.0208456	0.00273746	2.50347	0.0124441	0.284147	-3.61311	NO
TTC24	0.418306	0.30895	2.50278	0.0124682	0.284373	-3.6148	NO
PRPF40B	0.532828	1.94518	2.50115	0.0125254	0.28535	-3.61879	NO
ST3GAL4	0.784142	4.35239	2.5003	0.0125551	0.2857	-3.62086	NO
IQCN	0.828838	1.51486	2.49805	0.0126346	0.287182	-3.62638	NO
MYBPC3	0.229334	0.144871	2.49553	0.0127245	0.288894	-3.63256	NO
PPEF1	-0.819028	1.81773	-2.49507	0.0127407	0.288934	-3.63367	NO
ACOT8	0.478934	3.66785	2.49362	0.0127927	0.289783	-3.63723	NO
STAMBPL1	0.567723	1.79391	2.48866	0.0129715	0.293499	-3.64934	NO
GOLGA8R	0.167627	0.231476	2.48655	0.013048	0.294897	-3.65447	NO
PRRT1	0.745304	1.8606	2.484	0.0131415	0.296452	-3.6607	NO
GRID2IP	0.45837	0.947407	2.48386	0.0131466	0.296452	-3.66104	NO
CCDC42	0.138593	0.125064	2.47708	0.0133974	0.301766	-3.67751	NO
BSPRY	-0.968487	6.1821	-2.47473	0.0134855	0.302896	-3.68323	NO
FGF21	0.451379	0.125643	2.47436	0.0134994	0.302896	-3.68412	NO
DNHD1	0.520916	1.28387	2.47422	0.0135045	0.302896	-3.68445	NO
ZMYM3	0.569807	4.76479	2.47412	0.0135083	0.302896	-3.6847	NO
APOBEC3D	0.33158	0.509298	2.47078	0.0136344	0.304905	-3.69279	NO
PKD1L3	0.071761	0.104834	2.47065	0.0136391	0.304905	-3.6931	NO
C11orf80	0.790981	4.08948	2.47053	0.0136438	0.304905	-3.69339	NO
RASSF5	0.909497	3.60413	2.46995	0.0136659	0.305057	-3.6948	NO
CCDC192	0.340995	0.617019	2.46702	0.0137775	0.306999	-3.70189	NO
CPT1A	0.950127	5.65086	2.46686	0.0137837	0.306999	-3.70228	NO
MYH4	-0.12659	0.134603	-2.46387	0.0138985	0.309064	-3.70951	NO
SYNDIG1	-1.35732	3.04934	-2.46364	0.0139074	0.309064	-3.71006	NO
ADCY6	0.863322	4.70523	2.46175	0.0139806	0.310344	-3.71463	NO
C1QTNF3	-1.20669	3.1728	-2.46003	0.0140472	0.311158	-3.71877	NO
MROH2B	0.0665424	0.0221015	2.46	0.0140485	0.311158	-3.71885	NO
COL1A2	-1.44743	10.1438	-2.45776	0.0141361	0.312605	-3.72426	NO
ALDH5A1	0.915018	3.59272	2.45752	0.0141452	0.312605	-3.72482	NO
SCAP	0.5245	5.64015	2.45673	0.0141763	0.312862	-3.72673	NO
NPIPA3	0.455728	0.282268	2.45612	0.0142002	0.312862	-3.7282	NO
ZC3H12A	0.859777	4.15199	2.45603	0.0142039	0.312862	-3.72842	NO
S100A12	0.767938	0.592147	2.45481	0.0142518	0.313426	-3.73135	NO
ALDH1L2	-0.998055	2.80179	-2.45458	0.0142609	0.313426	-3.73191	NO
TACSTD2	-1.24905	8.93279	-2.45295	0.0143251	0.31449	-3.73582	NO
SHISA2	-2.09854	3.82867	-2.45248	0.014344	0.314557	-3.73696	NO
GRIA4	0.572818	0.380276	2.44967	0.0144558	0.316662	-3.74372	NO
RMDN2	0.469193	1.5228	2.449	0.0144823	0.316895	-3.74531	NO
SLC16A9	0.988925	1.81287	2.4475	0.0145425	0.317589	-3.74892	NO
TUBB2A	-0.86835	5.14644	-2.4472	0.0145547	0.317589	-3.74965	NO
NFATC4	1.10793	4.14968	2.44702	0.0145619	0.317589	-3.75007	NO
DCLK2	-0.816226	2.41544	-2.44599	0.0146034	0.318147	-3.75255	NO
TMEM156	1.0239	1.63442	2.44501	0.0146428	0.318656	-3.75489	NO
HHEX	0.998072	3.46667	2.44422	0.0146747	0.318975	-3.75678	NO
MAP4K2	0.537518	3.60287	2.44363	0.0146987	0.318975	-3.75821	NO
HOGA1	0.492186	0.517632	2.4431	0.01472	0.318975	-3.75946	NO
PTGER3	-1.50606	3.14961	-2.44291	0.0147278	0.318975	-3.75992	NO
FAM131A	0.500782	2.83994	2.44267	0.0147374	0.318975	-3.76049	NO
ZNF75D	0.560206	3.3105	2.44083	0.0148122	0.320246	-3.76489	NO
TREH	0.206176	0.239507	2.43933	0.0148738	0.32123	-3.7685	NO
TNXB	1.05541	1.77727	2.435	0.0150519	0.324718	-3.77884	NO
CYS1	-1.03107	2.73686	-2.43461	0.0150679	0.324718	-3.77976	NO
PGA5	0.0880912	0.0263804	2.42964	0.0152752	0.328828	-3.79163	NO
SELL	1.34086	3.8954	2.42896	0.0153036	0.329086	-3.79324	NO
STAT6	0.656627	6.11089	2.42821	0.0153348	0.329205	-3.79501	NO
KCNJ15	-0.569173	0.817883	-2.42782	0.0153514	0.329205	-3.79595	NO
CSMD2	-0.519284	0.698072	-2.42732	0.0153723	0.329205	-3.79713	NO
LYNX1-SLURP2	0.43728	0.371895	2.42725	0.0153752	0.329205	-3.7973	NO
PYCR2	0.583344	5.29414	2.42669	0.0153991	0.329363	-3.79865	NO
XKR5	0.200591	0.196321	2.42565	0.015443	0.329948	-3.80112	NO
PITPNM3	0.733983	1.41104	2.42421	0.015504	0.330549	-3.80454	NO
TUBB4A	0.767058	0.51545	2.4242	0.0155043	0.330549	-3.80455	NO
CFHR4	0.262664	0.0890349	2.42128	0.0156287	0.332845	-3.81149	NO
RIN1	0.709713	2.45918	2.41907	0.0157237	0.33451	-3.81674	NO
IRX3	-0.915784	6.4322	-2.41374	0.0159541	0.339049	-3.82936	NO
DGKQ	0.642267	4.06544	2.41254	0.0160064	0.339799	-3.8322	NO
H2BE1	0.218235	0.158299	2.41199	0.0160305	0.339855	-3.8335	NO
CETP	0.510503	1.31685	2.41162	0.016047	0.339855	-3.8344	NO
FBLN2	-1.2731	6.35744	-2.41131	0.0160602	0.339855	-3.83511	NO
FJX1	-0.934589	3.99937	-2.40789	0.0162107	0.342676	-3.84319	NO
LTO1	0.763636	3.22313	2.40593	0.0162975	0.344147	-3.84783	NO
SERPINB5	-1.95704	3.01802	-2.40464	0.016355	0.344398	-3.85087	NO
HERC6	-1.26093	3.86554	-2.40461	0.0163564	0.344398	-3.85095	NO
CLDN7	-0.872826	6.67633	-2.4045	0.0163612	0.344398	-3.85121	NO
CYB561A3	0.489071	3.23875	2.40288	0.0164333	0.34553	-3.85501	NO
CYP3A7	0.0592122	0.0572438	2.40197	0.0164739	0.34553	-3.85715	NO
CASP4	0.661187	4.23903	2.40181	0.0164811	0.34553	-3.85753	NO
UQCRC2	0.524285	7.04234	2.40174	0.0164843	0.34553	-3.8577	NO
SPANXN4	0.0342011	0.0039042	2.40003	0.016561	0.346538	-3.86172	NO
RAB1B	0.640103	7.19471	2.3999	0.0165672	0.346538	-3.86204	NO
GPR4	-0.649097	3.30797	-2.39937	0.0165909	0.346669	-3.86328	NO
TNFRSF14	0.784902	4.28903	2.3988	0.0166166	0.346844	-3.86462	NO
OR51B5	0.104134	0.0598844	2.39826	0.0166412	0.346993	-3.8659	NO
SOX17	-0.80489	2.35538	-2.397	0.0166981	0.347817	-3.86886	NO
POTEJ	0.384772	0.185815	2.39405	0.016832	0.350238	-3.87577	NO
KLK7	-1.84323	1.95609	-2.39095	0.016974	0.352033	-3.88305	NO
GRK2	0.603979	5.90315	2.39089	0.0169768	0.352033	-3.88319	NO
MIF4GD	0.636883	4.61701	2.39068	0.0169865	0.352033	-3.88368	NO
TMC8	0.938692	2.94067	2.39032	0.0170031	0.352033	-3.88453	NO
IKZF4	0.557742	2.72762	2.39011	0.0170127	0.352033	-3.88502	NO
C16orf86	0.635387	1.80135	2.3898	0.0170271	0.352033	-3.88575	NO
POR	0.586768	5.6269	2.38914	0.0170576	0.352033	-3.8873	NO
SORT1	-0.70665	5.91734	-2.38887	0.01707	0.352033	-3.88793	NO
ITM2B	0.591656	7.10989	2.38872	0.0170772	0.352033	-3.88829	NO
ACP4	0.322801	0.329289	2.38773	0.0171227	0.352579	-3.89059	NO
PYY	1.20979	1.33557	2.38738	0.017139	0.352579	-3.89142	NO
CRYAB	-1.67886	4.50023	-2.38652	0.0171791	0.352874	-3.89344	NO
COL6A2	-1.14208	8.79638	-2.38631	0.0171887	0.352874	-3.89392	NO
ZPBP	0.0831612	0.061144	2.38556	0.0172235	0.353223	-3.89567	NO
SCT	-1.00175	1.97069	-2.38508	0.017246	0.353322	-3.8968	NO
HTRA3	-1.38093	6.28316	-2.3836	0.0173154	0.35417	-3.90027	NO
CIC	0.623942	5.16766	2.38309	0.017339	0.35417	-3.90145	NO
TLR6	0.809096	2.03904	2.38305	0.0173407	0.35417	-3.90154	NO
MARCHF10	0.472006	0.454497	2.38236	0.0173732	0.354225	-3.90316	NO
MAB21L3	0.362218	0.294088	2.38224	0.017379	0.354225	-3.90345	NO
CDC42SE1	0.584291	6.91886	2.38122	0.017427	0.354639	-3.90583	NO
PLXNB3	0.954804	2.80404	2.38105	0.0174348	0.354639	-3.90622	NO
CCDC69	0.970894	3.7225	2.37886	0.0175381	0.356376	-3.91133	NO
CYB5R3	0.558496	6.75575	2.37833	0.0175632	0.356523	-3.91257	NO
SPACA4	0.69216	0.905335	2.37772	0.0175923	0.356669	-3.914	NO
VPS39	0.546107	5.18676	2.37722	0.0176161	0.356669	-3.91516	NO
TEX22	0.549524	1.004	2.37679	0.0176365	0.356669	-3.91616	NO
TMEM229B	0.986044	3.43769	2.37644	0.0176529	0.356669	-3.91697	NO
CHKB	0.279387	0.45133	2.37607	0.0176709	0.356669	-3.91785	NO
TUBA1A	-0.846303	7.79493	-2.37592	0.0176778	0.356669	-3.91819	NO
ZIM2	0.346488	0.198249	2.37542	0.0177015	0.356787	-3.91935	NO
SYNM	-1.48835	3.56871	-2.37465	0.0177384	0.35717	-3.92115	NO
SUGCT	-0.81348	2.77712	-2.37318	0.0178089	0.357696	-3.92457	NO
CCR7	1.28456	2.77096	2.37281	0.0178267	0.357696	-3.92544	NO
MAP3K12	0.765964	2.75618	2.37275	0.0178293	0.357696	-3.92556	NO
RFLNA	-1.1692	2.25484	-2.37253	0.01784	0.357696	-3.92608	NO
SPEGNB	0.16275	0.162226	2.37223	0.0178543	0.357696	-3.92677	NO
OLFML2A	-0.826246	4.42023	-2.37101	0.0179132	0.358516	-3.92962	NO
EDARADD	-1.39468	2.66441	-2.37047	0.0179392	0.358676	-3.93087	NO
DLG4	0.675211	2.53637	2.36959	0.0179818	0.359167	-3.93292	NO
MIDEAS	0.691617	4.04017	2.36797	0.0180602	0.360143	-3.93668	NO
EHBP1L1	0.730722	4.66393	2.36784	0.0180668	0.360143	-3.93699	NO
PCCA	0.670049	3.1635	2.3672	0.0180976	0.360347	-3.93846	NO
NXN	-0.968525	4.09659	-2.36656	0.0181287	0.360347	-3.93995	NO
PEAR1	0.782762	2.33071	2.36651	0.0181312	0.360347	-3.94007	NO
IL11RA	0.683027	2.64889	2.36581	0.0181652	0.360662	-3.94168	NO
KCNK3	1.21458	1.17465	2.36493	0.0182082	0.361157	-3.94373	NO
ELL3	0.227964	0.356107	2.36391	0.0182584	0.361792	-3.9461	NO
FBXO41	0.743271	3.05765	2.36249	0.0183279	0.362809	-3.94938	NO
CHKB-CPT1B	0.100111	0.107238	2.36184	0.0183601	0.363086	-3.9509	NO
MAP1LC3B2	0.463511	1.66373	2.36093	0.0184051	0.363586	-3.95302	NO
OPRL1	0.315504	0.446067	2.36059	0.0184219	0.363586	-3.9538	NO
CCNJ	-0.65321	3.299	-2.35812	0.0185442	0.365637	-3.95951	NO
POTEI	0.45627	0.372354	2.35723	0.0185883	0.366145	-3.96156	NO
VWA7	0.838397	1.74929	2.35443	0.0187282	0.368151	-3.96803	NO
FGF10	-1.76303	2.09234	-2.35404	0.0187478	0.368151	-3.96893	NO
PPP1R14C	-1.73895	2.22349	-2.35391	0.0187545	0.368151	-3.96924	NO
COL1A1	-1.39153	10.8265	-2.35372	0.018764	0.368151	-3.96968	NO
SERTAD4	-1.11367	4.86244	-2.35255	0.0188225	0.368937	-3.97237	NO
H3-5	0.385175	0.908165	2.35192	0.0188543	0.369196	-3.97382	NO
OPALIN	0.0169357	0.00405867	2.35122	0.0188898	0.369528	-3.97544	NO
OSBPL7	0.671979	2.70043	2.35067	0.0189176	0.369709	-3.97671	NO
JADE1	0.567011	3.59539	2.34898	0.0190034	0.371022	-3.98061	NO
CARD17	0.456936	0.39199	2.34806	0.0190502	0.371572	-3.98273	NO
AP1M2	-0.817419	7.35007	-2.34748	0.0190795	0.37178	-3.98406	NO
EOGT	-0.646192	3.78973	-2.34673	0.0191175	0.372157	-3.98578	NO
GRK5	0.612537	2.88781	2.34633	0.0191381	0.372194	-3.9867	NO
RHOF	0.216068	0.321632	2.34574	0.0191683	0.372419	-3.98806	NO
PLA2G2A	1.93819	2.84081	2.34443	0.0192355	0.373359	-3.99108	NO
PTK7	-1.01204	5.65206	-2.34378	0.0192691	0.373405	-3.99258	NO
ACADS	0.940405	4.39034	2.34365	0.0192753	0.373405	-3.99286	NO
RIPOR2	0.879476	1.83481	2.34226	0.0193472	0.374433	-3.99607	NO
TNNT2	0.314782	0.24504	2.34015	0.0194563	0.375926	-4.00092	NO
TUBGCP6	0.618269	4.15041	2.34004	0.019462	0.375926	-4.00117	NO
CGB2	0.0470828	0.0115134	2.33965	0.0194819	0.375947	-4.00205	NO
CYP4F12	0.843794	0.89232	2.33816	0.0195593	0.377075	-4.00547	NO
KRTAP5-7	0.221361	0.223236	2.33751	0.0195936	0.37737	-4.00697	NO
HAUS7	0.299457	0.434048	2.33698	0.0196213	0.377539	-4.00819	NO
ENTPD1	-0.532191	3.22582	-2.33455	0.0197481	0.379613	-4.01374	NO
TNFRSF10C	0.822262	1.37158	2.33323	0.019818	0.380282	-4.01678	NO
SHISA6	-0.69766	1.00834	-2.33317	0.0198211	0.380282	-4.01692	NO
NAT8	0.383489	0.387556	2.3322	0.0198723	0.380898	-4.01914	NO
PARP15	0.730947	1.21475	2.33097	0.019937	0.381684	-4.02194	NO
GAB2	1.00939	4.36157	2.3307	0.0199516	0.381684	-4.02257	NO
WBP2	0.604068	6.5403	2.32954	0.0200127	0.38215	-4.0252	NO
COG3	0.552891	4.35301	2.32951	0.0200143	0.38215	-4.02527	NO
PODXL2	-1.13646	5.93316	-2.32862	0.0200621	0.382696	-4.02732	NO
RAB8B	0.654536	4.38421	2.32724	0.0201354	0.383727	-4.03046	NO
CYLC2	0.0211288	0.00346527	2.32638	0.0201815	0.384239	-4.03243	NO
SDC2	-1.07742	6.22027	-2.325	0.0202553	0.385154	-4.03557	NO
MICALL2	0.74435	3.57669	2.32476	0.0202682	0.385154	-4.03612	NO
UROC1	0.148985	0.0949073	2.32399	0.0203098	0.385577	-4.03788	NO
HSPB9	0.626597	0.911176	2.3219	0.0204222	0.387341	-4.04263	NO
TMC1	0.237314	0.194503	2.32086	0.0204785	0.387662	-4.045	NO
ADAM28	0.781273	2.07781	2.32072	0.0204862	0.387662	-4.04532	NO
ARMH1	0.601902	1.4357	2.32052	0.0204974	0.387662	-4.04579	NO
MRNIP	0.614847	2.59126	2.31939	0.0205586	0.388301	-4.04835	NO
SULT1B1	0.517765	0.374394	2.31918	0.0205702	0.388301	-4.04884	NO
MAPK8IP3	0.779731	3.92334	2.31863	0.0205997	0.38849	-4.05007	NO
HSPB3	0.539705	0.162779	2.31691	0.0206939	0.389775	-4.054	NO
ST8SIA2	-0.689881	0.779675	-2.31656	0.0207131	0.389775	-4.05479	NO
CTRB2	0.107426	0.0406967	2.316	0.0207434	0.389775	-4.05605	NO
RIPOR1	0.556995	4.49173	2.31596	0.020746	0.389775	-4.05616	NO
OSGIN1	0.843828	2.16933	2.31524	0.0207851	0.390141	-4.05778	NO
TIMD4	0.707522	0.945796	2.31353	0.0208795	0.391544	-4.06167	NO
CCNDBP1	0.612174	4.43923	2.31184	0.0209726	0.392735	-4.0655	NO
SLC10A1	0.202295	0.162718	2.31167	0.0209824	0.392735	-4.0659	NO
IFITM10	0.842165	0.966633	2.30885	0.0211389	0.395201	-4.07228	NO
LEFTY1	0.408883	0.315228	2.30858	0.0211538	0.395201	-4.07289	NO
TP63	-1.35191	2.20347	-2.30711	0.0212362	0.396257	-4.07623	NO
SYT1	1.88583	2.65619	2.30686	0.02125	0.396257	-4.07679	NO
MUC13	0.840714	0.475537	2.30439	0.0213888	0.398472	-4.08238	NO
SFRP5	0.57818	0.32092	2.30374	0.021425	0.398774	-4.08383	NO
CTDSPL2	0.559101	4.01947	2.30083	0.0215901	0.400947	-4.09042	NO
SOX11	-1.39852	1.62638	-2.30063	0.0216009	0.400947	-4.09085	NO
MAPKBP1	0.547254	2.82645	2.30061	0.0216022	0.400947	-4.0909	NO
AC012651.1	0.0412702	0.0366534	2.29886	0.0217019	0.402006	-4.09486	NO
CRACR2A	0.820497	2.0493	2.29862	0.0217154	0.402006	-4.09539	NO
NUDT17	0.668127	2.67692	2.29838	0.0217294	0.402006	-4.09594	NO
INS	0.221821	0.0259606	2.29819	0.0217399	0.402006	-4.09636	NO
RAB25	-0.77366	7.8599	-2.29779	0.0217631	0.402031	-4.09728	NO
CST1	-2.23074	3.97919	-2.29743	0.0217835	0.402031	-4.09808	NO
RTL3	-0.249175	0.3441	-2.29711	0.0218017	0.402031	-4.0988	NO
APCDD1	-0.933657	3.39838	-2.29616	0.0218563	0.402665	-4.10094	NO
ESRP1	-0.753272	6.79862	-2.29424	0.0219667	0.40431	-4.10527	NO
FCRL3	0.780567	0.867028	2.2939	0.0219861	0.40431	-4.10602	NO
PUS3	-0.491607	4.40592	-2.29302	0.0220373	0.404821	-4.10802	NO
CRX	0.0257861	0.0133507	2.29272	0.0220546	0.404821	-4.10869	NO
DENND5B	0.71463	2.24631	2.29115	0.0221452	0.406009	-4.11221	NO
AC104389.5	0.117265	0.134858	2.2909	0.02216	0.406009	-4.11278	NO
USP17L1	0.0217186	0.00760201	2.29004	0.0222096	0.406544	-4.1147	NO
DBX2	-0.324135	0.354966	-2.28738	0.0223651	0.409015	-4.12068	NO
GRTP1	0.727671	4.32263	2.2869	0.0223932	0.409154	-4.12176	NO
ITIH2	0.753736	0.636131	2.28645	0.0224195	0.409259	-4.12277	NO
ERCC2	0.47733	3.76765	2.28506	0.0225012	0.410373	-4.12588	NO
SERTM2	0.138423	0.060188	2.28424	0.0225494	0.410431	-4.12772	NO
PELI3	0.610485	3.56217	2.28415	0.0225549	0.410431	-4.12793	NO
NDUFA13	0.408436	1.24734	2.28396	0.0225661	0.410431	-4.12835	NO
ADHFE1	0.578514	1.23161	2.28134	0.0227214	0.412878	-4.13423	NO
SOSTDC1	-1.53157	1.86837	-2.28039	0.0227772	0.413375	-4.13634	NO
SDR39U1	0.507799	1.91472	2.28018	0.0227901	0.413375	-4.13682	NO
OSBPL1A	-0.764906	4.68161	-2.27903	0.0228582	0.414233	-4.13938	NO
TTLL7	-0.775654	1.75998	-2.27731	0.0229612	0.415008	-4.14323	NO
RAVER2	-0.807504	3.50804	-2.27691	0.0229853	0.415008	-4.14413	NO
FAM78B	-0.605587	1.27891	-2.27685	0.0229889	0.415008	-4.14426	NO
ARHGAP24	0.60954	1.94265	2.27657	0.0230057	0.415008	-4.14489	NO
OOEP	0.456455	0.24266	2.27614	0.0230314	0.415008	-4.14584	NO
MAFB	-0.774583	5.92305	-2.27551	0.0230691	0.415008	-4.14724	NO
ZBTB46	0.5848	2.3827	2.27535	0.0230788	0.415008	-4.1476	NO
GPNMB	-0.976748	6.90366	-2.27529	0.0230828	0.415008	-4.14775	NO
RIPPLY1	0.183484	0.147057	2.27519	0.0230884	0.415008	-4.14796	NO
ZFYVE19	0.548227	4.61736	2.27246	0.0232537	0.417603	-4.15407	NO
TMA16	0.556933	4.54964	2.27101	0.0233411	0.418794	-4.15728	NO
CLDN16	0.47161	0.299675	2.2695	0.0234332	0.420069	-4.16065	NO
STAB1	0.760429	3.93895	2.26894	0.0234673	0.420303	-4.1619	NO
FNDC1	-1.3028	4.78525	-2.26809	0.0235192	0.420798	-4.16379	NO
SPTBN2	1.11683	4.15986	2.26754	0.0235531	0.420798	-4.16502	NO
FXYD1	0.108655	0.0608745	2.26745	0.0235583	0.420798	-4.16521	NO
MCAM	-0.731847	5.5598	-2.26568	0.0236673	0.422294	-4.16916	NO
KRT23	-1.93103	4.24757	-2.2654	0.0236844	0.422294	-4.16978	NO
MYH8	-0.144239	0.151414	-2.26438	0.023747	0.423032	-4.17204	NO
CRB1	0.138547	0.122432	2.26309	0.023827	0.42375	-4.17491	NO
MT1A	1.55706	2.52607	2.26304	0.0238298	0.42375	-4.17501	NO
FOXA2	0.316722	0.0904061	2.26265	0.0238538	0.423799	-4.17588	NO
ZFHX4	-0.782875	1.8074	-2.26076	0.0239713	0.425334	-4.18008	NO
BEST4	0.501759	0.777479	2.26057	0.0239829	0.425334	-4.18049	NO
WDFY2	0.414366	2.05215	2.26006	0.024015	0.425451	-4.18164	NO
MRTO4	-0.462333	5.97303	-2.25978	0.0240322	0.425451	-4.18225	NO
RPRM	0.742125	0.590643	2.25842	0.0241169	0.426572	-4.18526	NO
SBK3	0.196727	0.211906	2.25755	0.0241715	0.426596	-4.18719	NO
SERPINF2	0.966341	2.60303	2.25743	0.0241792	0.426596	-4.18746	NO
NADSYN1	0.577887	3.68992	2.25738	0.0241824	0.426596	-4.18758	NO
FGF4	0.536561	0.0726184	2.25689	0.0242132	0.42676	-4.18866	NO
CSPG4	-0.93376	3.57479	-2.25623	0.0242544	0.427109	-4.19012	NO
NAIP	0.280495	0.513447	2.255	0.0243317	0.428091	-4.19284	NO
SLC24A1	0.674767	2.91677	2.25417	0.0243841	0.428606	-4.19468	NO
NCR3	0.758798	1.07143	2.25385	0.0244039	0.428606	-4.19537	NO
RSPH14	0.264735	0.361516	2.25275	0.0244736	0.429103	-4.19781	NO
PRRG1	0.75194	2.43266	2.25273	0.0244753	0.429103	-4.19787	NO
GJC1	-0.699034	2.51176	-2.25097	0.0245867	0.430677	-4.20175	NO
MAZ	0.622813	4.23345	2.24981	0.0246602	0.431461	-4.2043	NO
SPG11	0.746021	4.62732	2.24949	0.0246809	0.431461	-4.20502	NO
PITX3	-0.192122	0.217598	-2.24878	0.024726	0.431461	-4.20658	NO
SEPTIN9	0.567337	6.49503	2.24792	0.0247811	0.431461	-4.20848	NO
ZNF343	-0.426515	3.46939	-2.24791	0.0247816	0.431461	-4.20849	NO
MYOM3	-0.371209	0.595552	-2.24783	0.0247866	0.431461	-4.20867	NO
CDAN1	0.497735	3.50218	2.24779	0.0247892	0.431461	-4.20876	NO
TRIM29	-1.66507	3.1487	-2.24755	0.0248046	0.431461	-4.20929	NO
CYP4F2	0.350382	0.159205	2.24719	0.0248278	0.431488	-4.21009	NO
PLIN3	0.57583	6.26414	2.24607	0.0248995	0.432019	-4.21255	NO
PHF21A	0.443228	3.8744	2.24604	0.0249016	0.432019	-4.21262	NO
SMARCD3	0.816091	3.6583	2.2455	0.0249364	0.432246	-4.21381	NO
DNAJC4	0.545722	5.09409	2.24498	0.0249701	0.432453	-4.21497	NO
GPR18	0.705514	1.19382	2.24432	0.0250125	0.432811	-4.21641	NO
CCDC32	0.398086	1.96586	2.2422	0.0251498	0.43481	-4.22109	NO
RBL2	0.756151	4.9286	2.24066	0.0252495	0.435996	-4.22447	NO
BPIFB6	0.406246	0.15132	2.24039	0.0252674	0.435996	-4.22507	NO
NAALAD2	0.314633	0.617822	2.23981	0.0253048	0.435996	-4.22633	NO
MNT	0.461386	3.26046	2.23954	0.0253222	0.435996	-4.22692	NO
FLYWCH1	0.558967	3.84622	2.23946	0.0253277	0.435996	-4.22711	NO
WIPF3	0.788304	1.95048	2.23822	0.0254084	0.437007	-4.22982	NO
GRWD1	-0.409684	4.90333	-2.23679	0.0255022	0.438242	-4.23297	NO
BCO2	0.34201	0.560756	2.23507	0.0256152	0.439804	-4.23674	NO
GAGE10	0.213234	0.159519	2.23388	0.025694	0.440779	-4.23936	NO
IRF2	0.465915	5.63164	2.23271	0.0257708	0.441549	-4.2419	NO
UNC5A	1.33256	2.1214	2.23131	0.0258638	0.441549	-4.24498	NO
MBD6	0.685509	5.0848	2.23113	0.0258762	0.441549	-4.24539	NO
PGBD4	0.377418	1.44851	2.23063	0.0259091	0.441549	-4.24647	NO
PTGR2	0.313961	0.809287	2.23054	0.0259154	0.441549	-4.24667	NO
PNLIP	0.28723	0.0750148	2.23036	0.0259272	0.441549	-4.24706	NO
PROX1	0.643861	0.817014	2.2301	0.0259442	0.441549	-4.24762	NO
SERPINA5	2.05387	4.36907	2.22994	0.0259548	0.441549	-4.24797	NO
ZC3H7A	0.502102	4.84107	2.22991	0.025957	0.441549	-4.24804	NO
CAVIN1	-0.835456	7.77629	-2.22958	0.0259791	0.441549	-4.24877	NO
FN1	-1.27874	9.44628	-2.22953	0.0259826	0.441549	-4.24888	NO
PCDHGA6	0.478623	1.01172	2.22826	0.0260672	0.442511	-4.25166	NO
SPIB	1.10522	1.13021	2.22801	0.0260836	0.442511	-4.25219	NO
HIGD1B	-0.585434	2.18279	-2.22595	0.0262221	0.444345	-4.25671	NO
FBXW10	0.206812	0.151946	2.22574	0.0262363	0.444345	-4.25717	NO
ANGPTL2	-0.984666	5.78976	-2.22451	0.0263187	0.444345	-4.25984	NO
TMEM164	0.864704	5.17952	2.22447	0.0263213	0.444345	-4.25993	NO
IRX5	-0.857344	5.92266	-2.22431	0.0263323	0.444345	-4.26028	NO
INHBA	-1.12195	4.69902	-2.22424	0.0263374	0.444345	-4.26045	NO
PKIG	-0.625081	5.54164	-2.22302	0.0264192	0.444345	-4.26309	NO
MCF2	0.23327	0.156493	2.22269	0.026442	0.444345	-4.26382	NO
PCK1	0.824007	0.715771	2.22264	0.0264451	0.444345	-4.26392	NO
KCND2	-1.02188	1.93979	-2.22248	0.0264561	0.444345	-4.26428	NO
TMEM63C	-1.22712	3.64508	-2.22243	0.0264595	0.444345	-4.26439	NO
MXD1	0.685396	3.82643	2.22226	0.0264709	0.444345	-4.26475	NO
PARD6G	-0.5743	3.31801	-2.22144	0.0265269	0.444345	-4.26655	NO
IVD	0.802981	5.51248	2.22128	0.0265372	0.444345	-4.26689	NO
BIRC3	1.10136	3.60503	2.22111	0.0265491	0.444345	-4.26727	NO
CDKN2A	-1.2317	3.11695	-2.22055	0.0265869	0.444345	-4.26848	NO
ORM1	1.78303	1.69819	2.22049	0.0265912	0.444345	-4.26862	NO
AC068896.1	0.106567	0.123063	2.22046	0.0265929	0.444345	-4.26867	NO
BTC	0.8593	2.27345	2.21914	0.0266831	0.445479	-4.27156	NO
NFKBID	0.554176	2.50375	2.21768	0.0267827	0.446767	-4.27473	NO
METTL11B	-0.505019	0.58849	-2.21716	0.0268186	0.446837	-4.27587	NO
NDFIP2	0.595721	4.59306	2.21693	0.0268343	0.446837	-4.27637	NO
S100Z	0.186426	0.290657	2.21664	0.0268542	0.446837	-4.277	NO
IKBKG	0.437529	2.53755	2.21597	0.0268998	0.447008	-4.27845	NO
SH2B1	0.601849	4.61601	2.21583	0.0269099	0.447008	-4.27877	NO
LRP12	-0.762539	2.57421	-2.21551	0.0269317	0.447008	-4.27945	NO
AIFM3	0.437816	0.926944	2.21488	0.0269752	0.447357	-4.28083	NO
LRIG3	-0.8871	3.37195	-2.21443	0.0270058	0.447493	-4.2818	NO
RHBDL1	1.09265	2.72965	2.21394	0.0270401	0.447689	-4.28287	NO
PON1	0.604335	0.454626	2.21346	0.027073	0.447768	-4.28391	NO
TMC6	0.664645	4.12753	2.21303	0.0271028	0.447768	-4.28485	NO
MAFK	0.721755	3.7958	2.21289	0.0271123	0.447768	-4.28514	NO
JAKMIP2	0.358186	0.426003	2.21046	0.0272813	0.450186	-4.29043	NO
PARP4	0.690419	5.37253	2.20965	0.0273374	0.450455	-4.29218	NO
SUCLA2	0.51501	3.87871	2.20957	0.0273427	0.450455	-4.29235	NO
OR2T35	0.00720904	0.000674978	2.20902	0.0273813	0.450717	-4.29355	NO
GPX3	1.17916	5.62303	2.20668	0.0275447	0.45301	-4.29861	NO
MED4	0.408239	5.18306	2.20625	0.0275753	0.45301	-4.29955	NO
HOXD4	0.842934	1.58919	2.20583	0.0276048	0.45301	-4.30046	NO
LRMDA	0.560778	1.68752	2.20573	0.0276115	0.45301	-4.30067	NO
OST4	0.395724	8.6577	2.20494	0.027667	0.453535	-4.30238	NO
BRD9	0.426249	3.83973	2.20463	0.027689	0.453535	-4.30305	NO
EPHA5	0.097233	0.0487407	2.20023	0.0280006	0.457935	-4.31257	NO
NEK9	0.551548	4.5468	2.20019	0.0280036	0.457935	-4.31266	NO
TGM3	0.0103213	0.00251113	2.19927	0.0280685	0.458622	-4.31463	NO
PSMA2	0.162824	0.38605	2.19849	0.0281241	0.459153	-4.31631	NO
PRRG4	-0.769468	4.56317	-2.19732	0.0282083	0.46015	-4.31885	NO
IRF6	-0.814746	6.79943	-2.19677	0.0282473	0.46041	-4.32003	NO
SAYSD1	-0.482035	5.37315	-2.19621	0.0282874	0.460553	-4.32123	NO
OCA2	0.763745	0.463229	2.19601	0.0283023	0.460553	-4.32168	NO
FLRT3	1.25906	2.09997	2.19458	0.0284045	0.461839	-4.32474	NO
GAS1	-1.08901	4.61688	-2.19411	0.0284383	0.462012	-4.32575	NO
METTL1	-0.475576	4.87237	-2.19192	0.0285972	0.463843	-4.33048	NO
NPY1R	2.54472	4.56013	2.19191	0.0285975	0.463843	-4.3305	NO
GGT7	0.859395	4.37766	2.19151	0.0286263	0.463933	-4.33135	NO
TREX2	0.499258	0.815121	2.19102	0.028662	0.464133	-4.33241	NO
RGS16	-0.889769	5.32025	-2.18933	0.0287852	0.465422	-4.33605	NO
PLEKHG4B	-1.08418	2.15816	-2.18928	0.0287883	0.465422	-4.33614	NO
CACNB3	0.677686	4.4199	2.18859	0.0288386	0.465858	-4.33762	NO
RANBP10	0.473932	4.14802	2.18814	0.0288719	0.46597	-4.3386	NO
B4GAT1	0.587802	5.33947	2.18766	0.0289071	0.46597	-4.33964	NO
WDR92	-0.330878	2.86651	-2.18754	0.0289157	0.46597	-4.33989	NO
ADAMTSL2	0.782038	2.88168	2.18634	0.0290035	0.466969	-4.34246	NO
MON1B	0.522496	4.39363	2.18605	0.0290245	0.466969	-4.34308	NO
ARHGAP6	0.556387	1.26042	2.18573	0.029048	0.46697	-4.34377	NO
ST6GALNAC6	0.125668	0.169106	2.18446	0.0291415	0.467826	-4.3465	NO
RHBDD2	0.5661	7.21787	2.18437	0.0291482	0.467826	-4.34669	NO
TIMM10	-0.499326	6.75414	-2.18292	0.0292551	0.468829	-4.3498	NO
RILP	0.612628	3.09495	2.18285	0.0292607	0.468829	-4.34996	NO
FGF16	-0.582365	0.628424	-2.18257	0.0292812	0.468829	-4.35055	NO
PDLIM4	-0.992085	4.04956	-2.18104	0.0293939	0.46992	-4.35381	NO
PPP1R16B	0.919582	2.48548	2.18101	0.0293965	0.46992	-4.35389	NO
TBX5	-0.664158	1.73197	-2.18	0.0294715	0.47012	-4.35605	NO
FAM43B	-0.548897	1.12749	-2.17993	0.0294766	0.47012	-4.3562	NO
GATA6	0.774714	2.28418	2.17926	0.0295264	0.47012	-4.35763	NO
IGFL2	-0.888616	1.33489	-2.17924	0.0295282	0.47012	-4.35768	NO
GATM	1.0049	3.24464	2.17914	0.0295355	0.47012	-4.35789	NO
PARP16	0.445965	4.02399	2.17894	0.0295506	0.47012	-4.35832	NO
CTH	0.622277	2.59068	2.17782	0.0296342	0.470804	-4.36072	NO
IGFL3	-1.04311	1.14886	-2.17771	0.0296418	0.470804	-4.36094	NO
PI4KB	0.48052	6.20434	2.17741	0.0296644	0.470804	-4.36158	NO
RNF225	0.567188	0.614884	2.177	0.0296949	0.470914	-4.36246	NO
TFAP2B	-2.27335	3.50096	-2.17628	0.029749	0.471396	-4.364	NO
OR51E2	-0.374979	0.550319	-2.17578	0.0297865	0.471455	-4.36507	NO
CCDC85C	0.51835	2.22173	2.1756	0.0298	0.471455	-4.36545	NO
VWC2	0.153206	0.0478657	2.17512	0.029836	0.47165	-4.36647	NO
MMP27	-0.349444	0.376885	-2.17468	0.0298694	0.471803	-4.36742	NO
H6PD	0.602724	5.2678	2.17329	0.029974	0.472944	-4.37039	NO
CD109	-1.09282	3.87214	-2.17309	0.029989	0.472944	-4.37081	NO
LZTS1	-0.712126	3.24132	-2.17249	0.0300345	0.473054	-4.3721	NO
ZNF853	0.867807	3.34201	2.17213	0.0300617	0.473054	-4.37286	NO
GLTPD2	0.556301	1.27025	2.17168	0.0300959	0.473054	-4.37383	NO
ACVR2A	-0.549805	3.01122	-2.17163	0.0300996	0.473054	-4.37393	NO
NYAP1	0.422986	0.541683	2.17143	0.0301146	0.473054	-4.37436	NO
PSD2	0.399074	0.43586	2.17009	0.0302159	0.474271	-4.3772	NO
CHP1	0.498319	6.82561	2.16969	0.0302464	0.474376	-4.37805	NO
RHOU	0.969996	4.14685	2.16837	0.0303467	0.474745	-4.38086	NO
LPCAT4	0.522258	3.79993	2.16836	0.0303476	0.474745	-4.38089	NO
ONECUT1	0.147911	0.0529518	2.16823	0.0303574	0.474745	-4.38116	NO
MR1	0.691717	4.01271	2.16756	0.030409	0.474745	-4.3826	NO
OR1Q1	0.138902	0.0920687	2.16685	0.0304626	0.474745	-4.38409	NO
TRMT10C	-0.431395	5.87768	-2.16682	0.0304653	0.474745	-4.38417	NO
SMIM5	0.449947	0.792937	2.16679	0.0304673	0.474745	-4.38422	NO
WFS1	0.824967	5.82663	2.16641	0.0304969	0.474745	-4.38504	NO
TMEM241	-0.607442	4.57558	-2.16614	0.0305173	0.474745	-4.38561	NO
ST6GALNAC4	0.828825	4.69512	2.16601	0.0305274	0.474745	-4.38589	NO
SPHK1	-0.912518	4.2444	-2.16582	0.0305415	0.474745	-4.38628	NO
TRAF7	0.516627	6.37818	2.16558	0.0305602	0.474745	-4.3868	NO
GREM1	-1.14605	3.24188	-2.16493	0.0306101	0.474745	-4.38818	NO
GRIPAP1	0.478333	4.79795	2.16488	0.030614	0.474745	-4.38829	NO
PLCB2	0.667104	2.86096	2.16461	0.0306345	0.474745	-4.38886	NO
ZNF394	0.299119	3.24855	2.16369	0.0307051	0.474745	-4.39081	NO
TMEM244	-0.452667	0.633493	-2.1634	0.0307277	0.474745	-4.39143	NO
KHDRBS3	-0.812938	2.3524	-2.16337	0.0307303	0.474745	-4.3915	NO
SLC9A8	0.571898	4.06907	2.16317	0.0307458	0.474745	-4.39193	NO
DCC	0.120653	0.100862	2.16316	0.0307462	0.474745	-4.39194	NO
FADD	0.765981	2.84104	2.1622	0.0308203	0.475521	-4.39398	NO
CCDC187	0.316652	0.203086	2.16089	0.0309221	0.47581	-4.39677	NO
BMP6	0.791795	1.89807	2.1605	0.0309518	0.47581	-4.39758	NO
OBSL1	0.736279	4.68984	2.15999	0.0309917	0.47581	-4.39867	NO
SHISA9	-1.00351	1.48938	-2.15952	0.0310284	0.47581	-4.39967	NO
CARD16	0.773231	3.20345	2.15945	0.0310339	0.47581	-4.39982	NO
LSAMP	0.704755	1.09481	2.1594	0.0310376	0.47581	-4.39993	NO
EXOC7	0.558386	4.45145	2.15932	0.0310439	0.47581	-4.4001	NO
LINGO4	0.641938	0.961513	2.15928	0.0310467	0.47581	-4.40017	NO
MAN2C1	0.559193	3.58196	2.15911	0.0310599	0.47581	-4.40053	NO
GPR160	-1.08871	5.03599	-2.15888	0.0310778	0.47581	-4.40102	NO
FAM184B	-0.694952	0.936144	-2.1581	0.0311388	0.476334	-4.40268	NO
PTK2B	0.637262	3.93933	2.15783	0.0311598	0.476334	-4.40325	NO
HERC2	0.546933	3.7469	2.15636	0.0312742	0.477562	-4.40635	NO
PRR16	-0.812194	2.0874	-2.15619	0.0312881	0.477562	-4.40673	NO
MPV17	0.361504	4.96679	2.15528	0.0313588	0.478276	-4.40864	NO
ATP2B4	0.752641	5.75494	2.15314	0.0315268	0.480471	-4.41316	NO
GABRB2	-0.334699	0.367273	-2.15171	0.0316404	0.481833	-4.4162	NO
TUBGCP4	0.472527	2.40358	2.15108	0.03169	0.48193	-4.41753	NO
GALNT5	-1.22777	2.48051	-2.15076	0.0317155	0.48193	-4.41821	NO
EPHX1	0.746255	7.72342	2.15071	0.0317193	0.48193	-4.41831	NO
FCN3	0.526752	1.5524	2.14905	0.0318508	0.483559	-4.42181	NO
SEC31B	0.605071	1.62565	2.14846	0.0318977	0.483617	-4.42305	NO
ADAMTS14	-0.806202	2.18971	-2.14834	0.0319075	0.483617	-4.42331	NO
TGFB2	-1.21618	2.93935	-2.14809	0.0319273	0.483617	-4.42384	NO
CARNS1	0.437178	0.994532	2.14739	0.0319829	0.48409	-4.42531	NO
LIG4	0.576055	3.48815	2.14614	0.0320828	0.485234	-4.42794	NO
TBCK	0.565503	3.43004	2.14571	0.0321168	0.48538	-4.42884	NO
NUP62CL	-0.852972	2.1407	-2.14504	0.0321708	0.485827	-4.43026	NO
HRH1	-0.660901	2.44606	-2.14293	0.0323401	0.488015	-4.43469	NO
TANGO2	0.407863	2.33276	2.14208	0.0324087	0.488486	-4.43649	NO
CLMP	-0.928855	4.13259	-2.14194	0.0324203	0.488486	-4.43679	NO
CABP4	0.939924	1.71235	2.14002	0.0325751	0.490448	-4.44081	NO
PRKCB	0.813206	1.60349	2.13929	0.0326343	0.490628	-4.44234	NO
P3H2	0.83148	2.33056	2.13898	0.0326598	0.490628	-4.443	NO
LAMP1	0.484346	7.85766	2.13882	0.0326729	0.490628	-4.44334	NO
RXRA	0.582422	4.90611	2.13854	0.0326956	0.490628	-4.44393	NO
FMO1	-0.988239	2.63582	-2.13836	0.0327102	0.490628	-4.44431	NO
CDK2AP2	0.62163	6.41151	2.13689	0.0328295	0.492047	-4.44738	NO
CLDN14	-0.450544	0.703211	-2.13605	0.0328982	0.492353	-4.44915	NO
SLITRK5	0.482272	0.388186	2.13604	0.0328993	0.492353	-4.44917	NO
ZSCAN29	0.539001	3.87576	2.13515	0.0329715	0.493064	-4.45103	NO
GRAMD2A	-1.12816	2.48469	-2.13443	0.0330312	0.493586	-4.45255	NO
IQCF3	0.00683767	0.000535253	2.13399	0.0330672	0.493754	-4.45347	NO
ATCAY	0.208792	0.0504729	2.13341	0.0331145	0.49409	-4.45468	NO
STYXL1	0.488729	5.95596	2.1323	0.0332061	0.495086	-4.45701	NO
ZNF513	0.509296	4.30288	2.13151	0.0332713	0.495504	-4.45867	NO
KCNMB4	-0.717174	2.06734	-2.13135	0.0332838	0.495504	-4.45898	NO
ACAP3	0.604055	3.86435	2.12986	0.0334071	0.496968	-4.4621	NO
CLCF1	0.785744	3.40891	2.12834	0.0335332	0.498397	-4.46528	NO
SERF2	0.522485	6.3057	2.1281	0.0335532	0.498397	-4.46578	NO
OR1F1	0.341858	0.145184	2.12728	0.0336217	0.499043	-4.4675	NO
PCED1B	0.919792	3.95178	2.12655	0.0336822	0.499225	-4.46902	NO
GUCY2C	0.220356	0.314997	2.12644	0.0336912	0.499225	-4.46925	NO
FRRS1L	0.25641	0.182766	2.1262	0.0337117	0.499225	-4.46976	NO
CPT2	0.397021	2.4499	2.12569	0.0337539	0.499225	-4.47082	NO
APCDD1L	-1.00867	1.67715	-2.12558	0.0337633	0.499225	-4.47105	NO
SSH3	0.778015	5.94444	2.12514	0.0337997	0.499225	-4.47196	NO
C19orf18	-0.780497	2.22011	-2.12482	0.0338264	0.499225	-4.47263	NO
SLC9C2	0.0474618	0.0232937	2.1246	0.0338453	0.499225	-4.4731	NO
CLDN8	-1.38311	2.96664	-2.12443	0.0338594	0.499225	-4.47345	NO
IL17RD	-0.915907	3.33123	-2.12303	0.0339769	0.50053	-4.47637	NO
ARHGEF25	0.498605	1.85766	2.12278	0.0339981	0.50053	-4.47689	NO
KCNJ5	-0.651045	2.03195	-2.12005	0.0342283	0.503548	-4.48258	NO
CBR3	-0.809657	3.39141	-2.11862	0.0343493	0.504243	-4.48556	NO
LRRN2	1.10903	3.92934	2.11816	0.0343876	0.504243	-4.4865	NO
TTBK2	0.49644	2.07908	2.11799	0.0344026	0.504243	-4.48686	NO
EPB41L1	0.641016	5.04019	2.11726	0.0344646	0.504243	-4.48838	NO
PLXDC1	-0.674164	3.1767	-2.11705	0.034482	0.504243	-4.48881	NO
ARMH4	-0.651616	1.85583	-2.11675	0.0345082	0.504243	-4.48945	NO
CSRP3	0.300062	0.0558754	2.11648	0.0345311	0.504243	-4.49	NO
TMEM169	-0.405506	0.970402	-2.11629	0.0345471	0.504243	-4.4904	NO
GPR88	0.673268	0.560759	2.11625	0.0345505	0.504243	-4.49048	NO
PCBD1	0.554398	7.23329	2.1161	0.0345632	0.504243	-4.49079	NO
WBP1	0.656646	2.91973	2.11606	0.0345666	0.504243	-4.49087	NO
SULT4A1	0.897821	1.13113	2.11557	0.0346082	0.504243	-4.49188	NO
FNDC11	0.499817	0.877529	2.11556	0.0346094	0.504243	-4.49191	NO
SSX7	0.0376971	0.00507048	2.11532	0.0346297	0.504243	-4.49241	NO
MBOAT7	0.60974	6.33638	2.11477	0.0346768	0.50456	-4.49355	NO
CD164L2	-0.78755	1.37892	-2.11429	0.0347178	0.504781	-4.49455	NO
ALG13	0.418112	3.67784	2.114	0.0347426	0.504781	-4.49515	NO
HEXA	0.358154	2.68911	2.11317	0.0348141	0.50511	-4.49688	NO
SLCO1B3	0.205608	0.0383992	2.11314	0.034816	0.50511	-4.49693	NO
CLDND2	0.505756	0.984969	2.11221	0.034896	0.505588	-4.49886	NO
TSC22D4	0.532159	5.65058	2.11213	0.0349028	0.505588	-4.49902	NO
OR52E4	0.06435	0.0208654	2.11168	0.0349414	0.505588	-4.49996	NO
ATPSCKMT	0.503161	4.09243	2.11152	0.0349556	0.505588	-4.5003	NO
ELOVL4	-0.811642	1.75009	-2.11128	0.0349757	0.505588	-4.50078	NO
RENBP	0.769048	3.72332	2.10829	0.0352339	0.508951	-4.50697	NO
SNX17	0.359446	6.83776	2.1059	0.0354417	0.511582	-4.51192	NO
MCIDAS	-1.07342	1.549	-2.10407	0.0356014	0.513516	-4.51571	NO
LETMD1	0.463013	4.73022	2.10358	0.0356447	0.513768	-4.51673	NO
TMED4	0.402028	6.87487	2.10313	0.0356842	0.513966	-4.51766	NO
ADGRL4	-0.7171	4.04387	-2.10236	0.0357515	0.51416	-4.51924	NO
PTRH2	-0.578273	4.32111	-2.10225	0.035761	0.51416	-4.51947	NO
LYVE1	0.836062	1.69499	2.10209	0.035775	0.51416	-4.5198	NO
HS3ST2	-0.791595	1.62774	-2.10153	0.0358243	0.514496	-4.52095	NO
MAS1	0.0585961	0.0146147	2.10087	0.0358823	0.514959	-4.52232	NO
NTPCR	0.430066	3.47297	2.09967	0.035988	0.516104	-4.52479	NO
IGSF9	-0.855004	4.67183	-2.09881	0.0360642	0.516825	-4.52657	NO
HS3ST3A1	0.561207	1.20255	2.09831	0.0361079	0.517079	-4.52759	NO
TCIRG1	0.700529	5.4745	2.09694	0.0362295	0.518448	-4.53041	NO
BCOR	0.685116	4.36146	2.09539	0.036367	0.519462	-4.5336	NO
S100A3	-0.669982	1.93468	-2.0953	0.0363754	0.519462	-4.53379	NO
UNKL	0.577004	2.96909	2.09504	0.0363986	0.519462	-4.53433	NO
NLGN4X	0.907915	1.49682	2.09482	0.0364182	0.519462	-4.53478	NO
ABHD1	0.424943	0.974178	2.09468	0.0364306	0.519462	-4.53507	NO
KRCC1	0.52607	6.1629	2.09158	0.0367077	0.523038	-4.54143	NO
LAT	0.178597	0.271667	2.0899	0.0368586	0.524814	-4.54488	NO
IL6R	0.765835	3.11421	2.08952	0.0368926	0.524923	-4.54565	NO
STAP1	0.72308	1.35917	2.08777	0.0370508	0.52649	-4.54925	NO
RPS23	0.603445	6.68451	2.08748	0.0370772	0.52649	-4.54985	NO
CRB3	-0.597044	5.03615	-2.08743	0.037082	0.52649	-4.54995	NO
TBC1D5	0.551666	4.45167	2.08693	0.0371269	0.526752	-4.55097	NO
CDK11A	0.26642	0.691215	2.08329	0.0374585	0.531079	-4.55844	NO
TSSK6	0.568436	2.22694	2.08287	0.0374961	0.531234	-4.55928	NO
PHF1	0.517027	5.61845	2.08221	0.0375568	0.531717	-4.56064	NO
FOXC1	-1.36039	3.30022	-2.08154	0.0376179	0.531789	-4.562	NO
MYOM1	0.505523	1.19771	2.08129	0.0376411	0.531789	-4.56252	NO
GRHL3	-0.852465	1.98959	-2.08128	0.0376419	0.531789	-4.56254	NO
SPANXN3	0.124979	0.0658939	2.08064	0.0377008	0.532244	-4.56385	NO
VDR	-0.624281	4.87979	-2.07947	0.0378082	0.533245	-4.56623	NO
ACER1	0.437164	0.410014	2.07901	0.0378507	0.533245	-4.56718	NO
SHBG	0.205801	0.442322	2.0788	0.0378698	0.533245	-4.5676	NO
HYPK	0.1183	0.233043	2.07829	0.0379168	0.533245	-4.56864	NO
MCOLN3	-0.796556	1.42705	-2.07796	0.037947	0.533245	-4.56931	NO
SPON2	-0.9413	4.60912	-2.0778	0.0379624	0.533245	-4.56965	NO
MMP1	-1.85868	3.51786	-2.07769	0.0379726	0.533245	-4.56987	NO
NUAK1	-0.763643	3.79829	-2.07745	0.037994	0.533245	-4.57035	NO
PBX2	0.441451	5.36425	2.07725	0.0380125	0.533245	-4.57075	NO
GATAD1	0.498954	4.71262	2.0764	0.0380917	0.53398	-4.5725	NO
WDFY4	0.715408	1.83319	2.07608	0.0381211	0.534016	-4.57315	NO
PRICKLE3	0.423948	3.43676	2.07548	0.0381765	0.534051	-4.57436	NO
CAPN12	0.425357	0.803577	2.07523	0.0382004	0.534051	-4.57489	NO
SNAP23	0.498894	3.04731	2.07508	0.0382136	0.534051	-4.57518	NO
CD300LD	0.109453	0.0375825	2.0749	0.0382307	0.534051	-4.57555	NO
ICAM3	0.602189	1.09555	2.07445	0.0382722	0.534257	-4.57647	NO
ERF	0.551256	5.61325	2.07403	0.0383119	0.534436	-4.57733	NO
PAG1	0.628074	2.395	2.07085	0.0386088	0.537833	-4.5838	NO
SEMA7A	0.717206	3.19299	2.0707	0.0386221	0.537833	-4.58409	NO
HOXB7	-0.915848	4.03101	-2.07055	0.0386363	0.537833	-4.5844	NO
ETDC	0.286192	0.239635	2.06978	0.0387088	0.538181	-4.58597	NO
TSHZ3	-0.702834	2.7194	-2.06949	0.0387361	0.538181	-4.58656	NO
TM7SF3	0.646006	5.46378	2.06942	0.0387424	0.538181	-4.5867	NO
MAP4K4	-0.615052	5.10449	-2.06848	0.0388307	0.538554	-4.58861	NO
DPYSL3	-0.936813	6.06499	-2.06823	0.0388546	0.538554	-4.58912	NO
UBE2E2	-0.696329	4.39853	-2.06804	0.0388727	0.538554	-4.58951	NO
F5	0.617945	0.997796	2.06799	0.0388773	0.538554	-4.58961	NO
NR1H2	0.406705	5.44051	2.06718	0.0389534	0.539234	-4.59125	NO
SCART1	0.440482	0.784386	2.06682	0.0389875	0.539331	-4.59198	NO
CAV1	-0.855903	5.81947	-2.06618	0.0390484	0.5398	-4.59329	NO
SETDB2	0.460103	3.29994	2.06507	0.0391527	0.540866	-4.59553	NO
TFAP2A	-0.783627	5.33319	-2.06352	0.0392999	0.542523	-4.59867	NO
ANKRD13D	0.569579	4.57817	2.06156	0.0394869	0.544728	-4.60264	NO
CRTC1	0.515228	3.51326	2.06015	0.0396218	0.546211	-4.6055	NO
NTN1	-1.00731	3.27067	-2.05937	0.0396968	0.546662	-4.60708	NO
STAT5B	0.593506	5.33814	2.05901	0.0397311	0.546662	-4.6078	NO
SLC25A52	0.114936	0.123521	2.05869	0.0397616	0.546662	-4.60845	NO
IL24	0.652692	0.919963	2.05867	0.0397642	0.546662	-4.6085	NO
TFE3	0.394458	5.77554	2.05683	0.0399405	0.548708	-4.6122	NO
PLCB4	-1.01382	3.09625	-2.05564	0.0400556	0.549776	-4.61461	NO
PPP1R13B	0.483565	3.89169	2.05529	0.0400894	0.549776	-4.61532	NO
EIF4B	0.512025	7.57806	2.05517	0.0401011	0.549776	-4.61556	NO
FBXW5	0.509	6.43334	2.05469	0.0401474	0.550033	-4.61653	NO
CCNO	-1.6603	3.51913	-2.05424	0.0401915	0.550178	-4.61744	NO
EFHD1	-1.18198	8.14234	-2.05401	0.0402132	0.550178	-4.6179	NO
F8	0.580565	2.68585	2.05172	0.040436	0.552848	-4.62252	NO
PITRM1	0.455873	4.37615	2.05119	0.0404876	0.553173	-4.62358	NO
CD1D	0.476923	1.30651	2.05049	0.0405564	0.553733	-4.625	NO
CNTN5	0.376097	0.179298	2.04888	0.0407136	0.55508	-4.62824	NO
TFPI2	1.57829	2.56018	2.04875	0.0407267	0.55508	-4.62851	NO
EYA2	-1.1464	3.7097	-2.04863	0.0407385	0.55508	-4.62875	NO
DENND4B	0.468813	4.46552	2.04798	0.0408015	0.55524	-4.63004	NO
TDRD5	-0.996428	2.99747	-2.04781	0.0408181	0.55524	-4.63038	NO
SH3BP2	0.463477	3.80744	2.04765	0.0408338	0.55524	-4.6307	NO
SERPINH1	-0.687284	7.06867	-2.04724	0.0408745	0.555413	-4.63153	NO
MECP2	0.441301	3.80496	2.04647	0.0409507	0.556003	-4.63309	NO
CACNA1H	1.3979	2.86534	2.04623	0.0409736	0.556003	-4.63356	NO
ZMAT1	0.817519	3.09369	2.04572	0.0410241	0.556309	-4.63459	NO
ATRAID	0.354349	7.36863	2.0452	0.0410751	0.556623	-4.63563	NO
FAM153A	0.136201	0.0748671	2.04299	0.0412939	0.559207	-4.64006	NO
AMDHD1	0.76799	1.20117	2.04257	0.0413361	0.559334	-4.64092	NO
ATXN2L	0.497597	6.02686	2.04233	0.0413594	0.559334	-4.64139	NO
COG4	0.431591	5.35281	2.04171	0.0414215	0.559681	-4.64264	NO
ZC3HAV1	0.469298	4.92324	2.04151	0.0414412	0.559681	-4.64304	NO
VASP	0.412607	6.73936	2.04057	0.0415346	0.560515	-4.64492	NO
COL12A1	-1.18599	6.87437	-2.04033	0.0415592	0.560515	-4.64541	NO
KLHL36	0.504044	3.87159	2.03954	0.041638	0.560884	-4.64699	NO
C2CD2	0.614382	3.87269	2.03925	0.0416663	0.560884	-4.64756	NO
TMEM63A	0.607671	4.97975	2.03911	0.0416806	0.560884	-4.64785	NO
ESRP2	-0.648539	5.13947	-2.03852	0.04174	0.560884	-4.64904	NO
PUM3	-0.557275	5.59735	-2.03844	0.0417481	0.560884	-4.6492	NO
PPP6R1	0.47819	5.55772	2.03836	0.0417554	0.560884	-4.64935	NO
RHO	0.105738	0.087015	2.0379	0.041802	0.561132	-4.65028	NO
FAM160B2	0.556513	4.48047	2.03612	0.0419806	0.562961	-4.65383	NO
COMMD6	0.459554	6.10766	2.03576	0.0420161	0.562961	-4.65454	NO
ETFDH	0.490555	4.11676	2.0357	0.042023	0.562961	-4.65468	NO
CYP3A43	0.14253	0.110195	2.03476	0.0421172	0.56332	-4.65655	NO
VTCN1	-1.94936	6.03136	-2.03472	0.042121	0.56332	-4.65662	NO
TEP1	0.514292	3.85056	2.03442	0.0421518	0.56332	-4.65723	NO
AP003071.5	0.467333	0.689394	2.03431	0.0421628	0.56332	-4.65745	NO
MAMDC4	0.645203	1.79653	2.03368	0.0422268	0.563706	-4.65871	NO
KRT2	0.354079	0.206234	2.03327	0.0422678	0.563706	-4.65952	NO
IDO2	0.210917	0.174792	2.033	0.0422954	0.563706	-4.66007	NO
ANGEL1	0.494047	3.85935	2.0329	0.0423048	0.563706	-4.66026	NO
LRRC29	0.476502	2.12421	2.0323	0.0423663	0.564149	-4.66147	NO
COMP	-1.51456	6.37044	-2.0304	0.0425591	0.566337	-4.66525	NO
NDUFAF1	0.425165	4.04283	2.02996	0.0426039	0.566555	-4.66613	NO
MAP2K5	0.430908	3.75766	2.02948	0.0426529	0.566805	-4.66709	NO
PDE6B	0.90304	2.59734	2.02917	0.0426847	0.566805	-4.66771	NO
OLFM2	-1.03692	4.49992	-2.02873	0.0427297	0.566805	-4.66859	NO
EIF3CL	0.322692	0.73221	2.02866	0.0427365	0.566805	-4.66872	NO
TNFAIP3	0.812238	4.53482	2.02783	0.0428213	0.567389	-4.67038	NO
MTRF1	0.402562	2.71233	2.02767	0.0428374	0.567389	-4.67069	NO
KRT81	-2.17617	3.46154	-2.02549	0.0430606	0.569902	-4.67502	NO
SEMA5B	0.465425	1.00803	2.02505	0.0431059	0.569902	-4.6759	NO
IGSF1	1.25086	1.26824	2.02494	0.0431177	0.569902	-4.67613	NO
DNAJC17	0.488543	3.16914	2.02465	0.043148	0.569902	-4.67671	NO
S100A2	-1.58138	3.15672	-2.02374	0.0432413	0.569902	-4.67851	NO
TRIM56	0.485089	4.73671	2.0236	0.0432553	0.569902	-4.67878	NO
MICB	0.873471	3.44058	2.0236	0.0432555	0.569902	-4.67879	NO
SLC25A15	0.528733	4.03612	2.02359	0.0432563	0.569902	-4.6788	NO
PMPCB	0.38812	5.08634	2.02332	0.0432845	0.569902	-4.67934	NO
GSAP	0.552882	3.05759	2.02218	0.0434028	0.569929	-4.68162	NO
FCSK	0.488394	3.48594	2.02204	0.0434173	0.569929	-4.6819	NO
MGAT3	0.801114	1.78178	2.02183	0.0434384	0.569929	-4.6823	NO
POLM	0.454444	4.12323	2.02178	0.043444	0.569929	-4.68241	NO
CNTN2	0.293135	0.239235	2.02153	0.0434694	0.569929	-4.6829	NO
SLN	-0.540007	0.696529	-2.02139	0.0434841	0.569929	-4.68318	NO
APOC1	0.912923	5.55804	2.02117	0.0435071	0.569929	-4.68362	NO
IL1F10	0.0563013	0.0129508	2.02109	0.0435152	0.569929	-4.68377	NO
CCL3L3	-0.89692	2.44433	-2.01844	0.0437912	0.57292	-4.68904	NO
SEPTIN11	-0.659688	5.4854	-2.01819	0.0438172	0.57292	-4.68953	NO
SDS	0.791696	3.63419	2.01793	0.0438436	0.57292	-4.69004	NO
KCNN1	0.360728	0.470443	2.01779	0.0438585	0.57292	-4.69032	NO
NAPRT	0.869901	4.14682	2.01712	0.0439286	0.57346	-4.69165	NO
CLNK	0.293059	0.354618	2.01664	0.0439785	0.573735	-4.69259	NO
CORIN	-0.743442	1.46563	-2.01604	0.0440419	0.574044	-4.69379	NO
DPP3	0.561717	5.6124	2.01531	0.0441175	0.574044	-4.69522	NO
RXFP3	-0.12265	0.13226	-2.0153	0.0441192	0.574044	-4.69525	NO
CDHR1	0.421324	0.42846	2.01417	0.0442381	0.574044	-4.69749	NO
TUBG2	0.636117	4.27011	2.01403	0.0442526	0.574044	-4.69777	NO
SMPD1	0.551314	5.57386	2.01384	0.044272	0.574044	-4.69813	NO
IL17A	0.0679876	0.0200972	2.01374	0.0442832	0.574044	-4.69834	NO
PRRT2	0.835012	2.20849	2.01359	0.0442988	0.574044	-4.69864	NO
EXOC1L	0.0567279	0.018584	2.01356	0.0443015	0.574044	-4.69869	NO
DIRAS1	-1.10779	3.33087	-2.01353	0.0443053	0.574044	-4.69876	NO
RCE1	0.490303	4.66226	2.0134	0.0443189	0.574044	-4.69901	NO
UGGT2	0.485447	3.54364	2.01308	0.0443522	0.574101	-4.69964	NO
DLG5	0.865051	4.8395	2.01169	0.044499	0.575458	-4.70239	NO
WBP4	0.405406	4.40784	2.01154	0.0445147	0.575458	-4.70268	NO
C11orf45	0.483411	1.62363	2.01104	0.0445677	0.575769	-4.70367	NO
LUM	-1.17903	9.36118	-2.01021	0.0446555	0.576498	-4.70531	NO
RPAP1	0.42866	4.02129	2.00976	0.0447033	0.576498	-4.7062	NO
MTRR	0.572154	4.40527	2.00933	0.0447487	0.576498	-4.70704	NO
MAP11	0.454549	3.9648	2.00915	0.0447677	0.576498	-4.7074	NO
GRIN2B	0.107558	0.0640797	2.00914	0.0447687	0.576498	-4.70742	NO
PLCH2	0.730699	1.54593	2.00835	0.0448535	0.577217	-4.70899	NO
BSCL2	0.37468	1.37299	2.0072	0.0449756	0.578415	-4.71125	NO
PROB1	0.628448	2.2132	2.0063	0.0450721	0.578967	-4.71303	NO
ABCA2	0.677868	4.42294	2.00625	0.0450766	0.578967	-4.71312	NO
THEG	0.552574	0.560381	2.00571	0.0451342	0.578989	-4.71418	NO
FBRS	0.461141	5.6552	2.00565	0.0451411	0.578989	-4.71431	NO
SLC38A5	-0.876494	2.76011	-2.00529	0.0451793	0.578989	-4.71501	NO
MUS81	0.428398	4.1257	2.00515	0.0451945	0.578989	-4.71529	NO
RUSF1	0.594286	5.36811	2.00469	0.0452437	0.579248	-4.71619	NO
CCN2	-1.08098	8.5451	-2.00346	0.0453756	0.580564	-4.71861	NO
ALDH1B1	-0.590835	5.6414	-2.00255	0.0454732	0.581439	-4.7204	NO
GPALPP1	0.443597	3.09509	2.002	0.0455324	0.581822	-4.72148	NO
CAPN5	0.660102	2.6618	2.00145	0.0455925	0.582154	-4.72258	NO
PIGW	-0.540522	3.90629	-2.00122	0.0456168	0.582154	-4.72302	NO
CNN1	-1.11815	4.09707	-2.00076	0.0456671	0.582399	-4.72394	NO
PRELP	1.16007	4.45773	2.0005	0.0456944	0.582399	-4.72443	NO
WEE2	0.0978359	0.144851	1.99971	0.0457803	0.583121	-4.72599	NO
PCDH18	-0.827571	3.4044	-1.9988	0.0458792	0.58388	-4.72779	NO
MGST3	-0.497706	5.40535	-1.99862	0.0458985	0.58388	-4.72814	NO
CARMIL2	0.732826	1.37349	1.99804	0.0459606	0.584298	-4.72926	NO
CLEC10A	1.06357	2.20563	1.99674	0.0461029	0.585733	-4.73183	NO
P2RX5	0.58838	0.807156	1.99547	0.0462405	0.587107	-4.7343	NO
CPZ	0.175957	0.232012	1.99519	0.0462711	0.587121	-4.73485	NO
CRYL1	0.581718	4.14328	1.99418	0.0463815	0.588035	-4.73683	NO
SESN3	1.05825	4.20414	1.994	0.0464021	0.588035	-4.7372	NO
PGAP6	0.541293	5.67745	1.99311	0.0464992	0.588891	-4.73893	NO
GABRB3	0.851467	0.855093	1.99267	0.0465472	0.588937	-4.73979	NO
LECT2	0.0308146	0.0109273	1.99254	0.0465619	0.588937	-4.74005	NO
RB1	0.678656	4.90206	1.99124	0.046704	0.59036	-4.74258	NO
SPARC	-0.90946	10.6049	-1.99022	0.046817	0.591413	-4.74459	NO
MAU2	0.431234	4.49893	1.98972	0.0468725	0.591553	-4.74557	NO
C3	1.0646	7.2794	1.98958	0.0468874	0.591553	-4.74583	NO
HPS1	0.427452	5.29687	1.98896	0.0469562	0.592046	-4.74705	NO
A4GALT	0.786933	4.02227	1.98848	0.0470091	0.592339	-4.74799	NO
TMEM252	0.276777	0.291426	1.98696	0.0471779	0.593394	-4.75096	NO
ST13	0.429291	7.86042	1.98694	0.0471799	0.593394	-4.75099	NO
ZC3H7B	0.511253	5.24705	1.98692	0.0471821	0.593394	-4.75103	NO
PABPC1L	0.860398	3.66265	1.9866	0.047217	0.593457	-4.75165	NO
OXR1	0.642643	4.83341	1.98631	0.0472497	0.593494	-4.75222	NO
HYAL1	0.631184	1.70658	1.98593	0.0472917	0.593503	-4.75296	NO
ZSCAN1	-0.764466	1.24013	-1.98481	0.0474169	0.593503	-4.75515	NO
PTPN6	0.474264	5.21812	1.98457	0.0474434	0.593503	-4.75561	NO
MRPL21	0.534623	5.32333	1.98439	0.0474632	0.593503	-4.75596	NO
MTMR10	0.483659	3.46616	1.98438	0.047465	0.593503	-4.75599	NO
TPPP	-0.875085	2.22257	-1.9843	0.0474739	0.593503	-4.75615	NO
ASB4	0.236123	0.210292	1.98429	0.0474744	0.593503	-4.75615	NO
HABP2	0.635296	0.538953	1.98417	0.0474886	0.593503	-4.7564	NO
ZDHHC4	0.499146	4.66472	1.98374	0.0475357	0.59372	-4.75722	NO
AL049839.2	0.570264	0.873856	1.98236	0.0476904	0.595279	-4.75992	NO
MARK4	0.438476	4.60548	1.98206	0.0477242	0.595328	-4.76051	NO
PYGM	0.385782	0.743825	1.98175	0.0477587	0.595385	-4.7611	NO
FBXO40	0.0948803	0.0265056	1.97936	0.0480273	0.598361	-4.76575	NO
IRF8	0.849095	3.55844	1.97795	0.0481868	0.599972	-4.7685	NO
WDR37	0.451042	3.956	1.97742	0.0482468	0.600344	-4.76953	NO
HDAC4	0.476427	2.36625	1.976	0.048407	0.601962	-4.77228	NO
ITGB7	0.622489	1.54387	1.97507	0.0485132	0.602907	-4.77409	NO
RPH3AL	0.73994	2.58993	1.97442	0.048587	0.603186	-4.77535	NO
SIMC1	0.634396	2.75661	1.97434	0.0485962	0.603186	-4.77551	NO
UBD	0.151536	0.0859736	1.97391	0.0486451	0.603417	-4.77634	NO
ISLR	-0.951201	7.33849	-1.97287	0.0487635	0.604233	-4.77836	NO
CCN6	-0.902455	0.997131	-1.97263	0.0487906	0.604233	-4.77881	NO
RNASE7	-0.58257	0.657581	-1.97228	0.0488314	0.604233	-4.77951	NO
ILK	0.221672	0.513619	1.97227	0.0488321	0.604233	-4.77952	NO
LAMP5	-1.13422	4.11194	-1.97154	0.0489157	0.604892	-4.78094	NO
LRATD2	-0.771178	6.1622	-1.97016	0.0490736	0.606468	-4.7836	NO
ADARB1	-0.46834	3.36314	-1.96919	0.0491854	0.607473	-4.78549	NO
PCIF1	0.407748	5.82889	1.96842	0.0492741	0.608192	-4.78698	NO
COL19A1	0.255022	0.11676	1.96639	0.0495082	0.610009	-4.7909	NO
AGBL2	0.461731	1.06426	1.96625	0.0495235	0.610009	-4.79115	NO
IGFL4	-0.209043	0.298482	-1.96615	0.049536	0.610009	-4.79136	NO
SLC47A1	0.64849	1.2842	1.96595	0.0495589	0.610009	-4.79175	NO
DLK2	-0.528359	1.73493	-1.96581	0.0495743	0.610009	-4.792	NO
DOCK9	0.611449	4.06266	1.96483	0.0496878	0.610993	-4.79389	NO
OVOL2	-0.58985	4.4907	-1.9646	0.0497156	0.610993	-4.79436	NO
LEPR	0.699341	1.93451	1.96396	0.0497898	0.611037	-4.79559	NO
COL3A1	-1.1876	10.6467	-1.9636	0.0498307	0.611037	-4.79627	NO
ACOD1	0.177093	0.121228	1.96337	0.049858	0.611037	-4.79672	NO
ERBB3	-0.785021	7.09696	-1.96334	0.0498613	0.611037	-4.79678	NO
C2	0.703002	2.76762	1.96325	0.0498724	0.611037	-4.79696	NO
CYYR1	-0.757916	4.12745	-1.96244	0.0499658	0.61157	-4.79851	NO
C11orf96	0.837228	3.41622	1.96234	0.0499773	0.61157	-4.7987	NO
WNT16	0.200526	0.161686	1.9616	0.0500639	0.612254	-4.80013	NO
ZNF185	0.830586	4.8279	1.96028	0.0502183	0.613766	-4.80268	NO
PCDHA11	0.637015	0.808929	1.95901	0.050367	0.613801	-4.80512	NO
RGL4	0.256358	0.410726	1.95891	0.0503783	0.613801	-4.80531	NO
HRH4	0.0802664	0.121125	1.95884	0.0503864	0.613801	-4.80544	NO
KLK6	-1.48406	1.68356	-1.95884	0.0503873	0.613801	-4.80545	NO
ANXA1	-0.83893	6.47739	-1.95868	0.0504061	0.613801	-4.80576	NO
AKR1C8P	0.111398	0.0887799	1.95858	0.050417	0.613801	-4.80594	NO
SPOCK2	0.989228	3.66662	1.95842	0.0504367	0.613801	-4.80626	NO
ADGRB2	1.12806	3.46933	1.95788	0.0504991	0.613825	-4.80729	NO
GPR161	-0.721407	2.43558	-1.95755	0.0505387	0.613825	-4.80793	NO
CAMK1	0.310966	1.15866	1.9572	0.0505793	0.613825	-4.8086	NO
BCAT1	-0.78112	2.71969	-1.95709	0.0505923	0.613825	-4.80881	NO
CXCL3	0.475012	0.60575	1.95709	0.0505927	0.613825	-4.80882	NO
RNF157	0.59034	1.18356	1.95618	0.0506997	0.614507	-4.81056	NO
MITF	-0.657897	2.86145	-1.95609	0.0507106	0.614507	-4.81074	NO
KCNK2	-1.20799	2.18935	-1.95477	0.0508659	0.616015	-4.81326	NO
AL365205.1	0.278044	0.496748	1.95424	0.0509289	0.616403	-4.81429	NO
ITGA8	0.595975	1.92598	1.9534	0.0510287	0.617237	-4.8159	NO
MINDY2	0.610821	3.71613	1.95288	0.05109	0.617319	-4.8169	NO
COG2	0.578934	3.74378	1.95282	0.0510975	0.617319	-4.81702	NO
FGF12	0.736336	1.24399	1.95229	0.0511608	0.61771	-4.81804	NO
IL33	1.19483	2.99336	1.95176	0.0512232	0.617923	-4.81905	NO
MEGF8	0.570172	4.10859	1.95158	0.0512445	0.617923	-4.81939	NO
FZD6	-0.943383	5.24388	-1.95136	0.0512714	0.617923	-4.81982	NO
CALB2	-1.35238	3.38568	-1.94956	0.0514858	0.620131	-4.82327	NO
SPSB4	-0.55251	0.771265	-1.94863	0.0515964	0.620943	-4.82504	NO
SRPX	-0.92913	4.46858	-1.94847	0.0516155	0.620943	-4.82534	NO
COQ6	0.357526	2.14751	1.94774	0.0517031	0.621622	-4.82674	NO
DHRS12	0.44087	2.43007	1.94671	0.0518263	0.622728	-4.82871	NO
SYMPK	0.414889	5.08384	1.94522	0.0520057	0.623902	-4.83156	NO
AC009779.3	0.17696	0.378549	1.94519	0.05201	0.623902	-4.83163	NO
ACADVL	0.520937	7.0693	1.94488	0.0520471	0.623902	-4.83222	NO
ELMOD3	0.404197	3.52454	1.94486	0.0520492	0.623902	-4.83225	NO
GTF2IRD2	0.375452	1.37873	1.944	0.0521535	0.624777	-4.8339	NO
CBY3	0.307046	0.587063	1.94353	0.0522103	0.624967	-4.8348	NO
ANKS4B	0.181427	0.0613499	1.94333	0.0522348	0.624967	-4.83518	NO
PMM1	0.418691	3.58418	1.94309	0.0522634	0.624967	-4.83564	NO
ABHD8	0.522612	4.13955	1.94258	0.0523244	0.625313	-4.8366	NO
PTPN7	0.768368	2.45107	1.94225	0.0523644	0.625313	-4.83723	NO
SMIM10L2A	0.68533	1.40464	1.94197	0.0523993	0.625313	-4.83778	NO
CCDC112	-0.455564	3.86009	-1.94181	0.0524179	0.625313	-4.83807	NO
LAT2	0.564742	3.34311	1.94098	0.052519	0.62583	-4.83966	NO
KLF5	1.1155	4.10289	1.94094	0.052524	0.62583	-4.83974	NO
CHRNA7	0.0643981	0.0607455	1.94015	0.0526194	0.626467	-4.84124	NO
SGSH	0.44929	4.47635	1.93998	0.0526403	0.626467	-4.84156	NO
MICAL1	0.561778	4.17953	1.93888	0.0527742	0.62762	-4.84366	NO
IDS	0.465218	1.70742	1.93867	0.0528002	0.62762	-4.84406	NO
MTAP	-0.494377	3.10112	-1.93788	0.0528972	0.628374	-4.84557	NO
CORO1B	0.547683	6.19976	1.93739	0.0529569	0.628374	-4.8465	NO
SMTNL2	0.552807	0.56314	1.93657	0.0530568	0.628374	-4.84806	NO
FZD7	-0.855825	5.20146	-1.93606	0.0531191	0.628374	-4.84903	NO
USP43	-0.547618	2.66959	-1.93592	0.0531371	0.628374	-4.8493	NO
RNF112	0.304632	0.487419	1.93585	0.0531449	0.628374	-4.84942	NO
CTSF	0.75234	6.0813	1.93578	0.053154	0.628374	-4.84957	NO
AGBL5	0.454607	4.42	1.9357	0.0531639	0.628374	-4.84972	NO
AMN1	0.541834	2.52148	1.9352	0.053225	0.628374	-4.85067	NO
NDUFA4L2	-0.792955	4.02645	-1.93423	0.0533446	0.628374	-4.85251	NO
CSMD3	0.438258	0.157406	1.9339	0.0533854	0.628374	-4.85314	NO
DPYSL4	-0.886376	1.80514	-1.93379	0.0533983	0.628374	-4.85334	NO
ZNF546	0.395194	1.68374	1.93372	0.0534066	0.628374	-4.85347	NO
ZNF276	0.437183	2.38555	1.93364	0.0534162	0.628374	-4.85362	NO
RTP3	0.464343	0.154532	1.93361	0.053421	0.628374	-4.85369	NO
DDB2	0.480245	4.25148	1.93354	0.0534294	0.628374	-4.85382	NO
AGPAT4	-0.503424	1.68542	-1.93353	0.0534305	0.628374	-4.85384	NO
RAB27A	0.552744	4.13788	1.93337	0.0534502	0.628374	-4.85414	NO
TLCD2	0.572121	2.74298	1.9332	0.0534712	0.628374	-4.85447	NO
TMEM256-PLSCR3	0.0253371	0.0226826	1.93295	0.0535013	0.628374	-4.85493	NO
KCNJ10	0.442176	0.634522	1.93276	0.0535256	0.628374	-4.8553	NO
BARX2	-1.21089	3.90782	-1.93239	0.0535712	0.62854	-4.85601	NO
OR51B2	0.0491213	0.0177248	1.93153	0.0536769	0.629148	-4.85763	NO
BDNF	0.419921	0.314484	1.93142	0.0536903	0.629148	-4.85784	NO
DTD1	-0.469626	2.75356	-1.93113	0.0537269	0.629148	-4.8584	NO
CCL26	0.499544	1.16423	1.93095	0.0537493	0.629148	-4.85874	NO
ODF3	0.0426391	0.0328923	1.93012	0.0538517	0.629648	-4.86031	NO
HADHB	0.369874	6.85475	1.93009	0.0538552	0.629648	-4.86036	NO
FIS1	0.468927	7.18016	1.92956	0.053922	0.629684	-4.86138	NO
IL13RA2	-0.521397	0.81337	-1.9293	0.0539542	0.629684	-4.86187	NO
ECHDC2	0.613949	3.99158	1.92913	0.0539751	0.629684	-4.86219	NO
CYFIP2	0.902807	3.58351	1.92872	0.0540255	0.629684	-4.86296	NO
RNF128	-1.03003	2.32037	-1.92867	0.0540318	0.629684	-4.86306	NO
ABCD1	0.575446	4.34109	1.92854	0.0540478	0.629684	-4.8633	NO
ESM1	-0.812493	3.55521	-1.92786	0.0541331	0.630309	-4.8646	NO
CALHM1	0.394201	0.325413	1.9262	0.0543402	0.631375	-4.86774	NO
MT1M	1.05453	2.99529	1.92617	0.0543439	0.631375	-4.8678	NO
MAP10	0.668439	2.41361	1.92609	0.0543539	0.631375	-4.86795	NO
PAN2	0.597824	3.58239	1.92573	0.0543985	0.631375	-4.86862	NO
OR8G1	0.0276134	0.00896935	1.92517	0.0544689	0.631375	-4.86969	NO
NOA1	0.380493	5.44565	1.92507	0.054481	0.631375	-4.86987	NO
GSDMD	0.675723	5.61962	1.92497	0.0544936	0.631375	-4.87006	NO
ANGPT4	0.252852	0.344886	1.92492	0.0544996	0.631375	-4.87015	NO
EIF2AK4	0.464288	4.52561	1.92462	0.0545378	0.631375	-4.87073	NO
GNB2	0.450143	8.24559	1.92459	0.0545414	0.631375	-4.87078	NO
PMP22	-0.765209	5.23041	-1.92377	0.0546442	0.632198	-4.87233	NO
STK24	0.575225	4.1737	1.92247	0.0548073	0.633583	-4.87478	NO
ALAS1	0.395771	6.08528	1.92231	0.0548274	0.633583	-4.87508	NO
CD99	-0.626246	6.87719	-1.92004	0.0551143	0.636529	-4.87937	NO
MSLNL	0.460844	0.385235	1.91969	0.0551581	0.636665	-4.88003	NO
AQP11	0.705521	2.27934	1.91926	0.0552126	0.636687	-4.88084	NO
AKNA	0.613294	3.53796	1.91918	0.0552238	0.636687	-4.88101	NO
VSTM2A	1.58264	1.24849	1.9177	0.0554111	0.637881	-4.88379	NO
AL133500.1	0.0129022	0.00444975	1.91733	0.0554584	0.637881	-4.88449	NO
KAT8	0.443961	4.76911	1.91717	0.0554785	0.637881	-4.88479	NO
PRSS8	-0.82296	7.25222	-1.91706	0.0554924	0.637881	-4.88499	NO
PRKCA	0.635202	1.74844	1.91704	0.0554945	0.637881	-4.88502	NO
OR51I1	0.0506002	0.0241677	1.91685	0.0555194	0.637881	-4.88539	NO
EMD	0.397641	6.90017	1.91595	0.0556339	0.638829	-4.88709	NO
LYRM4	-0.387813	4.33842	-1.91566	0.0556704	0.63888	-4.88763	NO
STK3	0.487629	3.5407	1.91432	0.0558422	0.640172	-4.89016	NO
PPP1R10	0.380911	6.02413	1.91399	0.0558838	0.640172	-4.89077	NO
KLC2	0.520571	4.47024	1.91388	0.0558977	0.640172	-4.89097	NO
BTBD16	0.185979	0.212289	1.9137	0.0559204	0.640172	-4.89131	NO
JMJD7	0.185247	0.318779	1.91352	0.0559436	0.640172	-4.89165	NO
LENG8	0.665793	5.605	1.91248	0.0560768	0.641328	-4.8936	NO
HBA1	0.30232	0.235403	1.9111	0.0562543	0.64262	-4.8962	NO
LRTM1	0.110875	0.0459683	1.911	0.0562672	0.64262	-4.89638	NO
TBC1D14	0.737901	3.78689	1.91085	0.0562865	0.64262	-4.89667	NO
ZNF346	0.36929	3.28119	1.91016	0.0563756	0.643269	-4.89797	NO
UBXN8	0.553076	3.14341	1.90894	0.0565326	0.644691	-4.90025	NO
NSG1	0.729421	1.10206	1.90752	0.0567165	0.646419	-4.90291	NO
TSPAN12	0.885433	3.48507	1.90666	0.0568281	0.64732	-4.90453	NO
MRPL11	0.480183	5.53225	1.90625	0.0568813	0.647416	-4.9053	NO
CSPG5	-0.565121	1.36282	-1.90595	0.05692	0.647416	-4.90585	NO
RERG	1.23371	5.41699	1.90585	0.0569339	0.647416	-4.90605	NO
POM121C	0.399421	4.07529	1.90507	0.0570341	0.648167	-4.9075	NO
UXS1	-0.375255	4.26929	-1.90484	0.057065	0.648167	-4.90794	NO
ABCA5	0.586074	2.39581	1.90446	0.0571144	0.648279	-4.90865	NO
AC021072.1	0.0607117	0.0381752	1.90426	0.0571398	0.648279	-4.90902	NO
HYDIN	-0.21408	0.251646	-1.90346	0.0572451	0.648874	-4.91053	NO
RGS18	0.503567	1.3304	1.90336	0.0572574	0.648874	-4.9107	NO
AJM1	0.621584	2.21578	1.90304	0.0572993	0.64898	-4.9113	NO
GPR33	0.12404	0.105567	1.90217	0.057413	0.649307	-4.91293	NO
MAOA	1.1779	3.17683	1.90212	0.0574201	0.649307	-4.91303	NO
TSPO2	0.178478	0.25604	1.9019	0.0574487	0.649307	-4.91344	NO
OR52B6	0.0637543	0.0389795	1.90182	0.0574585	0.649307	-4.91358	NO
GGA3	0.435693	4.56284	1.90142	0.0575114	0.649537	-4.91433	NO
KXD1	0.318055	4.58104	1.9003	0.0576577	0.650461	-4.91642	NO
CUL4A	0.4535	5.67778	1.9003	0.0576585	0.650461	-4.91643	NO
PMEL	0.547173	1.82783	1.89929	0.0577907	0.651584	-4.9183	NO
AQP4	0.478484	0.409173	1.899	0.0578284	0.651641	-4.91884	NO
CTNNAL1	0.609405	4.54791	1.89812	0.0579454	0.651942	-4.9205	NO
INO80C	-0.343506	2.81476	-1.89807	0.0579511	0.651942	-4.92058	NO
BMP7	-1.06987	2.17078	-1.89769	0.0580012	0.651942	-4.92128	NO
SPATA32	0.244255	0.518294	1.89768	0.0580026	0.651942	-4.9213	NO
SPP1	-1.31467	7.57998	-1.89756	0.0580187	0.651942	-4.92153	NO
MTIF3	0.376274	5.92246	1.89697	0.0580964	0.652447	-4.92263	NO
MINPP1	-0.503733	4.76793	-1.89602	0.058222	0.653257	-4.9244	NO
TENT4A	0.446278	4.28318	1.89593	0.058234	0.653257	-4.92457	NO
MTARC1	-0.589649	2.22134	-1.89561	0.0582774	0.653375	-4.92518	NO
H2AC13	1.27264	2.79159	1.89484	0.058379	0.654026	-4.9266	NO
ANKRD44	0.541562	2.21354	1.89466	0.0584028	0.654026	-4.92694	NO
TAF10	0.297273	1.15337	1.89443	0.0584338	0.654026	-4.92737	NO
MARCKS	-0.596354	7.34693	-1.89334	0.0585785	0.654733	-4.9294	NO
LIFR	0.812244	3.14575	1.89323	0.0585929	0.654733	-4.9296	NO
GNGT1	0.573947	0.42387	1.89321	0.0585955	0.654733	-4.92964	NO
UCN2	-0.350353	0.496717	-1.89278	0.0586532	0.65501	-4.93044	NO
PPFIA4	0.630751	1.16362	1.89227	0.058721	0.655173	-4.93139	NO
NKD2	-0.849762	3.03231	-1.8918	0.0587836	0.655173	-4.93226	NO
FBXO10	-0.35212	1.92577	-1.89134	0.0588452	0.655173	-4.93312	NO
ATF6B	0.438303	6.64842	1.89133	0.0588457	0.655173	-4.93313	NO
SRSF5	0.49277	6.70943	1.89125	0.0588567	0.655173	-4.93328	NO
KCNS3	-0.838417	4.99317	-1.89119	0.058865	0.655173	-4.9334	NO
TSSK4	0.519043	1.63289	1.89082	0.0589146	0.655359	-4.93408	NO
ETDA	0.0810865	0.0655737	1.89056	0.0589495	0.655382	-4.93457	NO
SULT1A1	0.65215	2.61376	1.88998	0.0590263	0.655555	-4.93564	NO
CHAF1B	-0.572547	3.82509	-1.88995	0.0590308	0.655555	-4.9357	NO
CEL	0.858032	1.2849	1.889	0.0591574	0.656595	-4.93745	NO
SCG5	-0.732629	2.83332	-1.88844	0.0592327	0.657064	-4.93849	NO
TXNDC12	0.416152	2.62149	1.88747	0.0593639	0.658154	-4.9403	NO
PAX8	-0.556806	1.13377	-1.88715	0.0594069	0.658264	-4.9409	NO
CCDC61	0.513718	3.66365	1.8862	0.0595347	0.659314	-4.94266	NO
TSPAN17	0.429328	5.06393	1.88462	0.0597472	0.661051	-4.94557	NO
POU2F2	0.550232	1.94443	1.88455	0.0597579	0.661051	-4.94572	NO
VNN2	0.665396	1.5532	1.88428	0.059794	0.661084	-4.94621	NO
EPHB3	-0.869253	5.64581	-1.88256	0.0600269	0.662443	-4.94939	NO
GHDC	0.631958	4.95754	1.88256	0.0600271	0.662443	-4.94939	NO
F13B	0.0723917	0.0268391	1.88242	0.0600458	0.662443	-4.94965	NO
SRP14	0.376679	8.56493	1.88239	0.0600499	0.662443	-4.9497	NO
CCDC8	-0.956564	3.64712	-1.88186	0.0601221	0.662873	-4.95069	NO
PAGE4	0.181155	0.0459055	1.88046	0.0603121	0.664457	-4.95327	NO
MEFV	0.245247	0.504986	1.88031	0.0603325	0.664457	-4.95354	NO
CCNK	0.431996	2.09829	1.88005	0.0603686	0.664488	-4.95403	NO
FAM53B	0.537485	4.49687	1.87944	0.0604519	0.66493	-4.95516	NO
RSRP1	0.564453	4.21527	1.87921	0.0604834	0.66493	-4.95559	NO
GALM	0.65836	4.59075	1.87868	0.060555	0.66493	-4.95655	NO
GPSM3	0.664434	5.28985	1.87853	0.0605761	0.66493	-4.95684	NO
CD72	0.600987	2.3515	1.87779	0.0606769	0.66493	-4.9582	NO
NLRC3	0.525363	2.04899	1.87768	0.0606929	0.66493	-4.95841	NO
ELFN1	-0.442782	1.66483	-1.8774	0.0607315	0.66493	-4.95893	NO
SF3B2	0.374508	6.55156	1.87734	0.0607388	0.66493	-4.95903	NO
HSF4	0.743059	2.91216	1.87734	0.0607396	0.66493	-4.95904	NO
MED12	0.452743	5.03891	1.87732	0.0607423	0.66493	-4.95908	NO
RPL10	0.409054	9.5349	1.87656	0.0608457	0.665696	-4.96047	NO
PSAPL1	0.373276	0.123371	1.87608	0.0609122	0.666058	-4.96136	NO
FABP6	0.95189	1.01379	1.87559	0.0609799	0.666433	-4.96227	NO
HTR1E	0.368597	0.213523	1.8749	0.0610744	0.666739	-4.96353	NO
RCAN3	-0.519518	4.06876	-1.8749	0.0610748	0.666739	-4.96354	NO
GREB1	1.41519	4.13661	1.87412	0.0611813	0.667536	-4.96496	NO
RALGAPA2	0.734455	3.85462	1.873	0.0613372	0.668824	-4.96704	NO
P2RX7	0.572037	1.83133	1.87278	0.0613665	0.668824	-4.96743	NO
PTPN22	0.63837	2.00322	1.87221	0.0614463	0.669246	-4.96849	NO
TNS2	0.637101	4.93585	1.87202	0.0614723	0.669246	-4.96884	NO
ITGA11	-1.03312	4.22129	-1.87145	0.0615515	0.669742	-4.96989	NO
ARHGEF7	0.419573	4.22528	1.8704	0.0616965	0.670816	-4.97181	NO
DIS3	0.442099	4.11469	1.87025	0.0617175	0.670816	-4.97209	NO
TNFRSF21	-0.819652	5.27646	-1.86948	0.0618249	0.671595	-4.9735	NO
ZNF385C	0.554389	1.5824	1.86925	0.0618565	0.671595	-4.97392	NO
CUX1	0.483856	4.3776	1.86889	0.0619064	0.671771	-4.97458	NO
AGER	0.579288	2.36991	1.86811	0.0620158	0.672169	-4.97602	NO
CILP2	-0.952169	3.36891	-1.86804	0.0620255	0.672169	-4.97615	NO
TWIST1	-0.85287	3.51795	-1.86781	0.0620574	0.672169	-4.97657	NO
SLFN14	0.0727917	0.0738032	1.86762	0.0620836	0.672169	-4.97691	NO
RUVBL2	-0.415716	6.50148	-1.86742	0.0621117	0.672169	-4.97728	NO
EIF5AL1	-0.702465	1.4004	-1.86558	0.0623693	0.67459	-4.98066	NO
LY9	0.526293	0.925684	1.86505	0.0624431	0.674784	-4.98162	NO
INKA1	-0.552127	2.6819	-1.86497	0.0624549	0.674784	-4.98178	NO
THSD1	-0.508983	2.51094	-1.86409	0.0625779	0.67525	-4.98338	NO
APLN	-0.771977	3.11012	-1.86401	0.0625894	0.67525	-4.98353	NO
RDM1	-0.505134	1.36753	-1.86394	0.0625997	0.67525	-4.98367	NO
FES	0.588007	3.44518	1.86328	0.0626931	0.675892	-4.98488	NO
KCNS2	0.175675	0.224237	1.86109	0.063002	0.678371	-4.98889	NO
PCDHA12	0.475976	0.528263	1.86102	0.0630112	0.678371	-4.98901	NO
CHIT1	-1.11451	1.63363	-1.86078	0.0630457	0.678371	-4.98946	NO
OR4E1	0.0142604	0.00795273	1.86068	0.0630591	0.678371	-4.98963	NO
CHST14	0.412922	5.47902	1.86011	0.0631394	0.678868	-4.99067	NO
TECPR1	0.405901	3.28794	1.85982	0.0631812	0.678951	-4.99121	NO
PRRG2	-0.620188	4.64468	-1.85909	0.0632844	0.679694	-4.99254	NO
FAN1	0.46887	2.46856	1.85869	0.0633419	0.679889	-4.99328	NO
PLA1A	0.758487	2.41252	1.85848	0.0633708	0.679889	-4.99365	NO
PRIMPOL	0.471218	3.44101	1.85809	0.0634262	0.680117	-4.99436	NO
MROH6	0.822198	3.08163	1.85645	0.0636603	0.682088	-4.99736	NO
DCSTAMP	-0.523932	0.923433	-1.85613	0.0637051	0.682088	-4.99794	NO
LRFN5	-0.36731	0.542067	-1.85608	0.0637126	0.682088	-4.99803	NO
LRP5	0.649061	5.52261	1.85542	0.0638069	0.682731	-4.99924	NO
PRDM6	-0.502506	1.23183	-1.85498	0.06387	0.682897	-5.00004	NO
CARS2	0.401971	3.96195	1.85483	0.063891	0.682897	-5.00031	NO
GAL3ST4	-0.586912	4.25839	-1.8543	0.0639668	0.683341	-5.00127	NO
JAK3	0.729299	2.75307	1.85356	0.0640734	0.683694	-5.00263	NO
MAB21L2	0.141464	0.0460161	1.85306	0.0641448	0.683694	-5.00354	NO
DCST1	0.373828	0.935962	1.85305	0.064146	0.683694	-5.00355	NO
BLVRA	0.665328	6.92639	1.85284	0.0641766	0.683694	-5.00394	NO
ACO2	0.481544	4.49734	1.85266	0.0642018	0.683694	-5.00426	NO
SLURP1	1.01213	1.0667	1.8523	0.0642532	0.683694	-5.00491	NO
LCNL1	0.152674	0.121953	1.85222	0.0642659	0.683694	-5.00507	NO
DMKN	1.0368	3.26292	1.85216	0.0642743	0.683694	-5.00518	NO
CEP78	-0.428181	2.9082	-1.8513	0.0643976	0.684031	-5.00674	NO
LGALS1	-0.627074	9.83785	-1.85123	0.0644076	0.684031	-5.00687	NO
DCST2	0.571558	1.65936	1.85122	0.0644089	0.684031	-5.00688	NO
PKD1	0.56122	3.15569	1.85046	0.064519	0.684836	-5.00827	NO
PGLYRP1	0.210513	0.235594	1.84999	0.0645868	0.685165	-5.00913	NO
SCNN1D	0.683214	1.9836	1.84976	0.0646188	0.685165	-5.00953	NO
IGBP1	0.442626	6.54973	1.84891	0.0647418	0.686105	-5.01108	NO
BCL6B	-0.561386	3.63684	-1.84843	0.0648122	0.686486	-5.01196	NO
NUP42	0.406793	3.12247	1.84816	0.0648513	0.686535	-5.01245	NO
SOWAHB	-0.684518	2.5334	-1.84765	0.0649244	0.686747	-5.01337	NO
ITPK1	0.539944	5.54587	1.84731	0.0649732	0.686747	-5.01398	NO
CLECL1	0.470272	1.15444	1.8473	0.0649747	0.686747	-5.014	NO
EIF3F	0.352775	5.09787	1.84675	0.0650555	0.687237	-5.01501	NO
GPR142	0.161846	0.150809	1.84532	0.0652629	0.689063	-5.0176	NO
TESPA1	0.634001	1.48259	1.84469	0.065354	0.68966	-5.01874	NO
ABHD14B	0.507716	6.08283	1.84441	0.0653948	0.689725	-5.01924	NO
SPDYC	1.46767	1.36831	1.84394	0.0654637	0.690086	-5.0201	NO
GTF2IRD2B	0.41288	2.08617	1.84365	0.0655058	0.690165	-5.02062	NO
H2BC15	0.494436	1.38446	1.84328	0.0655603	0.690304	-5.0213	NO
RASAL2	-0.508178	3.32693	-1.84309	0.0655882	0.690304	-5.02165	NO
FAM3A	0.447077	4.7194	1.84272	0.065642	0.690308	-5.02231	NO
JADE3	-0.665691	4.52781	-1.84188	0.0657644	0.690308	-5.02383	NO
ALKBH2	-0.415157	4.59741	-1.8418	0.0657764	0.690308	-5.02398	NO
PCSK2	0.597603	0.293741	1.84115	0.0658713	0.690308	-5.02515	NO
FASTKD3	0.414215	3.80959	1.84111	0.0658784	0.690308	-5.02523	NO
RTEL1-TNFRSF6B	0.301798	0.639477	1.84095	0.0659007	0.690308	-5.02551	NO
RFX5	0.485507	5.45261	1.84064	0.0659461	0.690308	-5.02607	NO
CLDN19	-0.537919	0.552085	-1.84017	0.0660157	0.690308	-5.02693	NO
SIN3B	0.430294	4.48269	1.84006	0.0660316	0.690308	-5.02712	NO
NGF	0.532858	1.31927	1.83968	0.0660883	0.690308	-5.02782	NO
KLLN	0.33521	1.12034	1.83962	0.0660971	0.690308	-5.02793	NO
JAG2	-0.551902	4.11831	-1.83945	0.0661214	0.690308	-5.02823	NO
TLL2	-0.30146	0.538302	-1.83921	0.066157	0.690308	-5.02866	NO
ITGAL	0.727418	3.12314	1.83918	0.0661612	0.690308	-5.02872	NO
ARAF	0.415672	6.14887	1.83915	0.0661654	0.690308	-5.02877	NO
FZD2	-0.624135	3.32771	-1.83908	0.0661759	0.690308	-5.0289	NO
WNT2B	0.307782	0.840023	1.83885	0.0662098	0.690308	-5.02931	NO
CXCL10	-1.32085	6.14673	-1.83884	0.066212	0.690308	-5.02934	NO
TNS3	0.615522	5.22868	1.8376	0.0663939	0.691843	-5.03157	NO
ANKMY2	0.464693	4.47913	1.83722	0.0664499	0.692065	-5.03225	NO
TENM2	-0.69334	1.16514	-1.83692	0.0664953	0.692176	-5.03281	NO
PTOV1	0.45407	4.14702	1.83546	0.0667114	0.693719	-5.03544	NO
TNFSF4	-0.687099	2.7729	-1.83544	0.0667131	0.693719	-5.03546	NO
POLR1H	0.332777	3.31469	1.83515	0.0667562	0.693805	-5.03599	NO
TBC1D17	0.422656	5.04238	1.83464	0.0668317	0.694227	-5.03691	NO
OMP	0.179957	0.117306	1.83428	0.0668862	0.694432	-5.03757	NO
KCNA3	0.60267	1.15977	1.83399	0.0669292	0.694517	-5.03809	NO
CLEC4G	0.00665559	0.00105401	1.83368	0.0669743	0.694623	-5.03864	NO
NOXRED1	0.338206	1.09092	1.83282	0.0671026	0.695591	-5.04019	NO
FSCN1	-0.801613	5.84638	-1.83229	0.0671815	0.695875	-5.04115	NO
TGDS	0.412351	3.9487	1.8318	0.0672552	0.695875	-5.04204	NO
ECH1	0.47929	6.63455	1.83171	0.0672677	0.695875	-5.04219	NO
ZNF331	0.457685	3.29451	1.8317	0.0672696	0.695875	-5.04221	NO
PCBP2	0.32424	6.12532	1.83095	0.0673811	0.696642	-5.04355	NO
PPP2CB	0.482813	5.8534	1.83074	0.0674136	0.696642	-5.04395	NO
SEPTIN12	0.189666	0.219446	1.83001	0.0675226	0.697137	-5.04526	NO
TIFAB	0.377414	0.510327	1.82995	0.0675314	0.697137	-5.04536	NO
USP44	0.243133	0.357403	1.82925	0.0676361	0.697856	-5.04662	NO
USF2	0.419764	6.35756	1.82891	0.0676877	0.698027	-5.04724	NO
HMCN2	0.420817	0.634003	1.82835	0.0677705	0.698148	-5.04823	NO
PLA2G5	0.43446	0.933837	1.82795	0.0678305	0.698148	-5.04895	NO
CAMK2A	-0.223574	0.385693	-1.82785	0.0678459	0.698148	-5.04913	NO
VSIR	0.625697	4.18942	1.82768	0.067872	0.698148	-5.04944	NO
RASGRF2	-0.569009	2.14119	-1.82766	0.0678746	0.698148	-5.04947	NO
YWHAH	-0.381915	7.89093	-1.82707	0.0679631	0.698698	-5.05053	NO
CARD14	0.583207	2.31274	1.82672	0.0680164	0.698886	-5.05117	NO
MSANTD3	-0.441005	3.98742	-1.826	0.0681249	0.699187	-5.05246	NO
TSPAN18	-0.618741	3.57967	-1.82599	0.0681263	0.699187	-5.05248	NO
TRIM17	0.787407	1.69358	1.82545	0.0682075	0.699187	-5.05344	NO
CADM3	0.682301	1.02154	1.82539	0.068217	0.699187	-5.05356	NO
BMP5	0.752313	0.681179	1.82536	0.068221	0.699187	-5.0536	NO
CUL7	0.431123	4.86404	1.82401	0.0684249	0.700915	-5.05602	NO
CLTCL1	0.393514	1.0823	1.82325	0.0685407	0.701099	-5.05739	NO
EEF1E1	-0.38846	3.25446	-1.82321	0.0685462	0.701099	-5.05746	NO
RAB20	0.614141	5.54117	1.82309	0.0685641	0.701099	-5.05767	NO
COPZ2	-0.757599	4.68578	-1.82286	0.0685999	0.701099	-5.05809	NO
INPP5B	0.435621	2.93427	1.82273	0.0686186	0.701099	-5.05831	NO
ACTA1	-1.17409	2.03228	-1.82206	0.0687202	0.701777	-5.05951	NO
TNNI3	0.669347	0.699377	1.82128	0.0688397	0.702637	-5.06092	NO
SPTSSB	-1.44491	3.29742	-1.82067	0.0689319	0.703218	-5.06201	NO
SLC2A14	0.494433	0.41916	1.82014	0.0690123	0.703678	-5.06295	NO
AC091167.2	0.00879424	0.00340094	1.81963	0.069091	0.70412	-5.06387	NO
SLC35F1	-0.309829	0.492531	-1.81778	0.0693726	0.706629	-5.06717	NO
PROM1	-1.62843	3.19785	-1.8169	0.0695072	0.707563	-5.06874	NO
RRAGC	-0.32591	4.17352	-1.81672	0.0695353	0.707563	-5.06907	NO
ENAM	0.0429572	0.0248847	1.81616	0.0696207	0.708071	-5.07006	NO
TGFA	0.849012	2.55857	1.81494	0.0698084	0.709159	-5.07224	NO
UNC93B1	0.523557	5.43123	1.81491	0.0698133	0.709159	-5.0723	NO
PABPC4	0.407673	5.34355	1.81463	0.069857	0.709159	-5.0728	NO
FHIT	0.514051	2.05643	1.81434	0.0699017	0.709159	-5.07332	NO
TAZ	0.421959	3.53588	1.81422	0.0699194	0.709159	-5.07353	NO
FAM98C	0.434354	3.69922	1.81396	0.0699597	0.709159	-5.07399	NO
ADGRF3	0.20243	0.436721	1.81385	0.0699767	0.709159	-5.07419	NO
AVPI1	0.525956	4.51492	1.81352	0.0700275	0.709202	-5.07478	NO
ZDHHC24	0.440971	4.01133	1.81325	0.0700689	0.709202	-5.07526	NO
UFM1	0.402757	5.93752	1.81313	0.0700877	0.709202	-5.07547	NO
NUTM2F	0.0639352	0.05598	1.81155	0.0703317	0.710952	-5.07829	NO
CMTM3	-0.595059	6.00285	-1.81155	0.0703319	0.710952	-5.07829	NO
GALNT4	0.0827376	0.123904	1.81108	0.0704042	0.711321	-5.07912	NO
SMARCC2	0.531484	5.18063	1.81076	0.0704538	0.711462	-5.07969	NO
CEACAM8	0.044297	0.0311871	1.80952	0.070647	0.712398	-5.0819	NO
PCNA	-0.501539	8.16766	-1.80922	0.0706929	0.712398	-5.08243	NO
SH3TC1	0.484515	2.52426	1.8087	0.0707742	0.712398	-5.08336	NO
RNF152	-0.698324	3.57727	-1.80861	0.0707882	0.712398	-5.08352	NO
TSC2	0.421872	4.17756	1.80853	0.0708008	0.712398	-5.08366	NO
CLEC4F	0.585628	0.887282	1.80821	0.0708497	0.712398	-5.08422	NO
HUWE1	0.492008	6.19757	1.80814	0.0708611	0.712398	-5.08435	NO
C19orf71	0.633527	2.82139	1.8081	0.0708675	0.712398	-5.08443	NO
KLHL33	0.145906	0.22098	1.80809	0.0708682	0.712398	-5.08443	NO
PUS7	-0.488525	4.36475	-1.80758	0.0709486	0.712847	-5.08535	NO
CLIC6	-1.89831	3.75996	-1.8068	0.0710697	0.712914	-5.08673	NO
TMEM94	0.525261	5.07727	1.80673	0.0710802	0.712914	-5.08685	NO
REL	0.625089	2.30905	1.80658	0.0711041	0.712914	-5.08712	NO
DAP	0.436628	7.60553	1.80646	0.0711234	0.712914	-5.08734	NO
EIF3J	0.365271	6.44326	1.80639	0.071134	0.712914	-5.08746	NO
FAM229B	-0.516761	3.57743	-1.80615	0.071171	0.712926	-5.08788	NO
NR2F2	0.778993	5.53687	1.80587	0.0712147	0.713006	-5.08838	NO
PLA2G4F	0.72927	1.91385	1.80527	0.0713088	0.713257	-5.08944	NO
TM2D3	0.322792	3.61053	1.80525	0.0713114	0.713257	-5.08947	NO
ACBD4	0.648957	3.41219	1.80472	0.0713946	0.713428	-5.09042	NO
P2RX2	0.615193	0.513744	1.80469	0.0714	0.713428	-5.09048	NO
SLC4A5	0.144761	0.461906	1.80365	0.0715634	0.714502	-5.09233	NO
CTXN1	-0.86125	5.78544	-1.80355	0.0715793	0.714502	-5.0925	NO
THRA	0.584312	4.41472	1.80332	0.0716153	0.714504	-5.09291	NO
GP5	0.136771	0.202551	1.80267	0.0717174	0.714861	-5.09406	NO
[truncated: 17,935 more rows]

## Sheet: GO_BP
ID	Description	GeneRatio	BgRatio	RichFactor	FoldEnrichment	zScore	pvalue	p.adjust	qvalue	geneID	Count
GO:0008202	steroid metabolic process	16/150	335/18805	0.0477612	5.98766	8.2596	1.14059e-08	8.84788e-06	7.13641e-06	CYP17A1/HSD3B2/NR1H4/APOB/GC/CYP19A1/HSD3B1/APOA2/APOA1/STAR/CYP2E1/HSD11B1/CYP11A1/SCARB1/FGF1/APOF	16
GO:0030198	extracellular matrix organization	16/150	339/18805	0.0471976	5.91701	8.19196	1.34807e-08	8.84788e-06	7.13641e-06	SFRP2/FOXF1/VTN/POSTN/MMP3/MMP13/COL11A1/FOXF2/MMP7/KLK4/MMP11/CTSK/COL4A4/MMP2/LTBP4/COL8A2	16
GO:0043062	extracellular structure organization	16/150	340/18805	0.0470588	5.89961	8.17522	1.40507e-08	8.84788e-06	7.13641e-06	SFRP2/FOXF1/VTN/POSTN/MMP3/MMP13/COL11A1/FOXF2/MMP7/KLK4/MMP11/CTSK/COL4A4/MMP2/LTBP4/COL8A2	16
GO:0045229	external encapsulating structure organization	16/150	341/18805	0.0469208	5.88231	8.15854	1.46427e-08	8.84788e-06	7.13641e-06	SFRP2/FOXF1/VTN/POSTN/MMP3/MMP13/COL11A1/FOXF2/MMP7/KLK4/MMP11/CTSK/COL4A4/MMP2/LTBP4/COL8A2	16
GO:0042060	wound healing	18/150	450/18805	0.04	5.01467	7.7295	2.06873e-08	9.35162e-06	7.54271e-06	APCS/F2/APOH/INSL3/VTN/SERPINC1/FGA/F2RL2/F10/GP1BA/GATA4/PROZ/C4BPB/TFPI/FGG/SCARB1/FGF1/EREG	18
GO:0046887	positive regulation of hormone secretion	11/150	146/18805	0.0753425	9.44543	9.18602	2.50272e-08	9.35162e-06	7.54271e-06	NR1H4/F2/CYP19A1/FOXL2/FGA/F2RL2/GRP/INHA/FGG/BLK/VSNL1	11
GO:0006959	humoral immune response	15/150	309/18805	0.0485437	6.08576	8.08294	2.70837e-08	9.35162e-06	7.54271e-06	C8A/C9/F2/MASP1/COLEC11/C7/FGA/C8G/C4BPA/LEAP2/CCL21/C4BPB/MMP7/FCER2/NTS	15
GO:0006956	complement activation	8/150	65/18805	0.123077	15.4297	10.4497	4.66868e-08	1.41052e-05	1.13768e-05	C8A/C9/MASP1/COLEC11/C7/C8G/C4BPA/C4BPB	8
GO:0042730	fibrinolysis	6/150	27/18805	0.222222	27.8593	12.5235	6.00576e-08	1.61288e-05	1.3009e-05	F2/APOH/VTN/FGA/GP1BA/FGG	6
GO:0030193	regulation of blood coagulation	8/150	69/18805	0.115942	14.5353	10.1001	7.52892e-08	1.81974e-05	1.46774e-05	F2/APOH/VTN/SERPINC1/FGA/GP1BA/TFPI/FGG	8
GO:1900046	regulation of hemostasis	8/150	71/18805	0.112676	14.1258	9.93604	9.45189e-08	2.07684e-05	1.67511e-05	F2/APOH/VTN/SERPINC1/FGA/GP1BA/TFPI/FGG	8
GO:0030195	negative regulation of blood coagulation	7/150	50/18805	0.14	17.5513	10.5083	1.33798e-07	2.69492e-05	2.17363e-05	F2/APOH/VTN/FGA/GP1BA/TFPI/FGG	7
GO:1900047	negative regulation of hemostasis	7/150	51/18805	0.137255	17.2072	10.3925	1.54055e-07	2.79651e-05	2.25557e-05	F2/APOH/VTN/FGA/GP1BA/TFPI/FGG	7
GO:0050818	regulation of coagulation	8/150	76/18805	0.105263	13.1965	9.55339	1.61982e-07	2.79651e-05	2.25557e-05	F2/APOH/VTN/SERPINC1/FGA/GP1BA/TFPI/FGG	8
GO:0061041	regulation of wound healing	10/150	140/18805	0.0714286	8.95476	8.47131	1.82558e-07	2.94161e-05	2.37261e-05	APCS/F2/APOH/INSL3/VTN/SERPINC1/FGA/GP1BA/TFPI/FGG	10
GO:0061045	negative regulation of wound healing	8/150	78/18805	0.102564	12.8581	9.41027	1.98733e-07	3.00211e-05	2.4214e-05	APCS/F2/APOH/VTN/FGA/GP1BA/TFPI/FGG	8
GO:0002455	humoral immune response mediated by circulating immunoglobulin	7/150	54/18805	0.12963	16.2512	10.0638	2.30995e-07	3.10175e-05	2.50177e-05	C8A/C9/C7/C8G/C4BPA/C4BPB/FCER2	7
GO:0050819	negative regulation of coagulation	7/150	54/18805	0.12963	16.2512	10.0638	2.30995e-07	3.10175e-05	2.50177e-05	F2/APOH/VTN/FGA/GP1BA/TFPI/FGG	7
GO:0034368	protein-lipid complex remodeling	6/150	37/18805	0.162162	20.3297	10.5534	4.41677e-07	5.33766e-05	4.30519e-05	NR1H4/APOB/APOC3/APOA2/APOA1/SCARB1	6
GO:0034369	plasma lipoprotein particle remodeling	6/150	37/18805	0.162162	20.3297	10.5534	4.41677e-07	5.33766e-05	4.30519e-05	NR1H4/APOB/APOC3/APOA2/APOA1/SCARB1	6
GO:0007596	blood coagulation	12/150	241/18805	0.0497925	6.24232	7.34463	5.41155e-07	6.22843e-05	5.02365e-05	F2/APOH/VTN/SERPINC1/FGA/F2RL2/F10/GP1BA/PROZ/C4BPB/TFPI/FGG	12
GO:0034367	protein-containing complex remodeling	6/150	39/18805	0.153846	19.2872	10.251	6.11764e-07	6.72106e-05	5.42099e-05	NR1H4/APOB/APOC3/APOA2/APOA1/SCARB1	6
GO:0016125	sterol metabolic process	10/150	161/18805	0.0621118	7.78675	7.75494	6.69173e-07	6.77827e-05	5.46713e-05	NR1H4/APOB/CYP19A1/APOA2/APOA1/STAR/CYP11A1/SCARB1/FGF1/APOF	10
GO:0050817	coagulation	12/150	246/18805	0.0487805	6.11545	7.24181	6.73059e-07	6.77827e-05	5.46713e-05	F2/APOH/VTN/SERPINC1/FGA/F2RL2/F10/GP1BA/PROZ/C4BPB/TFPI/FGG	12
GO:0006958	complement activation, classical pathway	6/150	40/18805	0.15	18.805	10.1081	7.15012e-07	6.81731e-05	5.49862e-05	C8A/C9/C7/C8G/C4BPA/C4BPB	6
GO:0007599	hemostasis	12/150	248/18805	0.0483871	6.06613	7.20147	7.33347e-07	6.81731e-05	5.49862e-05	F2/APOH/VTN/SERPINC1/FGA/F2RL2/F10/GP1BA/PROZ/C4BPB/TFPI/FGG	12
GO:0022617	extracellular matrix disassembly	7/150	65/18805	0.107692	13.501	9.05296	8.43939e-07	7.55482e-05	6.09347e-05	MMP3/MMP13/MMP7/KLK4/MMP11/CTSK/MMP2	7
GO:0042446	hormone biosynthetic process	7/150	67/18805	0.104478	13.098	8.89535	1.04027e-06	8.69849e-05	7.01592e-05	CYP17A1/HSD3B2/CYP19A1/HSD3B1/CYP11A1/DIO2/DIO3	7
GO:0006694	steroid biosynthetic process	10/150	169/18805	0.0591716	7.41815	7.51536	1.04368e-06	8.69849e-05	7.01592e-05	CYP17A1/HSD3B2/NR1H4/APOB/CYP19A1/HSD3B1/APOA1/STAR/CYP11A1/FGF1	10
GO:1903035	negative regulation of response to wounding	8/150	101/18805	0.0792079	9.93003	8.069	1.4678e-06	0.000114477	9.23336e-05	APCS/F2/APOH/VTN/FGA/GP1BA/TFPI/FGG	8
GO:0030574	collagen catabolic process	6/150	45/18805	0.133333	16.7156	9.46439	1.46826e-06	0.000114477	9.23336e-05	MMP3/MMP13/MMP7/MMP11/CTSK/MMP2	6
GO:0034370	triglyceride-rich lipoprotein particle remodeling	4/150	12/18805	0.333333	41.7889	12.6738	1.83177e-06	0.000134164	0.000108212	NR1H4/APOC3/APOA2/APOA1	4
GO:0034372	very-low-density lipoprotein particle remodeling	4/150	12/18805	0.333333	41.7889	12.6738	1.83177e-06	0.000134164	0.000108212	NR1H4/APOC3/APOA2/APOA1	4
GO:1903034	regulation of response to wounding	10/150	181/18805	0.0552486	6.92634	7.18393	1.94585e-06	0.000138327	0.00011157	APCS/F2/APOH/INSL3/VTN/SERPINC1/FGA/GP1BA/TFPI/FGG	10
GO:0006910	phagocytosis, recognition	5/150	29/18805	0.172414	21.6149	9.96214	3.07345e-06	0.000212244	0.000171189	CRP/COLEC11/C4BPA/C4BPB/SCARB1	5
GO:0008203	cholesterol metabolic process	9/150	150/18805	0.06	7.522	7.19121	3.27806e-06	0.000218105	0.000175917	NR1H4/APOB/APOA2/APOA1/STAR/CYP11A1/SCARB1/FGF1/APOF	9
GO:0006909	phagocytosis	11/150	238/18805	0.0462185	5.79426	6.6744	3.36556e-06	0.000218105	0.000175917	CRP/AHSG/APOA2/APOA1/COLEC11/C4BPA/PLPP4/TGM2/C4BPB/FCER2/SCARB1	11
GO:0090277	positive regulation of peptide hormone secretion	8/150	113/18805	0.0707965	8.87552	7.52945	3.42905e-06	0.000218105	0.000175917	NR1H4/F2/FGA/F2RL2/GRP/FGG/BLK/VSNL1	8
GO:0002793	positive regulation of peptide secretion	8/150	115/18805	0.0695652	8.72116	7.44732	3.91075e-06	0.000242366	0.000195485	NR1H4/F2/FGA/F2RL2/GRP/FGG/BLK/VSNL1	8
GO:0071827	plasma lipoprotein particle organization	6/150	54/18805	0.111111	13.9296	8.53186	4.38879e-06	0.000265193	0.000213896	NR1H4/APOB/APOC3/APOA2/APOA1/SCARB1	6
GO:1903532	positive regulation of secretion by cell	12/150	297/18805	0.040404	5.06532	6.33237	4.78354e-06	0.000277295	0.000223657	NR1H4/F2/CYP19A1/FOXL2/FGA/F2RL2/GRP/INHA/FGG/ACHE/BLK/VSNL1	12
GO:0034381	plasma lipoprotein particle clearance	6/150	55/18805	0.109091	13.6764	8.44206	4.894e-06	0.000277295	0.000223657	NR1H4/APOB/APOC3/APOA2/APOA1/SCARB1	6
GO:0031640	killing of cells of another organism	8/150	119/18805	0.0672269	8.42801	7.28888	5.04798e-06	0.000277295	0.000223657	C8A/C9/F2/ARG1/C7/C8G/CCL21/NTS	8
GO:0141061	disruption of cell in another organism	8/150	119/18805	0.0672269	8.42801	7.28888	5.04798e-06	0.000277295	0.000223657	C8A/C9/F2/ARG1/C7/C8G/CCL21/NTS	8
GO:1902652	secondary alcohol metabolic process	9/150	161/18805	0.0559006	7.00807	6.86518	5.85309e-06	0.000314376	0.000253565	NR1H4/APOB/APOA2/APOA1/STAR/CYP11A1/SCARB1/FGF1/APOF	9
GO:0071825	protein-lipid complex organization	6/150	57/18805	0.105263	13.1965	8.26929	6.04634e-06	0.000317696	0.000256243	NR1H4/APOB/APOC3/APOA2/APOA1/SCARB1	6
GO:0141060	disruption of anatomical structure in another organism	8/150	123/18805	0.0650407	8.15393	7.13771	6.4536e-06	0.000330804	0.000266815	C8A/C9/F2/ARG1/C7/C8G/CCL21/NTS	8
GO:0072378	blood coagulation, fibrin clot formation	4/150	16/18805	0.25	31.3417	10.8873	6.56954e-06	0.000330804	0.000266815	APOH/FGA/GP1BA/FGG	4
GO:0030100	regulation of endocytosis	12/150	309/18805	0.038835	4.86861	6.14849	7.15406e-06	0.000352885	0.000284626	AHSG/APOC3/APOA2/APOA1/COLEC11/VTN/CD22/EPHA3/TGM2/CCL21/SCARB1/SGIP1	12
GO:0046883	regulation of hormone secretion	11/150	262/18805	0.0419847	5.26349	6.23159	8.40758e-06	0.00040462	0.000326354	NR1H4/F2/CYP19A1/FOXL2/FGA/F2RL2/GRP/INHA/FGG/BLK/VSNL1	11
GO:0008228	opsonization	4/150	17/18805	0.235294	29.498	10.5408	8.5377e-06	0.00040462	0.000326354	CRP/COLEC11/C4BPA/C4BPB	4
GO:0046879	hormone secretion	12/150	320/18805	0.0375	4.70125	5.98807	1.01768e-05	0.000473024	0.000381526	NR1H4/F2/CYP19A1/FOXL2/FGA/F2RL2/GRP/INHA/FGG/BLK/VSNL1/LTBP4	12
GO:0051047	positive regulation of secretion	12/150	321/18805	0.0373832	4.6866	5.97385	1.05003e-05	0.000478853	0.000386227	NR1H4/F2/CYP19A1/FOXL2/FGA/F2RL2/GRP/INHA/FGG/ACHE/BLK/VSNL1	12
GO:0006957	complement activation, alternative pathway	4/150	18/18805	0.222222	27.8593	10.2229	1.0909e-05	0.000479403	0.000386671	C8A/C9/C7/C8G	4
GO:0034384	high-density lipoprotein particle clearance	4/150	18/18805	0.222222	27.8593	10.2229	1.0909e-05	0.000479403	0.000386671	APOC3/APOA2/APOA1/SCARB1	4
GO:0045834	positive regulation of lipid metabolic process	8/150	133/18805	0.0601504	7.54085	6.78794	1.14816e-05	0.000495555	0.000399698	NR1H4/FABP1/AADAC/APOA2/APOA1/STAR/SCARB1/FGF1	8
GO:0002698	negative regulation of immune effector process	8/150	134/18805	0.0597015	7.48458	6.75497	1.21291e-05	0.000514315	0.00041483	MASP1/ARG1/APOA2/APOA1/FOXF1/CD22/C4BPA/C4BPB	8
GO:0009914	hormone transport	12/150	331/18805	0.0362538	4.54502	5.83478	1.42655e-05	0.000585555	0.000472289	NR1H4/F2/CYP19A1/FOXL2/FGA/F2RL2/GRP/INHA/FGG/BLK/VSNL1/LTBP4	12
GO:0050878	regulation of body fluid levels	13/150	388/18805	0.0335052	4.20043	5.71199	1.43542e-05	0.000585555	0.000472289	F2/APOH/VTN/SERPINC1/FGA/F2RL2/F10/GP1BA/PROZ/C4BPB/TFPI/FGG/GJA5	13
GO:0032102	negative regulation of response to external stimulus	14/150	448/18805	0.03125	3.91771	5.60471	1.45359e-05	0.000585555	0.000472289	APCS/NR1H4/F2/CYP19A1/ARG1/APOH/APOA1/FOXF1/VTN/FGA/TNFAIP6/GP1BA/TFPI/FGG	14
GO:0043691	reverse cholesterol transport	4/150	20/18805	0.2	25.0733	9.6587	1.70594e-05	0.000665041	0.000536401	APOC3/APOA2/APOA1/SCARB1	4
GO:0072376	protein activation cascade	4/150	20/18805	0.2	25.0733	9.6587	1.70594e-05	0.000665041	0.000536401	APOH/FGA/GP1BA/FGG	4
GO:0034375	high-density lipoprotein particle remodeling	4/150	21/18805	0.190476	23.8794	9.4066	2.09429e-05	0.000803476	0.000648058	APOC3/APOA2/APOA1/SCARB1	4
GO:0016042	lipid catabolic process	12/150	350/18805	0.0342857	4.29829	5.5852	2.47649e-05	0.000935261	0.000754351	FABP1/APOB/ASPG/CYP19A1/AADAC/APOC3/APOA2/ALDH3B1/HSD11B1/PLCXD3/CYP4F3/SCARB1	12
GO:0007548	sex differentiation	11/150	296/18805	0.0371622	4.6589	5.68955	2.61836e-05	0.000973629	0.000785297	CYP17A1/SFRP2/CYP19A1/INSL3/FOXL2/TNFAIP6/GATA4/FOXF2/INHA/MMP2/EREG	11
GO:0050714	positive regulation of protein secretion	8/150	150/18805	0.0533333	6.68622	6.26967	2.74925e-05	0.00100681	0.00081206	NR1H4/F2/FGA/F2RL2/FGG/ACHE/BLK/VSNL1	8
GO:0120178	steroid hormone biosynthetic process	5/150	45/18805	0.111111	13.9296	7.78662	2.85337e-05	0.00102934	0.000830235	CYP17A1/HSD3B2/CYP19A1/HSD3B1/CYP11A1	5
GO:0002526	acute inflammatory response	7/150	111/18805	0.0630631	7.90601	6.54351	3.03305e-05	0.00106245	0.000856935	CRP/CREB3L3/APCS/F2/AHSG/DNASE1L3/HP	7
GO:0042632	cholesterol homeostasis	7/150	111/18805	0.0630631	7.90601	6.54351	3.03305e-05	0.00106245	0.000856935	NR1H4/APOB/APOC3/APOA2/APOA1/GRAMD1B/SCARB1	7
GO:0032963	collagen metabolic process	7/150	112/18805	0.0625	7.83542	6.5059	3.21387e-05	0.00109407	0.000882444	F2/MMP3/MMP13/MMP7/MMP11/CTSK/MMP2	7
GO:0055092	sterol homeostasis	7/150	112/18805	0.0625	7.83542	6.5059	3.21387e-05	0.00109407	0.000882444	NR1H4/APOB/APOC3/APOA2/APOA1/GRAMD1B/SCARB1	7
GO:0031099	regeneration	9/150	203/18805	0.044335	5.55813	5.85501	3.72563e-05	0.00125067	0.00100875	APOA2/IGFBP1/TM4SF4/VTN/POSTN/GATA4/MMP2/PRRX1/MAG	9
GO:0006953	acute-phase response	5/150	48/18805	0.104167	13.059	7.50109	3.92286e-05	0.00129884	0.0010476	CRP/APCS/F2/AHSG/HP	5
GO:0008037	cell recognition	8/150	158/18805	0.0506329	6.34768	6.05289	3.98776e-05	0.00130249	0.00105055	CRP/COLEC11/C4BPA/EPHA3/CCL21/C4BPB/SCARB1/TNN	8
GO:0008211	glucocorticoid metabolic process	4/150	25/18805	0.16	20.0587	8.55043	4.31799e-05	0.00139154	0.00112237	CYP17A1/APOA1/STAR/CYP11A1	4
GO:0023061	signal release	14/150	497/18805	0.028169	3.53146	5.12863	4.54326e-05	0.00144488	0.00116539	NR1H4/F2/CYP19A1/FOXL2/FGA/F2RL2/GRIK5/GRP/TGM2/INHA/FGG/BLK/VSNL1/LTBP4	14
GO:0006702	androgen biosynthetic process	3/150	10/18805	0.3	37.61	10.3837	5.72941e-05	0.00179844	0.00145056	CYP17A1/HSD3B2/HSD3B1	3
GO:0034377	plasma lipoprotein particle assembly	4/150	27/18805	0.148148	18.5728	8.19355	5.91672e-05	0.00183343	0.00147878	APOB/APOC3/APOA2/APOA1	4
GO:1903027	regulation of opsonization	3/150	11/18805	0.272727	34.1909	9.87368	7.83186e-05	0.00237258	0.00191365	COLEC11/C4BPA/C4BPB	3
GO:0042310	vasoconstriction	6/150	89/18805	0.0674157	8.45169	6.31853	7.85297e-05	0.00237258	0.00191365	CRP/DBH/FGA/FGG/MMP2/GJA5	6
GO:0065005	protein-lipid complex assembly	4/150	30/18805	0.133333	16.7156	7.72456	9.06897e-05	0.00269912	0.00217703	APOB/APOC3/APOA2/APOA1	4
GO:0015918	sterol transport	7/150	132/18805	0.0530303	6.64823	5.83936	9.15714e-05	0.00269912	0.00217703	APOB/APOC3/APOA2/APOA1/STAR/GRAMD1B/SCARB1	7
GO:0090596	sensory organ morphogenesis	10/150	286/18805	0.034965	4.38345	5.1702	0.000101877	0.00296671	0.00239285	FOXL2/CTHRC1/MFAP5/WNT2/COL11A1/FOXF2/DIO3/COL8A2/PRRX1/HMX3	10
GO:0008209	androgen metabolic process	4/150	31/18805	0.129032	16.1763	7.58303	0.000103482	0.00297757	0.00240161	CYP17A1/HSD3B2/CYP19A1/HSD3B1	4
GO:0097006	regulation of plasma lipoprotein particle levels	6/150	95/18805	0.0631579	7.91789	6.06139	0.000112936	0.00321138	0.00259019	NR1H4/APOB/APOC3/APOA2/APOA1/SCARB1	6
GO:0001541	ovarian follicle development	5/150	60/18805	0.0833333	10.4472	6.57219	0.00011587	0.00325647	0.00262657	FOXL2/TNFAIP6/INHA/MMP2/EREG	5
GO:0015850	organic hydroxy compound transport	10/150	293/18805	0.0341297	4.27873	5.07207	0.000124225	0.00343197	0.00276812	APOB/CYP19A1/APOC3/APOA2/APOA1/STAR/GRAMD1B/TGM2/SLC22A3/SCARB1	10
GO:0010876	lipid localization	13/150	482/18805	0.026971	3.38126	4.74903	0.00013216	0.00343197	0.00276812	CRP/FABP1/APOB/CYP19A1/APOC3/APOH/APOA2/APOA1/STAR/GRAMD1B/SCARB1/APOF/PITPNM1	13
GO:0045907	positive regulation of vasoconstriction	4/150	33/18805	0.121212	15.196	7.31879	0.000132921	0.00343197	0.00276812	DBH/FGA/FGG/GJA5	4
GO:0042157	lipoprotein metabolic process	6/150	98/18805	0.0612245	7.67551	5.94112	0.00013413	0.00343197	0.00276812	MBOAT4/ZDHHC19/APOB/APOC3/APOA2/APOA1	6
GO:0045916	negative regulation of complement activation	3/150	13/18805	0.230769	28.9308	9.03319	0.00013417	0.00343197	0.00276812	MASP1/C4BPA/C4BPB	3
GO:0051918	negative regulation of fibrinolysis	3/150	13/18805	0.230769	28.9308	9.03319	0.00013417	0.00343197	0.00276812	F2/APOH/VTN	3
GO:0008406	gonad development	9/150	240/18805	0.0375	4.70125	5.17463	0.000134792	0.00343197	0.00276812	SFRP2/CYP19A1/INSL3/FOXL2/TNFAIP6/GATA4/INHA/MMP2/EREG	9
GO:0042445	hormone metabolic process	9/150	240/18805	0.0375	4.70125	5.17463	0.000134792	0.00343197	0.00276812	CYP17A1/HSD3B2/MBOAT4/CYP19A1/HSD3B1/CYP11A1/DIO2/DIO3/CTSK	9
GO:0002443	leukocyte mediated immunity	13/150	483/18805	0.0269151	3.37426	4.74011	0.000134893	0.00343197	0.00276812	C8A/C9/F2/DBH/ARG1/FOXF1/C7/DNASE1L3/GRP/C8G/C4BPA/C4BPB/FCER2	13
GO:0034383	low-density lipoprotein particle clearance	4/150	34/18805	0.117647	14.749	7.19516	0.000149714	0.00376936	0.00304024	NR1H4/APOB/APOC3/SCARB1	4
GO:0045137	development of primary sexual characteristics	9/150	245/18805	0.0367347	4.60531	5.09342	0.000157404	0.00391985	0.00316163	SFRP2/CYP19A1/INSL3/FOXL2/TNFAIP6/GATA4/INHA/MMP2/EREG	9
GO:0048562	embryonic organ morphogenesis	10/150	302/18805	0.0331126	4.15121	4.95032	0.000158935	0.00391985	0.00316163	FOXF1/FOXL2/CTHRC1/MFAP5/GATA4/COL11A1/FOXF2/PAX5/PRRX1/HMX3	10
GO:0050764	regulation of phagocytosis	6/150	102/18805	0.0588235	7.37451	5.78848	0.000167164	0.00406256	0.00327673	AHSG/APOA2/APOA1/COLEC11/TGM2/SCARB1	6
GO:0033700	phospholipid efflux	3/150	14/18805	0.214286	26.8643	8.68086	0.000169764	0.00406256	0.00327673	APOC3/APOA2/APOA1	3
GO:0070493	thrombin-activated receptor signaling pathway	3/150	14/18805	0.214286	26.8643	8.68086	0.000169764	0.00406256	0.00327673	F2/F2RL2/GP1BA	3
GO:0006066	alcohol metabolic process	11/150	368/18805	0.0298913	3.74737	4.77276	0.00018286	0.00433308	0.00349492	NR1H4/APOB/DBH/APOA2/APOA1/STAR/ALDH3B1/CYP11A1/SCARB1/FGF1/APOF	11
GO:0050994	regulation of lipid catabolic process	5/150	67/18805	0.0746269	9.35572	6.14374	0.000195927	0.00459762	0.00370829	FABP1/AADAC/APOC3/APOA2/SCARB1	5
GO:0008585	female gonad development	6/150	106/18805	0.0566038	7.09623	5.64388	0.000206322	0.00479499	0.00386749	CYP19A1/FOXL2/TNFAIP6/INHA/MMP2/EREG	6
GO:0048608	reproductive structure development	10/150	314/18805	0.0318471	3.99257	4.79515	0.000217652	0.00501014	0.00404102	SFRP2/CYP19A1/INSL3/FOXL2/TNFAIP6/GATA4/FOXF2/INHA/MMP2/EREG	10
GO:0002790	peptide secretion	9/150	257/18805	0.0350195	4.39027	4.90711	0.000224871	0.00503773	0.00406327	NR1H4/F2/FGA/F2RL2/GRP/MMP7/FGG/BLK/VSNL1	9
GO:0019229	regulation of vasoconstriction	5/150	69/18805	0.0724638	9.08454	6.03274	0.000225103	0.00503773	0.00406327	DBH/FGA/FGG/MMP2/GJA5	5
GO:0046503	glycerolipid catabolic process	5/150	69/18805	0.0724638	9.08454	6.03274	0.000225103	0.00503773	0.00406327	APOB/AADAC/APOC3/APOA2/SCARB1	5
GO:0008207	C21-steroid hormone metabolic process	4/150	38/18805	0.105263	13.1965	6.74842	0.000232468	0.00515482	0.00415771	CYP17A1/HSD3B2/HSD3B1/CYP11A1	4
GO:0090276	regulation of peptide hormone secretion	8/150	204/18805	0.0392157	4.91634	5.04313	0.000235972	0.00518495	0.00418201	NR1H4/F2/FGA/F2RL2/GRP/FGG/BLK/VSNL1	8
GO:0061458	reproductive system development	10/150	318/18805	0.0314465	3.94235	4.74512	0.000240881	0.00524513	0.00423055	SFRP2/CYP19A1/INSL3/FOXL2/TNFAIP6/GATA4/FOXF2/INHA/MMP2/EREG	10
GO:0006641	triglyceride metabolic process	6/150	110/18805	0.0545455	6.83818	5.50661	0.00025238	0.00537852	0.00433814	APOB/AADAC/APOC3/APOH/APOA2/SCARB1	6
GO:0046545	development of primary female sexual characteristics	6/150	110/18805	0.0545455	6.83818	5.50661	0.00025238	0.00537852	0.00433814	CYP19A1/FOXL2/TNFAIP6/INHA/MMP2/EREG	6
GO:0035296	regulation of tube diameter	7/150	156/18805	0.0448718	5.62543	5.20187	0.000258006	0.00537852	0.00433814	CRP/DBH/FGA/FGG/MMP2/GJA5/NTS	7
GO:0097746	blood vessel diameter maintenance	7/150	156/18805	0.0448718	5.62543	5.20187	0.000258006	0.00537852	0.00433814	CRP/DBH/FGA/FGG/MMP2/GJA5/NTS	7
GO:0070942	neutrophil mediated cytotoxicity	3/150	16/18805	0.1875	23.5063	8.07578	0.000258133	0.00537852	0.00433814	F2/ARG1/DNASE1L3	3
GO:0002791	regulation of peptide secretion	8/150	207/18805	0.0386473	4.84509	4.98806	0.000260479	0.00538101	0.00434015	NR1H4/F2/FGA/F2RL2/GRP/FGG/BLK/VSNL1	8
GO:0001906	cell killing	9/150	263/18805	0.0342205	4.29011	4.81819	0.000266714	0.00544877	0.0043948	C8A/C9/F2/ARG1/C7/DNASE1L3/C8G/CCL21/NTS	9
GO:0035150	regulation of tube size	7/150	157/18805	0.044586	5.5896	5.17823	0.000268268	0.00544877	0.0043948	CRP/DBH/FGA/FGG/MMP2/GJA5/NTS	7
GO:0090087	regulation of peptide transport	8/150	209/18805	0.0382775	4.79872	4.95193	0.000277947	0.00559831	0.00451541	NR1H4/F2/FGA/F2RL2/GRP/FGG/BLK/VSNL1	8
GO:0045807	positive regulation of endocytosis	7/150	159/18805	0.0440252	5.51929	5.13155	0.000289777	0.00578836	0.0046687	AHSG/APOA2/APOA1/COLEC11/VTN/CCL21/SGIP1	7
GO:0002921	negative regulation of humoral immune response	3/150	17/18805	0.176471	22.1235	7.81311	0.000311618	0.00609153	0.00491323	MASP1/C4BPA/C4BPB	3
GO:0002923	regulation of humoral immune response mediated by circulating immunoglobulin	3/150	17/18805	0.176471	22.1235	7.81311	0.000311618	0.00609153	0.00491323	C4BPA/C4BPB/FCER2	3
GO:0033344	cholesterol efflux	5/150	74/18805	0.0675676	8.47072	5.77392	0.000312516	0.00609153	0.00491323	APOB/APOC3/APOA2/APOA1/SCARB1	5
GO:0006869	lipid transport	12/150	460/18805	0.026087	3.27043	4.42081	0.00032604	0.0063043	0.00508484	FABP1/APOB/CYP19A1/APOC3/APOH/APOA2/APOA1/STAR/GRAMD1B/SCARB1/APOF/PITPNM1	12
GO:0046461	neutral lipid catabolic process	4/150	42/18805	0.0952381	11.9397	6.36431	0.000343895	0.00654483	0.00527885	APOB/AADAC/APOC3/APOA2	4
GO:0046464	acylglycerol catabolic process	4/150	42/18805	0.0952381	11.9397	6.36431	0.000343895	0.00654483	0.00527885	APOB/AADAC/APOC3/APOA2	4
GO:0051917	regulation of fibrinolysis	3/150	18/18805	0.166667	20.8944	7.57203	0.00037176	0.00701987	0.005662	F2/APOH/VTN	3
GO:0050892	intestinal absorption	4/150	44/18805	0.0909091	11.397	6.19125	0.000411961	0.0076593	0.00617774	FABP1/APOA2/APOA1/SCARB1	4
GO:0070328	triglyceride homeostasis	4/150	44/18805	0.0909091	11.397	6.19125	0.000411961	0.0076593	0.00617774	NR1H4/APOC3/APOA1/SCARB1	4
GO:0019216	regulation of lipid metabolic process	10/150	343/18805	0.0291545	3.655	4.44986	0.000438271	0.00808627	0.00652212	NR1H4/FABP1/APOB/AADAC/APOC3/APOA2/APOA1/STAR/SCARB1/FGF1	10
GO:0010810	regulation of cell-substrate adhesion	8/150	224/18805	0.0357143	4.47738	4.69478	0.000441898	0.00809141	0.00652627	APOA1/FOXF1/VTN/POSTN/FGA/EPHA3/CCL21/FGG	8
GO:0055090	acylglycerol homeostasis	4/150	45/18805	0.0888889	11.1437	6.10885	0.000449368	0.00816634	0.00658671	NR1H4/APOC3/APOA1/SCARB1	4
GO:0015833	peptide transport	9/150	283/18805	0.0318021	3.98693	4.53991	0.000455491	0.00821583	0.00662662	NR1H4/F2/FGA/F2RL2/GRP/MMP7/FGG/BLK/VSNL1	9
GO:0030301	cholesterol transport	6/150	123/18805	0.0487805	6.11545	5.10385	0.000460069	0.00823694	0.00664365	APOB/APOC3/APOA2/APOA1/STAR/SCARB1	6
GO:0042180	ketone metabolic process	8/150	227/18805	0.0352423	4.41821	4.64606	0.000482608	0.00856697	0.00690984	CYP17A1/NR1H4/FABP1/CYP19A1/APOC3/STAR/CYP11A1/CYP4F3	8
GO:0002701	negative regulation of production of molecular mediator of immune response	4/150	46/18805	0.0869565	10.9014	6.02901	0.000489136	0.00856697	0.00690984	ARG1/APOA2/APOA1/CD22	4
GO:0031638	zymogen activation	4/150	46/18805	0.0869565	10.9014	6.02901	0.000489136	0.00856697	0.00690984	APOH/FGA/FGG/HP	4
GO:0002697	regulation of immune effector process	11/150	414/18805	0.02657	3.331	4.30044	0.000497468	0.00865022	0.00697698	MASP1/ARG1/APOA2/APOA1/COLEC11/FOXF1/CD22/DNASE1L3/C4BPA/C4BPB/FCER2	11
GO:0046660	female sex differentiation	6/150	125/18805	0.048	6.0176	5.04703	0.000501272	0.00865411	0.00698012	CYP19A1/FOXL2/TNFAIP6/INHA/MMP2/EREG	6
GO:0010811	positive regulation of cell-substrate adhesion	6/150	126/18805	0.047619	5.96984	5.01908	0.000522923	0.00896386	0.00722996	APOA1/FOXF1/VTN/FGA/CCL21/FGG	6
GO:0002920	regulation of humoral immune response	4/150	47/18805	0.0851064	10.6695	5.95159	0.000531347	0.00904412	0.0072947	MASP1/C4BPA/C4BPB/FCER2	4
GO:0016049	cell growth	12/150	492/18805	0.0243902	3.05772	4.14728	0.000593583	0.0100328	0.00809213	F2/SFRP2/IGFBP1/FOXL2/POSTN/SEMA3A/GATA4/KRT17/TNN/LTBP4/CTTN/MAG	12
GO:0090181	regulation of cholesterol metabolic process	4/150	49/18805	0.0816327	10.234	5.80352	0.000623434	0.0104642	0.00844006	NR1H4/APOB/APOA1/FGF1	4
GO:0031589	cell-substrate adhesion	10/150	361/18805	0.0277008	3.47276	4.25384	0.000651677	0.0108628	0.00876157	APOA1/FOXF1/VTN/POSTN/FGA/EPHA3/CCL21/FGG/TNN/CTTN	10
GO:0001704	formation of primary germ layer	6/150	132/18805	0.0454545	5.69848	4.85748	0.000668546	0.0110676	0.0089268	SFRP2/FOXF1/VTN/COL11A1/TBX6/MMP2	6
GO:0030449	regulation of complement activation	3/150	22/18805	0.136364	17.0955	6.77338	0.000685388	0.0112693	0.00908943	MASP1/C4BPA/C4BPB	3
GO:0032024	positive regulation of insulin secretion	5/150	88/18805	0.0568182	7.12311	5.1626	0.000695132	0.0112856	0.0091026	NR1H4/F2/F2RL2/BLK/VSNL1	5
GO:0007160	cell-matrix adhesion	8/150	240/18805	0.0333333	4.17889	4.44433	0.00069572	0.0112856	0.0091026	VTN/POSTN/FGA/EPHA3/CCL21/FGG/TNN/CTTN	8
GO:0019730	antimicrobial humoral response	7/150	185/18805	0.0378378	4.7436	4.58838	0.000718194	0.0115725	0.009334	F2/COLEC11/FGA/LEAP2/CCL21/MMP7/NTS	7
GO:0055088	lipid homeostasis	7/150	186/18805	0.0376344	4.7181	4.56954	0.000741377	0.0118669	0.00957148	NR1H4/APOB/APOC3/APOA2/APOA1/GRAMD1B/SCARB1	7
GO:0006639	acylglycerol metabolic process	6/150	137/18805	0.0437956	5.49051	4.73021	0.000812364	0.012867	0.0103781	APOB/AADAC/APOC3/APOH/APOA2/SCARB1	6
GO:1905952	regulation of lipid localization	7/150	189/18805	0.037037	4.64321	4.51383	0.000814501	0.012867	0.0103781	CRP/APOB/CYP19A1/APOC3/APOA2/APOA1/SCARB1	7
GO:0006638	neutral lipid metabolic process	6/150	138/18805	0.0434783	5.45072	4.7055	0.00084379	0.0132431	0.0106815	APOB/AADAC/APOC3/APOH/APOA2/SCARB1	6
GO:0050727	regulation of inflammatory response	11/150	442/18805	0.0248869	3.11998	4.04432	0.000852701	0.0132966	0.0107246	CREB3L3/APCS/NR1H4/AHSG/CYP19A1/APOA1/FOXF1/TNFAIP6/IL1RL1/DNASE1L3/MMP3	11
GO:0034114	regulation of heterotypic cell-cell adhesion	3/150	24/18805	0.125	15.6708	6.44873	0.000890336	0.0137066	0.0110553	APOA1/FGA/FGG	3
GO:0098856	intestinal lipid absorption	3/150	24/18805	0.125	15.6708	6.44873	0.000890336	0.0137066	0.0110553	APOA2/APOA1/SCARB1	3
GO:0030072	peptide hormone secretion	8/150	250/18805	0.032	4.01173	4.29862	0.000906622	0.013869	0.0111863	NR1H4/F2/FGA/F2RL2/GRP/FGG/BLK/VSNL1	8
GO:0006706	steroid catabolic process	3/150	25/18805	0.12	15.044	6.30066	0.00100586	0.0152903	0.0123327	CYP19A1/HSD11B1/SCARB1	3
GO:0001738	morphogenesis of a polarized epithelium	4/150	56/18805	0.0714286	8.95476	5.34571	0.00103509	0.0156364	0.0126118	SFRP2/FOXF1/CTHRC1/FOXF2	4
GO:0051222	positive regulation of protein transport	8/150	257/18805	0.0311284	3.90246	4.20105	0.00108268	0.0162536	0.0131096	NR1H4/F2/FGA/F2RL2/FGG/ACHE/BLK/VSNL1	8
GO:0048568	embryonic organ development	11/150	457/18805	0.02407	3.01758	3.91532	0.00111675	0.0166616	0.0134387	FOXF1/FOXL2/CTHRC1/MFAP5/WNT2/GATA4/COL11A1/FOXF2/PAX5/PRRX1/HMX3	11
GO:0001503	ossification	11/150	458/18805	0.0240175	3.01099	3.90691	0.00113652	0.0168525	0.0135927	AHSG/SFRP2/CTHRC1/TNFAIP6/GRP/MMP13/COL11A1/CTSK/MMP2/ACHE/TNN	11
GO:0007369	gastrulation	7/150	202/18805	0.0346535	4.34439	4.28523	0.00119982	0.0176826	0.0142623	SFRP2/APOA1/FOXF1/VTN/COL11A1/TBX6/MMP2	7
GO:0001935	endothelial cell proliferation	7/150	203/18805	0.0344828	4.32299	4.26845	0.00123451	0.0179761	0.0144989	DBH/APOH/APOA1/WNT2/PROK1/SCARB1/COL8A2	7
GO:0042158	lipoprotein biosynthetic process	4/150	59/18805	0.0677966	8.49944	5.17337	0.00125916	0.0179761	0.0144989	MBOAT4/ZDHHC19/APOB/APOA1	4
GO:0002053	positive regulation of mesenchymal cell proliferation	3/150	27/18805	0.111111	13.9296	6.0286	0.00126435	0.0179761	0.0144989	FOXF1/WNT2/PRRX1	3
GO:0030194	positive regulation of blood coagulation	3/150	27/18805	0.111111	13.9296	6.0286	0.00126435	0.0179761	0.0144989	F2/APOH/VTN	3
GO:0031639	plasminogen activation	3/150	27/18805	0.111111	13.9296	6.0286	0.00126435	0.0179761	0.0144989	APOH/FGA/FGG	3
GO:1900048	positive regulation of hemostasis	3/150	27/18805	0.111111	13.9296	6.0286	0.00126435	0.0179761	0.0144989	F2/APOH/VTN	3
GO:0042886	amide transport	9/150	328/18805	0.027439	3.43994	3.99736	0.00129405	0.0182908	0.0147528	NR1H4/F2/FGA/F2RL2/GRP/MMP7/FGG/BLK/VSNL1	9
GO:0016064	immunoglobulin mediated immune response	7/150	205/18805	0.0341463	4.28081	4.23521	0.00130627	0.0183562	0.0148055	C8A/C9/C7/C8G/C4BPA/C4BPB/FCER2	7
GO:0050996	positive regulation of lipid catabolic process	3/150	28/18805	0.107143	13.4321	5.90317	0.00140784	0.019612	0.0158184	FABP1/AADAC/APOA2	3
GO:0015914	phospholipid transport	5/150	103/18805	0.0485437	6.08576	4.64092	0.001412	0.019612	0.0158184	APOC3/APOA2/APOA1/SCARB1/PITPNM1	5
GO:0019724	B cell mediated immunity	7/150	208/18805	0.0336538	4.21907	4.18614	0.00141999	0.019612	0.0158184	C8A/C9/C7/C8G/C4BPA/C4BPB/FCER2	7
GO:0051336	regulation of hydrolase activity	9/150	334/18805	0.0269461	3.37814	3.93223	0.00146632	0.0201369	0.0162418	APCS/APOC3/APOH/APOA2/APOA1/VTN/EPHA3/TGM2/MAPK12	9
GO:0002823	negative regulation of adaptive immune response based on somatic recombination of immune receptors built from immunoglobulin superfamily domains	4/150	62/18805	0.0645161	8.08817	5.01284	0.00151512	0.0205733	0.0165937	ARG1/IL1RL1/C4BPA/C4BPB	4
GO:1900024	regulation of substrate adhesion-dependent cell spreading	4/150	62/18805	0.0645161	8.08817	5.01284	0.00151512	0.0205733	0.0165937	APOA1/POSTN/FGA/FGG	4
GO:0042403	thyroid hormone metabolic process	3/150	29/18805	0.103448	12.969	5.78399	0.00156116	0.02108	0.0170024	DIO2/DIO3/CTSK	3
GO:0050708	regulation of protein secretion	8/150	273/18805	0.029304	3.67375	3.99038	0.00158846	0.0213294	0.0172036	NR1H4/F2/FGA/F2RL2/FGG/ACHE/BLK/VSNL1	8
GO:1903672	positive regulation of sprouting angiogenesis	3/150	30/18805	0.1	12.5367	5.67054	0.00172454	0.0230288	0.0185743	TGM2/FGF1/TNN	3
GO:0003018	vascular process in circulatory system	8/150	278/18805	0.028777	3.60767	3.92777	0.00178002	0.0236391	0.0190665	CRP/DBH/FGA/SLC22A3/FGG/MMP2/GJA5/NTS	8
GO:0006898	receptor-mediated endocytosis	8/150	280/18805	0.0285714	3.5819	3.90313	0.00186158	0.024555	0.0198053	APOC3/VTN/ASGR1/CCL21/FCER2/SGIP1/ACHE/CTTN	8
GO:0050673	epithelial cell proliferation	11/150	488/18805	0.022541	2.82589	3.66463	0.00187862	0.024555	0.0198053	SFRP2/DBH/APOH/APOA1/FGL1/WNT2/PROK1/SCARB1/FGF1/EREG/COL8A2	11
GO:0019433	triglyceride catabolic process	3/150	31/18805	0.0967742	12.1323	5.56236	0.00189823	0.024555	0.0198053	APOB/AADAC/APOC3	3
GO:0050820	positive regulation of coagulation	3/150	31/18805	0.0967742	12.1323	5.56236	0.00189823	0.024555	0.0198053	F2/APOH/VTN	3
GO:0062012	regulation of small molecule metabolic process	9/150	347/18805	0.0259366	3.25159	3.79607	0.00190316	0.024555	0.0198053	NR1H4/FABP1/APOB/APOC3/APOA1/ALDOB/STAR/FGF1/MST1	9
GO:0090303	positive regulation of wound healing	4/150	66/18805	0.0606061	7.59798	4.81485	0.00190995	0.024555	0.0198053	F2/APOH/INSL3/VTN	4
GO:0002820	negative regulation of adaptive immune response	4/150	67/18805	0.0597015	7.48458	4.76794	0.00201877	0.0258168	0.020823	ARG1/IL1RL1/C4BPA/C4BPB	4
GO:0019218	regulation of steroid metabolic process	5/150	112/18805	0.0446429	5.59673	4.37513	0.00204371	0.0259981	0.0209692	NR1H4/APOB/APOA1/STAR/FGF1	5
GO:0001736	establishment of planar polarity	3/150	32/18805	0.09375	11.7531	5.45904	0.00208244	0.026079	0.0210345	SFRP2/CTHRC1/FOXF2	3
GO:0007164	establishment of tissue polarity	3/150	32/18805	0.09375	11.7531	5.45904	0.00208244	0.026079	0.0210345	SFRP2/CTHRC1/FOXF2	3
GO:1902042	negative regulation of extrinsic apoptotic signaling pathway via death domain receptors	3/150	32/18805	0.09375	11.7531	5.45904	0.00208244	0.026079	0.0210345	SFRP2/FGA/FGG	3
GO:0120254	olefinic compound metabolic process	6/150	165/18805	0.0363636	4.55879	4.11713	0.00210734	0.0262549	0.0211764	CYP17A1/CYP19A1/CYP2E1/CTHRC1/CYP11A1/CYP4F3	6
GO:0048592	eye morphogenesis	6/150	168/18805	0.0357143	4.47738	4.05968	0.00230661	0.0285902	0.0230599	FOXL2/MFAP5/WNT2/FOXF2/DIO3/COL8A2	6
GO:0002444	myeloid leukocyte mediated immunity	5/150	116/18805	0.0431034	5.40374	4.26609	0.00238221	0.0292274	0.0235739	F2/ARG1/FOXF1/DNASE1L3/GRP	5
GO:0018958	phenol-containing compound metabolic process	5/150	116/18805	0.0431034	5.40374	4.26609	0.00238221	0.0292274	0.0235739	DBH/CYP2E1/DIO2/DIO3/CTSK	5
GO:0010464	regulation of mesenchymal cell proliferation	3/150	34/18805	0.0882353	11.0618	5.26554	0.00248329	0.0301614	0.0243272	FOXF1/WNT2/PRRX1	3
GO:0030212	hyaluronan metabolic process	3/150	34/18805	0.0882353	11.0618	5.26554	0.00248329	0.0301614	0.0243272	ITIH1/ITIH3/TNFAIP6	3
GO:0003208	cardiac ventricle morphogenesis	4/150	71/18805	0.056338	7.06291	4.58953	0.00249703	0.0301767	0.0243395	SFRP2/FOXF1/GATA4/COL11A1	4
GO:0003205	cardiac chamber development	6/150	172/18805	0.0348837	4.37326	3.98516	0.00259401	0.0311927	0.025159	SFRP2/FOXF1/WNT2/GATA4/COL11A1/GJA5	6
GO:0048588	developmental cell growth	7/150	232/18805	0.0301724	3.78261	3.8241	0.00263271	0.0315013	0.0254079	FOXL2/POSTN/SEMA3A/GATA4/TNN/CTTN/MAG	7
GO:0002719	negative regulation of cytokine production involved in immune response	3/150	35/18805	0.0857143	10.7457	5.17474	0.00270035	0.0315397	0.0254389	ARG1/APOA2/APOA1	3
GO:0045940	positive regulation of steroid metabolic process	3/150	35/18805	0.0857143	10.7457	5.17474	0.00270035	0.0315397	0.0254389	APOA1/STAR/FGF1	3
GO:0048048	embryonic eye morphogenesis	3/150	35/18805	0.0857143	10.7457	5.17474	0.00270035	0.0315397	0.0254389	FOXL2/MFAP5/FOXF2	3
GO:0048333	mesodermal cell differentiation	3/150	35/18805	0.0857143	10.7457	5.17474	0.00270035	0.0315397	0.0254389	SFRP2/FOXF1/TBX6	3
GO:0002924	negative regulation of humoral immune response mediated by circulating immunoglobulin	2/150	10/18805	0.2	25.0733	6.82792	0.00272726	0.0315397	0.0254389	C4BPA/C4BPB	2
GO:0007440	foregut morphogenesis	2/150	10/18805	0.2	25.0733	6.82792	0.00272726	0.0315397	0.0254389	FOXF1/GATA4	2
GO:0018158	protein oxidation	2/150	10/18805	0.2	25.0733	6.82792	0.00272726	0.0315397	0.0254389	APOA2/APOA1	2
GO:0050766	positive regulation of phagocytosis	4/150	73/18805	0.0547945	6.86941	4.50543	0.00276308	0.0318017	0.0256502	AHSG/APOA2/APOA1/COLEC11	4
GO:0060560	developmental growth involved in morphogenesis	7/150	238/18805	0.0294118	3.68725	3.7411	0.00303347	0.0347483	0.0280269	SFRP2/POSTN/SEMA3A/FGF1/TNN/CTTN/MAG	7
GO:0003230	cardiac atrium development	3/150	37/18805	0.0810811	10.1649	5.0037	0.00316872	0.0361264	0.0291384	WNT2/GATA4/GJA5	3
GO:0002704	negative regulation of leukocyte mediated immunity	4/150	76/18805	0.0526316	6.59825	4.38505	0.00319759	0.0362844	0.0292658	ARG1/FOXF1/C4BPA/C4BPB	4
GO:0001867	complement activation, lectin pathway	2/150	11/18805	0.181818	22.7939	6.48329	0.00331592	0.0371045	0.0299273	MASP1/COLEC11	2
GO:0006703	estrogen biosynthetic process	2/150	11/18805	0.181818	22.7939	6.48329	0.00331592	0.0371045	0.0299273	CYP19A1/HSD3B1	2
GO:0071492	cellular response to UV-A	2/150	11/18805	0.181818	22.7939	6.48329	0.00331592	0.0371045	0.0299273	MMP3/MMP2	2
GO:0002446	neutrophil mediated immunity	3/150	39/18805	0.0769231	9.64359	4.84522	0.00368398	0.0410331	0.0330959	F2/ARG1/DNASE1L3	3
GO:0003206	cardiac chamber morphogenesis	5/150	129/18805	0.0387597	4.85917	3.94385	0.00376504	0.041553	0.0335153	SFRP2/FOXF1/WNT2/GATA4/COL11A1	5
GO:0003231	cardiac ventricle development	5/150	129/18805	0.0387597	4.85917	3.94385	0.00376504	0.041553	0.0335153	SFRP2/FOXF1/GATA4/COL11A1/GJA5	5
GO:0001547	antral ovarian follicle growth	2/150	12/18805	0.166667	20.8944	6.18155	0.00395834	0.0419619	0.0338451	TNFAIP6/EREG	2
GO:0019336	phenol-containing compound catabolic process	2/150	12/18805	0.166667	20.8944	6.18155	0.00395834	0.0419619	0.0338451	DBH/DIO3	2
GO:0022605	mammalian oogenesis stage	2/150	12/18805	0.166667	20.8944	6.18155	0.00395834	0.0419619	0.0338451	TNFAIP6/EREG	2
GO:0032276	regulation of gonadotropin secretion	2/150	12/18805	0.166667	20.8944	6.18155	0.00395834	0.0419619	0.0338451	FOXL2/INHA	2
GO:0034379	very-low-density lipoprotein particle assembly	2/150	12/18805	0.166667	20.8944	6.18155	0.00395834	0.0419619	0.0338451	APOB/APOC3	2
GO:0042447	hormone catabolic process	2/150	12/18805	0.166667	20.8944	6.18155	0.00395834	0.0419619	0.0338451	CYP19A1/DIO3	2
GO:0060192	negative regulation of lipase activity	2/150	12/18805	0.166667	20.8944	6.18155	0.00395834	0.0419619	0.0338451	APOC3/APOA2	2
GO:0070857	regulation of bile acid biosynthetic process	2/150	12/18805	0.166667	20.8944	6.18155	0.00395834	0.0419619	0.0338451	NR1H4/STAR	2
GO:1904729	regulation of intestinal lipid absorption	2/150	12/18805	0.166667	20.8944	6.18155	0.00395834	0.0419619	0.0338451	APOA2/APOA1	2
GO:1903036	positive regulation of response to wounding	4/150	81/18805	0.0493827	6.19095	4.1982	0.00402152	0.0424455	0.0342352	F2/APOH/INSL3/VTN	4
GO:0042246	tissue regeneration	4/150	82/18805	0.0487805	6.11545	4.16271	0.00420196	0.0441571	0.0356157	IGFBP1/TM4SF4/POSTN/GATA4	4
GO:1990806	ligand-gated ion channel signaling pathway	3/150	41/18805	0.0731707	9.17317	4.69778	0.00424752	0.0444426	0.035846	F2/F2RL2/GRIK5	3
GO:0048844	artery morphogenesis	4/150	83/18805	0.0481928	6.04177	4.1278	0.00438779	0.0457124	0.0368701	APOB/FOXF1/GJA5/PRRX1	4
GO:0046486	glycerolipid metabolic process	9/150	395/18805	0.0227848	2.85646	3.34372	0.00448932	0.0465695	0.0375614	NR1H4/APOB/AADAC/APOC3/APOH/APOA2/APOA1/SCARB1/PITPNM1	9
GO:0002691	regulation of cellular extravasation	3/150	42/18805	0.0714286	8.95476	4.62779	0.00454779	0.0466716	0.0376438	GP1BA/CCL21/XG	3
GO:0044060	regulation of endocrine process	3/150	42/18805	0.0714286	8.95476	4.62779	0.00454779	0.0466716	0.0376438	CYP19A1/FOXL2/INHA	3
GO:0002460	adaptive immune response based on somatic recombination of immune receptors built from immunoglobulin superfamily domains	9/150	396/18805	0.0227273	2.84924	3.33503	0.00456318	0.0466716	0.0376438	C8A/C9/ARG1/C7/IL1RL1/C8G/C4BPA/C4BPB/FCER2	9
GO:0007501	mesodermal cell fate specification	2/150	13/18805	0.153846	19.2872	5.91432	0.00465364	0.0466716	0.0376438	SFRP2/TBX6	2
GO:0010896	regulation of triglyceride catabolic process	2/150	13/18805	0.153846	19.2872	5.91432	0.00465364	0.0466716	0.0376438	AADAC/APOC3	2
GO:0034380	high-density lipoprotein particle assembly	2/150	13/18805	0.153846	19.2872	5.91432	0.00465364	0.0466716	0.0376438	APOA2/APOA1	2
GO:0044406	adhesion of symbiont to host	2/150	13/18805	0.153846	19.2872	5.91432	0.00465364	0.0466716	0.0376438	LRRC15/SCARB1	2
GO:0052803	imidazole-containing compound metabolic process	2/150	13/18805	0.153846	19.2872	5.91432	0.00465364	0.0466716	0.0376438	HAL/SLC22A3	2
GO:0061844	antimicrobial humoral immune response mediated by antimicrobial peptide	5/150	136/18805	0.0367647	4.60907	3.78771	0.00471064	0.047048	0.0379474	F2/LEAP2/CCL21/MMP7/NTS	5
GO:1900026	positive regulation of substrate adhesion-dependent cell spreading	3/150	43/18805	0.0697674	8.74651	4.5601	0.00486062	0.0483461	0.0389944	APOA1/FGA/FGG	3

## Sheet: GO_CC
ID	Description	GeneRatio	BgRatio	RichFactor	FoldEnrichment	zScore	pvalue	p.adjust	qvalue	geneID	Count
GO:0062023	collagen-containing extracellular matrix	28/154	432/19880	0.0648148	8.367	13.6783	3.98965e-18	8.41816e-16	7.22337e-16	APCS/ITIH1/F2/AHSG/SFRP2/APOC3/APOH/APOA1/VTN/SERPINC1/POSTN/CTHRC1/MFAP5/FGL1/FGA/WNT2/LRRC15/TGM2/COL11A1/FGG/COL4A4/MMP2/ACHE/TNN/LTBP4/MST1/COL8A2/AMBP	28
GO:0072562	blood microparticle	17/154	145/19880	0.117241	15.1348	15.0936	1.33127e-15	1.40449e-13	1.20515e-13	C8A/C9/APCS/ITIH1/F2/AHSG/GC/APOA2/APOA1/VTN/SERPINC1/FGA/C8G/C4BPA/FGG/HP/AMBP	17
GO:0005788	endoplasmic reticulum lumen	15/154	315/19880	0.047619	6.14719	8.13623	2.42182e-08	1.68771e-06	1.44817e-06	F2/APOB/AHSG/APOA2/APOA1/IGFBP1/VTN/SERPINC1/FGA/F10/PROZ/COL11A1/FGG/COL4A4/COL8A2	15
GO:0042627	chylomicron	5/154	13/19880	0.384615	49.6503	15.5035	3.19945e-08	1.68771e-06	1.44817e-06	APOB/APOC3/APOH/APOA2/APOA1	5
GO:0034358	plasma lipoprotein particle	6/154	37/19880	0.162162	20.9337	10.7231	3.7362e-07	1.26909e-05	1.08897e-05	APOB/APOC3/APOH/APOA2/APOA1/APOF	6
GO:1990777	lipoprotein particle	6/154	37/19880	0.162162	20.9337	10.7231	3.7362e-07	1.26909e-05	1.08897e-05	APOB/APOC3/APOH/APOA2/APOA1/APOF	6
GO:0034361	very-low-density lipoprotein particle	5/154	21/19880	0.238095	30.7359	12.0462	4.81173e-07	1.26909e-05	1.08897e-05	APOB/APOC3/APOH/APOA2/APOA1	5
GO:0034385	triglyceride-rich plasma lipoprotein particle	5/154	21/19880	0.238095	30.7359	12.0462	4.81173e-07	1.26909e-05	1.08897e-05	APOB/APOC3/APOH/APOA2/APOA1	5
GO:0032994	protein-lipid complex	6/154	40/19880	0.15	19.3636	10.272	6.05169e-07	1.41879e-05	1.21742e-05	APOB/APOC3/APOH/APOA2/APOA1/APOF	6
GO:0034364	high-density lipoprotein particle	5/154	27/19880	0.185185	23.9057	10.5233	1.83868e-06	3.8796e-05	3.32897e-05	APOC3/APOH/APOA2/APOA1/APOF	5
GO:0009897	external side of plasma membrane	13/154	401/19880	0.032419	4.18499	5.69292	1.51048e-05	0.000289738	0.000248615	F2/ASGR2/COLEC11/ASGR1/CD22/FGA/F10/IL1RL1/GP1BA/FGG/FCER2/CTSK/FCRL1	13
GO:0046930	pore complex	4/154	26/19880	0.153846	19.8601	8.50248	4.53326e-05	0.000797098	0.000683965	C8A/C9/C7/C8G	4
GO:0005581	collagen trimer	6/154	86/19880	0.0697674	9.00634	6.57438	5.53013e-05	0.000897583	0.000770188	COLEC11/CTHRC1/COL11A1/SFTPA2/COL4A4/COL8A2	6
GO:0034362	low-density lipoprotein particle	3/154	15/19880	0.2	25.8182	8.4959	0.000193715	0.00291955	0.00250518	APOB/APOA1/APOF	3
GO:0034774	secretory granule lumen	10/154	324/19880	0.0308642	3.98429	4.78532	0.000222887	0.00313528	0.00269029	AHSG/DBH/ARG1/ITIH3/APOH/APOA1/FGA/GRP/FGG/HP	10
GO:0060205	cytoplasmic vesicle lumen	10/154	329/19880	0.0303951	3.92374	4.72487	0.000251923	0.00320342	0.00274875	AHSG/DBH/ARG1/ITIH3/APOH/APOA1/FGA/GRP/FGG/HP	10
GO:0031983	vesicle lumen	10/154	330/19880	0.030303	3.91185	4.71292	0.000258095	0.00320342	0.00274875	AHSG/DBH/ARG1/ITIH3/APOH/APOA1/FGA/GRP/FGG/HP	10
GO:0071682	endocytic vesicle lumen	3/154	23/19880	0.130435	16.8379	6.71497	0.000720484	0.00844567	0.00724697	APOB/APOA1/HP	3
GO:0005796	Golgi lumen	5/154	106/19880	0.0471698	6.08919	4.64187	0.00141305	0.0156923	0.0134651	F2/VTN/F10/PROZ/MMP11	5
GO:0005790	smooth endoplasmic reticulum	3/154	32/19880	0.09375	12.1023	5.5535	0.00191753	0.0202299	0.0173587	HSD3B2/APOB/HSD3B1	3
GO:0030868	smooth endoplasmic reticulum membrane	2/154	10/19880	0.2	25.8182	6.936	0.0025757	0.0258796	0.0222065	HSD3B2/HSD3B1	2
GO:0001527	microfibril	2/154	13/19880	0.153846	19.8601	6.01019	0.00439698	0.042171	0.0361857	MFAP5/LTBP4	2
GO:0031089	platelet dense granule lumen	2/154	14/19880	0.142857	18.4416	5.76809	0.00510383	0.0468221	0.0401766	ITIH3/APOH	2

## Sheet: GO_MF
ID	Description	GeneRatio	BgRatio	RichFactor	FoldEnrichment	zScore	pvalue	p.adjust	qvalue	geneID	Count
GO:0017171	serine hydrolase activity	14/147	198/18639	0.0707071	8.96537	10.0464	5.68176e-10	2.51134e-07	2.11122e-07	F2/MASP1/AADAC/F10/MMP3/MMP13/PROZ/MMP7/KLK4/MMP11/HP/CTSK/MMP2/ACHE	14
GO:0004252	serine-type endopeptidase activity	12/147	176/18639	0.0681818	8.64518	9.08571	1.53071e-08	3.38286e-06	2.84389e-06	F2/MASP1/F10/MMP3/MMP13/PROZ/MMP7/KLK4/MMP11/HP/CTSK/MMP2	12
GO:0008236	serine-type peptidase activity	12/147	194/18639	0.0618557	7.84305	8.54235	4.52482e-08	5.32728e-06	4.47852e-06	F2/MASP1/F10/MMP3/MMP13/PROZ/MMP7/KLK4/MMP11/HP/CTSK/MMP2	12
GO:0030246	carbohydrate binding	14/147	280/18639	0.05	6.3398	8.02686	4.82107e-08	5.32728e-06	4.47852e-06	APCS/ITIH1/DBH/ASGR2/COLEC11/SIGLEC11/ALDOB/VTN/ASGR1/CD22/SFTPA2/FCER2/MAG/AMBP	14
GO:0005496	steroid binding	9/147	108/18639	0.0833333	10.5663	8.88943	1.85981e-07	1.64407e-05	1.38213e-05	NR1H4/GC/APOC3/APOA2/APOA1/STAR/GRAMD1B/HSD11B1/APOF	9
GO:0005539	glycosaminoglycan binding	12/147	242/18639	0.0495868	6.2874	7.38147	4.9897e-07	3.67574e-05	3.09011e-05	ITIH1/F2/APOB/APOH/VTN/SERPINC1/POSTN/TNFAIP6/COL11A1/FGF1/LTBP4/AMBP	12
GO:0005201	extracellular matrix structural constituent	10/147	168/18639	0.0595238	7.54738	7.60052	8.89025e-07	5.61356e-05	4.71919e-05	VTN/POSTN/CTHRC1/MFAP5/FGA/COL11A1/FGG/COL4A4/LTBP4/COL8A2	10
GO:0120020	cholesterol transfer activity	5/147	25/18639	0.2	25.3592	10.8662	1.33332e-06	7.3666e-05	6.19292e-05	APOB/APOA2/APOA1/STAR/GRAMD1B	5
GO:0001968	fibronectin binding	5/147	30/18639	0.166667	21.1327	9.83935	3.46447e-06	0.000165039	0.000138745	SFRP2/TNFAIP6/LRRC15/CTSK/MMP2	5
GO:0070325	lipoprotein particle receptor binding	5/147	31/18639	0.16129	20.451	9.66359	4.10458e-06	0.000165039	0.000138745	CRP/APOB/APOC3/APOA2/APOA1	5
GO:0015485	cholesterol binding	6/147	54/18639	0.111111	14.0884	8.58756	4.10731e-06	0.000165039	0.000138745	APOC3/APOA2/APOA1/STAR/GRAMD1B/APOF	6
GO:0120015	sterol transfer activity	5/147	32/18639	0.15625	19.8119	9.49587	4.8339e-06	0.000178049	0.000149681	APOB/APOA2/APOA1/STAR/GRAMD1B	5
GO:0043178	alcohol binding	7/147	92/18639	0.076087	9.64752	7.41336	8.23057e-06	0.00027984	0.000235254	APOC3/APOA2/APOA1/STAR/GRAMD1B/C8G/APOF	7
GO:0120013	lipid transfer activity	6/147	65/18639	0.0923077	11.7042	7.70772	1.22328e-05	0.000386205	0.000324674	APOB/APOA2/APOA1/STAR/GRAMD1B/PITPNM1	6
GO:0032934	sterol binding	6/147	68/18639	0.0882353	11.1879	7.5039	1.58982e-05	0.000468468	0.00039383	APOC3/APOA2/APOA1/STAR/GRAMD1B/APOF	6
GO:0031406	carboxylic acid binding	9/147	187/18639	0.0481283	6.10248	6.2524	1.7797e-05	0.000491643	0.000413313	NR1H4/FABP1/TM4SF5/DBH/SIGLEC11/CD22/COL11A1/MAG/AMBP	9
GO:0043177	organic acid binding	9/147	189/18639	0.047619	6.0379	6.20653	1.93669e-05	0.000503539	0.000423313	NR1H4/FABP1/TM4SF5/DBH/SIGLEC11/CD22/COL11A1/MAG/AMBP	9
GO:0008201	heparin binding	8/147	172/18639	0.0465116	5.89748	5.75315	6.70327e-05	0.00164603	0.00138378	F2/APOB/APOH/VTN/SERPINC1/POSTN/COL11A1/FGF1	8
GO:0005319	lipid transporter activity	8/147	178/18639	0.0449438	5.69869	5.61598	8.5244e-05	0.00198305	0.0016671	FABP1/APOB/APOA2/APOA1/STAR/GRAMD1B/APOF/PITPNM1	8
GO:0004175	endopeptidase activity	12/147	405/18639	0.0296296	3.75692	5.00123	9.01809e-05	0.001993	0.00167547	F2/MASP1/F10/MMP3/MMP13/PROZ/MMP7/KLK4/MMP11/HP/CTSK/MMP2	12
GO:0071813	lipoprotein particle binding	4/147	32/18639	0.125	15.8495	7.49574	0.000112462	0.00225947	0.00189948	CRP/APOA2/APOA1/SCARB1	4
GO:0071814	protein-lipid complex binding	4/147	32/18639	0.125	15.8495	7.49574	0.000112462	0.00225947	0.00189948	CRP/APOA2/APOA1/SCARB1	4
GO:0008035	high-density lipoprotein particle binding	3/147	13/18639	0.230769	29.2606	9.08782	0.000129719	0.00249286	0.00209569	APOA2/APOA1/SCARB1	3
GO:0050840	extracellular matrix binding	5/147	67/18639	0.0746269	9.46238	6.18681	0.000185753	0.00342096	0.00287592	VTN/LRRC15/COL11A1/ACHE/AMBP	5
GO:0004497	monooxygenase activity	6/147	106/18639	0.0566038	7.17713	5.68634	0.000193877	0.00342775	0.00288163	CYP17A1/CYP19A1/DBH/CYP2E1/CYP11A1/CYP4F3	6
GO:0005518	collagen binding	5/147	72/18639	0.0694444	8.80527	5.91629	0.000260751	0.00443277	0.00372653	VTN/MMP13/LRRC15/CTSK/ACHE	5
GO:0048029	monosaccharide binding	5/147	74/18639	0.0675676	8.56729	5.81534	0.000296445	0.00485292	0.00407973	DBH/ASGR2/COLEC11/ALDOB/ASGR1	5
GO:1901681	sulfur compound binding	9/147	275/18639	0.0327273	4.14968	4.69155	0.000339811	0.00536416	0.00450952	F2/APOB/APOH/VTN/SERPINC1/POSTN/COL11A1/FGF1/AMBP	9
GO:0016712	oxidoreductase activity, acting on paired donors, with incorporation or reduction of molecular oxygen, reduced flavin or flavoprotein as one donor, and incorporation of one atom of oxygen	4/147	46/18639	0.0869565	11.0257	6.06997	0.000468502	0.00714062	0.00600295	CYP17A1/CYP19A1/CYP2E1/CYP4F3	4
GO:0038187	pattern recognition receptor activity	4/147	48/18639	0.0833333	10.5663	5.91672	0.000551863	0.00813078	0.00683535	ASGR2/ASGR1/FCER2/SCARB1	4
GO:0016705	oxidoreductase activity, acting on paired donors, with incorporation or reduction of molecular oxygen	7/147	181/18639	0.038674	4.90371	4.70534	0.000589489	0.00840498	0.00706586	CYP17A1/CYP19A1/DBH/CYP2E1/CTHRC1/CYP11A1/CYP4F3	7
GO:0061135	endopeptidase regulator activity	7/147	184/18639	0.0380435	4.82376	4.64738	0.000649837	0.00888099	0.00746604	ITIH1/AHSG/SFRP2/ITIH3/SERPINC1/TFPI/AMBP	7
GO:0033691	sialic acid binding	3/147	22/18639	0.136364	17.2904	6.81637	0.00066306	0.00888099	0.00746604	SIGLEC11/CD22/MAG	3
GO:0020037	heme binding	6/147	142/18639	0.0422535	5.35757	4.64734	0.000922494	0.0116268	0.00977441	CYP17A1/CYP19A1/CYP2E1/CYP11A1/CYP4F3/AMBP	6
GO:0004867	serine-type endopeptidase inhibitor activity	5/147	95/18639	0.0526316	6.67347	4.94282	0.000934207	0.0116268	0.00977441	ITIH1/ITIH3/SERPINC1/TFPI/AMBP	5
GO:0001848	complement binding	3/147	25/18639	0.12	15.2155	6.34131	0.000973287	0.0116268	0.00977441	CRP/C8A/APCS	3
GO:0005537	D-mannose binding	3/147	25/18639	0.12	15.2155	6.34131	0.000973287	0.0116268	0.00977441	ASGR2/COLEC11/ASGR1	3
GO:0019865	immunoglobulin binding	3/147	26/18639	0.115385	14.6303	6.20084	0.00109391	0.0127239	0.0106967	CD22/FCER2/AMBP	3
GO:0008395	steroid hydroxylase activity	3/147	27/18639	0.111111	14.0884	6.06791	0.00122358	0.0138672	0.0116578	CYP17A1/CYP19A1/CYP11A1	3
GO:0046906	tetrapyrrole binding	6/147	152/18639	0.0394737	5.0051	4.42047	0.00131082	0.0144845	0.0121768	CYP17A1/CYP19A1/CYP2E1/CYP11A1/CYP4F3/AMBP	6
GO:0005506	iron ion binding	6/147	154/18639	0.038961	4.9401	4.37748	0.00140155	0.0151094	0.0127021	CYP17A1/CYP19A1/CYP2E1/CYP11A1/CYP4F3/AOX1	6
GO:0038024	cargo receptor activity	4/147	65/18639	0.0615385	7.80283	4.89846	0.00173146	0.0176412	0.0148305	ASGR2/VTN/ASGR1/SCARB1	4
GO:0004866	endopeptidase inhibitor activity	6/147	161/18639	0.0372671	4.72531	4.23267	0.00175734	0.0176412	0.0148305	ITIH1/AHSG/ITIH3/SERPINC1/TFPI/AMBP	6
GO:0005178	integrin binding	6/147	161/18639	0.0372671	4.72531	4.23267	0.00175734	0.0176412	0.0148305	SFRP2/VTN/FCER2/FGF1/TNN/LTBP4	6
GO:0004222	metalloendopeptidase activity	5/147	110/18639	0.0454545	5.76345	4.46744	0.00179605	0.0176412	0.0148305	MMP3/MMP13/MMP7/MMP11/MMP2	5
GO:0005184	neuropeptide hormone activity	3/147	31/18639	0.0967742	12.2706	5.59942	0.00183751	0.0176561	0.014843	GRP/PRLH/NTS	3
GO:0005543	phospholipid binding	11/147	497/18639	0.0221328	2.80635	3.63918	0.00197751	0.0181848	0.0152875	FABP1/APOB/APOC3/APOH/APOA2/APOA1/GRAMD1B/F10/SCARB1/SGIP1/PITPNM1	11
GO:0033764	steroid dehydrogenase activity, acting on the CH-OH group of donors, NAD or NADP as acceptor	3/147	32/18639	0.09375	11.8871	5.49561	0.00201596	0.0181848	0.0152875	HSD3B2/HSD3B1/HSD11B1	3
GO:0160041	neuropeptide activity	3/147	32/18639	0.09375	11.8871	5.49561	0.00201596	0.0181848	0.0152875	GRP/PRLH/NTS	3
GO:0061134	peptidase regulator activity	7/147	226/18639	0.0309735	3.92731	3.94754	0.0021314	0.0188416	0.0158397	ITIH1/AHSG/SFRP2/ITIH3/SERPINC1/TFPI/AMBP	7
GO:0030414	peptidase inhibitor activity	6/147	169/18639	0.035503	4.50163	4.07705	0.00224362	0.0194447	0.0163467	ITIH1/AHSG/ITIH3/SERPINC1/TFPI/AMBP	6
GO:0019825	oxygen binding	3/147	34/18639	0.0882353	11.1879	5.30121	0.00240434	0.0204369	0.0171808	CYP17A1/CYP19A1/CYP2E1	3
GO:0016229	steroid dehydrogenase activity	3/147	35/18639	0.0857143	10.8682	5.20998	0.00261468	0.0218054	0.0183313	HSD3B2/HSD3B1/HSD11B1	3
GO:0032052	bile acid binding	2/147	10/18639	0.2	25.3592	6.86965	0.00266705	0.0218303	0.0183522	NR1H4/FABP1	2
GO:0005179	hormone activity	5/147	132/18639	0.0378788	4.80288	3.90929	0.00395536	0.0317867	0.0267223	INSL3/GRP/INHA/PRLH/NTS	5
GO:0030020	extracellular matrix structural constituent conferring tensile strength	3/147	44/18639	0.0681818	8.64518	4.5267	0.00502461	0.0396585	0.03334	COL11A1/COL4A4/COL8A2	3
GO:0016863	intramolecular oxidoreductase activity, transposing C=C bonds	2/147	15/18639	0.133333	16.9061	5.49465	0.00606437	0.0470255	0.0395332	HSD3B2/HSD3B1	2

## Sheet: KEGG
category	subcategory	ID	Description	GeneRatio	BgRatio	RichFactor	FoldEnrichment	zScore	pvalue	p.adjust	qvalue	geneID	Count
Organismal Systems	Immune system	hsa04610	Complement and coagulation cascades	15/89	88/9447	0.170455	18.0931	15.7099	2.1898e-15	3.91974e-13	3.50368e-13	731/735/2147/5648/730/7448/462/2243/2151/2159/733/722/725/7035/2266	15
Organismal Systems	Digestive system	hsa04979	Cholesterol metabolism	7/89	51/9447	0.137255	14.5691	9.47526	4.29033e-07	2.93565e-05	2.62405e-05	338/345/350/336/335/6770/949	7
Organismal Systems	Endocrine system	hsa04913	Ovarian steroidogenesis	7/89	52/9447	0.134615	14.2889	9.37065	4.92009e-07	2.93565e-05	2.62405e-05	1586/3284/1588/3283/6770/1583/949	7
Metabolism	Lipid metabolism	hsa00140	Steroid hormone biosynthesis	7/89	64/9447	0.109375	11.6097	8.30521	2.08503e-06	8.30184e-05	7.42064e-05	1586/3284/1588/3283/1571/3290/1583	7
Organismal Systems	Endocrine system	hsa04927	Cortisol synthesis and secretion	7/89	65/9447	0.107692	11.4311	8.22938	2.31895e-06	8.30184e-05	7.42064e-05	84699/1586/3284/3283/6770/1583/949	7
Human Diseases	Infectious disease: viral	hsa05171	Coronavirus disease - COVID-19	10/89	238/9447	0.0420168	4.45992	5.272	7.57298e-05	0.00225927	0.00201946	731/735/2147/5648/730/2243/4314/733/2266/6300	10
Human Diseases	Endocrine and metabolic disease	hsa04934	Cushing syndrome	8/89	155/9447	0.0516129	5.47851	5.48242	0.000100522	0.0025705	0.00229766	84699/1586/3284/3283/6770/7472/1583/949	8
Organismal Systems	Endocrine system	hsa04925	Aldosterone synthesis and secretion	6/89	98/9447	0.0612245	6.49874	5.33606	0.000310164	0.00693991	0.00620328	84699/3284/3283/6770/1583/949	6
Metabolism	Amino acid metabolism	hsa00350	Tyrosine metabolism	4/89	37/9447	0.108108	11.4753	6.22584	0.000383371	0.00762483	0.00681549	1621/221/3242/316	4
Organismal Systems	Digestive system	hsa04975	Fat digestion and absorption	4/89	43/9447	0.0930233	9.87405	5.68758	0.000686196	0.0122829	0.0109791	2168/338/335/949	4
Organismal Systems	Endocrine system	hsa04926	Relaxin signaling pathway	6/89	130/9447	0.0461538	4.89905	4.36536	0.00138236	0.0224948	0.0201071	84699/3640/4322/1286/4313/6300	6
Organismal Systems	Digestive system	hsa04977	Vitamin digestion and absorption	3/89	26/9447	0.115385	12.2476	5.60049	0.00179661	0.0267994	0.0239548	338/335/949	3
Human Diseases	Infectious disease: parasitic	hsa05146	Amoebiasis	5/89	103/9447	0.0485437	5.15272	4.1325	0.00281128	0.0387091	0.0346004	731/735/383/733/1286	5

## Sheet: Pathway_Genes_Expression
Sample	Type	BECN1	ATG5	ATG7	ATG12	SQSTM1	GABARAP	ULK1	ULK2	CDH1	CDH2	VIM	SNAI1	SNAI2	TWIST1	TWIST2	ZEB1	ZEB2	FN1	SOX2	NANOG	KLF4	MYC	CD44	ALDH1A1	PROM1	ABCG2
TCGA.3C.AAAU.01A	Primary	5.55718	3.57396	3.26745	4.50237	7.00551	0.946282	6.04311	4.95237	9.0881	1.51465	6.82728	2.88819	3.26222	1.99462	0.749234	3.31714	2.00877	9.06782	0.246834	0.0353424	3.63595	6.32151	8.17515	3.29235	0.193709	2.11233
TCGA.3C.AALI.01A	Primary	4.1379	4.29104	3.7907	4.0574	8.04233	0.640528	6.09222	3.18209	8.53637	1.51238	7.73599	4.07292	4.15478	3.49039	2.58688	3.11413	2.18361	10.0539	0.445515	0.0478175	4.36485	2.68966	6.78301	7.51066	0.436588	0.556209
TCGA.3C.AALJ.01A	Primary	3.8085	4.35964	3.413	4.79047	6.46343	0.511569	6.6368	2.7609	7.781	1.75975	8.46465	5.33804	4.38609	4.58129	2.64556	3.55283	2.46913	10.0894	2.12456	0.0721744	3.78782	5.19597	5.16996	3.80851	0	0.991463
TCGA.3C.AALK.01A	Primary	4.06113	4.43041	3.30689	3.93988	6.65331	0.766214	5.42116	3.02127	7.95847	7.24455	8.2991	3.59377	4.97722	3.80144	4.29544	4.46085	2.48422	10.3164	1.45233	0.0846086	4.63465	5.39046	6.13654	4.28369	1.77699	1.5099
TCGA.4H.AAAK.01A	Primary	5.45973	4.81684	4.11322	4.20853	6.29977	0.514501	5.42313	4.24223	4.40716	2.02428	8.6401	3.16071	5.10442	5.10099	4.65519	5.05104	2.56421	11.4814	0.0472592	0	4.19222	7.24354	7.07287	5.60624	5.30852	2.35991
TCGA.5L.AAT0.01A	Primary	5.35388	4.61438	3.61668	3.94708	6.27741	0.501414	5.49213	3.30501	7.21809	1.20827	8.72069	4.07131	4.83864	3.83753	3.78625	4.659	2.57913	10.1598	0.111966	0	3.38362	5.68635	6.51571	5.74604	3.08779	2.1845
TCGA.5L.AAT1.01A	Primary	5.26858	4.77475	4.05256	4.31017	6.74067	1.00763	5.15228	3.19142	5.67002	1.32746	8.86313	3.60305	5.68594	4.88913	4.48061	3.47814	2.71154	10.3285	5.45214	0	4.41842	5.24526	6.51487	6.21712	4.83951	1.74983
TCGA.5T.A9QA.01A	Primary	5.53974	4.86846	3.47279	3.89939	5.45984	0.933346	5.35789	4.50795	9.14682	0.325041	6.58153	1.9816	1.67527	6.95639	0.144699	1.12796	0.833254	6.23917	0.109026	0.0261627	6.3888	5.87872	6.86619	1.76367	0.426318	0.377624
TCGA.A1.A0SB.01A	Primary	5.27545	4.87887	3.58317	4.14759	5.51179	0.391988	5.18554	4.25254	9.50955	1.22552	9.7808	0.777872	7.26617	3.58272	2.60293	4.68925	1.66585	6.99196	0	0	4.32101	8.16584	7.41871	7.44375	6.57995	2.35955
TCGA.A1.A0SD.01A	Primary	5.32737	4.95288	3.95287	4.54661	6.75497	0.331705	5.34477	3.90085	8.61791	2.62354	8.57765	4.00415	5.07865	3.60938	3.03268	4.85887	3.05055	10.5413	0.104739	0.0333701	4.64548	6.40846	6.97325	4.98918	3.55687	2.81601
TCGA.A1.A0SE.01A	Primary	5.28104	4.27134	3.6982	4.25657	6.32428	0.438932	4.76692	3.55288	8.29179	1.21568	8.06728	3.26015	5.42227	3.2756	3.26869	4.84095	2.62433	10.1661	0.104739	0.0167816	4.40128	6.30808	7.74888	4.84021	4.08027	2.79102
TCGA.A1.A0SF.01A	Primary	4.9452	4.57492	3.50335	3.68176	5.65689	0.603881	4.20702	2.95256	8.70988	0.786262	8.00509	2.5935	4.90148	3.72104	3.37914	4.11492	2.18986	7.99127	2.479	0.0179219	4.47803	5.7904	6.44664	5.73214	1.90574	2.15818
TCGA.A1.A0SG.01A	Primary	5.27583	4.83726	3.93594	3.78146	6.70419	0.459222	5.18957	3.85178	8.43244	1.42664	8.16011	2.61962	3.92419	3.78462	2.39715	4.21101	2.36081	10.4763	0.0743684	0.0352016	4.62991	4.02915	8.09079	4.07223	4.34326	1.35293
TCGA.A1.A0SH.01A	Primary	5.4035	4.77257	3.75722	4.04743	6.33109	0.288418	5.08492	4.01485	8.00827	3.27852	9.17556	3.34904	6.25927	4.51343	4.34867	5.74612	3.38052	12.5386	0.102591	0.0163537	4.56007	4.48348	7.75045	6.08765	3.14171	2.10919
TCGA.A1.A0SI.01A	Primary	4.77498	4.8071	4.12479	4.23524	6.21852	0.548733	5.5025	2.88632	8.26793	1.81488	8.63859	4.53872	5.39784	4.07983	3.90791	5.30972	3.17878	12.4918	0.23842	0	5.73328	4.07528	7.58317	5.75163	6.39658	1.88749
TCGA.A1.A0SJ.01A	Primary	4.54033	4.87848	3.05029	4.83704	7.27736	0.0897693	4.98596	3.7108	10.6703	2.10893	8.30747	2.75099	4.36788	3.74658	2.27935	4.40246	2.52309	9.5697	0.0354832	0.0330882	5.28014	5.65662	6.84675	5.05047	2.50997	1.45654
TCGA.A1.A0SK.01A	Primary	4.85244	5.10359	3.284	4.02987	4.74173	0.430178	6.07667	4.79644	6.59452	5.44515	6.49035	3.53788	3.31703	1.58621	0.692874	2.32542	1.462	9.50673	0.31371	0.0533894	5.40747	7.67102	8.55406	4.78098	4.19505	1.09586
TCGA.A1.A0SM.01A	Primary	4.06793	4.68584	3.7196	4.33168	7.06887	0.325962	5.45891	3.31361	7.34134	5.50736	8.68921	4.01029	4.93587	5.07296	3.21577	4.45237	2.89354	11.1538	0.091666	0	5.5584	3.95901	5.98337	4.30644	1.43018	2.14186
TCGA.A1.A0SN.01A	Primary	4.65998	4.25978	4.1389	4.92119	7.26673	0.366252	5.87944	4.22687	8.44345	4.33547	8.21123	3.5744	5.34408	3.25287	2.93926	4.47988	3.09273	10.6337	3.57871	0	5.23366	5.48323	6.05729	5.25764	2.01774	1.55316
TCGA.A1.A0SO.01A	Primary	5.05351	5.54825	4.85501	3.63038	5.55917	0.406428	5.26514	4.16002	7.01914	1.13067	9.00282	3.37011	2.92501	1.38736	1.09234	2.3516	1.41549	7.67452	0.171719	0	2.39556	7.01304	6.98219	3.64096	3.11353	0.520447
TCGA.A1.A0SP.01A	Primary	4.28701	5.78683	3.564	3.34103	6.01932	0.417596	4.63429	3.20931	8.41411	5.43838	8.31949	3.47617	3.61928	4.17443	2.29834	2.43085	2.49886	8.81978	1.59216	0.015783	5.21333	7.25175	7.65402	4.60756	7.39691	1.25211
TCGA.A1.A0SQ.01A	Primary	5.4391	4.3137	3.62343	3.76863	6.50973	0.268195	4.96238	2.78578	9.67292	6.92034	6.81063	2.38051	3.42996	1.83228	1.18859	3.57796	2.27077	7.70592	0.509037	0.0176369	6.77404	5.07912	7.32548	4.25914	1.39994	1.87488
TCGA.A2.A04N.01A	Primary	4.75224	4.88818	3.6983	4.07376	6.27159	0.521352	4.87698	4.01784	7.57792	1.69492	8.64126	3.09554	4.81441	4.20182	3.38362	4.42802	2.53879	10.8724	0	0.0173518	4.17848	5.68581	7.92659	5.68939	4.91133	2.54003
TCGA.A2.A04P.01A	Primary	1.84258	3.03555	2.09879	3.02434	4.30099	0.660107	3.53782	1.61212	4.90287	1.75446	8.17287	4.95381	2.81879	2.68134	1.13126	2.38264	1.61777	7.61881	0.0221902	0.0207689	3.85216	3.87286	6.17919	3.20036	6.24788	1.04201
TCGA.A2.A04Q.01A	Primary	3.89829	4.24756	3.18515	3.22558	5.56456	0.410341	4.04734	2.64722	7.60544	0.881743	8.76428	3.9146	4.72856	4.41522	2.85812	3.02395	2.35344	9.09556	0	0.0113525	3.04967	5.77438	6.98604	4.31217	4.6984	1.35089
TCGA.A2.A04R.01A	Primary	5.2964	3.98808	3.15038	4.56966	6.97141	0.396159	5.69293	4.82105	9.02393	1.99816	7.79195	2.79271	4.46097	2.99568	1.82359	3.87112	1.92687	10.4793	0	0.064469	3.14473	6.95626	7.70898	3.07065	1.63979	1.22805
TCGA.A2.A04T.01A	Primary	3.88739	4.21363	3.98506	3.38138	6.45017	0.681764	4.16195	3.04799	8.99389	3.22453	7.14288	2.99516	5.15811	2.81365	1.66271	2.20414	1.78471	7.80094	0.192573	0	3.8901	6.38592	6.1231	3.7203	6.2361	0.390668
TCGA.A2.A04U.01A	Primary	4.89407	3.84459	3.84687	3.06828	5.08494	0.555424	3.90757	3.10913	5.94861	2.55011	9.49618	3.53762	3.86455	3.36854	3.24743	2.27748	1.09194	8.70116	0.448584	0.0203422	2.47661	6.41378	7.35792	4.07792	6.09181	1.05429
TCGA.A2.A04V.01A	Primary	4.6164	4.94959	2.75046	3.83392	5.8756	0.444985	4.53916	3.61672	7.18255	0.846313	8.58687	3.11748	4.49883	3.12365	2.65093	3.51426	2.17986	10.1473	0.0285692	0.0133551	2.91294	5.4878	7.35678	2.67983	2.88123	1.49349
TCGA.A2.A04W.01A	Primary	3.31517	6.73326	3.4374	3.40658	6.22591	0.416299	5.1122	2.28744	8.29741	1.56638	8.26583	4.58053	3.89172	4.33499	2.33634	3.91938	1.78002	10.1309	2.20508	0	4.05866	4.34874	4.97816	4.70554	6.45749	0.887837
TCGA.A2.A04X.01A	Primary	3.31596	3.47628	3.86308	3.91104	6.36681	0.57056	4.67795	3.46684	8.56323	4.05129	7.56059	2.72327	3.76217	3.09001	1.63124	2.76971	1.82122	7.78271	2.32216	0.012068	6.48616	4.20792	5.46745	4.56732	0.698218	0.950991
TCGA.A2.A04Y.01A	Primary	4.02294	3.70548	2.89313	3.97831	5.69404	0.59321	4.27481	2.62314	8.49541	0.49211	7.73503	5.21126	3.1715	3.03793	2.13458	3.10015	1.98393	7.55505	0.0540844	0.0588014	3.87748	4.73787	5.15737	3.65512	2.38869	1.80376
TCGA.A2.A0CK.01A	Primary	5.32834	4.43047	3.3491	3.74775	6.04758	0.395831	5.53003	3.10677	4.39591	1.27119	8.6765	3.81152	3.68734	3.74397	3.2179	3.72214	2.16627	7.51732	0.166844	0.0163537	4.843	6.57491	5.70609	6.02038	1.32855	1.42336
TCGA.A2.A0CL.01A	Primary	5.46052	4.68401	3.62615	4.19255	6.00257	0.588133	5.63685	4.23268	8.53099	1.43349	8.46954	4.73397	4.47579	3.87809	4.25888	5.08357	3.70044	10.2794	1.32861	0.0173518	4.85336	6.05491	7.41974	4.43047	2.10175	1.3856
TCGA.A2.A0CM.01A	Primary	4.36554	5.26347	3.77368	4.19428	6.59764	0.576861	4.76894	3.09023	7.96486	1.54052	8.55878	6.51157	4.03095	2.42291	2.71354	3.46638	2.97896	9.6453	0.252052	0	5.08377	8.20023	7.39844	4.22294	7.64474	0.835682
TCGA.A2.A0CO.01A	Primary	5.13242	4.11035	3.53927	3.65636	6.79105	0.182565	5.04278	3.06324	4.70896	0.905813	8.69946	5.73425	4.25264	4.84955	4.71522	4.36796	3.07916	8.35394	0.0736832	0	7.87539	7.35425	6.91313	5.85672	4.34958	1.5429
TCGA.A2.A0CP.01A	Primary	4.19274	4.3119	3.29759	3.72867	6.14872	0.705314	4.96655	3.16488	6.89575	1.55822	8.96155	3.9427	5.24108	4.26079	3.16856	4.10864	2.19434	10.485	0.0496308	0	3.79283	5.46664	6.76696	5.13814	3.92015	2.14884
TCGA.A2.A0CQ.01A	Primary	4.23149	3.18322	3.04334	3.99188	6.72909	0.711142	4.54063	3.29798	7.42362	0.493237	7.71076	2.18171	3.27989	2.65049	2.13714	2.35738	1.46347	7.39999	0.562181	0	3.40995	3.71159	7.48179	2.64051	0.346645	1.30024
TCGA.A2.A0CR.01A	Primary	3.30562	3.64041	3.7854	3.4692	5.73089	0.59474	4.63532	2.1696	5.4516	0.301002	9.36368	3.91107	2.96399	4.15523	4.38375	3.11071	2.20849	6.94827	2.79585	0.0139267	4.9227	5.24003	5.9313	4.63113	3.1431	1.68554
TCGA.A2.A0CS.01A	Primary	4.99421	4.47741	4.10883	4.08395	6.53429	0.406428	5.15082	3.67244	8.55143	1.23836	8.84374	2.70911	4.95843	4.00201	4.50183	3.24173	1.54191	10.4104	0	0.0418037	3.73677	3.57377	7.77094	3.68981	1.19396	1.86758
TCGA.A2.A0CT.01A	Primary	5.35743	4.55375	4.4298	4.01413	6.51212	0.381837	4.02433	4.4453	9.27761	0.680414	7.47605	2.46124	3.5783	2.91627	1.7536	3.49189	1.84707	8.78616	3.03675	0.0196308	4.39061	7.35492	5.25895	5.67549	0.570949	3.04052
TCGA.A2.A0CU.01A	Primary	6.02108	3.86835	3.57115	3.92707	6.70881	0.303927	5.48521	3.3197	10.2494	0.565402	7.81713	4.81973	3.0387	2.26589	2.58219	3.78267	2.412	8.71981	0.125783	0.0152121	4.96892	5.30315	6.74381	4.32286	0.205893	2.20301
TCGA.A2.A0CV.01A	Primary	4.72108	4.50543	4.16224	4.01672	6.10423	0.633199	4.88555	3.40677	7.69126	0.972399	8.70928	4.90279	4.64676	3.82158	3.80391	4.16557	2.38706	8.7262	0	0	6.3965	6.11815	7.31163	5.63982	5.14084	2.94621
TCGA.A2.A0CW.01A	Primary	4.74333	4.94539	5.2915	5.36909	6.87866	0.285461	6.02496	3.00216	10.4694	0.86924	6.75003	4.26853	3.29707	2.33931	1.90315	2.8265	1.53511	8.69822	6.39081	0.0282862	4.01616	4.72661	5.01363	3.89915	2.02726	0.863146
TCGA.A2.A0CX.01A	Primary	4.14374	4.59209	3.21307	3.85631	5.5888	0.520246	5.01403	3.56341	8.75933	2.02368	8.26911	4.2291	4.05263	3.86253	1.81061	4.10853	2.40711	10.9423	0	0.0150693	3.20713	6.46753	6.54915	4.43701	5.08282	1.42954
TCGA.A2.A0CY.01A	Primary	3.05807	3.76546	3.24335	2.66268	5.55161	0.643672	5.88831	4.08766	7.66602	1.15095	8.38496	2.54236	0.876487	2.71108	1.53978	1.46279	0.503858	9.87187	5.77037	0.0289934	3.81821	6.71757	5.13991	7.29472	4.48807	0.315914
TCGA.A2.A0CZ.01A	Primary	4.42127	3.86894	3.15593	3.24805	6.48758	0.508834	4.41554	3.21467	6.82703	2.08906	8.93337	3.64504	5.61615	3.88287	3.37805	4.52184	2.8965	11.2039	0	0	4.48363	5.8775	7.16015	4.78894	4.05182	2.06974
TCGA.A2.A0D0.01A	Primary	3.75583	4.40788	2.77252	2.44292	5.39935	0.444985	5.27869	2.59748	6.4878	2.50052	9.98765	5.37823	2.60364	4.56604	4.60379	1.36211	0.902112	8.69261	0.237074	0	2.44951	6.80283	7.30846	2.62989	5.97873	0.362891
TCGA.A2.A0D1.01A	Primary	3.35053	4.07703	3.32984	3.40709	5.60087	0.869398	4.92236	3.09094	8.78446	1.33651	6.90668	2.84537	3.36258	2.94701	3.00691	2.67521	1.27846	9.06562	0	0.0806577	2.98428	2.16311	4.4906	1.8654	0.232292	1.40621
TCGA.A2.A0D2.01A	Primary	4.03813	5.17353	3.42476	3.55839	6.14539	0.644871	4.31858	4.31586	7.73743	1.00159	9.11668	4.46047	4.27741	3.51052	2.63015	2.80052	2.15238	10.0109	0.0366088	0.0172093	4.09211	6.55951	8.91422	2.81924	6.35866	0.872868
TCGA.A2.A0D3.01A	Primary	5.74834	5.17725	4.17385	4.73188	6.36743	0.726831	5.22717	4.06412	8.20248	0.987394	6.92645	2.11607	3.63134	2.48728	1.67261	3.44694	1.97596	8.9045	0	0.082975	5.4185	5.9676	8.72076	3.65118	3.45027	1.05901
TCGA.A2.A0D4.01A	Primary	5.77198	4.28538	2.94965	4.34797	7.38115	0.278342	5.85819	2.90927	8.93802	0.49682	7.19342	2.71717	3.86182	2.48929	1.56301	3.41298	1.67396	7.32305	3.47003	0.0110662	4.35826	5.57712	6.21315	3.04956	1.13547	1.71804
TCGA.A2.A0EM.01A	Primary	5.57403	4.49601	3.88249	4.05578	6.80109	0.637657	4.47424	4.13364	8.17677	1.81525	8.31377	2.78096	4.87781	2.59605	2.72174	4.13189	2.34948	10.7859	0.266757	0	4.20978	5.07458	8.48804	4.07707	2.9217	2.49413
TCGA.A2.A0EN.01A	Primary	4.69112	4.36411	3.42176	4.31542	6.40265	0.214498	4.28268	2.97356	3.52052	1.26628	9.06141	4.31798	4.45659	3.44178	3.49557	4.6359	3.44854	10.4703	0.0504669	0.0119249	3.89805	4.60657	7.44276	4.95347	6.01008	2.3503
TCGA.A2.A0EO.01A	Primary	4.87055	4.24704	3.54468	3.97147	6.73296	0.342669	3.88643	3.33628	8.23585	2.82896	8.5784	3.69974	4.92798	3.90798	3.6146	4.73531	2.73736	10.4792	0.0588014	0.0277203	4.37019	6.42816	8.13041	5.18419	4.43053	2.90647
TCGA.A2.A0EP.01A	Primary	4.45876	4.35134	4.13198	4.20001	6.21026	0.756426	5.00537	3.17073	2.76607	0.521252	10.014	4.15829	4.85535	5.86144	5.63016	4.48966	4.30954	9.97535	0.212383	0	7.45924	6.16545	7.20281	5.65896	0.691087	1.92284
TCGA.A2.A0EQ.01A	Primary	4.18351	4.6973	3.20011	3.65671	6.4142	0.55817	4.80826	3.34523	7.83605	2.12578	8.27915	2.72583	3.2791	4.71163	3.50873	3.0466	2.56888	7.93258	3.8694	0.0271541	2.94692	4.51675	6.68864	5.0117	4.54655	0.922731
TCGA.A2.A0ER.01A	Primary	5.51186	4.67262	3.92987	4.4204	6.84031	0.442864	4.26401	5.20031	9.18105	1.06557	7.09145	3.11843	3.04387	1.69639	1.66157	3.27264	2.22642	8.8711	0	0	4.54354	4.79119	9.64516	3.56333	1.40125	1.14581
TCGA.A2.A0ES.01A	Primary	5.27163	4.89713	3.84111	4.50115	6.03685	0.54409	5.01365	3.98723	8.61773	0.822852	8.97166	3.74611	6.00288	4.03449	3.91522	4.83113	2.89369	8.73109	0.113834	0	7.06223	7.09139	7.90968	5.7519	5.22548	2.93333
TCGA.A2.A0ET.01A	Primary	6.15225	4.15832	3.35803	4.89097	7.46034	0.767316	5.36357	5.96089	9.01057	1.70239	6.52387	2.41102	2.45636	1.19295	0.84318	3.13526	1.99574	7.20148	6.52465	0.0302654	3.75492	6.57357	4.73783	2.59562	0.271067	1.78889
TCGA.A2.A0EU.01A	Primary	5.3588	5.25415	3.42758	4.90713	7.31211	0.616264	5.7334	5.11774	9.56362	1.68594	8.154	2.74895	4.72766	3.11914	3.31983	3.86146	2.51748	9.85498	3.00642	0	4.95648	6.68143	9.64733	5.74796	4.47679	1.84724
TCGA.A2.A0EV.01A	Primary	6.07453	4.70013	3.97962	4.45115	7.97565	0.319734	5.40929	4.21705	7.94815	1.69363	8.43761	3.53299	3.98095	3.4025	2.37189	4.22206	2.84449	10.903	3.72904	0	4.44859	3.68554	7.35106	4.84174	1.56735	1.32889
TCGA.A2.A0EW.01A	Primary	5.51766	4.77316	4.10392	4.51006	6.41499	0.402286	5.45609	4.1866	6.1411	1.09565	9.05252	3.40158	5.75294	4.73838	3.83955	5.30933	3.77757	9.87162	0.187514	0.0184917	6.76283	6.94978	6.50361	6.77991	4.11226	2.81975
TCGA.A2.A0EX.01A	Primary	5.35562	4.67859	3.96131	3.88864	6.37593	0.567253	4.58309	3.62792	4.09576	1.51248	8.463	2.88801	4.43013	3.96914	2.69017	4.55195	2.86217	10.0409	0.428035	0.0192037	4.19948	7.02488	7.54198	6.37976	2.60867	3.56247
TCGA.A2.A0EY.01A	Primary	5.23655	5.16058	3.70823	3.27122	6.68467	0.353775	5.21343	3.20799	9.05167	1.46179	7.26972	3.58343	3.20265	2.42592	2.0106	3.5454	2.58198	10.8799	0.0342157	0	3.2585	4.22296	5.21398	4.60346	5.28502	0.483158
TCGA.A2.A0ST.01A	Primary	4.41723	5.60619	3.5009	3.61495	5.97477	0.456386	4.10062	2.57039	7.27475	0.597889	9.10528	4.13302	3.49686	2.75803	2.34443	3.17142	2.85282	7.44357	0.168514	0.0137838	3.98682	6.76008	7.88067	4.47005	5.42214	1.58914
TCGA.A2.A0SU.01A	Primary	5.02413	4.96496	3.95159	3.99903	7.06243	0.111165	4.44324	3.36954	7.80175	1.47731	8.44898	3.14349	4.77667	3.56538	2.69526	3.90615	2.32392	9.37422	0	0	4.06397	6.21056	8.30543	4.47864	3.42134	2.2186
TCGA.A2.A0SV.01A	Primary	5.19146	4.42093	4.01449	4.48483	8.25972	0.46874	4.21004	3.01728	7.9678	1.93342	8.8925	4.49516	3.98137	5.12491	3.6945	3.34584	2.59908	10.7438	0.22367	0	5.10168	7.05033	7.14316	3.36861	6.84826	1.00195
TCGA.A2.A0SW.01A	Primary	3.41396	3.89375	2.87737	3.69343	6.00471	0.203765	3.85376	2.08831	7.84006	0.873892	7.37169	2.96726	3.77288	2.14052	1.90215	3.02892	2.18945	9.39904	0.285461	0.0112094	5.24524	2.94782	6.61191	4.61799	0.18409	0.508631
TCGA.A2.A0SX.01A	Primary	4.75946	4.98614	3.56683	3.95397	6.13007	0.48656	4.77578	3.60604	7.26728	1.96776	8.70718	3.84209	3.96909	4.00432	4.22693	3.91084	3.24607	10.1815	0.296898	0.0681893	4.61513	6.64885	6.79507	8.82097	8.36993	0.921436
TCGA.A2.A0SY.01A	Primary	4.62976	4.64782	3.88759	4.44	6.6146	0.435415	5.07283	4.75153	4.99335	0.82171	8.69148	2.89087	3.9321	3.79192	3.42582	4.45203	2.83651	9.49616	0.0954519	0.0152121	4.79926	6.161	7.5575	6.37423	2.54777	2.18209
TCGA.A2.A0T0.01A	Primary	4.42669	5.37638	3.84524	3.35417	5.74849	0.372061	4.01609	4.19704	7.57687	1.36424	9.42382	5.35734	4.531	4.16845	2.51541	2.83594	2.44567	10.1905	0	0	2.48589	8.266	8.18668	2.70292	4.96235	1.06323
TCGA.A2.A0T1.01A	Primary	4.3571	4.31089	3.56065	3.48046	5.8168	0.393636	4.44456	2.49416	6.8249	0.872001	8.43301	3.93859	4.59601	3.35897	3.57006	3.7439	2.87719	10.165	0	0	4.31456	3.88939	7.24663	4.94205	5.62597	0.935912
TCGA.A2.A0T2.01A	Primary	3.33948	4.75928	2.76226	3.40368	5.43036	0.241474	4.10352	2.54807	7.29026	0.738725	8.63136	4.96377	3.48162	2.4193	1.18726	2.60663	1.63988	9.13572	0.0571383	0.0268709	3.14119	4.27001	5.91079	2.74138	7.08526	1.52897
TCGA.A2.A0T3.01A	Primary	5.30906	4.68037	3.21887	4.39556	6.10102	0.654802	4.96686	4.10775	9.07504	3.17013	7.74632	3.89498	4.80755	3.29622	2.1148	3.9069	2.30361	10.4689	1.1143	0	4.39545	7.07484	7.2569	2.79519	2.31936	2.13419
TCGA.A2.A0T4.01A	Primary	5.09133	4.4689	4.02384	4.26691	6.91986	0.383497	5.14442	4.0449	5.64474	1.08896	9.24295	4.15572	5.0442	4.32163	4.58077	4.68116	3.12203	9.90157	0.345169	0.0224743	6.09084	6.57029	7.9404	5.78284	2.37518	3.15507
TCGA.A2.A0T5.01A	Primary	4.87177	4.64722	3.66796	4.06861	6.27352	0.400101	5.00752	3.83479	7.45631	2.46618	8.03576	2.65595	5.01681	3.10739	2.26397	3.59357	2.03882	10.7729	0	0.0492125	4.85925	6.80601	8.23352	3.81382	4.99905	1.92782
TCGA.A2.A0T6.01A	Primary	5.26473	4.44104	4.17323	4.45864	6.50334	0.397365	5.20536	4.06278	6.63302	2.0176	9.19308	3.97898	5.30121	5.15779	4.32913	5.47159	3.91675	11.8936	0.0350608	0.0326651	5.62753	6.45521	7.51308	6.18893	6.27094	2.47251
TCGA.A2.A0T7.01A	Primary	5.22286	4.59884	4.30795	4.3703	7.1741	0.284869	5.92895	4.31338	9.30365	2.73346	8.5765	4.03406	6.20545	3.92306	3.87842	4.48088	2.85898	11.0224	1.78517	0	5.34333	6.15265	6.63307	5.18232	5.10775	2.86578
TCGA.A2.A0YC.01A	Primary	6.34762	4.81101	3.76631	4.84989	7.3204	0.703987	5.74781	4.75537	7.88278	1.45128	8.02209	3.38128	4.0141	2.90035	2.17364	4.08759	2.67647	10.1558	0.117695	0.0282862	3.78895	5.23344	8.02396	4.65424	0.894294	1.54325
TCGA.A2.A0YD.01A	Primary	5.43456	4.81816	3.99106	4.47563	7.07845	0.701327	5.20624	3.81456	4.26792	1.65178	8.9536	5.09202	5.49793	3.97368	4.5005	5.43865	3.7354	11.3897	0.0384362	0.0359054	7.33672	6.05577	7.28832	5.70783	5.38941	2.04429
TCGA.A2.A0YE.01A	Primary	4.88906	5.47484	2.64238	3.93442	6.80106	0.947928	5.25427	3.8859	7.43678	1.8095	7.41609	4.79696	4.21747	3.47783	2.31609	2.8276	1.68127	9.84629	0.0701145	0.0330882	3.19249	4.52663	6.11749	1.67848	8.15879	2.82849
TCGA.A2.A0YF.01A	Primary	5.11781	5.23041	3.88482	4.94146	5.67059	0.509442	4.98036	4.57468	9.43663	0.813935	8.09597	3.28124	3.86917	1.8318	1.65759	3.90555	2.86523	8.70273	0.0581086	0	4.57203	6.01917	6.86407	3.80544	2.55961	2.46613
TCGA.A2.A0YG.01A	Primary	4.73361	5.03082	4.12102	5.16602	7.0748	0.797262	6.19994	2.78545	10.3399	1.88698	7.03703	4.6116	3.64	2.2233	1.92623	3.69755	2.14584	10.0842	2.93885	0.14952	4.05139	4.68971	5.22072	4.4404	2.16176	1.14711
TCGA.A2.A0YH.01A	Primary	4.92524	4.84325	4.11106	3.67209	6.9561	0.271426	4.84309	3.54502	7.3968	1.32539	8.03358	3.31746	4.52704	4.9268	3.08794	3.67523	2.93045	10.0417	0.0647449	0.0153548	3.25651	6.27169	6.70263	5.30173	1.24945	1.62812
TCGA.A2.A0YI.01A	Primary	5.49242	4.71806	4.12515	4.43783	5.81237	0.39835	4.78415	3.53808	8.82237	0.261591	8.32891	4.09626	4.75258	2.669	2.96968	4.65424	3.34217	9.35219	0	0.0274372	5.45422	5.27716	7.89193	5.45064	4.22682	2.20449
TCGA.A2.A0YJ.01A	Primary	4.30551	5.84251	3.37496	2.97931	5.6536	0.397584	4.68648	4.18944	8.66711	0.92037	9.18614	4.29347	4.16661	2.00813	2.75604	2.08359	2.28413	9.57329	0	0	4.0944	7.85817	8.23962	2.50762	6.26127	0.47176
TCGA.A2.A0YK.01A	Primary	4.84994	4.63349	3.85162	4.62533	6.00853	0.747688	4.85569	3.40474	6.69168	0.866552	8.82822	3.72377	5.53495	3.52224	4.24228	4.91502	3.82692	8.619	0.0357647	0.0167816	6.25121	6.19336	7.71172	5.96619	4.93891	3.0819
TCGA.A2.A0YL.01A	Primary	4.95901	4.98328	4.02548	4.33249	6.35067	0.776272	5.33873	3.81468	6.79589	1.28848	8.67474	3.36747	6.72192	4.2407	4.30317	4.95026	3.22039	9.84485	0.367371	0	5.75241	7.31666	8.14492	6.47523	6.21204	3.57408
TCGA.A2.A0YM.01A	Primary	4.806	4.98715	3.81743	3.06155	5.71137	0.716771	5.31179	5.35491	8.0213	1.8871	9.44379	4.8479	3.49008	3.69786	2.99144	2.80773	3.097	9.54824	0.0703893	0.0166389	5.39307	8.10149	7.4594	3.36849	8.92068	1.18034
TCGA.A2.A0YT.01A	Primary	5.1498	5.05782	4.26841	4.54437	7.34477	0.582749	5.13165	3.49706	10.2335	0.897937	7.4626	3.84786	3.4574	2.63708	2.72369	4.0202	2.22219	9.01012	0.0289934	0	4.01276	5.60371	6.03436	4.07654	1.53869	1.53486
TCGA.A2.A1FV.01A	Primary	4.44773	4.15905	3.2531	4.49614	4.63245	0.376957	4.46	4.79017	4.44311	0.49293	8.21294	3.31664	3.88848	6.57613	2.49874	4.67953	2.48365	8.28001	0.667938	0.0354832	5.06314	7.31051	8.57353	4.6099	1.9489	1.54201
TCGA.A2.A1FW.01A	Primary	4.64174	4.52736	3.75845	4.56746	6.33947	0.931456	5.80671	5.04296	9.0555	3.65398	6.95322	1.756	4.11606	3.88842	1.84663	4.24391	2.33743	9.25336	1.14052	0.0743684	4.24022	6.43514	4.56485	5.37956	1.80575	1.23603
TCGA.A2.A1FX.01A	Primary	5.75372	4.2836	3.82161	4.46032	7.35488	0.750521	5.58582	5.20343	7.81526	2.12383	7.97967	4.26279	4.38667	2.95487	2.56664	4.4016	3.03333	9.59284	0.0650208	0.0153548	3.75858	6.2959	7.27678	4.2919	1.65187	4.95592
TCGA.A2.A1FZ.01A	Primary	5.76447	5.12913	5.05676	4.34786	6.96807	0.951439	5.82837	4.19461	9.2428	1.62396	8.74369	3.9062	4.80174	4.37619	4.10433	4.8506	3.65067	10.9024	0.0489336	0	5.15621	5.36716	8.32909	6.38069	2.75926	2.20427
TCGA.A2.A1G0.01A	Primary	5.93471	4.80053	3.82304	4.56464	6.79138	0.399773	5.04144	3.76692	8.15501	0.640528	8.12502	2.61238	4.95944	3.4975	2.1805	5.214	3.46428	9.47746	0.103531	0.0492125	5.41137	6.82735	8.47856	5.95524	3.93485	2.90364
TCGA.A2.A1G1.01A	Primary	4.20501	5.60477	3.69261	4.23402	5.5229	0.770533	4.56205	3.49863	9.27637	3.15929	9.68204	3.89975	4.65367	3.65584	3.16231	4.06754	3.28938	10.8699	0.0795658	0.0126402	3.79325	6.42571	9.12953	4.14465	3.66439	1.23131
TCGA.A2.A1G4.01A	Primary	5.95501	5.20465	3.80332	4.62614	5.26757	1.04306	5.32932	5.0639	7.88653	0.436375	7.05924	2.65677	2.73901	1.69648	1.17734	3.26984	2.19796	8.43169	0	0.0381552	3.60525	5.74374	7.37043	3.46129	0.231678	1.34352
TCGA.A2.A1G6.01A	Primary	4.85558	5.4084	3.77152	4.48538	5.83795	0.593784	5.02806	4.3	8.98992	0.957097	9.29316	3.89784	6.66684	4.8982	4.65753	3.84483	3.00011	5.91328	0.0740944	0	6.38818	6.66184	7.02199	6.39546	6.16133	2.76655
TCGA.A2.A259.01A	Primary	4.68001	4.97188	3.5909	4.42655	7.21483	0.740798	4.96317	3.91764	8.42575	2.1859	8.12901	4.07439	4.38278	3.06877	3.92008	4.4901	3.3721	9.22145	0	0.015783	4.45708	7.43339	9.23643	6.05404	4.10909	2.56008
TCGA.A2.A25A.01A	Primary	4.72877	4.59225	3.85202	4.53173	6.28922	0.761115	4.92147	3.38192	6.37952	1.3883	9.4081	4.98177	5.39544	4.32686	4.31642	5.56919	3.82151	9.06151	0.0913952	0.010923	6.35343	6.6103	6.51061	6.60227	5.27596	2.95894
TCGA.A2.A25B.01A	Primary	4.36022	4.7185	3.56953	5.01404	6.35351	0.586212	4.81575	4.97173	9.44326	2.28315	8.71823	3.28514	4.04452	2.91075	1.93085	4.31245	2.90716	11.033	0.10165	0.032383	5.12323	5.79759	6.2187	3.87672	0.219091	0.954866
TCGA.A2.A25C.01A	Primary	5.72954	4.30526	4.15426	5.10884	5.88998	0.653427	4.86065	4.29177	9.57767	0.750521	7.88321	2.97168	5.28567	3.31229	2.6633	5.25887	3.16639	10.3929	2.54191	0	4.76175	5.45544	5.75547	4.82911	0.987903	2.25314
TCGA.A2.A25D.01A	Primary	5.05868	4.56484	3.66806	3.59475	5.73135	0.688494	4.00949	2.98898	2.43877	1.24422	7.81631	4.16874	3.12687	6.09071	2.12572	3.20539	2.07125	7.80111	0.173639	0.0122111	4.03808	7.55662	7.3886	4.81253	5.64324	3.74895
TCGA.A2.A25E.01A	Primary	5.71876	4.54889	3.81692	5.30241	5.23678	0.985209	5.94476	4.56576	9.82718	1.63469	7.98129	3.51875	4.48156	3.18903	2.76435	4.51852	2.69611	9.85144	3.48415	0.0306892	4.80956	6.99651	6.1634	4.68453	1.71515	1.8583
TCGA.A2.A25F.01A	Primary	4.68112	4.91151	4.34376	4.28107	6.51907	0.585155	3.83028	3.2545	6.23079	1.72404	9.37247	4.74981	4.88524	3.89264	4.09168	4.83203	4.79744	10.3697	0.0241778	0.0113525	5.90571	6.1768	8.34454	6.79424	4.91267	1.58837
TCGA.A2.A3KC.01A	Primary	5.4541	4.88045	3.73113	4.51811	6.7821	0.4959	5.95739	4.37089	5.69227	1.80397	8.60951	3.35274	5.27232	4.15914	4.21063	5.42257	3.48251	9.40669	0.833416	0	4.92696	7.3326	6.8988	6.13258	4.41351	4.33206
TCGA.A2.A3KD.01A	Primary	5.4603	3.99227	3.59972	4.12142	6.46756	0.418892	5.38551	4.03427	8.62511	1.66717	8.40311	3.11721	4.48324	2.97885	2.70244	3.65164	2.74483	8.16221	0	0.0574156	5.51608	6.4443	5.97369	5.10758	3.40787	1.29672
TCGA.A2.A3XS.01A	Primary	4.37872	4.34524	2.85587	3.24524	6.27853	0.707348	5.01532	4.06083	7.29189	0.676628	7.77361	4.17009	3.81248	2.88366	2.60246	3.13542	2.02758	8.3512	0.16092	0	3.82943	6.26263	6.96635	3.65118	6.90976	0.951886
TCGA.A2.A3XT.01A	Primary	3.96422	4.993	3.46973	3.46117	8.73729	0.813361	5.49984	3.63483	6.01861	0.605874	7.93382	5.05557	4.91074	3.1105	2.53453	2.39931	2.68361	8.51842	0.0271541	0.0745054	3.60482	7.50875	8.01457	4.22658	6.88032	1.15387
TCGA.A2.A3XU.01A	Primary	3.58728	4.12066	2.83738	4.00443	7.97418	0.9634	4.32554	3.35807	6.7931	0.151729	8.71589	4.18945	5.54138	1.02034	0.402286	0.566182	0.264717	5.10878	0.286053	0	2.54989	8.78334	6.07249	3.01303	7.23445	0.497025
TCGA.A2.A3XV.01A	Primary	2.7653	3.10528	3.35228	3.5271	5.76826	0.341303	4.71729	1.22194	7.5272	0.61438	7.58703	2.73907	2.54303	2.50952	1.99838	1.91441	0.646255	6.94606	0	0.17479	3.26188	5.03488	5.93681	2.93787	0.0657102	0.667938
TCGA.A2.A3XW.01A	Primary	4.3577	3.18763	3.49398	3.1659	6.66179	0.476952	5.90621	3.02961	7.97921	0.474773	8.53245	3.16778	3.88519	4.5773	5.38368	2.23122	1.67785	7.39853	0.424815	0	8.63886	8.10433	7.19475	4.11007	0.428678	1.61941
TCGA.A2.A3XX.01A	Primary	4.77998	4.66512	2.97794	3.2199	5.83527	0.907198	5.09211	4.57975	8.97068	1.19937	7.9694	4.59636	3.87846	3.12907	1.93523	2.36687	1.6565	8.69145	0.365581	0.0274372	4.10636	7.66437	5.80991	2.85808	8.24375	0.601506
TCGA.A2.A3XY.01A	Primary	4.39847	4.9988	3.76993	3.7228	6.61954	0.529171	5.19988	3.94406	7.64738	1.21798	9.41224	5.60469	5.98644	6.01424	5.66675	4.10166	3.06654	10.3929	0.106348	0.0254541	6.82471	6.93839	6.5105	4.06848	6.01346	1.24068
TCGA.A2.A3XZ.01A	Primary	5.35581	4.51566	3.56016	4.34757	6.58924	0.508226	5.36085	2.30317	8.1516	0.78509	7.62877	2.78568	3.61079	7.73443	3.42724	2.75013	2.27414	8.40359	2.22453	0.0146409	4.34799	4.47621	5.65657	3.99204	3.1956	0.676358
TCGA.A2.A3Y0.01A	Primary	3.58676	4.75609	3.43902	3.7399	5.62893	0.630405	5.79224	2.10178	7.92037	0.345737	7.0694	5.1007	3.37154	3.22226	3.6107	1.61513	1.46027	6.49795	0.654069	0.1644	6.11793	6.42765	6.94248	3.51623	2.96584	0.386259
TCGA.A2.A4RW.01A	Primary	5.41481	4.80133	3.91062	4.05767	6.69802	0.315566	6.33607	3.63862	4.18684	2.53772	8.35298	3.73424	5.1463	5.79164	4.31352	4.44448	3.26215	9.69415	3.88876	0	3.93489	6.00291	8.37743	5.19554	1.64459	2.60573
TCGA.A2.A4RX.01A	Primary	4.79615	4.78692	3.7447	4.77635	6.49354	0.934403	5.33355	3.89685	7.77703	3.81678	9.70543	5.28186	6.36629	5.13252	4.2938	4.56101	3.23306	11.9044	1.14607	0.0663992	7.36873	6.88869	8.28006	3.24027	6.1662	1.66712
TCGA.A2.A4RY.01A	Primary	5.24905	4.46982	3.91876	4.33975	6.75865	1.37278	6.19244	4.14881	7.46541	0.879078	8.35442	3.39311	6.01362	4.51366	4.49305	4.59632	3.13264	8.68333	3.70792	0.052555	5.49924	6.99284	6.63813	5.88913	5.49975	3.40709
TCGA.A2.A4S0.01A	Primary	5.46631	4.01599	3.5338	4.04155	7.27693	0.747087	6.29044	4.26389	8.23243	3.00411	6.2607	2.215	2.38419	1.80665	1.30504	2.99642	1.92444	7.80633	0.1125	0.105008	2.54545	6.86777	9.15255	3.48309	0.184598	3.00283
TCGA.A2.A4S1.01A	Primary	3.6867	4.85554	3.60204	4.50052	6.58925	0.620399	4.7623	1.8979	0.297485	4.71976	10.4321	7.18477	7.30657	6.30028	3.26309	2.10856	4.43716	11.2446	0.800662	0	5.03316	5.62067	6.77517	2.15225	0.247806	2.66059
TCGA.A2.A4S2.01A	Primary	5.1674	4.51769	3.99876	4.87629	7.55754	0.38648	5.89324	3.70236	8.09621	1.47555	7.80181	3.60782	4.32634	4.72049	4.77642	4.27444	2.80012	9.7965	3.97774	0.103128	4.57828	6.21008	8.41961	5.01539	4.39063	1.53127
TCGA.A2.A4S3.01A	Primary	5.88988	5.20592	3.83661	4.19094	7.6403	0.312897	6.09065	3.47156	8.0117	0.642933	7.2114	3.72772	3.05577	4.1187	2.34917	2.93806	2.10205	10.3505	0.0532504	0.0496308	3.59025	5.10238	5.41411	4.3122	0.96377	0.908506
TCGA.A7.A0CD.01A	Primary	5.99825	4.13068	3.95534	4.29699	7.50747	0.744592	5.69252	4.10104	8.8252	0.926986	7.42665	2.92359	3.92093	2.6308	1.26921	4.11517	2.17354	9.36053	0.064331	0.0152121	7.04051	7.23729	8.94496	3.70104	0.69813	2.70341
TCGA.A7.A0CE.01A	Primary	4.70536	5.11182	3.01782	3.57945	5.28377	0.714136	4.36492	4.4172	8.17582	0.619272	7.97256	4.12578	4.51182	2.27498	2.24434	2.65821	1.62073	9.86722	0.646439	0.185105	3.3956	6.61251	5.98035	3.01439	5.70943	1.12181
TCGA.A7.A0CG.01A	Primary	4.79173	4.75313	3.80735	4.62059	6.39524	0.412294	3.59249	2.96397	7.39775	1.16408	8.70093	2.95912	5.08209	3.53625	2.44761	4.791	3.48059	9.62187	0.141171	0.067501	5.71435	4.64837	7.7379	6.32278	3.97407	2.41164
TCGA.A7.A0CH.01A	Primary	5.39543	5.04197	3.98296	4.48295	6.51354	0.777283	5.00129	4.22178	8.21567	1.98859	7.89928	2.2762	4.45449	3.18298	3.39996	3.90947	2.25725	10.5406	0.134615	0.021764	5.37246	4.19801	8.66022	3.74462	2.44321	1.89534
TCGA.A7.A0CJ.01A	Primary	4.56372	4.35426	3.52346	5.05384	6.30621	0.685357	5.03055	3.9024	8.20642	1.35123	7.141	2.72367	3.1432	1.97728	1.35146	2.41776	1.65915	9.23062	6.18931	0	2.44514	6.61111	6.69584	1.92029	1.32855	0.709644
TCGA.A7.A0D9.01A	Primary	5.48996	4.7504	3.87064	4.29482	6.61723	0.340391	6.21211	5.37752	10.0883	1.90277	7.93265	3.72504	4.29973	3.56618	2.22974	4.33675	2.71844	10.4775	1.99353	0	3.75883	6.35235	6.24608	4.78174	0.503552	2.19783
TCGA.A7.A0DA.01A	Primary	4.50365	5.20617	3.49135	3.25322	6.20475	0.512884	4.66774	3.7315	7.84131	2.21073	9.41124	3.85942	5.01453	3.44599	2.13314	3.55006	2.39369	10.873	0	0	4.24773	6.62018	7.31738	2.48398	7.52096	0.881665
TCGA.A7.A0DB.01A	Primary	4.19982	4.08668	3.95827	4.04561	5.70929	0.0847446	2.73686	2.84217	6.93113	0.873971	7.5434	1.02807	3.54982	2.7523	2.19254	4.18482	3.47368	10.1341	0.0662614	0.031254	4.02166	3.75059	5.63559	5.16918	5.71339	2.85635
TCGA.A7.A0DC.01A	Primary	4.24197	3.86694	2.81635	3.46124	5.2918	0.20389	2.25145	3.5027	7.12019	0.475292	4.11606	1.18237	1.26051	0.564817	0.0518593	2.51541	0.982291	7.09169	0.0130692	0.0479571	1.93066	5.28502	7.49112	1.42481	0.583038	2.554
TCGA.A7.A13D.01A	Primary	5.7026	3.99278	2.93945	3.19966	5.58182	0.713168	4.64715	2.79832	7.66715	2.31507	9.20273	4.9689	3.60613	1.96285	1.88608	3.10767	1.96233	11.3203	0.237319	0.026446	3.45955	6.44348	6.56786	0.975483	6.39741	0.420617
TCGA.A7.A13E.01A	Primary	4.64444	4.80352	3.37337	3.31996	6.51954	0.827169	4.76852	4.96569	7.06542	3.40486	8.84834	3.77752	3.81272	2.21126	1.1973	2.62912	2.08593	9.78344	0.275603	0.0200577	2.86194	7.82712	6.60884	3.13622	7.40469	0.647361
TCGA.A7.A13F.01A	Primary	5.80108	3.99614	3.74047	4.45593	6.24023	0.40174	5.81013	3.96638	9.61365	1.02155	7.82044	2.56062	4.0819	3.04455	2.03263	4.17359	2.25236	9.63038	0.221939	0.0367495	6.03556	6.13912	8.26796	4.11481	1.3344	1.2506
TCGA.A7.A13G.01A	Primary	3.97071	3.57743	2.90055	3.33033	5.08242	0.174662	1.70208	2.94214	6.14814	0.412944	4.77274	0.358621	2.16787	0.973501	0.368489	3.17405	1.55356	8.13164	0.115433	0.0166389	2.28472	1.30941	6.33874	2.34281	0.48944	1.11437
TCGA.A7.A13H.01A	Primary	5.40675	4.72394	4.27862	4.22667	6.81898	0.542308	5.81071	4.40805	4.98409	1.00684	8.68225	3.00554	4.86331	3.85416	3.05362	3.81378	3.04003	9.0355	0.305912	0.0468403	6.23615	5.76007	6.82782	6.08017	4.81073	2.14111
TCGA.A7.A26E.01A	Primary	4.72087	4.9746	3.68269	4.12833	6.36706	0.430928	2.07132	3.15101	5.47637	0.832444	6.27463	0.427821	3.35115	3.12247	1.51874	4.39093	2.6792	9.19959	0.051024	0	3.15593	2.50637	5.65084	5.67008	1.45875	1.82619
TCGA.A7.A26F.01A	Primary	3.03393	3.70142	3.41577	3.29541	5.10333	0.250719	1.87664	2.02793	6.37998	1.31208	5.79354	1.72953	3.59901	2.61984	1.46671	3.07849	2.64203	9.98906	0.668573	0.0280033	1.71668	3.8367	6.74291	4.09772	5.5752	0.94028
TCGA.A7.A26G.01A	Primary	4.14107	4.87733	3.64919	4.00937	5.68921	0.522056	4.00078	3.34769	6.75888	2.9687	9.28633	5.70008	5.33096	4.17806	2.56445	5.31341	3.64795	11.675	0.0714881	0	3.20883	5.84395	11.1794	6.82765	7.5284	2.14039
TCGA.A7.A26H.01A	Primary	6.05068	4.60836	3.79412	4.46695	7.83153	0.612777	5.01835	3.72594	8.40889	1.80513	8.36503	2.7068	5.01296	3.80653	2.82788	4.77245	3.21614	11.2474	0.619272	0.0237521	5.49907	5.11463	8.00046	5.10223	1.04649	1.81394
TCGA.A7.A26I.01A	Primary	3.18918	4.14263	2.54947	3.13545	4.70231	0.260387	2.06412	3.20405	6.33929	1.6338	6.61119	1.16672	2.69377	1.87947	0.440102	3.69578	2.50154	10.0669	0.0784732	0.0732718	2.77093	3.96529	6.04306	2.71497	5.17718	1.09545
TCGA.A7.A26J.01A	Primary	5.96213	4.52037	3.80185	4.96552	6.73727	1.02176	5.45159	5.27816	8.2497	2.14828	7.94139	3.2867	4.95689	3.68045	2.14117	5.12315	3.21033	10.6838	0.884403	0.0153548	4.48504	6.39251	5.63684	5.2173	2.87712	2.16874
TCGA.A7.A2KD.01A	Primary	6.2089	5.33597	3.67782	4.61866	6.56881	0.479438	6.69731	3.47733	8.28085	2.10735	8.04785	3.69167	4.9852	3.95391	3.278	4.88058	2.97697	10.8152	0.0617071	0.0291348	5.35308	5.68918	7.10236	4.6794	5.83444	1.58043
TCGA.A7.A3IY.01A	Primary	5.40506	4.23359	3.65374	4.19713	6.10429	0.604071	4.47393	3.38981	7.81938	2.88	9.39352	4.0294	4.11236	4.03464	1.97721	3.42781	2.88331	9.90998	0.130931	0.0471195	4.87866	5.71704	7.36024	3.59372	3.56694	3.02825
TCGA.A7.A3IZ.01A	Primary	5.48959	4.43488	3.83893	4.11985	6.90189	0.68715	5.74486	5.84219	4.05043	1.25514	6.98299	2.54745	3.11463	2.30074	0.896621	3.63106	2.19368	8.57724	0	0.0186342	4.13097	7.1917	8.88492	4.45984	0.469886	3.73463
TCGA.A7.A3J0.01A	Primary	5.93693	4.37187	3.22073	3.8603	6.64707	1.08175	5.3548	4.41793	8.64187	2.91659	7.19918	2.85852	3.21389	1.20151	1.1635	2.49582	1.73665	8.37616	0	0.0123541	2.74599	6.55017	8.03977	2.73626	4.00325	0.921132
TCGA.A7.A3J1.01A	Primary	5.75023	4.22409	3.89278	4.68908	7.06009	0.638491	5.98033	4.69701	3.96601	0.179638	8.16147	3.46082	4.53871	4.26941	3.04446	4.8038	3.51063	8.98589	0.245252	0.0807941	5.61366	5.69226	6.69767	6.42403	6.80175	2.38131
TCGA.A7.A3RF.01A	Primary	5.36399	3.80833	3.32116	3.87847	7.02198	0.560226	5.69755	4.51045	8.02986	1.16575	7.03115	3.03318	3.08779	3.15948	1.36362	2.46305	1.61079	8.81791	0.148479	0.0571383	2.28283	7.02919	5.41827	1.66298	0.233029	1.64113
TCGA.A7.A425.01A	Primary	5.01493	4.41547	3.91185	4.50575	7.53656	1.14176	6.24438	3.3358	5.64125	0.651408	8.22172	3.99322	4.26356	3.76716	4.29418	3.24376	2.48166	8.84014	0.266157	0.0169241	5.73817	5.88968	6.03699	5.31787	5.12247	1.02389
TCGA.A7.A426.01A	Primary	4.5916	4.26938	3.59245	4.30534	6.63879	0.695103	5.89828	4.14435	6.1238	0.793105	8.93855	3.35571	5.91892	4.98014	4.66011	4.16267	2.77254	7.80185	0.214374	0	6.04929	6.40627	6.40073	6.08193	3.64826	1.8427
TCGA.A7.A4SA.01A	Primary	4.97417	4.4046	3.3658	4.15297	5.85796	0.506094	5.1844	4.11127	4.86831	0.341872	7.97068	3.10382	4.75544	3.2224	3.30162	4.29795	2.9519	8.88687	0.78073	0	4.46373	5.44267	5.8638	5.04114	2.9169	1.77172
TCGA.A7.A4SB.01A	Primary	5.26281	4.47985	2.90105	4.49764	6.67075	0.657091	6.20761	3.65533	5.5192	0.277271	7.61264	2.79529	4.01799	2.9728	2.08505	3.80457	2.0358	7.25937	0.0489336	0.0230424	5.89531	4.80889	7.74997	4.58608	1.17989	1.48975
TCGA.A7.A4SC.01A	Primary	5.37951	4.62109	3.85561	4.6161	7.25082	0.786596	6.1572	4.08082	4.79404	0.220082	7.83283	3.80269	5.23692	3.48398	3.20298	4.58159	3.19061	9.44508	4.09338	0.028852	6.4194	6.59658	7.13089	5.7939	8.25209	1.69314
TCGA.A7.A4SD.01A	Primary	4.55615	5.02053	3.79829	3.9374	6.46732	0.265437	5.45229	3.08887	8.30643	2.45457	7.37885	4.18931	4.18403	3.37765	3.20535	3.01277	2.27134	9.79671	0.044604	0.0209111	4.62128	6.77092	6.23762	2.88429	5.29745	0.389016
TCGA.A7.A4SE.01A	Primary	4.68873	5.47542	3.62632	4.14578	6.72184	0.745108	5.9267	3.8188	6.93967	4.12347	8.88661	5.16806	5.77604	5.06025	4.00117	3.86782	2.92323	11.1264	4.17706	0.439144	6.09776	7.65618	6.12739	6.89085	7.15554	1.29602
TCGA.A7.A4SF.01A	Primary	4.45353	4.76776	3.11622	4.0272	5.49175	0.609944	5.18965	3.32252	9.52518	0.383497	6.36227	2.52667	2.89313	1.83613	2.2158	2.37476	1.50452	8.5358	5.38784	0	2.3729	4.006	5.44449	3.64031	1.5741	0.46801
TCGA.A7.A56D.01A	Primary	1.16922	3.49221	4.07947	3.23421	4.90438	0.217727	5.03578	1.26183	6.58373	1.42696	9.34103	3.53008	3.08064	4.27565	3.84478	1.90358	0.797179	8.91475	1.09687	0	2.31484	2.47941	4.61563	2.03966	0.348006	0.458907
TCGA.A7.A5ZV.01A	Primary	3.76337	4.89719	3.32677	2.90375	6.64201	0.0714881	4.88205	2.3184	7.06961	3.0286	9.35882	3.36482	8.87641	0.674099	4.83952	1.3809	1.77324	8.87328	0.931759	0	4.85739	5.91234	6.71115	3.85522	0.128293	0.711054
TCGA.A7.A5ZW.01A	Primary	5.44997	5.3836	3.87375	4.661	6.49527	0.68715	4.90316	3.89958	7.61044	2.14975	9.5186	3.83443	6.61127	5.14231	4.28993	4.87282	3.30596	9.98695	0.910809	0.109427	4.52282	6.61758	8.28959	5.94619	3.8386	2.71596
TCGA.A7.A5ZX.01A	Primary	5.23601	5.05689	3.74743	4.56123	6.49699	0.600175	5.62998	3.6251	6.93523	1.20671	8.6832	2.74893	7.06999	4.71165	4.52089	4.71093	2.48834	9.31679	0.127633	0	5.03289	5.97439	7.00597	6.24179	5.60531	2.19096
TCGA.A7.A6VV.01A	Primary	4.83595	4.96604	3.61919	3.79542	6.4269	1.33691	5.40474	3.83337	6.76304	2.96658	10.0956	4.81394	5.39537	3.78599	3.09722	3.78907	3.22219	11.5242	0.683831	0	4.16219	6.88582	9.07219	4.05977	5.13286	1.04474
TCGA.A7.A6VW.01A	Primary	3.52253	5.19371	3.13732	4.14233	7.63332	1.03224	4.53419	2.29293	5.97399	1.26051	7.98865	4.20881	3.85592	3.67885	3.59061	1.42996	1.24288	8.84255	1.94159	0.0336521	3.79647	5.7102	5.70439	2.17005	6.06145	0.268794
TCGA.A7.A6VX.01A	Primary	5.17802	4.77243	3.44931	4.56518	8.88807	0.421587	5.61627	3.45474	8.70388	2.07423	7.98643	3.21739	5.23472	3.74333	3.55595	4.11229	2.3429	11.738	2.61824	0	4.80665	4.5938	7.78605	4.10709	5.52415	1.44037
TCGA.A7.A6VY.01A	Primary	3.65295	4.96851	3.61071	3.23984	6.01567	0.804384	5.5477	2.83471	6.80582	1.18428	8.45478	4.55404	5.0275	2.79809	3.38235	2.792	2.14424	9.93935	2.558	0.0257376	4.9773	6.02544	7.49354	3.74694	6.0868	0.893595
TCGA.A8.A06N.01A	Primary	6.8107	4.85335	3.9306	4.27083	7.59675	0.357946	5.49969	4.61276	9.23262	0.111031	5.55879	1.48496	1.51395	1.44329	0	1.90981	1.19566	6.32898	0	0.0122111	4.0792	5.11055	8.97437	2.96105	0.182819	1.32878
TCGA.A8.A06O.01A	Primary	5.41709	4.44247	3.76562	3.84699	6.83564	0.423955	4.82916	3.47275	7.98672	0.408386	7.52559	2.76715	3.32343	3.24225	2.37929	3.8214	2.48305	8.88109	0.155361	0.0377336	3.75136	6.87488	6.65767	5.04219	2.06326	1.34375
TCGA.A8.A06P.01A	Primary	5.2351	4.60588	3.783	4.01151	6.85177	0.840685	4.9888	3.39153	8.33733	1.3527	8.81684	3.31989	4.53537	3.46897	2.69702	4.56493	3.09589	11.4239	0	0	4.53687	5.04773	7.93259	4.06001	5.57371	1.01657
TCGA.A8.A06Q.01A	Primary	4.30052	4.10163	3.72601	4.12924	5.7751	0.815248	4.4427	4.43278	7.99586	0.355693	5.51117	1.94714	1.2092	0.579952	0.827087	1.83099	1.33594	6.31066	5.05967	0.00934717	4.10337	4.58735	7.12864	4.10036	3.23258	0.606726
TCGA.A8.A06R.01A	Primary	4.0879	4.33589	3.45022	4.55542	6.76151	0.389016	5.08943	3.36908	8.00982	2.04439	8.33752	3.05651	4.82901	3.7303	1.34182	4.3148	2.87058	10.9529	3.15914	0	2.76532	3.42308	5.82055	4.17218	0.462471	0.997907
TCGA.A8.A06T.01A	Primary	5.75577	4.27113	3.98889	4.52847	7.65631	0.70115	5.49224	5.77661	8.18516	0.66612	7.31389	2.43728	4.27148	3.04626	2.36871	3.71649	2.45454	8.80253	0.0289934	0.0270125	3.85974	5.11943	8.47327	4.29371	0.495081	2.02811
TCGA.A8.A06U.01A	Primary	5.11908	5.08445	3.24053	4.22385	7.78007	0.359746	5.14926	2.35335	8.57016	1.02609	6.94451	3.34187	3.3112	2.20936	3.10898	2.8511	1.76273	9.05218	0.15056	0	5.33674	5.33086	6.86591	3.85632	1.90369	1.46242
TCGA.A8.A06X.01A	Primary	4.74446	5.4303	4.02713	4.17619	6.79702	0.776441	5.78542	4.42149	8.65456	0.790105	7.49334	2.84183	3.73842	3.03256	2.68749	3.39329	2.07591	8.99187	0	0	3.44298	6.29298	9.61713	4.63309	0.0496308	1.12393
TCGA.A8.A06Y.01A	Primary	5.39562	4.60727	4.05691	3.98299	6.78783	0.363115	5.13292	3.63478	9.42298	0.62742	6.70414	3.24381	2.59481	1.10648	0.418028	3.08117	1.44567	8.87397	1.57168	0.0184917	1.92657	6.71505	8.67954	2.17441	1.19629	1.47586
TCGA.A8.A06Z.01A	Primary	5.68805	4.01727	3.23596	4.42328	8.16216	0.342213	4.87271	3.88445	8.83046	0.204266	6.51542	2.99635	2.8405	1.36132	0.525167	2.71163	1.59259	7.65293	0.290188	0.00992041	1.65044	4.36947	7.33771	1.85886	0.570754	1.25405
TCGA.A8.A075.01A	Primary	4.3619	5.30274	3.81205	4.19972	5.93973	0.484705	4.34697	3.03171	7.32669	1.46639	8.00885	3.89111	4.25125	2.74069	2.84046	3.72904	2.82279	10.8659	1.48244	0	4.65994	5.68498	6.08783	3.92453	7.92264	0.638027
TCGA.A8.A076.01A	Primary	4.4756	4.78291	4.11247	4.10574	5.94089	0.284988	5.16296	3.32067	9.64116	2.40936	8.42242	3.78402	4.91963	3.32393	2.53993	4.21885	2.88561	11.2085	4.27026	0.0282862	4.22039	4.69084	5.90182	4.87455	1.83058	1.66767
TCGA.A8.A079.01A	Primary	4.66281	3.27438	3.7579	3.71212	7.75954	0.663754	5.55319	3.35197	6.98509	0.319965	6.95868	3.08729	2.45178	2.1696	1.26622	2.6045	1.61946	9.05894	1.5814	0	4.03566	6.08185	6.68005	2.48715	0.262313	0.234992
TCGA.A8.A07B.01A	Primary	4.32645	4.83938	3.58033	4.00467	5.95514	0.833983	4.93799	3.01637	3.1404	1.25011	7.17569	2.45346	4.00762	3.26318	1.63705	4.25042	2.36227	10.0516	0	0	5.33128	6.15142	8.06871	4.13184	5.13718	2.06336
TCGA.A8.A07C.01A	Primary	4.77266	6.00461	4.32533	4.25059	4.73194	0.686792	4.85449	3.60318	6.63557	4.57795	8.48799	3.55726	4.20407	3.04735	1.32308	3.74813	2.86598	9.61258	0.844386	0.0251706	3.28456	6.31102	8.27867	4.84519	5.34152	1.17983
TCGA.A8.A07E.01A	Primary	4.90523	5.01777	4.0079	4.33633	6.21331	0.422233	5.22418	3.72311	7.98238	2.00274	9.43394	4.91698	6.01982	4.74701	4.75945	5.06118	3.84401	10.3272	2.06719	0.0147838	6.2486	5.40917	6.82402	4.91253	2.9381	2.25677
TCGA.A8.A07F.01A	Primary	5.26286	5.85521	3.70527	5.07307	6.37796	0.639788	5.46301	4.75594	4.67206	1.43365	7.93648	3.03779	4.83705	6.26756	3.27858	4.79795	3.24928	10.2905	1.89844	0.0504669	4.46776	6.22494	6.53636	5.21529	3.08712	2.27202
TCGA.A8.A07G.01A	Primary	5.27419	4.76647	3.90476	4.48216	8.15563	0.515309	4.8733	3.38235	8.21277	2.33908	8.55865	3.7385	5.06496	3.75483	2.9602	4.7024	2.93527	11.6573	0.122871	0	3.45386	4.02361	7.85577	5.37385	5.71771	2.18228
TCGA.A8.A07I.01A	Primary	4.55854	4.801	3.66386	4.55207	6.67176	0	5.54718	3.18357	9.41612	4.84097	8.20598	4.23265	5.58781	4.70507	2.46981	4.6678	3.19306	11.2888	0.333195	0.0216219	3.9399	5.62565	7.8173	3.6949	1.16813	1.40359
TCGA.A8.A07J.01A	Primary	5.47346	4.40505	4.05594	4.17249	6.69785	0.897705	5.21571	3.81526	7.86835	1.43499	9.54793	3.47046	4.77565	3.70346	3.57369	5.16336	3.79578	11.0303	0.799833	0	4.12578	3.83619	7.47162	6.16107	0.236707	3.21324
TCGA.A8.A07L.01A	Primary	5.12229	4.15485	4.16383	4.43204	7.36954	0.614003	6.0972	4.30179	8.60309	1.48114	7.87535	3.44447	4.81405	4.53225	1.41219	4.49706	2.41164	10.3575	3.97414	0.0196308	3.19159	5.82874	5.57356	4.01354	0.700085	1.46221
TCGA.A8.A07O.01A	Primary	4.3027	5.39516	3.96505	3.40753	7.64263	0.435842	5.1403	3.15368	7.38655	1.03816	7.69258	5.66051	5.02512	3.05048	1.60933	2.38921	2.7797	8.91956	0.0553345	0.0130692	3.6943	9.07911	7.27769	2.1574	6.3719	0.405557
TCGA.A8.A07P.01A	Primary	6.14494	4.71404	4.0738	4.25286	7.30354	0.376957	5.41742	5.30413	8.33809	1.22879	7.47607	2.30124	4.43492	2.52467	1.59732	3.28002	2.22333	9.51223	2.42207	0.046002	2.8926	5.62794	6.23117	5.04421	3.08726	3.03845
TCGA.A8.A07R.01A	Primary	4.63204	5.11391	3.43614	3.61671	7.24542	0.328722	3.59294	3.33297	7.36718	0.723777	7.579	4.33278	4.4322	3.99781	2.16115	2.07748	1.21375	9.16058	0.0563061	0	3.20068	6.62956	7.99044	1.9895	7.57358	0.341872
TCGA.A8.A07S.01A	Primary	5.50714	3.77666	3.86999	4.40636	7.02561	0.652877	5.00705	4.16225	8.26003	1.12829	7.93085	3.10236	4.05424	2.71323	1.11076	3.52647	2.25332	9.8637	0.0735461	0.0347792	3.14066	4.96684	8.16329	3.2318	1.0092	1.65324
TCGA.A8.A07U.01A	Primary	3.83357	4.02199	3.31235	3.17878	5.72794	0.433921	4.41917	2.87598	8.3755	0.702658	7.50466	4.18684	3.65869	2.72731	3.26607	3.43272	2.618	9.164	0.101247	0.0480967	4.65056	6.04169	7.11105	4.37062	5.42232	0.916859
TCGA.A8.A07W.01A	Primary	6.1542	4.4002	4.12117	3.96931	7.5903	0.444773	5.99483	3.60988	9.78656	1.71519	8.17249	3.66052	3.07013	3.13645	2.43848	4.04547	2.88219	12.1713	0.711407	0	4.31264	4.76542	5.72121	3.96059	0.239276	0.82985
TCGA.A8.A07Z.01A	Primary	5.35114	4.11044	3.44702	4.11378	7.5959	0.710878	5.82857	4.18468	9.68658	0.802731	7.42669	3.2053	3.27932	2.62169	2.26255	2.18247	1.61169	8.52631	0.0500489	0.0467006	4.42632	4.20342	6.98217	3.25724	0.427713	1.80199
TCGA.A8.A081.01A	Primary	6.17267	4.96459	3.91074	4.40485	5.59939	0.490467	5.97096	3.57791	9.08654	0.528971	6.90054	2.01446	2.62319	2.66446	0.798756	3.04413	2.50724	8.75219	4.2864	0.0261627	2.98723	2.9627	7.00812	5.15986	5.74737	0.595599
TCGA.A8.A082.01A	Primary	5.91549	3.8051	3.91219	4.10075	5.85947	0.378845	5.35607	4.42183	9.23301	1.84912	8.59701	4.64961	4.62691	4.29514	2.06153	4.04402	2.71116	10.5953	0	0	3.84809	5.68178	9.88206	2.46292	1.31788	2.12005
TCGA.A8.A083.01A	Primary	5.8544	4.37088	3.91127	4.86983	7.60701	1.1123	5.32684	4.39857	8.83045	0.478092	6.73458	1.81938	2.55746	2.05523	0.723165	2.54557	1.54097	7.38343	0.0313952	0	4.91425	3.98724	5.82716	2.99798	1.09383	3.06733
TCGA.A8.A084.01A	Primary	4.68861	5.97343	4.10981	4.93066	6.60086	0.623024	5.6314	2.52324	8.50234	1.79917	7.57033	3.01568	4.41129	3.60315	2.39169	3.96003	1.83358	10.8657	2.92608	0.0186342	5.68636	2.54673	7.40881	2.52349	1.78643	0.829931
TCGA.A8.A085.01A	Primary	5.67244	3.86019	3.66231	4.49342	6.4849	0.444773	5.63404	3.31996	9.36976	1.27381	7.66506	3.04492	4.6958	2.71918	0.877744	4.00792	2.33703	10.3121	0.0223323	0.0207689	3.96525	6.52512	8.61377	2.74519	0.109294	1.74295
TCGA.A8.A086.01A	Primary	4.96964	4.78381	3.85805	4.38912	7.40736	0.41997	4.83548	4.99267	7.85425	2.27879	8.70145	3.49944	5.10992	3.58525	2.61207	4.50776	2.77884	11.1892	0.14965	0.0434845	3.21178	6.63939	8.51041	4.61127	3.49043	2.43103
TCGA.A8.A08A.01A	Primary	5.30954	4.46247	3.98382	3.75934	6.94553	1.45812	5.55768	4.01192	7.69246	1.5104	7.73609	2.42299	4.41984	3.19593	3.10351	3.3788	2.07858	10.2735	0	0.0489336	4.35996	5.10325	7.79975	3.41539	0.567643	1.52662
TCGA.A8.A08B.01A	Primary	4.122	5.34231	3.52379	4.41721	5.91446	2.28546	4.24885	2.28978	7.69466	1.23585	6.79443	2.76526	3.00827	1.79718	0.951215	2.41137	1.27828	10.6302	4.45252	0	5.12544	6.15493	6.34481	3.93873	7.50468	1.0273
TCGA.A8.A08C.01A	Primary	5.64825	5.33103	4.38811	4.82666	7.18904	0.986083	4.98152	4.18668	6.5577	1.0364	7.22785	2.90566	4.02768	2.09943	1.6918	3.59041	2.14692	9.83641	0	0.0182069	2.32014	6.70548	6.88516	3.46399	1.66125	1.41099
TCGA.A8.A08F.01A	Primary	5.53113	4.18086	4.16061	3.98988	7.98221	0.484396	5.8007	3.60237	9.19506	1.77842	8.3485	3.32102	5.10249	3.07805	2.70909	3.88616	3.43716	11.2187	0	0.0206267	3.36895	5.93255	7.23369	4.81704	0.0149265	1.33027
TCGA.A8.A08G.01A	Primary	5.82951	5.05092	3.86906	4.56117	7.97875	0.22132	6.12391	4.51547	8.96439	1.58684	7.88556	3.92586	4.30377	3.07922	1.72587	3.80758	2.28868	9.89138	0.228603	0.0976108	4.70126	5.51136	7.37633	3.83302	0.625083	1.28333
TCGA.A8.A08H.01A	Primary	5.07458	4.7124	4.70394	4.3395	7.11105	0.489337	4.66089	3.68077	5.63647	1.74407	10.8128	4.65608	6.29085	5.05105	4.19241	5.23005	4.83301	10.9653	0	0.0415234	4.93358	6.48123	7.63257	7.04401	3.35081	2.9828
TCGA.A8.A08I.01A	Primary	5.43812	3.8489	4.08398	4.1744	6.34985	0.73786	4.95814	4.35344	9.23771	3.25264	7.69901	1.13166	2.36991	1.76486	1.51884	2.82595	3.5656	7.82574	1.24659	0.0404015	3.97565	4.69258	8.48114	6.57226	1.34857	1.64801
TCGA.A8.A08J.01A	Primary	4.75302	4.67591	4.26658	4.0663	7.70587	0.53963	5.96393	3.37134	8.69352	1.80941	8.21493	2.94811	4.45057	3.78113	1.94156	3.77727	2.29801	10.7441	0.296311	0	2.68176	3.60318	6.18662	4.21421	2.24762	1.50116
TCGA.A8.A08L.01A	Primary	4.85494	5.80858	4.41608	3.69373	5.95418	0.710261	4.99786	3.4689	9.63079	1.49733	7.87196	3.45121	4.28067	4.19536	2.01132	3.47567	2.62782	9.57561	0.620117	0.0143553	4.63894	3.16119	6.92439	3.68224	0.266157	0.908044
TCGA.A8.A08O.01A	Primary	5.86322	4.88561	3.8037	5.06165	6.55873	0.561693	5.825	4.30709	8.57972	2.81519	8.20898	3.24758	5.69835	3.63162	2.65926	5.02058	2.86778	11.184	0.10286	0.0246034	3.65135	6.39872	7.33104	4.40001	3.30638	2.45757
TCGA.A8.A08P.01A	Primary	5.56992	5.27053	3.95889	4.41749	6.45726	1.21568	4.97406	3.48876	7.92049	1.82501	8.53773	3.60479	4.67401	3.32331	3.03585	3.81936	3.16332	10.1618	1.50197	0	3.47405	5.28267	7.15635	5.18815	1.07922	1.23689
TCGA.A8.A08R.01A	Primary	4.93397	5.17544	3.67359	3.29347	5.81363	0.386921	3.89357	3.37239	8.00711	1.04712	9.45675	4.24205	4.55174	3.39119	2.41552	3.68986	3.02549	9.49503	0	0.0265876	3.84368	7.3638	7.81089	4.65819	7.63445	0.954122
TCGA.A8.A08S.01A	Primary	5.28715	5.00881	3.8815	4.18247	7.77167	0.569686	5.40236	4.77681	8.37169	1.34891	7.18148	2.47571	3.89594	2.33976	1.88959	3.6429	1.86342	10.0693	1.65334	0.086512	3.28611	4.23498	5.35457	2.51969	4.56931	1.07786
TCGA.A8.A08T.01A	Primary	5.36486	4.9434	3.96057	4.13944	6.64362	0.831472	5.17988	4.61556	8.29287	1.18117	7.971	2.98105	3.60831	4.70122	1.37635	4.42192	2.40689	10.3128	0.097476	0.0309716	5.75995	7.12543	8.21883	4.13246	7.10511	2.03966
TCGA.A8.A08X.01A	Primary	3.7022	3.72813	2.98204	2.60658	5.40567	0.540622	4.01478	3.53127	6.57318	1.7557	8.00943	3.95769	4.09216	3.24992	2.11173	3.49021	2.35662	10.0508	0.0280033	0.0130692	3.10256	5.77619	6.90804	3.79257	5.74633	0.827087
TCGA.A8.A08Z.01A	Primary	5.31754	5.22199	3.95543	4.60001	6.60028	1.09822	5.13842	4.60978	7.02435	2.37571	9.28239	3.6444	5.22501	4.26952	3.04567	5.42601	4.01845	12.0138	2.81486	0.0184917	3.83373	6.13547	7.7865	5.80509	7.89744	2.37418
TCGA.A8.A090.01A	Primary	5.94681	4.57517	3.93404	4.72038	8.22222	0.47633	5.53444	5.83164	7.70477	2.06053	8.2594	3.3785	4.47035	2.41446	1.96484	4.44317	3.17908	10.6643	0.0479571	0	3.05613	6.20467	6.6449	5.11729	1.71119	1.65512
TCGA.A8.A091.01A	Primary	5.59289	4.31166	3.708	4.00492	6.20007	0.703544	5.11126	5.71889	8.29073	0.924556	7.32662	3.57803	4.06733	6.18807	1.8484	4.40197	2.9238	9.49829	0.143524	0.0231844	3.31755	4.62609	7.71234	4.85975	0.89786	2.90475
TCGA.A8.A092.01A	Primary	5.71439	5.00456	3.92517	3.83204	6.70395	0.286763	5.69902	3.744	8.59761	1.12506	7.56447	2.78958	4.08648	3.34086	1.84113	3.45727	2.28336	9.83068	0.227495	0.0284277	5.16549	7.25062	6.45671	4.19229	6.36588	1.44546
TCGA.A8.A093.01A	Primary	5.66554	4.6493	4.35909	4.38401	6.92381	0.431569	5.32517	3.62066	8.2905	1.46001	8.12579	2.87739	5.16865	3.24582	2.95435	4.22251	2.39868	10.6193	0.777367	0.0164963	2.82034	5.46033	8.42356	5.02003	5.65867	2.20486
TCGA.A8.A094.01A	Primary	4.67953	4.91737	3.96302	4.29287	5.5209	0.381394	5.07469	2.80192	8.39265	1.82126	7.80419	2.96549	4.44135	3.82852	2.68334	3.74303	2.84724	9.94312	0.555914	0.0261627	3.63162	2.62618	8.10002	4.99277	3.46333	0.78266
TCGA.A8.A095.01A	Primary	5.30398	5.06482	3.93097	5.04811	6.29458	0.68437	5.20624	4.3363	8.47614	1.61396	8.46087	3.90889	4.92027	3.30124	3.05071	4.39026	2.83639	10.222	0.270469	0	5.94323	5.04441	6.97287	4.6012	5.50665	1.43526
TCGA.A8.A096.01A	Primary	5.61982	4.72729	4.21925	4.07592	7.20607	0.457227	4.8997	4.28387	7.25671	2.2295	8.84701	3.60818	5.00314	4.06064	2.41351	4.83054	3.5951	11.4225	0.0243197	0.0113525	6.97123	5.85765	7.63628	5.23276	0.243182	1.43488
TCGA.A8.A097.01A	Primary	5.57414	4.58991	4.05574	4.53743	6.63418	0.238175	5.18578	4.06095	7.88721	2.44996	8.55135	3.90656	4.39085	3.78025	2.42161	4.63358	2.96938	11.5513	0.294665	0.0347792	4.4872	4.78576	6.70881	4.30929	2.26279	1.57032
TCGA.A8.A099.01A	Primary	6.12045	5.28353	3.78603	4.25942	7.24008	0.290188	5.41887	4.07046	8.83482	0.742265	7.27984	2.98546	4.19513	1.98331	2.39306	3.86187	2.51677	9.65096	0.168129	0	6.19915	3.42307	8.12169	3.99598	1.09255	2.17434
TCGA.A8.A09A.01A	Primary	5.70697	4.71011	4.02712	3.73417	6.17403	0	5.2348	3.80345	9.5548	2.32915	8.12321	3.59764	5.3	4.32769	2.40618	5.21429	3.1471	11.1263	4.28019	0	3.45994	5.0154	6.23994	4.9461	2.97095	1.75403
TCGA.A8.A09B.01A	Primary	5.24899	4.97413	3.74703	4.58652	6.98714	1.00216	5.85072	4.56262	8.3961	0.971148	7.53099	3.46617	4.04819	4.95381	3.13836	4.23295	2.34903	9.7792	0.305795	0	4.21614	5.7765	7.98581	4.33251	0.432853	2.20135
TCGA.A8.A09C.01A	Primary	4.62179	4.23301	3.609	3.70217	6.58106	0.375735	4.98512	3.49407	8.91185	0.886277	7.52725	2.38106	3.98888	2.33428	2.49324	3.54623	1.94167	9.7762	2.08953	0	3.63376	6.76334	5.76325	3.40938	2.31528	0.914947
TCGA.A8.A09D.01A	Primary	4.12229	4.61873	3.48351	4.22817	6.24792	0.172103	4.20873	3.83473	9.18303	2.32475	8.98676	3.08158	4.63798	3.61618	3.29675	4.65665	3.50529	10.954	0.135404	0.064607	3.90896	5.16474	6.09744	5.5247	1.27316	2.15455
TCGA.A8.A09E.01A	Primary	5.74926	4.1531	3.92709	4.077	7.54781	0.435309	5.57504	4.83444	9.19391	0.604356	7.11453	3.08668	3.18655	2.67068	2.55812	2.50954	1.68984	8.94045	4.68056	0.0182069	4.6064	5.62113	5.65534	4.12126	0.555718	0.622649
TCGA.A8.A09G.01A	Primary	6.31486	4.73751	3.68019	4.56735	6.32523	0.431463	5.36016	2.97679	7.78718	0.572114	6.94494	3.45952	3.87149	1.61716	1.85806	3.74962	2.63227	9.16573	0.054779	0.0129262	5.82703	3.01986	8.82132	4.48092	3.05925	1.02283
TCGA.A8.A09I.01A	Primary	4.22762	4.75162	3.88581	4.55762	6.87043	0.531269	5.95951	3.38442	8.79983	1.67536	7.66037	3.51514	4.19482	3.21973	2.10732	3.48413	2.34395	10.4677	0.115033	0.0275787	3.89531	4.70903	6.37474	4.12649	1.25604	0.944184
TCGA.A8.A09K.01A	Primary	5.19346	4.5611	4.01297	3.89308	6.0579	1.11563	5.89342	4.62319	8.26372	0.254473	6.62615	1.68952	2.52937	1.33348	0.970633	2.89923	2.03816	6.59417	0.0771062	0	2.56489	6.27668	9.17898	4.48865	0.654069	0.980318
TCGA.A8.A09M.01A	Primary	5.03361	4.02625	3.23859	3.85477	7.27848	0.66512	5.30755	3.67765	7.67592	0.527871	7.25576	3.08653	3.32767	2.28558	1.00036	3.04721	2.01425	8.96394	2.43416	0	2.00766	5.52846	6.07203	4.73963	0.290306	1.21207
TCGA.A8.A09N.01A	Primary	4.88662	6.36334	4.37631	4.59245	7.50414	0.351741	5.69165	3.66981	8.74074	0.827006	7.34764	2.52077	4.30128	2.83064	3.26995	4.0458	2.36264	9.68719	3.97492	0.0237521	5.23741	5.04359	5.08024	4.53549	4.70872	2.15235
TCGA.A8.A09Q.01A	Primary	4.88302	4.16559	3.97458	3.43909	5.86887	0.81295	3.88154	4.03195	7.11125	1.01514	7.5945	2.13096	3.66185	2.33076	1.61551	3.93336	3.1662	10.6642	0.596363	0	3.33505	6.90389	8.33846	5.58572	1.77159	2.79732
TCGA.A8.A09R.01A	Primary	6.39523	4.68976	4.43558	5.13216	8.08854	0.793355	5.9641	5.13706	9.22538	2.34562	8.48926	3.54362	5.00682	3.68679	2.3986	4.68447	3.14222	11.9423	0	0	3.69255	4.40269	8.26694	4.72315	0.840926	1.32809
TCGA.A8.A09T.01A	Primary	5.6087	5.09614	4.1214	4.13868	6.32148	1.83228	5.06839	4.16364	4.04001	1.51556	8.43398	2.44443	4.25756	2.88288	2.15368	4.45209	2.59386	11.0629	0	0	4.0008	4.21301	7.34174	4.76961	3.44619	1.72325
TCGA.A8.A09V.01A	Primary	5.85453	5.0451	3.65727	4.93068	6.35687	1.08651	5.56517	5.26293	5.02024	0.934403	7.88312	3.02205	4.86098	3.032	2.64662	5.08246	2.93423	10.8019	0.066537	0.0619835	6.29896	4.91874	8.64655	5.80276	2.2063	2.91577
TCGA.A8.A09W.01A	Primary	4.85022	4.11216	3.91392	3.9065	6.12013	0.320542	3.57289	3.80276	2.40439	0.505891	7.64291	2.78578	4.17413	1.52341	1.39627	4.57791	2.43074	9.59298	1.64395	0	3.77449	4.59699	5.28832	4.55807	2.50266	1.88675
TCGA.A8.A09X.01A	Primary	4.56835	4.36919	4.09788	4.26339	6.31751	0.624054	4.52016	3.01847	3.11437	1.38184	8.29263	3.51832	4.40731	2.3456	1.58904	3.76832	2.90148	10.0085	0	0	4.01798	5.9763	6.39976	5.64118	4.14241	1.1333
TCGA.A8.A09Z.01A	Primary	5.96196	5.23973	3.83183	4.59956	7.84318	0.0945063	4.75996	3.33181	6.92746	0.215989	6.98983	3.68307	2.50759	1.35231	0.740625	2.94748	2.21008	7.92339	0.243547	0	6.46459	6.26627	8.59207	5.01145	0.0127832	0.449112
TCGA.A8.A0A1.01A	Primary	5.57268	4.83032	4.32209	4.73455	7.33415	0.555325	5.17785	4.10819	3.71974	1.40512	9.07909	2.80114	4.30064	3.06879	3.1621	4.74067	3.65906	10.7737	0.216734	0.0270125	5.89977	4.5169	7.9727	6.52692	0.332622	1.4079
TCGA.A8.A0A2.01A	Primary	5.47812	4.67806	3.70415	4.33784	6.86318	0.697151	4.65446	4.44538	7.66847	1.11263	7.63764	2.52547	4.20987	2.66052	1.8356	4.42746	2.56269	9.80855	0.152378	0.0123541	5.40381	5.96878	7.64368	5.31846	1.20577	2.54268
TCGA.A8.A0A4.01A	Primary	5.56417	4.28686	3.70771	4.67901	7.11173	0.281194	5.5722	4.09541	6.51103	0.810155	8.62924	2.36112	3.86712	5.24666	3.7002	4.99041	3.20345	8.20056	1.24537	0.065848	4.4032	5.01232	7.37081	5.79522	3.88059	3.93709
TCGA.A8.A0A6.01A	Primary	5.04876	4.84125	3.86361	4.72055	7.02562	0.426104	4.973	3.6179	6.76606	1.20069	8.18449	2.52792	4.35485	2.4457	1.95215	4.06208	2.83384	9.27276	0.821547	0	6.25203	3.75138	7.75759	5.94982	4.32534	0.9241
TCGA.A8.A0A7.01A	Primary	4.26128	4.37945	3.82974	3.524	7.26872	0.374622	3.90385	2.93399	6.72375	0.842536	8.02013	3.24121	4.31807	2.60945	2.38242	3.75825	3.01878	9.96313	2.61756	0.0119249	2.94626	2.90576	6.45586	7.29672	1.40108	1.31806
TCGA.A8.A0A9.01A	Primary	5.56004	4.57284	3.8314	4.64024	8.65256	0.67229	4.97279	3.80546	4.09911	1.69127	8.15192	3.06595	3.9993	2.99753	2.96638	4.02458	2.56579	10.6259	0.178492	0.0292762	5.22543	6.40559	6.99372	4.29434	1.16504	1.09889
TCGA.A8.A0AB.01A	Primary	5.85088	5.47894	3.98024	4.62542	6.49737	0.803392	5.46236	4.3805	4.05143	0.966135	7.46262	2.26939	4.14619	5.03987	2.53164	4.33786	2.12135	10.2397	0.0606008	0.0426443	3.82821	6.63326	7.91999	3.74	2.05748	2.22392
TCGA.A8.A0AD.01A	Primary	5.10437	4.1614	3.77163	4.12595	6.71402	0.764176	5.37885	3.45277	7.56036	2.4983	8.78631	3.26338	5.00543	3.52544	2.40278	4.75928	2.84744	11.0432	0.0453032	0	4.70252	4.22179	7.37631	3.68083	0.242084	1.90018
TCGA.AC.A23C.01A	Primary	4.65676	5.09684	3.84423	4.85726	7.44587	0.491802	5.08612	3.02102	9.39717	1.22577	8.17953	2.94139	4.7675	3.0079	2.38962	4.47977	3.01626	10.2987	4.5288	0.0263043	4.05619	3.04443	7.43936	5.17491	1.94714	1.28759
TCGA.AC.A23E.01A	Primary	5.19722	5.15352	3.93022	4.45615	6.6332	0.427177	3.96489	3.76705	8.50939	2.85334	9.39466	3.5579	5.3517	4.54236	2.7366	5.55165	3.57744	12.8147	0.152508	0	5.50929	5.07009	7.45065	4.63506	2.09353	2.12763
TCGA.AC.A23G.01A	Primary	5.0461	4.28012	3.88642	3.78228	6.64916	0.258097	5.10526	3.95766	5.20739	2.88994	9.7732	5.80145	5.28019	5.03433	4.25792	4.95292	3.44366	11.4564	0.438293	0.0336521	5.62827	7.05876	7.36136	5.80961	5.76073	3.08829
TCGA.AC.A23H.01A	Primary	4.74229	5.24768	4.31059	4.79055	7.49409	0.520246	5.98323	3.5502	10.7675	2.15105	8.00065	4.09863	4.50177	3.40815	2.68693	3.94826	2.16292	11.2113	0.513188	0	5.23852	2.2353	5.00931	3.47799	2.90221	1.05575
TCGA.AC.A2B8.01A	Primary	5.00586	4.94431	3.96238	4.32621	6.58968	0.921893	5.59636	4.53856	7.50413	1.51268	8.88851	3.70921	4.66383	3.59839	3.49129	5.19737	3.79135	11.0457	1.06474	0	5.23647	6.13851	7.96707	5.52753	1.94692	2.4837
TCGA.AC.A2BK.01A	Primary	4.10824	5.05099	2.61824	4.21111	6.32362	0.979001	5.15036	5.09779	5.68357	0.258459	9.77808	3.16079	1.40425	6.56338	0.0531113	4.55233	2.72672	9.18338	6.52636	0	1.02489	6.76512	10.2987	3.48602	5.59888	1.24208
TCGA.AC.A2BM.01A	Primary	5.56482	3.66803	3.73127	4.67426	7.08819	1.05207	5.51971	5.90169	8.05748	1.28623	7.37657	2.81912	3.68284	2.95658	2.48499	3.59946	2.64125	8.92693	0.229588	0.0381552	3.1992	5.55667	5.60918	4.02081	0.704429	1.37055
TCGA.AC.A2FB.01A	Primary	5.38959	4.72392	3.9209	4.3267	6.69991	0.806448	4.95545	3.53749	6.30111	0.338909	8.31915	2.93836	5.09184	3.11135	3.26297	4.60575	3.15994	8.85307	0.0306892	0.0567222	5.28736	6.59291	8.70754	5.44713	4.11024	2.62033
TCGA.AC.A2FE.01A	Primary	5.30061	4.75657	3.84726	4.23939	6.70535	0.305912	5.6027	3.93813	6.76149	1.25641	8.85976	4.44901	4.34778	4.41301	4.67231	4.59398	3.30131	9.68941	0.0326651	0.0153548	5.68563	5.88191	7.82338	5.69769	2.67951	2.30679
TCGA.AC.A2FF.01A	Primary	4.63372	4.78212	3.84112	4.34731	5.26742	0.541217	4.69343	3.6364	4.95318	1.42879	9.36332	3.945	5.31255	4.51047	3.98067	5.38225	4.1721	8.88294	0.27262	0.0549179	4.67378	5.58602	7.2756	7.67526	4.23229	4.55078
TCGA.AC.A2FG.01A	Primary	5.5489	4.92421	3.77819	4.24376	6.59136	0.744075	5.34047	3.88001	6.78246	0.477159	8.42434	4.16215	4.02757	3.72084	3.70644	4.18051	2.71859	7.08004	0.107956	0.0258793	6.107	6.11049	8.5316	6.24763	5.27158	3.5002
TCGA.AC.A2FK.01A	Primary	5.30149	4.97067	3.90547	4.34063	6.56281	1.11663	5.48104	4.49985	8.72937	0.633757	8.57658	4.38188	5.62466	3.25716	4.45118	4.26406	3.29681	6.09935	0.143655	0.0687396	5.96259	6.83791	7.64608	6.20663	7.16405	3.01048
TCGA.AC.A2FM.01A	Primary	6.28905	4.73704	4.08486	4.44873	7.02831	0.389236	6.43595	5.13647	8.75354	0.562865	7.13087	3.07764	3.54111	7.96687	2.06939	3.89585	2.16234	7.74756	0.247441	0.0529723	4.61062	6.89417	4.67536	4.55348	0.720891	2.27712
TCGA.AC.A2FO.01A	Primary	5.69705	4.71348	3.51612	4.30555	6.22695	0.579373	4.53881	4.88118	7.65041	0.36614	8.73535	4.47824	5.42009	4.66976	3.34187	4.68143	3.44306	8.59943	0.844064	0.0183493	5.78082	6.71492	7.53446	6.78056	1.65205	2.03503
TCGA.AC.A2QH.01A	Primary	2.14564	3.8005	2.64672	3.46052	4.45782	0.355242	2.51957	4.86369	0.0935602	4.2938	7.31744	0.771886	5.12259	4.20402	1.96129	4.16439	2.23967	11.2595	1.80174	0.00518438	1.1099	4.41376	5.28695	5.8709	5.4291	0.377068
TCGA.AC.A2QI.01A	Primary	5.96645	5.00526	4.17226	4.42459	7.27053	0.539928	6.21756	3.37121	6.26354	1.30358	8.7911	4.27944	5.55431	4.5259	3.45775	4.54688	3.20861	9.81196	0	0.0180644	5.19402	5.31642	7.86891	5.64819	1.61141	3.0714
TCGA.AC.A2QJ.01A	Primary	2.46939	3.24473	4.36274	3.41021	5.71733	0.780394	4.53318	1.75039	2.94845	0.234747	10.381	4.17021	7.72451	7.23945	3.63856	2.01724	2.32288	8.5057	0.0654344	0.0154976	2.45312	6.93333	5.87389	2.26297	1.84052	1.1562
TCGA.AC.A3BB.01A	Primary	4.81031	4.25672	4.12272	4.26225	6.59796	0.748719	5.35469	3.15432	6.63725	1.18047	9.3413	4.07911	4.74167	5.23327	5.0439	4.09988	3.17527	9.97409	0.563646	0.0167816	5.28167	6.74326	6.75903	6.32192	4.12309	2.23625
TCGA.AC.A3EH.01A	Primary	5.34213	4.58867	3.7347	4.12204	6.53192	0.374956	5.46216	3.15745	3.88536	1.65334	7.92043	3.10571	4.08521	5.02846	3.39401	3.10412	1.77855	10.2972	0.272023	0.0306892	2.90983	5.1431	7.98957	4.06187	6.50482	1.91869
TCGA.AC.A3HN.01A	Primary	5.48173	4.58508	4.12941	4.62452	7.06337	0.62882	5.48235	3.94201	4.93762	1.50838	9.01085	4.56571	5.00619	4.36593	4.20846	5.13918	3.57597	10.7509	0.0571383	0.0401209	5.69082	5.31208	6.57579	5.96021	3.38871	2.75549
TCGA.AC.A3OD.01A	Primary	2.99297	3.46621	2.57391	2.84722	4.02887	0.199876	1.65086	1.94617	3.62236	0.235482	5.56201	0.327802	1.87912	1.43611	0.670297	2.90169	2.63789	6.26926	0.129349	0.0662614	2.55675	3.70056	5.54158	4.36057	2.052	1.52246
TCGA.AC.A3QP.01A	Primary	4.50102	4.70506	3.62958	3.76071	6.15835	1.0624	4.51748	3.0085	3.81136	0.816231	8.37441	3.39609	5.24683	4.22119	4.1248	3.44858	2.30574	8.57809	0.0301242	0	3.7263	6.84783	6.38661	5.3081	4.24985	2.7329
TCGA.AC.A3TM.01A	Primary	3.25273	3.77858	3.76042	3.7936	5.42308	0.562181	5.34311	3.10207	4.64358	0.819995	8.67482	2.98297	3.9653	3.62376	3.87068	2.29416	1.1689	7.47518	0.229834	0.0164963	3.3466	6.04532	6.50072	3.68605	4.41917	0.724825
TCGA.AC.A3TN.01A	Primary	4.68005	4.30334	3.69549	4.1039	6.41875	0.547549	5.62087	2.75247	3.34207	0.557974	8.06868	2.58938	3.65315	3.81838	2.64168	2.5528	1.20564	8.45482	0.0632268	0	5.91933	4.40937	6.40983	3.66837	0.895768	0.944484
TCGA.AC.A3W5.01A	Primary	4.21022	4.32665	3.86556	4.31828	6.625	0.291486	5.36355	2.75839	7.06186	2.17117	8.91428	4.26209	4.96779	4.46324	3.92485	4.49754	3.07946	11.1601	0.718789	0	5.00808	3.7025	6.23412	5.81612	6.15567	1.72487
TCGA.AC.A3W6.01A	Primary	4.43966	4.54852	3.8459	4.31449	6.45873	0.847115	5.70762	3.24478	3.42959	0.808344	9.28516	4.5737	5.67581	5.48707	4.78323	4.55208	3.30347	9.86109	0.721329	0.0374525	4.94824	5.06958	5.83689	5.81527	0.273814	2.61105
TCGA.AC.A3W7.01A	Primary	4.95855	4.50564	3.83837	4.63858	6.73892	0.809744	5.49455	3.0889	5.8449	0.886667	7.99719	3.48109	5.03587	3.88172	4.03327	4.25931	2.52875	10.0815	0.189413	0.0311128	6.97279	5.08011	6.69902	4.72622	3.10894	2.21726
TCGA.AC.A3YI.01A	Primary	4.88581	4.50118	3.48198	4.00202	6.44676	0.922274	5.10865	3.69533	6.45009	1.73583	9.21709	5.80938	4.97992	5.21773	5.29061	4.21167	3.34226	9.82974	0.0448837	0	4.86801	7.34937	7.78957	5.84664	6.7844	2.38871
TCGA.AC.A3YJ.01A	Primary	4.98583	3.99884	3.58145	3.71272	6.61444	0.72369	5.56576	4.27203	7.86316	0.791689	7.46223	2.13777	2.69944	1.95002	0.784504	1.94358	1.73955	6.96933	2.4401	0	3.13177	6.1346	6.13746	2.26415	0.768078	2.42414
TCGA.AC.A4ZE.01A	Primary	5.85318	3.89806	3.60291	4.68943	6.6581	0.572696	5.7338	4.54142	6.93152	0.397803	7.39099	3.1385	3.21819	2.49406	2.52291	4.02149	2.75907	6.0315	6.33544	0	5.83784	7.10637	7.29413	5.26563	0.467279	1.54201
TCGA.AC.A5EH.01A	Primary	4.54865	4.65862	4.30031	4.34686	7.15344	0.563158	6.30337	4.74139	8.48824	1.80587	8.91696	4.79322	4.6597	4.69373	4.05825	4.25768	2.41784	11.5046	0.0439044	0.0206267	4.72112	5.2116	5.54221	4.1832	0.392098	1.03787
TCGA.AC.A5XS.01A	Primary	4.59143	4.16066	3.91274	4.30424	6.1292	0.560519	4.63057	2.90389	4.64348	0.653335	8.8731	3.69518	3.67236	3.64264	3.87647	3.07842	2.27897	7.43641	4.70621	0	5.81906	5.94214	6.28956	5.25109	1.10212	1.09228
TCGA.AC.A5XU.01A	Primary	5.14061	4.89786	3.23363	3.84279	6.89418	0.700528	5.63814	4.37088	8.61502	1.99982	8.27066	4.39415	4.61218	4.59723	2.93919	3.59205	2.19472	10.0624	1.41797	0.0180644	2.92338	7.3042	6.26413	3.24679	0.946132	1.44858
TCGA.AC.A62V.01A	Primary	4.609	4.36694	3.47254	4.18029	6.35308	0.759497	4.92904	4.00392	8.07463	1.57676	8.86319	3.29178	4.03178	5.36291	2.23723	2.42072	1.25036	9.16587	0.102188	0	3.12958	4.67106	4.58451	4.19613	0.125122	1.34233
TCGA.AC.A62X.01A	Primary	4.23387	5.71551	3.48741	3.31612	6.47008	0.283092	5.05607	3.21072	7.10819	1.03654	7.77348	3.37648	4.8832	2.15685	4.15864	1.79127	0.929337	5.42637	0.44869	0.304861	2.41967	6.47988	7.69334	1.42648	7.86264	1.11789
TCGA.AC.A62Y.01A	Primary	4.57561	4.74507	3.74517	4.41972	5.9538	0.596744	5.12165	3.12625	9.32293	0.543991	8.58149	3.91728	3.80712	3.42086	3.017	3.37611	2.64016	8.84126	1.40305	0	7.00439	6.27295	7.66767	4.29666	0.0255958	1.35513
TCGA.AC.A6IV.01A	Primary	5.21027	4.59318	3.75872	4.37819	6.78295	0.914105	5.99449	4.27006	4.13775	1.42094	9.30329	3.81624	5.47766	4.73946	3.94387	4.8936	3.81182	10.2309	0.0990932	0.015783	5.20776	6.31363	6.3623	6.43322	1.70403	2.44069
TCGA.AC.A6IW.01A	Primary	4.52537	4.70386	3.91099	3.57122	6.41618	1.54409	4.91665	3.19069	6.09469	0.52717	7.64933	4.66515	3.1684	5.88402	5.58897	1.81828	2.78919	6.13461	0.0272956	0.0127832	3.24505	8.67193	6.08512	6.92296	6.00983	0.878451
TCGA.AC.A6IX.01A	Primary	4.8975	5.05583	3.98975	4.60784	6.54202	0.573471	5.97298	3.82654	4.11142	0.715454	8.65305	3.32436	4.84296	4.47832	4.2711	4.88264	3.42786	9.56063	0.250477	0.0359054	5.42004	4.71383	5.89617	5.93699	2.57151	2.37893
TCGA.AC.A6IX.06A	Metastatic	4.78151	4.75806	3.62097	4.42873	6.38823	0.557582	5.45364	3.93735	3.74658	1.07854	7.81382	2.3641	3.1938	2.68567	2.88288	3.47726	3.51411	5.98668	5.33831	0.0257376	5.75544	3.81482	7.32789	8.32383	4.11806	1.93323
TCGA.AC.A6NO.01A	Primary	5.5359	4.71205	3.78098	4.36289	6.42812	1.42309	5.80083	4.40528	7.64523	1.41105	7.50554	2.64335	4.43982	2.84008	2.5428	3.55022	1.93836	9.18948	0.0832474	0.0197731	4.41966	5.91187	7.4122	3.27261	3.6263	1.80281
TCGA.AC.A7VB.01A	Primary	6.23892	5.07725	3.80742	4.59154	6.7099	0.888928	5.25442	4.35179	7.78575	0.310689	6.19951	3.65091	3.14434	1.88647	1.96813	3.08279	1.48295	7.18555	0.064331	0.0152121	3.71275	6.40648	4.81176	2.56638	0.290188	1.51687
TCGA.AC.A7VC.01A	Primary	4.08998	4.20903	3.54176	4.11333	5.41605	0.643856	4.9255	3.70819	1.67771	2.43456	11.2827	4.31918	8.08564	6.40059	2.17722	4.76513	3.77153	11.8844	0	0.0444641	1.94797	7.24004	6.82196	1.76871	0.372172	2.51891
TCGA.AC.A8OP.01A	Primary	5.48424	4.5434	3.70898	5.09276	6.69019	0.587749	6.07328	6.21749	7.80252	1.028	7.77245	3.39521	4.47808	3.08049	3.32477	4.61411	2.75324	9.24507	0.743817	0.0236102	4.9681	6.92207	7.77548	4.35116	2.48983	1.31075
TCGA.AC.A8OQ.01A	Primary	4.48622	3.94339	2.86406	3.14752	6.17991	0.339935	4.65145	2.5871	7.53903	0.808756	8.19253	4.4516	3.74374	4.28902	2.82214	3.33116	2.5052	9.52282	0.185993	0.0153548	4.78586	5.58123	6.00582	4.47232	7.16322	0.674822
TCGA.AC.A8OR.01A	Primary	5.72953	3.85947	3.74149	4.27518	6.46444	1.34039	5.66181	4.33959	8.56576	0.301236	9.03897	1.92797	2.59488	0.998484	0.278936	1.6988	1.5589	7.77098	0	0	3.22552	7.80682	8.11554	1.90176	2.05897	0.876566
TCGA.AC.A8OS.01A	Primary	4.52516	4.30045	3.50833	4.34517	6.23975	0.649478	5.33107	2.87216	4.95972	0.572017	8.17071	2.95153	4.5133	4.17705	3.52467	4.61728	3.32539	8.76512	0.0731347	0	5.2804	4.64303	5.953	5.90585	1.95241	1.86096
TCGA.AN.A03X.01A	Primary	4.9079	4.64174	3.03786	4.46172	6.94347	0	4.90439	3.35761	7.21031	1.7753	9.20247	3.82132	5.22044	4.19704	3.9913	4.69139	2.56108	11.8108	0.153676	0	3.49559	6.38595	7.53396	4.68478	1.46158	1.15465
TCGA.AN.A03Y.01A	Primary	4.75277	4.73524	3.31985	4.54233	7.24619	0.389897	5.20748	2.99261	3.36358	1.04956	7.05922	2.73387	2.90493	5.7409	1.54439	2.63979	1.64952	8.55758	0.0287106	0.0267293	2.53481	7.41922	8.20366	4.01233	0.813771	2.32167
TCGA.AN.A041.01A	Primary	5.96809	4.47286	3.48818	4.28998	6.68091	0.392757	5.22065	3.6848	9.90432	2.90768	8.45611	3.93125	5.217	3.01539	2.19931	4.72025	3.12871	11.4818	0.122209	0.0147838	2.74691	5.56352	5.52028	3.63128	0.752406	2.25223
TCGA.AN.A046.01A	Primary	4.48677	4.23616	3.48294	4.43635	6.43651	0.534759	4.87848	3.24445	7.43698	0.718964	7.86774	3.87695	4.10448	2.49866	2.74949	3.56632	2.18415	10.051	0.0277203	0.0257376	4.79016	6.22396	7.88277	4.46919	0.587077	1.00511
TCGA.AN.A049.01A	Primary	5.71751	4.61585	4.41338	3.97472	8.37559	0.351628	5.46191	4.42009	7.57627	1.86196	8.16916	3.02299	4.42411	3.13439	2.48792	4.03821	2.53583	10.8597	0.205518	0.0204844	5.36845	6.02281	7.14795	4.09272	1.92433	1.28795
TCGA.AN.A04A.01A	Primary	4.6265	4.04255	3.76778	3.85625	6.3337	0.573375	5.09118	3.21987	9.06136	3.0516	8.63165	3.35023	5.45504	4.06449	2.28108	4.44669	2.64612	11.7502	0.7122	0.0133551	4.4845	6.45072	7.13837	3.66642	2.30375	1.222
TCGA.AN.A04C.01A	Primary	5.61526	4.80783	3.35841	3.12292	4.96822	0.558757	4.28927	2.72124	8.45443	0.62527	7.02202	3.12118	2.54107	1.74532	1.39972	2.5555	1.51379	7.8919	0.397584	0.0223323	5.00043	5.6979	7.53477	3.86244	6.00418	0.71721
TCGA.AN.A04D.01A	Primary	3.97167	4.31696	2.50617	3.97737	5.45032	0.515813	5.35957	3.4941	7.18907	0.365021	6.80444	3.52458	3.44968	0.979879	0.486869	1.66134	0.831148	7.3157	0.0251706	0.0117819	1.61951	4.17075	8.30696	2.46509	3.00545	0.753005
TCGA.AN.A0AJ.01A	Primary	5.13681	8.23517	3.90909	4.59741	7.05109	0.653427	4.99217	3.51979	8.51484	6.87346	8.22497	2.78016	4.15573	4.00299	2.78563	3.143	2.58854	9.46256	5.62947	0.0142124	4.51118	6.32458	6.72674	5.67682	1.23211	0.768163
TCGA.AN.A0AK.01A	Primary	5.53943	5.42332	3.70022	4.60023	6.28473	0.507008	5.39828	3.8112	9.27969	0.672108	7.14708	3.20781	3.39093	4.93445	0.730575	2.54221	1.98116	8.93027	0.543892	0	2.03418	5.89431	5.35494	4.52624	0.015783	0.932968
TCGA.AN.A0AL.01A	Primary	3.91285	4.04045	2.95751	3.02666	6.96641	0.409798	4.60596	2.49593	8.26505	1.41316	8.64283	4.32932	5.08272	4.36298	2.301	3.84911	2.72365	10.1773	5.19484	0.0154976	4.7394	5.07159	6.77025	5.59974	8.75313	1.64718
TCGA.AN.A0AM.01A	Primary	4.11883	5.40318	4.29128	4.41278	7.41623	1.29037	4.87179	2.80184	8.23683	2.1476	7.44175	4.5146	3.5005	3.27041	3.16944	2.97036	1.67061	11.9292	0.65205	0.0519985	2.70357	4.82955	8.1873	3.15004	3.48126	0.554049
TCGA.AN.A0AR.01A	Primary	4.76648	5.37074	3.09753	2.99957	6.42629	1.31191	5.08591	3.08736	6.68073	0.382169	9.02262	2.43592	2.25592	1.23383	1.12869	1.26243	1.0732	7.85965	0	0	1.43205	6.95138	5.26225	2.49861	3.27639	0.454281
TCGA.AN.A0AS.01A	Primary	4.35176	4.74736	3.63016	3.77915	7.7513	0.706729	4.31991	2.86491	7.88548	1.57821	9.31605	3.99007	4.80592	4.18723	2.56779	3.79064	3.12894	11.4788	0.429214	0	5.31125	5.89178	6.77308	3.70375	5.2332	0.818851
TCGA.AN.A0AT.01A	Primary	4.48818	5.27188	3.88506	3.35231	6.5018	0.676087	5.03994	4.03172	7.61701	2.94116	8.27469	2.97098	3.30346	3.59377	1.87613	1.90508	1.91571	9.01348	0.152378	0.0247452	4.25767	7.61979	6.83744	4.80175	5.15497	0.476537
TCGA.AN.A0FD.01A	Primary	4.3039	4.61966	3.64495	4.11273	6.89526	0.579759	5.19776	3.56391	8.92877	2.00698	8.15506	3.38114	4.58513	3.74685	2.37965	4.04213	2.01185	10.6853	0.038998	0	3.62856	6.65676	8.43762	4.39383	0.601792	1.48985
TCGA.AN.A0FF.01A	Primary	5.25468	3.78115	3.68392	4.27434	6.74208	0.545178	5.41417	4.6673	8.77082	3.68842	8.21236	3.43057	4.29514	2.88452	2.94697	4.00885	2.98899	9.95325	0.253505	0.0364682	4.48412	5.12654	6.08882	5.01369	0.751806	1.10862
TCGA.AN.A0FJ.01A	Primary	5.09224	5.2592	3.26647	3.97159	6.68772	0.322274	5.26736	3.20758	8.92203	7.5164	9.99336	4.69163	4.27911	6.228	1.46639	3.11475	2.17485	8.60606	0	0	1.35986	7.93955	6.89621	3.54335	6.99524	4.86116
TCGA.AN.A0FK.01A	Primary	4.93529	4.65211	3.44676	4.49143	7.48712	0.329066	5.14968	3.99264	9.2988	0.848638	7.25649	2.7557	3.97118	2.4527	1.85112	3.2776	1.91411	9.11755	0.0354832	0	4.72473	5.60047	7.50812	3.13565	0.0475384	2.07464
TCGA.AN.A0FL.01A	Primary	2.78277	3.70846	2.99101	1.98342	5.46951	0.208517	3.62936	1.47949	7.70242	0.114367	6.92534	2.12155	2.56482	1.14763	0.463413	1.79373	1.09943	7.4801	0	0	2.28294	5.06086	7.80302	5.1414	5.45236	0.988412
TCGA.AN.A0FN.01A	Primary	4.84116	4.62446	3.66498	4.27023	6.20149	0.57415	4.08263	3.61639	2.9726	2.52589	10.0596	5.16077	5.92668	4.80778	4.09365	5.82796	4.09515	11.6701	0.116897	0	5.93549	5.21183	7.23043	5.80919	1.32964	2.80851
TCGA.AN.A0FS.01A	Primary	5.34439	4.93884	3.89191	4.54387	6.61307	0.432104	5.13772	4.33862	7.11457	0.44668	9.21268	2.89179	5.00995	4.00538	3.86706	4.82343	3.12148	9.56465	0.531668	0.0129262	6.35912	5.53851	8.48335	6.02844	2.67297	2.98297
TCGA.AN.A0FT.01A	Primary	2.73296	3.7728	2.66778	3.04291	4.23922	0.308128	4.36001	3.49571	8.27743	0.518938	8.27723	4.18822	3.84808	3.14241	2.25369	2.83754	1.66857	8.50601	2.41403	0	3.61294	4.11163	5.69804	4.15742	0.593306	0.892741
TCGA.AN.A0FV.01A	Primary	4.65768	4.61672	4.06735	4.53394	8.12674	0.357833	5.82454	3.61376	9.71218	2.17153	8.48699	4.23168	4.625	3.55529	1.41419	3.93139	2.36536	11.0906	0	0	3.79673	3.65166	6.54192	2.59674	1.26754	1.32377
TCGA.AN.A0FW.01A	Primary	4.53405	4.76126	3.3892	4.20492	6.58492	0.590147	4.61388	3.45708	9.15691	1.20764	7.99936	3.3539	4.15253	3.06297	2.5297	3.44702	2.2986	9.11145	2.31165	0.038998	3.38556	5.70104	4.84371	4.72798	1.15257	1.4462
TCGA.AN.A0FX.01A	Primary	4.347	4.26121	3.84411	3.53612	6.44973	0.566182	5.33893	3.71045	7.42883	3.43078	9.01812	4.5038	5.63481	4.13098	2.21319	3.87023	2.42903	10.2819	2.72218	0.0309716	4.18605	7.07856	7.40363	3.35961	6.71648	1.50111
TCGA.AN.A0FY.01A	Primary	4.34136	5.29261	3.41185	4.32861	6.11647	1.0425	5.35826	4.01962	9.24899	2.0009	8.2832	3.43168	4.93853	4.35545	3.85713	3.81647	2.46503	10.8887	0.311387	0.013498	4.65514	7.23614	8.04883	3.29911	4.66563	1.10588
TCGA.AN.A0FZ.01A	Primary	5.86763	4.87932	3.75444	4.7525	7.07297	0.274291	5.07518	2.93278	9.88867	1.97691	7.73277	4.83675	4.85492	6.54626	1.69122	4.13126	2.12499	10.5247	0	0.021764	2.97867	5.17471	4.68077	3.22158	0.468323	1.93157
TCGA.AN.A0G0.01A	Primary	4.70198	4.60931	3.25095	3.43459	6.1229	0.829444	4.94447	3.03147	8.28896	0.883855	9.39935	3.84803	3.82457	5.67758	1.2397	2.9051	2.2482	9.83528	0.0308304	0	2.50006	5.96495	8.29962	3.27696	8.23845	0.471552
TCGA.AN.A0XL.01A	Primary	5.84773	4.92386	3.47424	4.55623	6.34425	0.321466	5.05204	3.52862	7.93134	0.531868	9.46426	4.80593	4.50819	3.8388	3.82175	5.19088	3.69492	9.74665	0.80554	0	6.88002	6.74758	6.14404	5.78886	2.17252	2.22916
TCGA.AN.A0XN.01A	Primary	4.61553	6.7377	4.10848	4.32443	6.33274	0.72369	4.52109	3.40708	7.08791	2.76233	9.94666	4.52448	5.48702	4.44559	3.09178	5.27507	4.0527	13.5671	0	0	4.17596	5.99816	8.11739	4.00059	5.3554	2.21101
TCGA.AN.A0XO.01A	Primary	5.20492	5.00251	3.83014	4.47425	8.35637	0.298424	5.01037	3.72296	8.15295	2.18815	8.45816	3.27007	4.46999	3.41982	2.31345	3.62027	1.75484	10.9444	1.06385	0.026446	4.41414	4.54671	7.81718	2.99005	2.24297	1.32855
TCGA.AN.A0XP.01A	Primary	5.50408	4.71925	3.88547	4.52791	7.2757	0.283329	5.31626	2.75881	8.91069	1.26033	7.89027	3.53707	4.64308	2.80062	1.86948	3.77313	2.45431	10.1778	0.0343566	0.0319597	6.6488	3.99918	6.96828	4.00913	0.797594	1.64487
TCGA.AN.A0XR.01A	Primary	4.03408	4.66117	3.45653	4.94701	7.02252	0.408277	5.71191	2.78159	7.73377	1.78018	9.49521	3.27815	4.20779	2.56379	2.44313	2.82116	1.20245	9.57241	0.0451634	0.122739	5.10024	3.8737	4.95187	1.74807	0.187768	0.623867
TCGA.AN.A0XS.01A	Primary	5.37641	5.04227	3.90726	4.22944	6.69933	0.904889	5.40699	3.59954	7.77129	1.80252	8.69965	4.04903	4.45397	3.82746	3.17774	4.3185	2.71266	10.8126	0.031254	0	3.51536	3.66557	7.34624	4.42961	0.707701	1.7366
TCGA.AN.A0XT.01A	Primary	4.56288	4.78348	3.54406	4.74222	6.47626	0.826274	5.43704	4.08133	9.04437	1.72727	8.18853	3.90479	3.3367	3.128	2.43256	4.2019	2.4798	8.03882	0.536451	0.0200577	4.49328	6.09087	9.30457	4.53116	1.55179	4.75258
TCGA.AN.A0XU.01A	Primary	4.561	5.66654	3.40575	3.76824	6.91601	0.650489	4.26915	4.161	7.1326	1.1099	9.08455	5.44474	4.47926	1.61904	2.04918	2.40141	2.1516	9.55886	0	0	3.74891	6.38638	7.88729	3.106	6.6482	0.52697
TCGA.AN.A0XV.01A	Primary	5.0456	4.80929	3.80604	4.47341	6.4079	0.55454	4.57807	4.29696	8.60385	1.34767	8.76877	3.37665	4.36569	3.94991	3.22951	4.57391	2.93386	9.98778	0.0641931	0.0302654	5.96463	6.92703	8.96333	5.6937	1.26003	2.54505
TCGA.AN.A0XW.01A	Primary	4.83837	7.57543	3.81857	4.84982	6.39266	0.463099	5.43989	4.00973	8.44998	4.9363	9.37006	3.6343	5.42362	4.54555	3.71979	4.70838	3.42746	11.2395	4.06057	0	5.29956	5.03847	8.16623	6.38354	0.490673	1.88131
TCGA.AO.A03L.01A	Primary	4.46764	4.46864	3.29443	4.82949	6.3341	0.443288	5.19467	3.97634	9.15651	1.59182	7.79386	4.15683	4.81472	3.09408	3.28868	4.81078	2.5568	10.5637	4.83308	0	4.52261	6.06954	5.76977	4.32056	1.96036	1.57051
TCGA.AO.A03O.01A	Primary	5.86143	7.50037	3.84302	4.14316	6.90326	0.900026	4.67029	4.07874	8.42428	0.47892	7.20784	3.77345	3.13854	3.90957	2.7257	3.02781	2.33423	8.35119	6.61059	0	4.43902	6.52764	5.66289	4.77764	8.08306	1.79764
TCGA.AO.A03P.01A	Primary	5.55116	4.64049	3.19205	4.00716	6.81011	0.78927	4.4207	3.89799	8.0717	0.800993	7.17047	6.02138	3.454	4.52417	1.75378	3.05674	1.67107	8.82131	0.0244615	0	4.05717	6.5582	8.01202	3.70941	0.258579	1.82522
TCGA.AO.A03R.01A	Primary	3.21692	3.22008	2.69216	2.90059	5.41988	0.246591	3.71936	2.743	7.11652	0.502534	7.73877	3.38153	3.55721	1.99088	2.4359	2.22626	1.27965	6.56733	0.225152	0	3.53534	6.57522	7.07847	3.33527	1.96724	0.540523
TCGA.AO.A03T.01A	Primary	2.92262	2.80554	1.7646	3.28465	4.64705	0.194465	4.11217	3.05773	7.73652	0.214	7.36627	2.25583	3.73443	2.77218	2.46407	2.41897	1.10299	5.89796	0.0398403	0.00934717	2.64284	4.60886	7.43232	4.28322	1.95002	0.628914
TCGA.AO.A03V.01A	Primary	5.10186	5.1655	3.87786	4.57968	6.46416	0.651224	5.92321	3.24288	9.58032	1.35394	8.03789	3.16416	4.46007	3.40919	2.83869	4.10469	2.18206	9.49447	3.28005	0.0197731	4.97334	6.36748	6.13546	3.46715	2.51765	2.01667
TCGA.AO.A0J2.01A	Primary	4.33365	4.44381	3.97502	4.58317	5.78661	0.555424	4.19951	2.22749	8.31597	2.25614	7.33172	4.18564	3.21903	2.88788	2.67116	2.3088	1.35845	8.82218	0	0.0231844	5.69768	5.96729	6.67722	3.21904	5.31362	0.498557
TCGA.AO.A0J3.01A	Primary	4.26481	4.02558	2.99099	4.66256	6.85273	0.39835	5.41608	4.6309	8.11744	1.21655	6.07272	1.91648	2.1115	7.99968	0.500802	2.67052	1.13757	6.83797	1.4727	0.0103502	2.35304	5.18844	6.37704	3.03499	0.234869	1.44927
TCGA.AO.A0J4.01A	Primary	4.47908	5.5473	3.81494	3.83766	5.9806	0.43189	4.06679	2.97379	8.2524	1.86881	9.13063	4.04856	4.40811	3.38096	2.33044	3.53675	2.55837	10.1	0.0714881	0.0226164	5.00942	6.75262	7.38515	2.75238	8.37709	0.745022
TCGA.AO.A0J5.01A	Primary	5.14963	4.51506	3.8698	4.06344	6.50333	0.596554	5.09898	4.62426	9.1324	1.14071	8.76965	3.81437	4.9632	5.10945	3.89719	5.45388	3.24978	11.4668	1.22188	0.026446	4.44655	3.72076	7.01324	5.61746	0.15562	2.61955
TCGA.AO.A0J6.01A	Primary	4.11931	4.36068	3.9799	2.96746	7.01857	0.388465	5.28664	3.97856	8.12215	0.189666	8.60595	4.89407	2.63935	2.09778	1.88284	1.76447	1.30089	8.97555	2.31728	0	5.12114	7.2387	7.60514	8.02442	6.19663	0.411426
TCGA.AO.A0J7.01A	Primary	5.51603	3.80535	4.09235	4.19321	6.71766	1.08066	5.04934	3.89674	8.27747	0.951737	7.11594	3.03879	3.78723	2.86534	1.51717	2.69176	1.37301	9.04185	0.0352016	0	3.76669	7.51274	5.95834	3.07368	1.52376	1.31429
TCGA.AO.A0J8.01A	Primary	5.55994	4.24815	4.10417	4.25999	6.99237	0.367818	4.94605	3.08229	3.631	1.49902	8.33421	3.45552	3.96818	3.03772	2.52351	3.60126	2.11293	10.6987	0	0	5.26814	4.20635	7.1944	3.93065	6.0074	2.07721
TCGA.AO.A0J9.01A	Primary	3.03796	3.4303	2.82965	3.47985	5.72311	0.383608	3.95646	2.67776	3.15607	0.552377	9.47654	2.9715	3.71243	3.96774	3.48882	3.60109	2.62796	8.46477	2.15364	0.00834346	3.24137	3.9454	5.18557	5.14339	1.39605	1.27399
TCGA.AO.A0JA.01A	Primary	4.91175	5.21167	4.13385	4.70797	6.93454	0.596458	5.25128	3.21308	8.5742	2.01482	8.44563	3.34187	5.41232	3.77308	3.08444	5.30321	3.22335	11.3675	1.06136	0.0177794	5.09228	4.58996	6.54488	5.51902	2.89503	2.30987
TCGA.AO.A0JB.01A	Primary	1.38411	2.44972	1.84141	2.01824	3.81668	0.270947	2.45133	1.1171	5.0784	0.219463	7.0979	2.03647	3.56935	2.18805	1.40283	1.41765	0.621337	5.12043	1.01635	0	2.20727	4.12621	4.35197	3.21473	1.92482	0.443288
TCGA.AO.A0JC.01A	Primary	4.56529	4.55803	3.56207	4.7817	5.70694	0.851199	4.44073	2.5813	5.51347	0.868687	9.33742	3.1134	3.67579	3.80486	3.41978	4.67542	3.9119	6.8644	2.52872	0.0494914	4.759	5.45422	7.94706	5.73587	0.589572	1.54913
TCGA.AO.A0JD.01A	Primary	4.71002	5.5339	3.99836	5.09604	7.23344	0.143916	3.71378	3.61758	7.88372	0.449535	7.00863	3.25122	3.50243	1.67179	1.84451	2.65159	1.8819	8.27946	4.73079	0	3.63443	6.35355	7.27006	5.62988	3.89145	1.80074
TCGA.AO.A0JE.01A	Primary	4.55321	4.73278	3.67951	3.98371	6.92818	0.205142	4.71555	2.34954	8.83747	3.06293	8.42728	4.69676	5.32121	3.55073	3.42358	4.2074	2.85068	11.3443	1.91728	0.0315364	3.96693	5.33204	8.08093	4.81807	3.08338	1.16691
TCGA.AO.A0JF.01A	Primary	5.38419	5.11519	4.04704	4.69646	6.60307	0.587365	4.85396	4.01865	8.29133	1.51738	9.29484	4.31374	5.67287	4.05281	4.43691	5.3328	4.09924	10.4175	2.36261	0.0200577	5.98452	4.86374	7.59189	6.16632	1.35468	3.68331
TCGA.AO.A0JG.01A	Primary	4.61743	4.42653	3.99561	4.4321	6.96463	0.20389	5.84247	3.97142	8.94899	0.876016	8.17723	2.73645	4.34755	3.51646	3.36295	4.79073	3.35356	8.58103	0.098689	0.0468403	5.98171	5.21636	7.10192	5.58065	3.18277	2.76241
TCGA.AO.A0JI.01A	Primary	5.01142	3.93351	3.68745	4.03999	6.49023	0.245252	5.09252	6.23343	8.22407	1.21562	7.02201	1.49733	3.02091	2.07786	1.627	3.69778	2.16176	6.41065	0	0	4.26015	6.93992	6.48366	4.86305	0.772055	4.19722
TCGA.AO.A0JJ.01A	Primary	4.95599	4.10478	3.7227	4.11899	6.75169	0.418999	4.61215	3.57779	4.86255	0.322736	8.532	2.76235	4.41503	3.21131	3.89852	4.82579	3.27214	9.21125	0	0.0159257	6.96104	4.95572	7.98757	5.98136	3.60964	2.60647
TCGA.AO.A0JL.01A	Primary	1.61231	2.8338	1.62882	2.72384	3.90847	0.980318	3.93871	3.17442	6.87097	0.869161	8.13897	3.6685	4.86151	2.61753	0.195474	2.42148	1.63278	7.52861	0	0	1.53012	4.87206	4.55187	2.83317	3.94707	1.60834
TCGA.AO.A0JM.01A	Primary	4.43893	4.72306	3.5807	4.2086	6.56844	0.711142	4.53108	2.60331	9.01711	8.63153	9.11185	3.9924	5.19182	3.53958	2.83562	4.18485	2.57034	11.1214	0.340733	0	5.57771	5.28158	5.3046	3.14467	0.343919	1.44557
TCGA.AO.A124.01A	Primary	5.40227	6.34979	3.43152	3.68623	6.579	0.550113	4.51847	3.51006	7.89407	0.61711	8.3086	3.62924	5.47893	2.41194	1.60994	1.77682	1.42293	7.53445	0.0302654	0	3.00746	6.55533	8.52438	2.35284	7.13402	0.615981
TCGA.AO.A125.01A	Primary	3.88824	4.21494	2.7599	4.69669	5.91853	0.847035	5.12223	4.01685	7.09622	0.121281	6.56511	1.69501	2.53578	0.832201	0.545968	2.01361	1.20852	6.90749	1.00389	0	4.91798	3.13488	7.46798	0.946506	0.299362	0.948975
TCGA.AO.A126.01A	Primary	3.63002	4.08792	3.58235	3.88662	5.62692	0.577924	4.89086	2.87511	7.67889	1.34295	9.52002	3.58033	4.55211	5.1154	3.35852	3.67495	2.07967	9.26269	0.467384	0.0282862	3.11846	4.30412	8.09524	4.14692	0.109427	2.30635
TCGA.AO.A128.01A	Primary	5.1111	4.95926	4.18113	4.20938	6.7569	0.372618	4.8389	2.97519	7.78861	1.05075	7.9336	5.11884	3.43455	2.30789	2.10417	3.50763	3.58812	9.2466	0.840443	0.0277203	4.11489	5.28198	7.92934	6.69218	3.65922	1.08372
TCGA.AO.A129.01A	Primary	3.72606	4.77885	3.15436	3.64361	7.47449	0.44869	4.34751	3.17808	7.01291	1.41414	9.65457	4.07313	4.28222	3.19702	3.00558	2.48589	1.92102	8.81294	0.0615688	0.0146409	2.83092	6.01703	7.03217	3.75002	5.88118	0.574053
TCGA.AO.A12A.01A	Primary	5.23696	4.90393	3.693	4.96573	6.75354	0.514501	5.27271	4.27731	8.40748	1.61046	8.42678	3.70187	5.65138	3.35681	2.838	4.5587	3.02121	9.79595	0	0	4.98577	6.26771	8.43468	5.20892	5.23316	3.12067
TCGA.AO.A12B.01A	Primary	5.34348	3.99491	3.00106	4.28392	7.85719	0.440208	4.45775	4.36432	7.89103	0.256528	6.39678	1.97801	2.84276	1.41857	0.92136	2.56094	1.42196	6.91643	0	0	1.902	5.34408	8.53886	2.02283	0.0267293	1.44085
TCGA.AO.A12C.01A	Primary	4.85345	4.17337	3.42728	4.43121	6.60747	0.83754	5.28673	5.09699	7.85749	2.1102	8.29418	3.43611	5.66297	4.51801	3.7154	5.2893	2.90178	11.4465	0.115433	0.0549179	5.0805	6.42009	6.03469	5.21329	2.66537	2.61358
TCGA.AO.A12D.01A	Primary	4.12405	4.37977	4.04	3.71867	5.99545	0.470615	4.96904	2.93144	8.24535	1.49912	7.85776	2.95756	4.12579	3.43692	1.94568	4.09678	2.82161	10.5095	0	0	5.16946	5.33489	6.42979	5.09645	3.5585	1.42787
TCGA.AO.A12E.01A	Primary	5.58719	4.43849	3.44058	4.50421	7.00991	0.878608	4.83412	4.32741	6.81669	0.388575	8.32295	2.89375	4.6794	3.42829	3.10345	3.69113	2.82509	8.81651	4.71097	0	5.76065	6.43796	6.49973	4.74668	4.39081	1.97398
TCGA.AO.A12F.01A	Primary	4.24749	4.51995	2.70611	3.55459	4.60031	0.91747	4.63811	2.98368	7.26829	1.54265	9.3314	5.22625	4.68543	3.44407	4.47265	3.83809	2.86811	10.2519	0.191689	0	3.45755	6.57377	6.76316	2.50312	4.69308	0.940731
TCGA.AO.A12G.01A	Primary	4.78995	4.30846	3.08578	3.41321	6.23319	0.351063	4.47188	2.12869	1.88885	0.667029	7.6273	2.83998	3.9107	3.25576	1.89581	3.45133	2.00036	8.89698	0.0695647	0	3.22064	5.02516	7.55468	4.2152	0.682034	1.99617
TCGA.AO.A12H.01A	Primary	4.83298	4.03221	3.32152	3.80957	6.31326	0.614192	5.18394	4.62708	8.88118	1.7853	7.24101	2.97853	3.15683	1.84487	0.903424	2.53439	1.73795	8.08395	0.0280033	0	2.88651	6.25372	7.43392	2.87161	0.0282862	2.93938
TCGA.AO.A1KO.01A	Primary	4.23523	4.5262	3.43049	3.77526	4.61609	0.167743	4.20244	3.51571	7.60231	0.58477	7.74998	1.61791	5.72411	4.01594	2.67936	3.49397	2.34911	6.35481	0.0453032	0	4.83577	7.71027	6.79413	5.45017	6.69091	5.05274
TCGA.AO.A1KP.01A	Primary	3.70872	4.43585	3.07175	4.57251	4.7249	0.234747	4.4708	5.27073	7.64996	0.779974	7.7602	2.17728	3.81767	3.27111	2.85667	3.36069	1.31267	9.00575	0.0824301	0.064469	3.62616	5.57139	6.0185	3.01316	4.19421	1.47726
TCGA.AO.A1KQ.01A	Primary	4.57364	4.07879	2.83153	4.74665	6.08749	0.288063	4.52256	3.66713	7.90862	0.746915	8.29141	4.09603	3.73204	4.03583	2.90656	2.48184	1.68881	8.61176	2.13898	0.0190614	3.76751	6.2127	5.47127	4.23571	0.439995	0.329525
TCGA.AO.A1KR.01A	Primary	1.96003	3.36471	2.36171	2.77345	3.96046	0.84149	4.45076	1.39204	6.05818	1.15225	6.61987	4.08829	2.8203	2.31185	3.88203	1.53869	0.636729	4.77278	0.0721744	0.0340748	1.26688	5.4354	5.96352	1.29325	7.03959	0.534261
TCGA.AO.A1KS.01A	Primary	4.68754	5.80356	3.07461	5.33628	4.16473	0.286763	4.82556	4.42436	7.87606	1.02027	7.77564	3.02105	4.64627	4.19939	1.97034	4.45443	2.90458	9.92304	4.91443	0.0951818	4.1446	6.23305	6.33492	5.23273	4.02135	2.59283
TCGA.AO.A1KT.01A	Primary	5.49295	4.47667	4.60043	4.36102	6.97278	0.421695	5.34266	4.23572	9.43082	2.41514	8.83266	4.31809	4.42622	4.20772	3.40178	3.79522	2.25402	10.5861	2.11999	0.013498	5.48189	6.17826	6.78956	4.4207	5.13998	1.85941
TCGA.AQ.A04J.01A	Primary	4.06013	5.24139	3.51019	3.40212	5.90923	0.384492	3.73091	3.09271	7.55806	1.47264	8.48585	3.98218	5.12988	2.64229	2.29778	4.05895	2.77448	9.29027	0.0946415	0.0448837	3.87695	6.44387	7.51034	4.27272	6.49116	2.32749
TCGA.AQ.A0Y5.01A	Primary	4.71058	5.40736	4.02927	4.9242	6.79978	0.531569	5.40549	3.55548	9.26762	2.00317	9.19986	3.37256	4.86466	5.45506	2.93412	5.17797	3.29647	11.3586	0.401958	0	3.99716	4.38686	7.57995	5.22474	0.750692	2.41789
TCGA.AQ.A1H2.01A	Primary	5.94481	3.88698	3.661	4.42046	7.75032	0.807767	5.41676	4.75693	7.87922	0.809826	7.17737	2.22404	2.80132	2.46616	2.44821	2.63517	1.59302	8.88783	0.0287106	0	3.08989	3.09134	7.47626	3.2395	0.368601	2.14271
TCGA.AQ.A1H3.01A	Primary	5.73538	4.27586	3.93668	4.4721	6.15156	0.303225	5.24426	4.69234	7.54175	2.07854	8.68769	4.19636	4.72745	4.16289	3.7695	4.66507	3.25974	10.6717	0.0640551	0.0302654	5.89482	5.80794	8.42367	5.41832	1.91732	1.58309
TCGA.AQ.A54N.01A	Primary	2.33968	3.40735	2.34619	3.26646	5.27785	1.00691	5.58347	2.71405	6.56501	0.156655	8.32151	5.99316	0.576474	0.442227	2.19934	0.571919	0.493647	4.30815	0.19232	0.0237521	1.03654	6.50685	5.53887	1.57826	6.90941	0.153027
TCGA.AQ.A54O.01A	Primary	2.55501	2.94714	2.68165	3.6881	5.2835	0.793688	5.38043	3.45303	8.2731	0.817378	8.08337	2.35524	2.67342	3.52057	2.94653	2.06991	0.926303	8.22052	0.0385767	0	3.00615	3.51739	5.79582	2.84133	0.113967	0.595408
TCGA.AQ.A7U7.01A	Primary	5.03437	4.29009	3.84347	4.52324	6.64453	0.667665	5.40807	3.62312	4.22817	0.649386	8.65114	4.17683	5.36598	4.56951	4.27722	5.1511	3.78549	9.56012	1.11843	0.092884	5.70326	6.17562	6.85529	5.65012	3.9516	3.0263
TCGA.AR.A0TP.01A	Primary	3.98005	4.79961	2.92195	3.28595	5.22886	0.24306	4.87532	3.54934	8.15012	1.42712	9.31514	3.88623	5.27136	2.43074	1.47902	2.58674	1.87259	9.49552	1.36036	0	3.73516	5.80067	8.45098	2.13855	6.97639	1.06826
TCGA.AR.A0TQ.01A	Primary	4.93615	4.32256	3.92624	4.19296	6.48736	0.606347	5.43974	4.47161	9.41846	0.859334	7.90082	2.69265	4.05225	4.83706	3.03432	4.0347	2.80612	9.70416	0.0813396	0	4.46757	6.66566	6.26635	4.20799	1.34619	1.61027
TCGA.AR.A0TR.01A	Primary	5.82859	4.56415	4.02711	4.99685	7.03186	0.215865	5.78817	3.93952	9.95351	0.206768	5.57906	1.61772	1.43755	0.760349	0.557582	2.18008	1.89387	5.52984	0.202261	0	3.39634	2.4577	8.70203	3.7077	0.0828388	0.917088
TCGA.AR.A0TS.01A	Primary	5.0936	5.22421	3.76477	3.92259	6.209	0.640251	5.28367	4.46779	9.52877	1.69968	9.21565	3.19528	5.44163	2.65469	2.23407	4.1175	3.56623	9.08927	0.0363275	0.0339339	4.03463	5.3417	7.85317	4.57972	8.43451	1.86084
TCGA.AR.A0TT.01A	Primary	4.7711	6.4821	4.22143	3.87478	6.04852	0.501312	4.93258	3.49329	7.93657	1.31144	8.00869	2.93652	4.19324	4.85051	2.8689	4.0636	3.39776	10.6049	0.200253	0.0329472	3.14277	6.14328	7.91602	6.07118	2.04516	0.901572
TCGA.AR.A0TU.01A	Primary	3.43892	4.57588	3.31095	3.93687	5.8332	0.879627	4.93574	3.60629	7.18833	2.86249	9.8698	3.02489	3.07685	3.31717	1.50965	1.86065	1.95021	7.43116	0.097476	0.0762854	4.82328	7.91849	6.728	4.16826	6.10624	0.555914
TCGA.AR.A0TV.01A	Primary	5.56802	4.90367	3.69447	3.39512	7.99226	0.678973	5.45127	4.67172	7.41809	0.563744	7.1739	3.1156	2.64455	1.70505	1.47918	2.73236	2.30129	7.88563	0	0.0156403	2.91292	7.06954	7.64252	4.66316	0	1.25175
TCGA.AR.A0TW.01A	Primary	5.59642	7.41573	3.77906	4.02796	8.19087	0.210638	5.92779	2.85296	9.35812	0.978562	6.85936	4.48738	3.08872	3.14251	2.21307	3.25173	2.02255	9.15642	0.192068	0	4.0251	6.76779	7.58214	5.48535	0.402831	0.828144
TCGA.AR.A0TX.01A	Primary	4.38951	4.72868	3.71953	4.34305	6.67653	0.513491	4.71818	3.39754	9.70906	1.14705	8.38591	3.59403	5.02966	3.74838	3.46051	4.34563	3.30075	10.1363	0	0	5.13992	3.41002	6.88558	5.73926	6.84656	1.37579
TCGA.AR.A0TY.01A	Primary	4.82622	5.37719	3.52121	3.97852	5.77742	0.43328	5.18371	3.7067	10.441	0.683831	7.443	4.65389	4.13359	3.03333	1.94148	3.21476	1.91399	8.32109	0.827331	0.0140696	4.60717	5.72323	4.15765	3.41706	1.50954	2.25764
TCGA.AR.A0TZ.01A	Primary	5.75908	4.3428	4.04783	4.59773	6.76006	0.695192	6.33495	4.96837	9.5947	2.94916	7.45455	3.10425	3.84837	3.90895	2.9771	4.49701	2.50764	10.5888	5.26864	0.0291348	5.38992	8.0548	4.89475	4.23749	1.06833	2.75134
TCGA.AR.A0U0.01A	Primary	4.70781	5.2719	4.05693	4.02338	6.69167	1.20157	3.99173	3.78218	6.68561	0.533065	7.32895	3.6327	3.95308	3.25761	2.18552	2.67414	2.54201	8.74913	0	0	5.47707	6.50973	7.03267	3.76483	1.34187	0.858061
TCGA.AR.A0U2.01A	Primary	5.03179	5.33623	4.7433	4.89173	6.35471	0.472696	6.29181	4.71369	8.20953	1.91842	7.55514	2.7238	3.76067	3.15144	1.36854	3.96748	2.57124	9.19955	1.50289	0	4.00371	6.9799	5.59847	4.80473	0.0650208	1.90674
TCGA.AR.A0U3.01A	Primary	5.20747	4.58733	4.22169	4.88207	6.71601	0.295135	5.45608	3.83268	8.77184	0.301119	7.12032	2.84153	3.53947	1.78195	1.34477	3.44692	2.14997	9.26555	5.59082	0.0292762	4.83632	5.84687	5.9531	4.18808	1.40474	0.947629
TCGA.AR.A0U4.01A	Primary	4.36767	5.42287	4.23501	3.59012	6.52412	0.855192	4.56506	3.78119	9.89941	1.68104	9.1491	5.37899	4.49866	3.60446	2.33523	3.11111	3.86341	10.2443	0.365133	0	4.4881	7.6411	8.64149	4.02935	7.42896	0.937796
TCGA.AR.A1AH.01A	Primary	4.0524	5.66474	3.40016	4.10403	5.39938	0.740539	5.43187	3.11178	7.03673	1.34016	7.86661	4.12675	4.31425	2.78004	4.17991	2.82511	1.88573	8.88183	0.033793	0.0622599	2.60139	6.31556	6.83439	1.61018	5.98177	1.44943
TCGA.AR.A1AI.01A	Primary	4.54523	5.24661	3.58025	3.76771	5.06451	0.515712	4.40879	2.69459	8.45897	0.286526	8.43223	4.80468	1.77699	1.60706	0.858299	2.34375	2.41357	9.62884	0.0298416	0.0277203	3.9786	6.74752	7.80293	4.48655	6.43573	1.0664
TCGA.AR.A1AJ.01A	Primary	4.6188	5.23925	4.05017	4.10919	6.59974	0.326882	5.02868	3.77137	7.80402	0.913493	8.67936	5.41031	4.50797	3.58946	4.71871	3.86398	3.88061	9.72945	0	0.0739573	5.31837	7.21432	7.54445	5.06469	7.07013	1.16343
TCGA.AR.A1AK.01A	Primary	6.01996	4.79112	3.85947	4.85265	7.16799	0.718	5.67512	4.38924	7.58268	0.714927	8.18381	4.64563	4.06999	3.33583	2.98196	5.03772	3.33868	8.89406	0.170181	0	5.98558	6.99752	6.91775	6.46855	4.49545	2.85178
TCGA.AR.A1AL.01A	Primary	5.71878	5.13268	3.92763	4.76404	6.24996	0.485736	5.13176	4.46173	7.18307	0.739762	8.73054	4.91387	5.39162	4.26309	4.78398	5.25402	3.60285	9.82013	0.0402612	0	5.27733	7.1523	7.78472	6.23916	5.83592	2.64593
TCGA.AR.A1AM.01A	Primary	5.72546	4.87986	4.05573	4.53371	6.90861	0.314174	5.76797	3.66235	7.79267	1.03062	8.34167	2.67109	4.75267	4.29836	4.00512	4.27499	2.82526	8.90724	0.147958	0.0359054	5.72783	5.18642	7.48635	5.41579	5.93222	2.16546
TCGA.AR.A1AN.01A	Primary	4.87804	4.59112	3.72577	3.84076	6.48606	0.199876	4.77403	3.54491	7.66521	1.99255	8.68994	3.11308	5.08658	4.6843	3.50622	4.86305	3.22157	10.8784	0.835843	0	5.56477	6.06161	6.06862	4.81642	1.48754	1.86378
TCGA.AR.A1AO.01A	Primary	4.67984	4.59339	4.58637	3.99486	6.75587	0.773659	4.46486	3.1527	7.70637	1.17671	9.78252	3.86431	5.49218	5.16469	4.03245	4.32657	4.34135	9.8635	0.243303	0	5.51842	6.30441	7.6291	6.68921	4.7695	3.12976
TCGA.AR.A1AP.01A	Primary	5.07377	4.96387	3.86954	4.48846	8.64309	0.993783	6.23601	4.16417	7.23823	1.35445	7.85647	3.85388	3.98844	2.79566	2.9233	3.9346	2.73192	11.0057	1.24184	0.0462815	4.97578	4.90873	6.44196	4.83711	1.69608	1.41338
TCGA.AR.A1AQ.01A	Primary	3.8313	3.94154	2.87598	3.34778	5.39544	0.501923	3.59714	2.63227	5.92071	1.96277	8.04825	5.03696	3.72948	2.47467	1.92296	2.63731	2.11909	8.11164	0.352759	0.188781	2.69913	6.06256	6.33856	3.87766	6.08219	0.696884
TCGA.AR.A1AR.01A	Primary	4.10972	5.64389	4.05752	4.54568	5.58418	0.659559	3.93452	3.57416	7.17107	1.74399	9.18785	5.27714	5.0297	3.24702	3.67789	3.96333	4.16909	10.65	0.0790196	0.0373119	4.06155	7.31666	7.03268	4.01767	5.36697	1.30562
TCGA.AR.A1AS.01A	Primary	5.48406	5.44037	4.58401	4.12746	6.7059	0.53824	5.60014	2.46108	9.23134	1.79801	8.1685	4.44986	4.51661	2.86271	2.10585	3.10246	1.85144	10.938	0	0.0234683	3.90209	5.7123	7.79424	3.4311	0.191563	0.875544
TCGA.AR.A1AT.01A	Primary	5.14982	4.41311	3.96151	3.83391	5.9854	0.190425	5.22221	3.44087	3.89105	1.17069	8.57256	3.4109	4.38668	3.49178	1.726	3.61444	2.96253	12.9678	1.51778	0	4.30181	6.07331	7.35661	5.5612	7.54496	1.34489
TCGA.AR.A1AU.01A	Primary	5.53817	4.77503	3.93626	4.40377	7.04158	0.186247	5.84015	3.7572	8.97929	1.40316	8.27723	3.04527	5.51182	4.43313	4.21079	4.73971	2.89565	10.3999	1.99906	0.0354832	5.68195	7.82411	9.80304	5.44263	4.82311	2.46263
TCGA.AR.A1AV.01A	Primary	6.20457	5.34414	3.81065	4.9583	7.16412	0.885574	5.99484	4.70363	9.6212	1.74687	7.95423	3.17308	4.40979	2.94853	1.96066	4.65894	2.76693	10.9765	0.139208	0	4.572	5.54193	7.35383	4.03819	0.414244	1.82032
TCGA.AR.A1AW.01A	Primary	5.06296	4.34742	3.61552	3.6414	5.54008	0.615981	4.05037	4.06832	6.48193	0.595122	7.64384	3.56522	3.75807	5.21792	2.89327	3.99665	3.53828	9.35326	0.0758749	0	4.00676	6.39249	6.97493	5.60459	0.32008	1.01735
TCGA.AR.A1AX.01A	Primary	4.66083	4.62535	3.77963	4.60249	6.62598	0.535356	5.08365	3.17568	7.42675	1.46048	7.96065	3.25438	4.51262	3.41374	2.82727	4.55062	3.48486	10.1593	0.568713	0.0531113	4.07346	6.59221	7.59756	5.55577	7.34158	3.58951
TCGA.AR.A1AY.01A	Primary	4.03291	5.77829	3.59795	3.69482	7.14309	0.952855	5.38083	4.05789	8.29817	5.37626	9.91768	5.03598	4.86398	4.76175	2.74364	3.64609	2.6145	10.4776	0.655627	0	3.74195	7.13356	7.76762	3.27065	7.03569	0.377068
TCGA.AR.A24H.01A	Primary	6.1298	6.03492	4.09202	4.6653	6.26632	0.632082	5.45604	5.53293	7.47369	1.03386	7.61334	2.38527	3.35068	3.83806	1.30795	3.50715	2.66912	9.58612	0.0854247	0.0270125	5.57724	8.76932	6.21945	4.45998	5.74165	0.885965
TCGA.AR.A24K.01A	Primary	5.452	5.16025	3.82293	4.3965	6.31453	1.25876	4.43709	5.19123	7.72179	1.18878	7.11339	2.43728	4.01961	2.73767	1.96639	3.80785	1.93471	9.70002	0.063641	0.0299829	3.66007	7.21168	8.97572	2.79917	3.57592	1.61429
TCGA.AR.A24L.01A	Primary	6.19462	5.25128	3.62597	4.69727	6.30165	0.384934	5.75663	4.79102	9.11482	2.6724	8.81683	3.99878	5.86324	3.90114	2.26409	5.523	3.25151	11.5439	0.0282862	0.0522768	3.54473	5.57583	7.49549	5.14122	1.5945	2.63024
TCGA.AR.A24M.01A	Primary	5.62188	5.19295	3.96754	4.43498	6.33294	0.454597	5.05086	3.77224	9.52983	1.96517	8.45383	2.80614	5.327	2.75783	3.20632	5.05151	2.99389	10.93	0.0862403	0.0137838	6.89947	4.61204	7.32933	4.8914	3.60793	3.14421
TCGA.AR.A24N.01A	Primary	5.15451	5.06751	3.85795	4.30327	6.82385	0.549718	4.78637	5.20642	8.16816	1.51949	7.77583	2.99322	4.25357	3.41274	2.84412	4.47774	2.45394	10.9231	0	0.0142124	4.32294	4.82991	6.96953	4.11799	1.70301	1.58736
TCGA.AR.A24O.01A	Primary	5.24879	4.92545	3.8569	4.68413	6.01367	0.701239	4.69235	3.65374	5.72673	1.33771	9.1958	4.6894	5.57343	4.74294	4.76379	5.7416	4.18308	10.7394	1.74575	0.0339339	6.95425	6.06619	7.76811	6.77337	4.53823	3.19481
TCGA.AR.A24P.01A	Primary	5.91167	4.48612	4.03368	4.58231	6.75642	0.525768	5.13763	3.83691	7.75392	2.75786	8.66138	3.65991	5.14679	3.71309	2.72247	5.01084	3.23234	11.0243	0.0953168	0.059909	4.58809	6.47732	8.27211	5.20424	4.25322	2.98401
TCGA.AR.A24Q.01A	Primary	4.5079	5.4527	4.24365	3.63284	6.43163	0.883621	4.19584	3.88092	7.47598	4.33208	9.38824	2.67514	6.32762	4.44176	2.50779	4.13056	2.59929	10.8523	0.153805	0.0250288	4.49798	5.89897	8.01659	4.28729	6.57676	1.20364
TCGA.AR.A24R.01A	Primary	5.52038	4.39013	3.7933	5.06114	6.599	0.356031	5.44534	4.35597	9.74506	1.34096	7.64266	2.56849	4.33309	3.10914	2.32265	4.14592	2.68549	10.1634	1.5098	0.0289934	2.45241	5.35461	6.12405	4.44137	1.46712	0.967316
TCGA.AR.A24S.01A	Primary	5.11695	5.23665	3.64639	4.12777	5.87464	0.371838	4.20163	3.79453	7.2042	1.62176	8.79897	3.82265	4.27457	3.14282	2.47897	4.7274	3.95463	11.5199	0	0.041243	4.84187	7.20743	7.65072	5.45989	6.41413	2.70261
TCGA.AR.A24T.01A	Primary	5.28708	4.66678	4.03977	4.54207	6.25348	0.578407	5.1266	4.01375	5.05747	1.9327	9.02396	4.72432	6.2202	4.45153	4.35963	5.7324	3.53741	11.0711	0.494262	0.0170667	4.25517	6.32993	6.62817	6.44617	2.6273	2.57214
TCGA.AR.A24U.01A	Primary	4.52093	4.86934	4.0117	3.58496	8.25927	0.288299	4.86257	3.42601	6.70046	1.5877	8.30637	4.22858	3.82759	3.45486	3.04182	4.10934	3.50796	10.8319	0.106214	0.0127832	5.75615	5.62316	6.93449	4.86194	6.53491	2.18935
TCGA.AR.A24V.01A	Primary	5.43122	4.91851	3.95092	5.26213	8.39351	0.267236	5.2401	4.26349	8.13443	2.58378	9.24975	3.62939	5.69099	4.99918	3.6543	5.06602	3.54881	12.5279	0	0.0448837	4.21422	5.16688	8.50686	5.6042	1.15834	1.69024
TCGA.AR.A24W.01A	Primary	5.02794	4.69352	3.98425	4.64047	6.80069	0.666847	4.89583	4.23648	8.6867	0.771548	8.69886	5.24118	5.3104	4.76577	4.1432	4.75447	3.35807	9.3463	0.645056	0.0179219	8.03806	7.57494	8.89893	6.96712	5.66731	3.48801
TCGA.AR.A24X.01A	Primary	5.5999	5.16852	4.13237	4.60576	5.83078	0.821629	5.21859	4.48629	4.04653	1.5637	7.86925	3.93547	4.82172	3.12284	2.91123	4.7085	2.81322	10.9534	0	0.0282862	6.19696	6.75903	8.01346	3.87093	4.28534	2.2278
TCGA.AR.A24Z.01A	Primary	6.2089	5.70055	4.05361	4.66353	6.28594	0.529471	5.36295	4.16001	9.48104	1.51556	6.95743	3.87776	4.0971	1.80859	1.64819	4.20054	2.47399	9.9447	0	0.0127832	4.23547	5.32586	7.85483	3.76998	6.07414	1.37618
TCGA.AR.A250.01A	Primary	5.54773	4.37805	3.79379	4.34501	5.76091	0.484499	4.963	3.37376	9.74456	2.68408	8.78306	3.31005	5.20998	4.04667	1.98732	4.89686	3.21422	11.5459	5.50329	0.0122111	3.98141	3.70145	6.02632	4.53942	1.29608	2.12436
TCGA.AR.A251.01A	Primary	5.05963	6.58392	3.83246	3.95458	6.82517	0.750263	4.36248	4.51159	7.01684	1.743	8.74312	5.56808	4.77067	2.69584	2.56199	3.8703	3.20253	9.88038	0	0.038998	4.71462	6.63834	7.19984	4.36203	7.29805	1.08977
TCGA.AR.A252.01A	Primary	4.48454	4.58307	3.88667	4.61861	5.60111	0.43776	4.01684	3.39734	9.42797	1.1432	8.63393	2.93595	4.79113	3.2991	2.83151	4.74928	4.08269	9.37454	0.30871	0.0485152	4.61366	5.19564	8.31846	6.38187	2.98308	1.8906
TCGA.AR.A254.01A	Primary	4.44998	4.81099	4.05524	4.38428	5.57183	0.975043	4.74756	3.32846	7.4881	2.49078	8.61552	2.61138	5.75689	3.97003	2.48852	4.39388	3.70123	11.1849	4.25227	0.0373119	5.60264	6.7956	7.28761	4.7614	2.98605	1.36306
TCGA.AR.A255.01A	Primary	5.60227	4.90892	3.56823	5.17518	6.98155	0.559247	5.42734	4.20047	8.78924	1.89883	8.37377	4.09912	5.37655	3.40803	3.46289	5.17229	3.39705	11.2558	1.93994	0.03492	4.00247	6.25273	7.11238	5.42414	2.5827	2.45618
TCGA.AR.A256.01A	Primary	4.92178	5.92107	3.96839	4.62733	5.96727	0.683382	4.64728	2.93395	8.51879	2.16044	8.78114	5.26571	4.36446	1.81377	1.62625	3.10854	2.54357	9.6144	0.190552	0.015783	3.75572	8.81394	6.88736	2.52747	8.1518	1.46011
TCGA.AR.A2LE.01A	Primary	5.13131	4.44824	3.12697	3.94446	5.73214	0.611833	4.65377	3.11472	4.35245	0.587557	7.27569	2.50688	3.45054	2.46336	1.99924	4.00225	2.1715	8.7994	0.14091	0.0507455	4.5159	6.7678	6.21563	3.95966	0.750435	2.40591
TCGA.AR.A2LH.01A	Primary	4.60061	4.63487	3.68179	4.0842	6.2267	0.713696	4.58903	3.14331	5.47628	0.671112	8.48598	4.42653	4.30017	3.71665	3.63276	3.78496	2.93093	7.99	3.2724	0.114634	5.70639	6.51669	7.70862	6.24412	7.69658	1.98006
TCGA.AR.A2LJ.01A	Primary	4.52768	4.11458	4.06154	3.6026	6.88549	0.519542	5.28341	3.07329	6.42766	0.728574	9.1333	4.04819	3.96737	5.65409	4.08915	3.12833	2.35561	8.46858	0	0.0150693	5.08473	5.83302	6.62819	5.16288	4.46674	1.98521
TCGA.AR.A2LK.01A	Primary	5.83439	5.2475	4.24924	4.79943	7.91022	0.478195	5.38855	5.23015	8.03012	1.66271	7.82822	2.92503	4.2038	2.62077	2.23014	4.25517	2.98765	10.6449	0.267236	0.033793	4.15246	7.32967	6.58988	5.26428	6.03166	2.22061
TCGA.AR.A2LL.01A	Primary	6.15694	4.69573	3.96522	4.16342	7.29359	0.569297	5.61073	5.38256	4.45289	0.387252	7.93344	2.03573	3.18488	2.93525	2.28451	3.27051	2.62063	9.20004	0	0.0332292	3.14338	6.49401	6.80581	5.53816	3.80518	2.15335
TCGA.AR.A2LM.01A	Primary	5.70934	5.01785	3.93281	4.48365	6.51655	0.57415	5.71173	4.91846	5.13911	1.77796	8.36101	3.48752	5.3059	4.25171	4.25001	5.65921	3.35885	10.9323	0.325502	0.066537	5.24242	5.89977	8.22939	5.84153	7.17829	2.2939
TCGA.AR.A2LN.01A	Primary	5.32155	4.92717	3.76633	4.56836	6.83455	0.780394	4.89679	4.00553	6.08196	2.78346	8.8836	4.06424	5.13901	4.68674	4.39992	5.29504	3.65519	10.6019	0.174534	0	7.33478	7.2428	7.07312	6.35559	3.50164	3.48406
TCGA.AR.A2LO.01A	Primary	5.19803	4.38292	3.89602	4.31643	6.34945	0.642008	5.75603	4.59691	5.99343	0.819178	8.25711	3.12035	4.91825	3.59699	3.5407	4.7534	3.12319	9.19473	0.0560285	0	4.9362	7.84044	7.79305	5.13882	4.79742	3.00166
TCGA.AR.A2LQ.01A	Primary	4.77588	4.58318	3.80147	4.15088	6.70602	0.492827	4.68485	3.6802	6.01735	1.61984	9.083	4.11344	6.46106	5.54447	4.34934	5.48785	4.04408	10.9388	0.0448837	0	5.61887	6.65255	6.95452	6.5875	7.32434	2.69472
TCGA.AR.A2LR.01A	Primary	4.45279	5.11271	3.15437	4.2489	5.685	0.714311	5.36828	4.92179	6.44131	4.63854	9.41639	4.46182	6.73004	5.18553	4.92981	4.08436	3.28432	10.2043	4.29025	0	5.4854	7.52096	7.13574	4.91258	1.04082	1.13855
TCGA.AR.A5QM.01A	Primary	4.82276	4.19744	3.58428	4.42842	7.1541	0.346191	5.61274	2.65352	4.86527	0.328032	8.65298	4.24762	4.04656	3.83241	4.21012	3.98984	2.80317	8.93553	2.91812	0.0200577	6.20854	5.92865	6.50391	5.5508	2.31994	1.7488
TCGA.AR.A5QN.01A	Primary	5.35197	5.00388	3.85481	4.74483	6.84359	0.282618	5.86137	4.56787	5.03124	0.700884	8.49484	4.84497	4.65833	7.12575	3.66499	4.34818	2.79254	8.58163	1.04033	0.0160684	7.28129	6.48301	8.36086	6.05042	1.77011	1.90535
TCGA.AR.A5QP.01A	Primary	5.12546	4.84502	3.87751	4.45937	6.77648	0.345396	5.33428	3.79887	5.87761	0.480472	8.48186	3.35623	5.17879	4.52639	4.17804	4.03786	2.51682	9.41672	0.879941	0.0592168	5.3618	6.66691	7.30969	5.80731	6.15274	2.46856
TCGA.AR.A5QQ.01A	Primary	4.53658	4.89203	3.87949	4.30703	6.00416	0.362891	4.58143	2.06633	6.52061	2.4665	9.05776	3.73941	7.55566	5.25028	4.00037	2.45518	2.20204	9.42552	4.09178	0	5.64149	6.22125	8.82201	4.46592	1.92486	0.885028
TCGA.B6.A0I1.01A	Primary	3.42636	4.31157	2.99105	3.77107	5.18749	0.88495	5.50473	3.63513	7.74432	0.132511	6.12241	5.43018	2.30967	1.05651	0.836409	1.15406	0.62742	5.90536	0.0261627	0.0122111	3.66282	6.93862	5.12151	0.879784	3.51937	0.268794
TCGA.B6.A0I2.01A	Primary	3.25891	4.25704	2.3352	3.57251	6.15204	0.547154	3.49978	2.63513	6.4864	0.166458	7.70487	5.44716	1.84394	2.25689	0.643025	1.41376	1.29907	6.33905	0	0.0395596	1.47928	6.59231	6.52751	4.11695	1.92672	0.158337
TCGA.B6.A0I5.01A	Primary	2.91871	3.53614	2.84414	3.58482	5.35688	0.831634	3.67814	2.79331	6.32236	1.25798	8.18229	3.56544	3.7027	2.74395	2.88573	2.35149	1.30545	8.51259	0.0319597	0	3.67814	4.06562	6.86414	2.58002	1.88354	0.402504
TCGA.B6.A0I6.01A	Primary	3.94724	4.17387	3.25471	3.77245	5.49674	0.172872	4.86224	3.70429	7.25173	1.86473	10.1936	4.00423	5.18942	4.19555	2.62777	3.88716	2.29977	10.7681	0.514299	0.0219061	4.90665	6.68048	8.15753	2.81991	7.43979	0.722466
TCGA.B6.A0I8.01A	Primary	6.07864	4.85093	3.29788	4.42334	7.2223	0.403159	4.80143	3.54995	8.85318	0.867343	7.29575	3.0927	4.14635	2.43536	1.83988	4.07467	2.05634	9.60875	0.503145	0.0139267	4.72419	5.3729	3.88546	4.18578	1.65563	1.69835
TCGA.B6.A0I9.01A	Primary	4.69971	5.36594	2.96971	4.30477	8.13442	0.289008	6.1324	3.98479	9.14349	0.992333	7.02021	3.73774	3.20317	3.14644	1.7291	2.9687	1.78337	9.25013	5.82811	0.0427844	4.72837	3.34264	5.676	3.52281	2.14048	0.676809
TCGA.B6.A0IA.01A	Primary	4.11223	3.31716	3.43524	4.01568	7.07154	0.597698	3.99945	3.52051	6.77183	0.345396	7.03146	2.52411	2.63932	1.4621	0.572502	0.961401	0.575216	6.82726	0	0.012068	5.50977	4.56076	7.89078	2.08872	0.881586	0.305212
TCGA.B6.A0IB.01A	Primary	4.41703	4.439	2.99117	3.49001	6.79978	0.452279	5.1054	3.53364	7.7617	0.386149	6.99319	3.62954	2.24394	2.42999	2.00856	2.08753	0.859493	7.90785	4.73986	0.0503276	3.59583	4.07376	5.69231	2.67349	0.0183493	0.898015
TCGA.B6.A0IC.01A	Primary	5.95515	4.46912	3.75323	4.10317	7.13242	1.23695	5.57399	5.07644	8.23838	0.243547	6.06505	1.49646	1.62985	0.665757	0.184217	1.35597	1.11636	6.91981	1.31005	0	3.56272	4.65922	5.51946	0.86758	2.34176	1.68594
TCGA.B6.A0IE.01A	Primary	2.51086	4.37217	2.13027	3.08678	5.16121	1.01221	4.32176	2.07755	9.33707	0.214125	7.64118	3.07931	3.47325	2.37945	3.29562	3.00958	1.24884	6.35367	0.556699	0.0102069	2.42377	4.99801	6.36159	4.24816	3.70937	2.31548
TCGA.B6.A0IG.01A	Primary	5.68238	4.95748	2.71196	3.59548	5.93589	0.583519	5.00878	2.79714	8.33094	1.63427	7.07872	3.96716	3.77196	3.20306	2.40907	2.68811	1.42584	9.47812	3.36853	0	4.02022	4.5656	4.68646	2.88278	2.23876	0.651132
TCGA.B6.A0IH.01A	Primary	4.68342	4.95436	3.51267	4.27903	6.2555	0.541118	4.68835	3.41577	8.20471	1.83823	9.04177	3.33812	5.15752	4.92542	4.53805	4.36131	3.12636	9.03161	1.43109	0.0236102	4.96167	5.38977	8.22597	5.9239	6.64336	4.92373
TCGA.B6.A0IJ.01A	Primary	3.5384	4.16972	3.13177	3.392	6.0112	0.316841	4.8476	3.52716	6.4947	0.897705	8.53205	4.97335	2.9565	4.08285	1.65508	2.00141	2.05672	9.28267	0.0621217	0.193456	2.87984	7.4032	7.10891	3.93924	4.23212	0.670931
TCGA.B6.A0IK.01A	Primary	5.5689	5.10898	4.35999	5.19083	6.85389	0.782325	5.68176	2.9042	9.44401	2.89987	7.6741	4.04216	3.87755	2.5906	2.05897	3.21604	2.10444	9.3463	0.564817	0	5.14152	5.50822	6.12938	3.66988	5.1755	1.48068
TCGA.B6.A0IM.01A	Primary	5.98234	4.85973	3.98377	4.82683	6.67865	0.676809	5.84161	5.21872	7.99781	2.11666	8.20832	3.82722	5.00562	3.65191	3.03085	4.02982	2.87005	10.7796	0	0	3.80667	5.53941	8.13512	3.63526	0.755144	1.75099
TCGA.B6.A0IN.01A	Primary	3.84305	3.73376	2.70259	3.34144	5.23403	0.208642	3.25232	1.96029	7.49335	0.833497	8.12891	3.80082	3.49561	2.45741	1.98528	3.14037	2.00205	7.60236	0.632734	0	3.32031	3.7399	4.96406	4.6764	0.0322419	1.35913
TCGA.B6.A0IO.01A	Primary	5.52786	4.97971	3.54107	4.49077	7.23449	0.482229	4.77255	3.0243	9.44449	0.570366	6.90059	3.07187	2.74283	2.59474	1.45149	2.35713	1.12353	7.93473	0.107152	0.0129262	4.30017	5.96796	6.83283	3.19577	2.17143	1.11523
TCGA.B6.A0IP.01A	Primary	5.5485	4.77837	3.65481	4.3035	6.59633	0.77989	5.24041	4.23239	4.6369	1.00928	7.76505	3.10257	4.07615	2.86881	2.35521	3.20914	1.68858	8.80396	0.136716	0.0133551	3.54462	4.31464	8.37015	4.00055	3.48768	1.69136
TCGA.B6.A0IQ.01A	Primary	3.37808	4.21983	2.85433	4.02136	4.6146	1.03316	5.17374	2.80655	6.57969	5.68416	9.28167	3.61546	4.55547	2.05276	4.82993	1.87468	0.984772	6.7053	0.196985	0.115433	2.49823	6.96404	5.68821	2.17718	5.68173	0.934479
TCGA.B6.A0RE.01A	Primary	3.89918	4.90538	3.28137	3.9451	6.84303	0.421156	4.6103	3.14318	7.99011	2.77089	9.80596	5.01878	4.47676	4.16641	1.79784	2.46231	1.6345	9.34086	2.57918	0.0176369	4.38183	7.16012	7.64902	3.95276	6.69173	0.850239
TCGA.B6.A0RG.01A	Primary	5.46921	4.77025	3.79382	4.16645	6.72331	0.382059	5.95787	3.39325	9.28174	1.17031	7.38071	3.61499	4.58979	2.78297	2.63234	3.97583	1.59288	9.79367	2.96279	0.0224743	3.44334	6.18577	8.50404	5.25435	0.956577	1.5062
TCGA.B6.A0RH.01A	Primary	3.49117	4.22514	3.51788	4.17371	7.06596	0.723602	4.85362	2.35106	7.34133	1.38841	8.70717	3.86795	4.90039	4.03821	4.20612	2.61605	1.49728	10.3121	0.658189	0.012068	3.18261	3.99173	6.27913	3.75779	0.944858	0.937646
TCGA.B6.A0RI.01A	Primary	5.46834	5.02435	3.66268	4.24488	6.39941	0.434455	5.32165	3.3914	8.51327	2.63385	9.57226	3.17671	5.1224	3.76321	2.95788	4.22585	2.6612	11.9669	1.73656	0	4.40968	5.56453	7.80746	4.005	0.570269	1.04831
TCGA.B6.A0RL.01A	Primary	5.3156	4.85082	3.69237	4.7989	7.41516	0.449852	6.14111	6.22254	8.33905	0.0394192	4.84926	3.3422	0.484293	3.57685	0.398679	0.713344	0.364124	5.09928	1.38427	0.015783	3.8915	5.62398	7.70517	1.06295	0.896543	0.604356
TCGA.B6.A0RM.01A	Primary	4.98639	4.69612	3.45614	3.98527	6.93188	0.826681	5.22419	4.48588	7.85541	0.80521	6.91329	1.78006	2.92115	1.34659	0.489337	4.07899	2.09126	10.3879	0	0	2.88194	6.35946	8.66414	3.62501	2.52519	1.25145
TCGA.B6.A0RN.01A	Primary	4.90284	4.90542	3.75002	4.31687	6.13495	0.298072	5.0698	3.54682	4.69683	2.40953	8.71309	2.5826	5.00431	3.63213	4.26972	4.16002	2.03808	10.8684	0.531768	0	4.00552	5.45567	8.16447	4.94614	5.2461	2.39961
TCGA.B6.A0RO.01A	Primary	5.62378	4.98728	3.97262	4.35996	6.50521	0.157432	4.9367	4.00143	9.87857	0.471656	6.83674	2.99906	3.24858	2.5884	1.73014	3.25778	1.29149	7.49199	4.34211	0	4.82264	4.43574	4.57504	4.25286	4.31726	1.75271
TCGA.B6.A0RP.01A	Primary	5.37238	4.91899	4.18557	4.19808	6.49766	0.580435	4.97271	4.16157	7.87909	2.02379	8.78255	3.35081	4.82126	3.8024	2.7217	4.34258	2.71378	10.9501	0.212134	0	7.15666	5.68885	7.64503	4.60164	0.195096	2.10705
TCGA.B6.A0RQ.01A	Primary	5.08094	4.98785	3.51497	4.06219	6.33195	0.574634	4.99605	3.82621	8.51619	0.372284	8.64968	2.75773	5.88095	3.32968	3.09945	3.05811	1.5008	6.03149	0	0	4.08684	6.20215	7.65794	4.60468	5.55021	3.72558
TCGA.B6.A0RS.01A	Primary	4.53607	4.63593	3.48844	3.66039	6.61704	0.540424	4.4706	2.26321	7.70957	1.02361	7.84762	4.92756	3.70772	2.98256	2.88372	2.9066	2.2278	8.81992	0.145221	0	6.74259	6.9098	6.5308	5.09863	5.13096	0.679334
TCGA.B6.A0RT.01A	Primary	4.2927	5.01406	3.89709	4.15553	6.33246	0.655901	4.47305	3.50275	7.33812	0.873892	8.18194	4.97351	4.23252	2.7929	3.94933	4.08731	3.28284	8.88734	0.0289934	0.105276	3.88887	6.8457	7.19087	5.59898	6.23495	1.51541
TCGA.B6.A0RU.01A	Primary	4.54504	4.75498	3.64044	4.11592	6.09408	0.501821	4.25403	3.77688	8.21361	3.69008	8.84642	4.59967	6.706	3.81489	3.73379	3.84663	2.638	8.39782	0.516822	0	5.34008	6.92868	6.59119	4.629	5.39096	2.24205
TCGA.B6.A0RV.01A	Primary	4.70231	5.14727	3.83294	3.89251	6.42936	0.491186	4.52786	3.67134	5.63526	0.320658	7.87641	2.68491	4.1508	3.35517	3.0427	3.98208	2.56755	7.84153	0.211012	0.0210533	5.69381	5.79578	7.66897	4.21371	4.11096	1.99302
TCGA.B6.A0WS.01A	Primary	5.55291	5.28108	3.4393	4.34785	6.60063	0.663663	5.5485	5.23339	8.68618	1.10969	8.30442	3.75625	4.6922	3.41961	3.69564	4.26206	2.74887	10.06	0.0359054	0	4.62347	5.93577	8.095	5.05358	1.01949	1.60663
TCGA.B6.A0WT.01A	Primary	5.61565	5.08334	4.07151	4.85978	6.22159	0.983386	5.53658	4.27833	9.36983	3.69815	8.67932	3.6066	5.1007	4.86128	3.26846	4.61176	2.64768	11.2519	0.139077	0.0336521	4.49078	4.47134	8.08336	4.49349	2.23741	2.50426
TCGA.B6.A0WV.01A	Primary	5.94554	4.95882	4.23272	5.15535	7.11454	0.491904	6.07194	5.34976	9.71927	1.52687	7.22363	3.69069	3.90217	2.22382	2.34534	3.1964	1.68356	10.0063	0.109561	0.0263043	3.43937	5.49271	8.62395	2.71081	1.77319	0.954122
TCGA.B6.A0WW.01A	Primary	5.14097	5.19438	2.92913	4.23848	6.92989	0.203264	5.49448	4.27694	8.8264	1.88963	8.13707	3.30552	4.16295	3.19829	2.10986	3.36519	1.97096	10.17	2.73972	0.026021	2.95304	4.43045	5.9636	3.84874	2.51025	1.23413
TCGA.B6.A0WX.01A	Primary	4.41737	4.88766	3.44065	3.84148	5.64714	1.20232	4.59245	4.65763	7.61258	2.22851	9.8121	3.72108	5.20393	3.94171	5.05932	3.96642	2.40724	9.8759	0.0662614	0	2.69261	5.43814	6.01766	5.53142	6.93609	1.51864
TCGA.B6.A0WY.01A	Primary	5.26475	4.58644	3.57257	4.62802	7.21893	0.531369	6.04175	3.42264	9.22628	1.8722	8.43845	3.37221	5.9222	4.84559	3.43237	4.17025	2.104	9.00035	0.0695647	0	3.86037	6.50594	7.16016	4.16827	3.67916	1.53879
TCGA.B6.A0WZ.01A	Primary	4.37324	4.36498	3.50674	4.38134	5.72658	0.409038	4.85043	2.23266	7.80361	0.442545	9.06234	3.44023	3.84406	2.8828	2.44581	2.8608	1.26867	9.14008	0	0	3.49264	3.05405	8.26151	2.75542	0.998557	1.18682
TCGA.B6.A0X0.01A	Primary	5.528	4.5372	3.72143	3.8764	6.39662	0.725523	5.56663	4.21505	7.64891	1.56467	6.63999	3.06039	3.74414	1.48507	1.63626	2.23628	1.0087	8.39521	0	0.0306892	6.40676	7.86431	7.71344	1.90092	6.1011	0.980025
TCGA.B6.A0X1.01A	Primary	5.26294	5.27596	3.78411	4.18401	9.88224	0.602647	4.74334	4.18043	7.85335	3.3514	6.7329	4.75704	3.0103	4.61632	2.73405	3.18517	1.92528	8.40293	0.181675	0.115566	4.30856	7.01449	8.79626	3.83777	1.78952	0.733007
TCGA.B6.A0X4.01A	Primary	5.16186	4.35213	3.59739	4.41048	6.83043	0.929033	5.07354	4.20054	8.36292	2.32723	6.54062	1.69653	2.88573	0.835924	0.505281	1.66152	0.903501	8.62106	0.159629	0.026021	2.8495	6.56605	9.4326	1.18682	0.890719	0.641269
TCGA.B6.A0X5.01A	Primary	4.37162	4.70809	3.49045	4.1175	5.88688	0.865444	4.40115	4.67732	8.79544	4.95574	7.039	3.86229	3.40319	2.19324	1.37145	2.28253	1.31754	8.57855	3.16152	0	5.54383	4.01321	7.32584	4.16277	0	0.330673
TCGA.B6.A0X7.01A	Primary	5.03696	4.69419	3.58896	4.27507	5.98751	0.301705	5.03312	3.29968	4.62057	0.821057	8.91517	3.1568	5.08035	4.08924	4.68404	4.57977	2.44895	9.45666	0.371392	0.0594937	4.40703	5.47406	8.63596	5.26197	4.61284	2.38477
TCGA.B6.A1KF.01A	Primary	3.62292	4.80471	3.07017	3.77986	4.90925	0.409255	4.48417	4.42834	9.01139	1.23805	8.79428	3.72015	6.11919	2.2337	2.08206	2.53429	1.39879	8.63486	0.0794293	0.0560285	1.99657	7.16745	6.71786	2.91368	6.07226	1.84382
TCGA.B6.A1KI.01A	Primary	5.23465	4.33883	3.24926	4.14522	7.25681	0.453122	4.76348	3.60007	8.41053	0.544782	8.08519	3.72449	4.75719	2.59099	2.35067	5.01452	2.62408	9.296	0.138945	0.0113525	5.79127	3.27129	6.92996	3.70892	3.38837	2.96815
TCGA.B6.A1KN.01A	Primary	5.02684	4.66259	4.39828	4.66432	6.57018	0.258459	5.37274	3.45085	9.47552	2.04984	7.801	4.47232	4.71684	2.61998	2.39813	4.03713	2.49633	10.0585	0.120485	0.0713508	5.55191	5.09974	5.83362	4.4445	6.23399	1.50828
TCGA.B6.A2IU.01A	Primary	5.27076	3.85887	3.75974	4.19401	6.88398	0.478713	5.26735	4.77276	4.65991	0.392977	7.48619	2.15455	2.91688	2.4889	2.14512	3.31253	1.59412	8.17912	0	0	6.29917	6.18912	8.39841	4.17604	2.2914	2.45941
TCGA.B6.A3ZX.01A	Primary	4.18568	4.28702	3.04951	3.9299	6.5367	0.820322	5.08495	3.70829	6.20609	1.7583	8.07719	3.21406	5.63135	2.65278	1.85551	3.35586	2.98546	6.65938	1.40098	0.0137838	4.87524	7.11691	8.89519	3.76639	6.37065	2.44416
TCGA.B6.A400.01A	Primary	4.17482	4.40004	3.37916	4.27696	6.23765	0.758303	5.38995	4.00203	7.2503	2.79296	9.28311	4.53892	6.07445	4.77054	4.90611	3.02153	2.47781	9.58872	0.60065	0.0545012	5.18677	7.45977	6.64831	3.99173	4.96727	1.14626
TCGA.B6.A401.01A	Primary	5.26545	3.83359	3.46072	3.83447	6.48636	1.14516	6.06445	4.54597	8.58296	1.07998	8.39434	3.94963	3.8272	4.21718	4.25989	3.39467	2.31258	10.6159	1.84531	0.0415234	4.38628	5.9836	7.2459	3.65517	5.52347	0.669752
TCGA.B6.A402.01A	Primary	4.57315	5.0031	2.55139	3.05396	6.00659	0.585828	4.1481	2.98878	7.272	0.644318	8.67754	4.24245	3.18721	2.14587	1.3446	2.24899	1.7169	8.28671	0.0308304	0.0287106	1.8984	7.42104	5.46874	1.46404	7.62632	0.255561
TCGA.B6.A408.01A	Primary	4.71992	4.06568	3.6579	4.14376	7.68014	1.05381	4.95053	3.73192	7.13419	1.42347	8.26067	3.5324	3.42043	5.05991	3.48427	3.49819	2.09187	9.62759	0.242938	0.0136409	3.82628	4.4476	7.7544	4.29982	2.96049	2.54698
TCGA.B6.A409.01A	Primary	3.46907	5.34448	2.54942	3.53181	5.83829	0.408277	4.17708	2.26646	7.658	0.613249	8.61425	4.58465	4.62528	2.61655	2.59872	2.07039	1.35502	7.59165	0	0.0211954	3.89488	6.39792	5.18403	2.3665	6.67026	0.874207
TCGA.B6.A40B.01A	Primary	4.91412	4.46375	3.58708	4.44794	6.62796	0.610983	5.58116	2.89683	4.14674	2.05182	8.46822	4.9409	4.15429	3.97573	4.89261	3.39591	2.02052	10.009	1.76371	0.0932897	5.72137	7.78569	6.59526	3.38601	2.44236	0.883386
TCGA.B6.A40C.01A	Primary	4.61013	3.65102	3.06919	3.77868	6.27077	1.00892	5.81413	4.46212	5.9841	1.28865	8.15931	3.28339	4.02906	3.78183	3.34776	3.68846	2.32544	9.9468	0.0915306	0	2.76273	6.01041	7.81813	3.46665	2.53209	1.20633
TCGA.BH.A0AU.01A	Primary	6.16295	4.65782	3.95354	4.18771	7.58389	0.116232	5.89701	4.53081	8.51451	1.90119	7.94734	3.81245	4.6299	3.76288	3.18534	4.76575	2.75525	11.2776	5.02908	0.021764	3.43078	5.81415	6.83037	4.9734	1.22546	1.18295
TCGA.BH.A0AV.01A	Primary	4.57497	5.74604	4.25731	4.48475	5.7331	0.129085	4.48905	3.77504	7.42171	2.53416	10.2459	4.72688	5.92092	5.24174	4.16947	4.56767	3.558	12.0865	0.0681893	0	6.39852	6.25391	7.45561	2.86346	7.95768	0.842295
TCGA.BH.A0AW.01A	Primary	3.52872	4.57373	3.63761	3.68818	6.07296	0.685267	4.49829	2.49347	8.32562	2.39276	8.25487	3.16013	4.02028	3.34895	2.26541	3.54694	2.75215	9.52706	3.32586	0	3.60245	3.77713	6.57374	6.01143	3.70822	1.50762
TCGA.BH.A0AY.01A	Primary	4.01952	4.42661	3.45046	3.75771	6.15282	0.415651	4.22251	2.81678	6.70138	1.0664	8.99792	3.22373	4.30231	4.64877	2.74891	4.18157	2.5603	10.395	0.23008	0	4.95096	5.3274	5.70225	5.21145	2.02836	1.54057
TCGA.BH.A0AZ.01A	Primary	5.0244	4.42669	3.76295	4.60348	6.77317	0.253989	4.95249	3.79945	7.95298	2.38585	9.32446	4.76839	6.36378	4.52129	4.27234	5.48501	3.26224	11.9558	0.083792	0.0199154	4.89701	4.75236	6.74023	5.60609	2.63159	2.53931
TCGA.BH.A0B0.01A	Primary	4.63448	4.0658	3.85141	4.30132	6.51235	0.0943712	4.01719	2.87381	7.46281	1.51979	9.54417	4.17788	5.48822	3.86218	4.37598	4.11806	2.99453	10.835	0.505993	0	6.08069	4.20589	6.68564	4.73307	1.66721	1.95345
TCGA.BH.A0B1.01A	Primary	5.48516	4.66461	3.71263	4.48722	7.42241	0.383165	4.64384	3.62543	8.58318	1.0536	8.21238	3.21974	4.6884	3.95091	3.2698	4.45223	2.73283	9.6468	3.45635	0	4.80156	5.77856	6.38239	6.0068	7.10827	2.58294
TCGA.BH.A0B2.01A	Primary	5.17687	4.87746	3.99468	4.18645	7.20669	0.537048	4.94392	4.77055	4.2135	1.72155	8.59477	3.30765	5.44305	4.5115	4.29238	4.81503	3.29694	10.5582	0	0	4.76597	7.02073	6.98465	5.93495	5.80436	3.33574
TCGA.BH.A0B3.01A	Primary	4.28323	4.89141	3.14628	3.64697	6.15335	0.282736	4.99081	3.74719	7.05076	1.98503	9.16079	4.89409	4.30113	3.47234	2.67701	2.92905	2.01396	11.5039	1.56296	0.0140696	4.09135	5.59707	7.25155	3.94203	6.38018	0.900722
TCGA.BH.A0B4.01A	Primary	5.39252	3.88116	3.06335	3.43332	6.53361	0.469261	4.97086	2.62492	7.47494	1.84105	8.04151	3.69767	4.59331	3.36541	2.67701	4.15789	2.27298	10.1304	2.71666	0	3.79026	5.69626	5.90929	4.4427	1.51359	2.12499
TCGA.BH.A0B5.01A	Primary	5.67673	4.49176	4.29368	5.00919	6.47774	0.528771	5.86754	3.81468	7.47703	1.46963	8.47783	3.19344	4.664	3.80858	3.22013	5.31599	2.94411	10.571	1.79256	0.0190614	5.47632	6.09117	6.49004	5.2757	5.59591	1.64159
TCGA.BH.A0B6.01A	Primary	4.53066	4.75229	4.01322	3.63165	7.00165	0.0861044	5.01619	3.17113	8.76244	1.1797	8.13416	2.4513	4.08442	4.11887	3.13762	3.37446	2.76449	8.33121	3.90654	0	4.57527	3.95926	6.48017	5.35503	0.870818	2.69203
TCGA.BH.A0B7.01A	Primary	4.42597	4.73363	3.78815	4.16127	6.81975	1.01164	5.63231	3.27624	8.98212	4.43864	8.50442	3.95261	4.89836	4.03598	3.75885	4.7395	3.28653	10.7553	0.162983	0.0159257	5.45573	6.01187	8.23391	6.07664	6.6059	2.29707
TCGA.BH.A0B8.01A	Primary	5.62158	4.11708	3.03143	3.90522	6.54806	0.680234	5.17954	5.47954	8.01692	1.11929	7.3361	3.53037	3.94015	2.19147	1.93716	3.50797	2.31707	9.91491	2.57792	0	4.64204	7.28977	8.39605	5.44441	0.0692897	2.88466
TCGA.BH.A0B9.01A	Primary	3.92774	5.25578	3.02034	3.60412	6.75617	0.960141	4.84771	2.13106	6.62643	1.04033	7.53642	3.63811	2.32363	1.88526	1.22435	2.09123	1.56008	7.1664	0.18612	0.676899	2.55063	7.90251	5.58241	2.99193	8.1683	0.729966
TCGA.BH.A0BA.01A	Primary	4.83163	4.65521	3.75338	4.70016	6.50652	0.326882	5.71502	3.32395	8.77231	0.56267	7.91349	2.31194	4.86076	3.12155	3.10993	4.48208	2.95712	8.53908	0.103128	0.0962619	7.24688	5.20606	6.39007	5.44594	3.34106	2.04352
TCGA.BH.A0BC.01A	Primary	4.48684	4.52826	4.13249	4.22048	6.66761	0.455334	4.82248	2.95317	8.23613	1.12889	8.60417	4.31438	4.75942	3.18669	2.28499	4.37355	2.8055	9.60985	0.388245	0.0676387	4.16784	5.05099	7.57973	5.05202	3.11023	2.89774
TCGA.BH.A0BD.01A	Primary	4.98232	4.07791	3.9609	4.18954	7.76598	0.273576	5.27858	4.14903	8.5429	0.962882	8.1229	3.72445	4.7492	3.05551	2.41351	4.14542	2.98627	9.75515	0.0330882	0.046002	4.40251	5.83595	7.89065	4.9016	3.67706	1.66494
TCGA.BH.A0BF.01A	Primary	4.50833	5.4763	3.76738	4.13644	5.76593	0.341189	4.39958	3.29497	6.94576	1.43194	8.56457	3.26544	5.37164	3.77759	3.3838	4.61326	3.28595	11.981	0.377735	0.0153548	4.29546	6.35645	7.69141	5.85395	5.37347	1.91338
TCGA.BH.A0BG.01A	Primary	4.79149	5.46442	3.12138	3.94275	6.56269	0.659377	4.43259	3.95874	7.92314	1.18218	10.1161	3.44029	4.96975	3.05443	2.39545	2.96601	2.24881	8.75828	0	0.0272956	4.96979	7.56444	7.41953	2.98067	6.34614	0.897008
TCGA.BH.A0BJ.01A	Primary	5.06348	4.4916	3.81808	4.45888	6.87242	0.765959	5.18278	4.48431	9.16277	1.26376	8.50029	3.4724	5.1245	3.55385	3.08035	4.71364	2.90849	10.2367	0.113167	0.0360461	3.57705	5.01228	8.74751	4.98644	3.61393	2.11433
TCGA.BH.A0BL.01A	Primary	4.69291	5.17355	3.98753	4.2459	5.97733	0.734309	5.0692	3.98948	8.33931	2.4156	9.31445	4.53528	5.69738	4.08605	4.05068	4.77214	3.89322	11.2504	0.0319597	0.334568	4.18967	5.8691	6.93001	5.02576	7.39072	1.65095
TCGA.BH.A0BM.01A	Primary	3.93524	3.7546	2.79496	3.82669	5.65253	0.258217	3.79682	2.36799	7.52845	0.746141	8.80702	3.26499	4.77059	3.67767	3.36882	3.7693	2.3705	8.41098	0.165815	0.0404015	6.02411	5.2406	5.89622	5.97348	3.91285	2.89348
TCGA.BH.A0BO.01A	Primary	5.49399	4.39524	3.69897	4.19163	6.83906	0.480886	4.94441	3.68524	8.02743	0.953675	9.01306	6.28682	5.95629	5.01242	5.33409	5.2048	3.73926	9.41456	0.0364682	0.0340748	7.09999	8.43336	8.17927	6.40798	3.12153	2.25287
TCGA.BH.A0BP.01A	Primary	4.23888	4.81001	3.81463	4.12738	6.62814	0.521151	5.637	3.04327	8.20097	1.50574	8.83165	5.38296	4.35089	4.08969	4.20135	4.77559	3.03645	10.322	2.39457	0	5.01431	5.83903	5.97718	4.61617	2.76439	1.48713
TCGA.BH.A0BQ.01A	Primary	5.18966	4.01747	3.94077	3.95882	6.64939	0.4609	5.18347	3.21375	7.36334	2.41816	8.8225	3.60874	5.4595	4.73448	3.63682	4.50627	2.56003	10.8027	0.0908534	0.0430645	5.70865	6.57675	7.53847	4.19583	5.40516	2.4937
TCGA.BH.A0BR.01A	Primary	5.27378	4.51824	3.49685	4.39429	6.96901	0.446786	5.90476	3.73116	9.48306	4.66648	9.00902	5.27788	5.55454	4.51528	3.47849	4.89107	3.36285	11.6362	3.0583	0	4.31065	4.42135	7.20416	4.89258	2.44702	1.39468
TCGA.BH.A0BS.01A	Primary	5.59516	5.08458	4.24266	4.63292	6.19479	0.177982	4.95074	4.64145	9.17228	0.822363	7.17688	3.37148	3.11573	1.726	0.918844	3.36811	1.78325	8.75886	0.440208	0.0170667	4.59581	4.0162	8.33658	3.49558	3.65025	1.62288
TCGA.BH.A0BT.01A	Primary	4.57463	4.09614	3.59852	3.26318	6.05251	0.706553	4.4035	3.00475	7.3768	1.17108	7.86618	2.69488	3.77848	3.05665	3.43307	3.1692	1.53715	8.99879	0	0.0464212	2.87751	5.05082	5.4503	3.63838	5.32093	1.73405
TCGA.BH.A0BV.01A	Primary	5.75655	4.88669	3.883	4.29933	6.47783	0.504264	5.26627	4.65456	9.06764	1.29942	8.16706	3.62765	4.80305	3.18609	2.12932	4.50883	3.04796	10.6315	4.19475	0.0391384	5.62687	5.65148	5.80464	4.94926	0.907506	2.28732
TCGA.BH.A0BW.01A	Primary	5.39338	4.81117	3.69896	4.03812	6.61063	0.159758	4.84497	4.48971	9.97508	1.85168	8.41464	4.04069	3.95512	3.66788	2.3202	4.17309	2.89441	10.1825	0.0430645	0.0201999	4.85474	4.57781	7.972	4.10657	8.19324	0.613815
TCGA.BH.A0BZ.01A	Primary	4.98561	3.78593	3.7358	4.22595	7.14908	0.288536	5.05478	3.07553	8.44422	2.30387	8.71257	3.89123	4.98294	3.59188	2.69147	4.29922	2.92486	11.1406	2.73859	0.0285692	4.21638	4.53469	6.1958	5.30228	0.956949	1.2673
TCGA.BH.A0C0.01A	Primary	5.07921	5.55197	4.25381	3.65018	6.25553	0.345396	4.57442	2.58046	7.15588	0.737773	7.8632	4.02675	3.05434	1.78823	1.68643	3.31739	3.01637	9.97649	2.75754	0.0398403	4.22538	6.3021	7.96264	6.2478	5.61361	1.06357
TCGA.BH.A0C3.01A	Primary	5.66201	4.23118	3.52564	4.40461	7.5719	0.247198	5.38351	5.33358	7.76105	0.945608	8.96059	2.75986	5.42783	5.12899	4.31341	5.5525	4.14196	9.83647	0.712464	0.130536	4.98383	5.81889	5.9611	6.47633	1.56823	2.55925
TCGA.BH.A0DD.01A	Primary	4.93177	5.38241	3.38015	4.46849	6.48724	0.305562	5.99076	5.44153	9.43867	1.31742	7.22338	3.6035	3.66531	3.624	2.59624	4.17884	2.05061	10.9399	2.56448	0.0603241	3.74845	6.46624	7.32665	3.19886	0.154583	1.36424
TCGA.BH.A0DE.01A	Primary	5.53446	3.9676	3.26556	4.38081	6.49542	0.271904	4.76773	3.4319	7.87314	1.69095	8.90197	4.6975	4.29023	3.12067	2.69446	4.40443	3.22441	9.68245	0.476226	0.030548	5.04668	6.21869	6.84454	4.89696	3.0878	2.06261
TCGA.BH.A0DG.01A	Primary	4.84224	4.51499	3.64397	4.35178	6.33104	0.641454	5.57637	4.07647	9.29964	1.94696	8.79938	3.83328	5.22311	3.43908	3.20459	4.53225	3.01259	11.1961	4.13128	0	5.75147	5.27186	5.95503	5.04107	3.57005	1.91785
TCGA.BH.A0DH.01A	Primary	5.17185	3.66788	3.47709	3.43075	6.71979	0.257493	4.57577	3.67855	8.02557	0.438612	9.17541	2.22435	2.99776	1.89798	1.69755	3.17825	1.74614	8.90893	0.0908534	0	3.88464	2.93372	5.81441	3.00669	1.2107	0.853437
TCGA.BH.A0DI.01A	Primary	4.92748	4.80936	3.65941	4.37626	7.41681	0.363676	5.26401	3.354	9.05598	3.91262	9.29036	3.5538	5.50353	5.0459	4.39836	5.02014	3.29141	11.6378	2.62035	0.0186342	5.23338	5.67878	7.32907	6.02907	2.9046	2.62747
TCGA.BH.A0DK.01A	Primary	4.26225	4.02987	3.27428	3.49788	6.54412	0.255319	5.39946	2.59369	8.1651	1.16665	8.09101	3.38289	5.00456	3.09864	2.88378	4.27917	3.03203	9.77167	2.41086	0.0426443	5.56332	6.10866	6.06599	5.19856	2.31197	2.05977
TCGA.BH.A0DL.01A	Primary	4.50865	4.23775	3.4813	3.70885	5.90157	0.610417	5.63235	2.44039	7.80632	0.681134	7.41766	3.08707	4.9718	2.46684	2.22429	2.32227	2.50673	9.11078	0.135141	0.0326651	6.73745	6.03341	8.08965	4.5071	7.32724	0.555424
TCGA.BH.A0DP.01A	Primary	5.19932	4.58125	3.86169	4.43387	7.36543	0.215616	4.99219	3.8026	6.88771	1.05082	8.67749	3.17361	4.90308	3.58769	3.40469	4.39881	2.74147	10.1011	2.35927	0	5.68569	6.45834	7.81659	5.35657	4.75083	2.40444
TCGA.BH.A0DQ.01A	Primary	4.92371	4.68343	3.37826	4.17434	6.4448	0.490159	5.37907	3.4221	8.84537	2.24489	9.36812	3.72154	5.3447	4.0341	3.33851	5.33355	3.07325	11.0117	0.143655	0.0347792	4.85997	4.42089	6.33574	5.06194	1.99971	1.99367
TCGA.BH.A0DS.01A	Primary	4.39837	4.0757	3.54024	3.87846	7.00213	0.545771	4.3384	3.50456	6.43442	0.905659	8.91426	3.63939	4.08025	4.18561	2.51874	3.63392	2.57925	9.77007	0	0.0170667	4.35936	4.03463	6.77548	4.54996	5.42879	1.71194
TCGA.BH.A0DT.01A	Primary	5.43844	5.11008	3.88065	4.45725	6.26335	0.724126	5.19456	4.52413	7.59972	1.99317	8.35262	2.94739	5.31172	3.43	3.22743	4.51996	2.91428	10.2901	0	0.0199154	5.41054	6.84651	8.56212	4.93342	5.2334	2.75901
TCGA.BH.A0DV.01A	Primary	4.8959	4.77066	3.89552	3.83962	6.56228	0.143655	4.79238	3.51598	7.75566	1.61814	9.9855	4.58466	5.29728	4.63669	4.44533	5.55923	3.647	11.1133	0.533165	0.0136409	7.20961	6.61486	6.89419	6.63487	3.6088	3.53583
TCGA.BH.A0DX.01A	Primary	4.3571	4.53923	4.32718	4.56597	6.60641	0.429107	4.43251	3.57692	9.85483	1.82134	9.56009	4.93646	5.33762	4.38796	3.70759	4.50505	3.232	10.9543	0.39835	0	5.65855	5.53846	7.30105	5.85651	0.937043	3.08405
TCGA.BH.A0DZ.01A	Primary	4.30448	6.17319	3.43059	4.6367	6.93976	0.634036	5.34404	3.34366	8.0746	6.63425	8.89936	2.72349	5.07968	4.38884	3.40294	4.25871	2.42798	11.5061	4.05703	0	4.30604	5.4752	7.36875	4.90249	1.79606	1.48641
TCGA.BH.A0E0.01A	Primary	3.13626	4.41512	2.72439	3.28741	5.93778	0.571628	5.14937	3.07063	7.74492	0.277985	6.51815	2.94836	2.17431	1.81603	0.894449	1.84044	1.2529	6.55072	0	0	3.1968	5.19529	5.36121	3.60596	3.70543	1.03914
TCGA.BH.A0E1.01A	Primary	5.24535	4.50665	3.5754	3.7256	6.99988	0.409907	5.10379	4.43279	7.64493	0.525969	8.10257	3.28288	4.68792	2.94615	3.5869	3.73387	2.17798	9.07874	0	0	6.12819	5.99662	7.68301	3.21774	2.75926	2.54414
TCGA.BH.A0E2.01A	Primary	4.55037	5.1031	3.79167	4.89203	6.84238	0.249749	5.0614	3.72285	8.95195	2.50873	8.7679	3.69348	4.90985	4.15397	3.03923	4.36336	2.75431	9.98031	2.76199	0.038998	4.78774	6.51403	6.91477	5.0609	1.82032	1.80781
TCGA.BH.A0E6.01A	Primary	3.29221	3.88156	2.88922	3.22409	4.89065	0.790939	3.76373	2.23438	6.52885	0.483777	9.07908	4.37102	3.02685	2.99847	3.09104	2.01685	1.30638	6.68963	0.0535284	0.244887	2.12823	5.04311	5.96263	4.61239	5.81745	0.609377
TCGA.BH.A0E7.01A	Primary	5.66125	5.1625	3.93441	4.25067	6.74847	1.05395	4.71277	4.73953	9.12773	1.4321	7.64389	2.67426	4.37603	2.31182	1.12935	3.77443	2.4143	10.0364	0	0.0159257	3.02251	3.20449	7.87099	3.00227	5.82323	1.58612
TCGA.BH.A0EA.01A	Primary	5.49508	4.5676	3.79122	4.0007	6.43595	0	5.56849	4.4885	7.19582	2.27551	9.32936	3.7283	4.98024	4.17087	3.69012	4.26451	3.00177	9.58001	0.148609	0	5.74913	6.22141	7.7931	5.69552	4.7389	3.47904
TCGA.BH.A0EB.01A	Primary	5.22308	4.76119	4.09818	4.29248	7.25546	0.510962	4.09566	3.26617	8.63793	1.58636	8.53751	3.24703	4.84199	3.03991	2.31124	4.53208	2.92454	10.394	0.0621217	0.0147838	4.89214	4.32137	6.52992	4.90599	1.99809	2.60212
TCGA.BH.A0EE.01A	Primary	3.26368	5.22522	3.54381	4.35067	6.65424	0.432425	3.93392	1.99273	7.29061	0.16877	6.66284	2.88239	1.87291	1.95639	1.59898	1.35157	1.11457	5.10684	7.70214	0.0226164	4.9629	3.48882	5.90777	7.70015	6.71794	0.615887
TCGA.BH.A0EI.01A	Primary	5.32671	4.12343	3.96095	4.59562	6.65839	0.157302	5.6119	3.81502	8.64392	3.15806	9.04057	4.2223	5.19921	4.62494	4.04913	5.18246	3.02744	12.0019	0.0836559	0.0199154	4.10984	4.45857	8.63303	5.1975	1.57986	1.86718
TCGA.BH.A0GY.01A	Primary	5.17555	4.9492	3.64986	3.97014	6.21205	0.160791	5.36434	3.08035	8.8523	1.64011	8.04273	5.88932	4.70829	3.477	2.73565	3.85692	2.84525	10.4945	3.68958	0.0203422	4.15637	6.37299	6.27917	5.2797	2.75862	1.73401
TCGA.BH.A0GZ.01A	Primary	4.13363	4.31307	3.22886	3.32468	5.98351	0.346872	4.64606	3.22518	8.40375	1.20395	8.46642	2.95988	4.54759	3.40417	2.41719	3.70227	2.03323	9.52754	2.08787	0.0140696	3.29137	3.32034	5.92874	4.7585	0.244765	2.18884
TCGA.BH.A0H0.01A	Primary	5.57846	4.05839	3.7025	4.43903	6.65318	0.55031	4.24602	3.69185	9.46377	0.122871	6.15736	2.01753	2.4457	1.43061	1.50447	3.51354	2.00032	6.35725	0.204015	0.0253123	5.47227	6.32486	8.74092	3.92184	0.173639	0.972325
TCGA.BH.A0H3.01A	Primary	5.59124	4.86753	3.97445	4.51227	6.32774	0.79859	4.80633	4.08236	7.80776	2.25193	8.92268	3.2475	5.97708	4.58997	3.19445	5.52801	3.76281	10.2087	0.0702519	0	5.11209	6.70059	7.86424	6.1637	6.50809	4.14416
TCGA.BH.A0H5.01A	Primary	5.27207	4.705	4.00298	4.07787	5.99356	0.636451	4.62619	2.97787	6.8932	0.391548	8.42271	1.76749	5.28951	3.62958	2.84491	3.77245	3.44431	8.70766	0.561693	0.0301242	5.19163	6.01123	7.72419	5.99085	3.10652	1.55149
TCGA.BH.A0H6.01A	Primary	5.02783	4.86704	3.59412	4.11131	6.36746	1.16053	5.12119	4.07099	8.29539	2.13619	8.71896	4.28935	5.12254	3.94907	3.21746	4.29908	2.70699	10.9055	0.0426443	0	4.97735	5.37794	7.75942	4.34578	5.72121	1.51369
TCGA.BH.A0H7.01A	Primary	5.36141	4.36099	3.50968	4.09988	7.21257	0.366476	5.37013	3.64135	9.20183	2.70808	8.63011	3.72743	5.59757	3.78313	3.16345	4.17961	2.1429	11.4633	0.316262	0.0136409	3.88189	4.88443	5.51693	4.04264	1.74532	1.74562
TCGA.BH.A0H9.01A	Primary	5.14821	4.9809	4.20964	5.0176	6.37997	0.659285	5.18405	3.66198	9.93538	0.824809	7.64129	4.0757	3.78348	2.4561	2.37571	3.70999	2.20611	9.97521	3.07998	0	3.90466	6.22379	5.89354	4.37152	4.13544	1.32118
TCGA.BH.A0HA.01A	Primary	4.44145	3.93195	3.20083	4.23675	5.81736	0.356482	4.60369	2.91433	9.13135	2.26742	9.02269	3.73851	5.68121	4.16533	3.27859	4.64833	2.64957	10.2477	0.0387171	0	3.53397	4.90053	5.99637	5.41812	0.762646	2.26144
TCGA.BH.A0HB.01A	Primary	4.09011	3.76569	3.22663	3.52242	6.4877	0.325156	4.60282	2.49927	8.94304	0.72561	8.10689	3.31185	4.06077	3.13404	2.61948	2.66398	1.77993	8.70815	3.00333	0	3.93628	5.15113	7.61483	5.61447	0.882213	0.927745
TCGA.BH.A0HF.01A	Primary	4.62795	4.73659	3.982	4.02913	6.68069	0.202888	5.03828	2.87963	8.96501	1.29296	9.11786	4.76676	5.31527	3.87979	3.54599	4.13861	2.90136	10.4588	4.62771	0.0196308	5.45427	5.27772	7.47718	7.22359	2.3249	3.05038
TCGA.BH.A0HI.01A	Primary	5.29103	4.65607	3.88827	3.51501	6.80899	0.680504	5.09097	3.73047	8.31712	1.70173	8.23179	3.6209	4.43609	3.51127	2.35735	4.45214	2.53194	10.0696	0.14274	0	5.94398	5.39572	6.91771	4.26952	1.83815	2.72951
TCGA.BH.A0HK.01A	Primary	4.75392	4.34251	2.9364	3.28679	5.82078	0.0824301	3.92892	2.58566	7.16171	0.214747	7.56011	3.03652	3.84646	2.40923	3.0969	4.09873	2.6908	7.85874	3.16599	0.0304067	5.76783	6.67929	7.96731	6.05025	0.28155	2.14156
TCGA.BH.A0HL.01A	Primary	5.37036	4.88731	3.69148	4.92383	7.37506	0.907967	5.7082	4.74651	9.40182	2.71088	6.76692	3.92906	3.12045	3.111	0.317651	2.8533	1.47669	9.32407	0.81492	0.0518593	3.90412	5.89836	4.59416	7.90557	0.0251706	1.40245
TCGA.BH.A0HN.01A	Primary	4.12048	3.60689	3.41139	3.39769	6.05188	0.657731	5.2177	3.84546	7.70597	0.355016	6.20572	1.61603	2.06243	1.82342	2.67548	1.7835	0.846714	6.76572	0.224287	0	2.90697	3.68836	6.66007	1.69238	0.105142	2.12324
TCGA.BH.A0HO.01A	Primary	5.54795	4.11068	3.91622	3.87588	7.46421	0.792272	4.74508	4.67205	6.94028	0.6291	7.34531	2.91068	4.06285	1.92934	1.32227	3.59907	2.83115	8.99805	0.0574156	0.0270125	4.79074	6.53786	7.57788	3.69375	0.431569	2.78052
TCGA.BH.A0HP.01A	Primary	4.54645	4.99058	3.57135	4.33931	6.69153	0.215244	4.93	3.02068	4.97704	0.561204	8.23828	2.19862	4.81709	4.07478	3.02974	4.43996	2.68715	8.73627	0.0874628	0	5.76423	5.48969	7.62908	5.53418	5.43591	2.76158
TCGA.BH.A0HQ.01A	Primary	5.34854	4.68122	3.6907	3.92356	6.67926	0.31371	5.03908	4.08633	8.07986	1.52487	8.01701	3.13485	4.63996	2.91207	2.48725	4.47464	2.55655	10.5016	0.044604	0.0210533	3.91519	4.96631	7.49134	4.45217	4.82541	2.26526
TCGA.BH.A0HU.01A	Primary	4.32841	4.82893	2.82875	4.27827	5.90128	0.597698	5.00232	2.91621	7.93619	1.25205	7.19956	2.62356	3.26225	2.39218	1.16408	2.87645	1.46059	8.53033	0.462262	0	3.58457	5.46372	6.71677	2.86257	4.92722	0.746227
TCGA.BH.A0HW.01A	Primary	6.33661	3.81607	2.97179	4.39934	6.92506	0.384271	5.38651	6.544	8.80871	0.802565	6.43397	2.51061	2.95682	6.12613	0.399007	2.91443	1.53137	8.2211	0.0903115	0.0568609	4.06286	6.3112	8.95097	2.22014	0.0514417	3.09857
TCGA.BH.A0HX.01A	Primary	5.13529	4.21104	4.01001	4.4562	7.29214	0.603787	5.50358	4.07053	8.94974	2.20261	8.85108	3.73076	4.50875	4.25802	2.17833	4.39537	2.74655	10.6045	3.5229	0.0192037	5.3033	7.45745	6.26063	5.50457	0.379732	1.8526
TCGA.BH.A0HY.01A	Primary	4.25773	4.22227	3.71748	3.91276	6.72382	0.309293	4.64783	2.71002	8.65102	2.10732	8.41151	3.31136	4.13904	3.62415	2.4494	3.63388	1.9364	10.3271	0.328147	0.0308304	4.69789	4.53206	5.40748	3.53294	1.34073	1.00705
TCGA.BH.A0RX.01A	Primary	3.72752	3.96172	2.58518	3.29574	5.09549	0.521453	3.77701	3.33163	7.79968	0.898711	8.89737	4.37131	4.87148	3.32451	3.41082	3.27813	2.58686	8.88768	0.0321008	0	2.69477	6.2802	6.49012	3.23801	4.89714	1.86334
TCGA.BH.A0W3.01A	Primary	5.99589	4.35144	4.17987	4.83566	7.05101	0.842617	5.89273	5.09582	8.5527	0.482022	6.5958	3.04647	3.03034	1.22854	1.46811	3.26843	1.93859	8.58538	0.692516	0	3.65308	4.24845	7.05203	3.31287	0.413702	0.969233
TCGA.BH.A0W4.01A	Primary	5.72138	5.23111	4.06622	4.42852	6.14271	0.728138	5.91867	4.07627	8.76132	2.22999	8.59968	2.89616	5.73907	4.48331	3.70558	4.67337	2.84511	10.8812	0.0381552	0	5.18652	6.73505	8.21537	3.53432	2.52253	1.67356
TCGA.BH.A0W5.01A	Primary	5.06569	4.6605	3.90871	4.47778	6.36092	0.639047	4.95217	3.85284	7.73387	1.3173	8.76402	3.35208	4.58242	3.64318	3.08712	4.54727	3.14178	10.2775	0.253868	0.0160684	4.98478	5.8705	7.62744	4.98117	4.72527	1.77201
TCGA.BH.A0W7.01A	Primary	4.01114	4.21837	3.78315	4.3372	6.1834	0.597984	4.35871	2.69232	7.80225	1.84479	8.77743	4.31939	5.1935	3.75616	3.4081	4.62619	2.64333	10.2958	1.80735	0	4.92814	4.99471	6.10219	5.06653	3.48599	1.25302
TCGA.BH.A0WA.01A	Primary	4.80818	5.44538	3.6632	3.72701	6.12774	0.51783	5.35814	3.22104	8.05654	2.21673	9.65723	4.16057	6.60337	4.19637	2.98408	3.36825	2.6311	10.2007	0.22367	0.0186342	5.04437	6.37911	7.913	3.01266	7.96209	1.82036
TCGA.BH.A18F.01A	Primary	4.73096	4.37882	3.74044	4.7256	6.71512	0.611078	5.24034	3.31717	4.81805	1.17255	8.57731	3.49302	4.86312	3.94364	3.84618	4.93419	3.2887	10.4256	0.91242	0	5.74027	6.17542	6.64509	6.05391	3.24335	1.97772
TCGA.BH.A18G.01A	Primary	2.57584	4.20574	2.86574	3.73686	5.70573	0.710261	3.20168	3.5306	6.95442	0.881273	10.8182	4.57669	4.75892	3.88922	2.21173	2.47654	1.67437	9.46151	0.0413832	0	3.20675	6.72171	7.47528	3.06642	7.82676	0.489543
TCGA.BH.A18H.01A	Primary	4.61937	4.35092	3.34924	4.47394	6.78815	0.289598	4.09831	2.77374	8.27	2.02952	8.0616	4.74306	3.34881	5.16581	2.4961	3.74355	2.88505	8.33371	0.574538	0	5.67033	5.91592	7.52807	4.29897	0.679063	1.3497
TCGA.BH.A18I.01A	Primary	5.07529	4.54392	3.80707	4.57416	6.80892	0.676267	4.98908	4.42089	7.588	3.00666	8.94945	4.26493	5.9125	4.23806	3.37334	5.2401	3.74704	11.3687	0.0301242	0.0281448	5.83535	5.69892	6.87559	5.60989	2.85527	2.36081
TCGA.BH.A18J.01A	Primary	4.47759	5.01471	3.4446	4.11105	6.22987	0.571046	5.67712	3.42068	8.17837	1.91319	8.45379	4.1	4.44677	4.40542	2.7447	3.86194	2.23291	11.2132	1.19937	0	5.17534	3.98681	5.72386	4.11303	3.37097	1.04054
TCGA.BH.A18K.01A	Primary	4.36441	4.43664	3.66142	4.5318	5.82102	0.62742	4.94754	3.37446	8.45763	2.33743	8.76537	4.18527	5.60754	4.07751	3.5092	4.38137	2.55277	10.4227	0.236584	0.0149265	4.72852	5.38826	5.32575	3.8415	5.15283	1.74274
TCGA.BH.A18L.01A	Primary	6.10721	4.34588	3.97576	4.68989	8.24275	0.466549	5.5746	3.70981	8.46272	0.255319	6.42599	4.30165	2.18447	5.10079	0.54587	3.35918	1.92782	6.88248	0.24184	0.0304067	3.38568	7.71549	5.05322	3.95305	0.569588	1.83082
TCGA.BH.A18M.01A	Primary	5.29803	4.97771	3.83328	4.65288	6.89194	0.815575	5.12634	4.32204	7.80938	1.88225	8.39694	3.64659	5.1755	4.2708	3.41139	5.13081	3.32374	11.2429	0.339822	0.0391384	4.43504	6.43053	7.71845	5.80887	5.35158	2.68102
TCGA.BH.A18N.01A	Primary	5.7937	4.71388	3.95243	4.77212	7.52119	1.01021	5.65013	4.81281	8.51964	1.2529	7.60843	2.93981	3.79048	2.55667	0.781066	3.79023	2.3039	9.17445	0	0.0373119	2.61209	5.25258	9.31486	2.67238	0.392537	2.0675
TCGA.BH.A18P.01A	Primary	5.73914	5.22669	4.09192	4.63068	6.83324	0.591679	5.62998	3.9928	5.70171	1.90203	8.51135	3.18949	4.79488	5.95642	2.03125	4.50587	2.71574	10.7629	3.99088	0.0219061	4.55115	2.99597	6.29833	4.08696	2.8193	1.45233
TCGA.BH.A18Q.01A	Primary	4.56924	5.37227	3.78267	4.42929	5.95287	0.275126	4.8242	4.07415	8.39824	1.15231	7.5835	3.24963	4.75424	2.19276	1.89519	3.14843	2.21388	8.148	0.0462815	0.021764	4.82913	7.60125	8.01509	4.73213	7.36541	1.53002
TCGA.BH.A18R.01A	Primary	4.58749	4.24422	4.13999	4.28924	6.3236	0.545277	5.6195	3.62958	9.61896	0.955759	7.31796	2.487	4.42183	4.41612	2.87125	3.82578	2.30106	9.2636	0.52667	0.0280033	4.42791	7.31358	6.37833	4.30474	3.07168	2.29137
TCGA.BH.A18S.01A	Primary	5.83216	3.79048	3.79798	4.4804	6.8927	0.267356	4.64253	4.49334	9.4271	0.574731	6.71694	2.45788	2.50795	1.87645	0.6291	2.86255	1.65228	7.895	0.063779	0.0594937	4.71331	5.27252	8.35552	4.20064	0.719841	2.72089
TCGA.BH.A18T.01A	Primary	4.05535	4.40703	4.29561	3.17615	6.65127	0.473008	5.67516	2.97624	8.11502	1.1157	7.52867	5.43352	3.84274	1.51919	1.2643	2.65501	1.95747	8.67953	0.0330882	0.046002	3.13101	7.76397	6.57979	3.20519	5.86539	0.929337
TCGA.BH.A18U.01A	Primary	4.97215	5.22487	4.34667	5.13652	7.16878	0.392427	4.17626	3.20278	8.01872	1.75108	7.84181	3.85291	4.06715	3.42518	2.14607	3.69256	2.48091	11.1651	2.28818	0	4.40265	5.75569	7.56051	4.2941	4.76615	1.16421
TCGA.BH.A18V.01A	Primary	4.99552	5.15357	3.94635	4.04934	7.18095	0.391328	3.50631	3.12801	9.29847	1.55778	8.08541	5.43015	4.1803	3.08907	2.40629	3.42995	3.28496	9.88911	0	0.0532504	4.5401	8.11818	7.71771	3.66706	8.41897	0.579566
TCGA.BH.A18V.06A	Metastatic	5.16277	4.36499	3.42277	3.76493	7.27971	0.54587	4.44929	3.39144	8.01987	0.960734	7.47824	4.20102	4.93088	2.36118	2.66814	3.2863	3.1563	10.3761	0	0.0126402	3.52307	6.3977	7.46448	4.97848	4.53374	1.22144
TCGA.BH.A1EN.01A	Primary	4.7341	4.31976	3.80547	4.75957	6.3857	0.732226	4.34297	3.3249	7.26542	1.07724	7.2164	2.51463	3.72622	2.17098	1.60606	3.45845	2.15594	9.19168	0.438825	0.0132121	6.3753	4.84999	8.56934	5.6319	1.79714	0.968349
TCGA.BH.A1EO.01A	Primary	5.22471	5.46806	3.98763	4.54957	6.79519	0.575119	4.62118	4.30217	8.9548	2.12244	9.48895	4.1148	5.92738	4.58682	4.34362	5.74279	4.17369	11.8516	0.067088	0	5.2151	5.1091	8.83564	5.60462	1.09586	2.85762
TCGA.BH.A1ES.01A	Primary	4.92082	5.07155	4.07654	4.88087	6.02662	0.862035	5.76318	4.01427	9.55549	6.64141	9.53062	3.38677	5.32006	4.18024	3.9899	4.53802	2.38275	11.2382	0	0.0467006	6.00145	5.31819	7.19254	3.48188	1.87263	2.01339
TCGA.BH.A1ES.06A	Metastatic	5.48783	4.27449	2.89216	4.71302	6.81243	0.52717	6.07226	3.47988	9.1634	2.39451	6.62737	4.92646	2.97675	3.58191	2.77886	2.80651	1.42626	7.7598	0.242084	0.213627	5.08124	6.02361	7.53011	5.2995	1.03309	1.27715
TCGA.BH.A1ET.01A	Primary	5.50899	5.05482	3.66471	4.7334	5.5667	0.942083	4.59225	4.33655	8.3542	0.664847	7.86384	3.37072	5.0643	3.00662	2.44856	5.01055	2.99056	9.84948	0.778629	0.032383	6.70393	4.03239	6.646	5.06082	2.34361	2.94238
TCGA.BH.A1EU.01A	Primary	5.21278	4.87239	4.46246	5.39802	6.11515	0.636358	4.87523	4.07251	7.66062	0.767824	9.18891	3.69813	5.4097	4.53636	3.69509	5.40651	4.46998	9.99729	0.136716	0.0220482	6.46131	5.7465	8.03199	6.71034	3.47931	3.03219
TCGA.BH.A1EV.01A	Primary	5.51046	6.29763	4.57004	3.94373	6.29303	0.310689	4.60439	2.86346	8.39962	1.79635	8.0631	3.70693	4.10832	3.72322	1.65531	4.3022	2.42229	11.2725	1.11969	0.0699771	4.3299	4.32874	5.52145	3.88472	6.76621	1.14235
TCGA.BH.A1EW.01A	Primary	5.56196	5.18187	3.81886	5.12308	7.3596	0.730836	5.0029	4.31649	8.61899	1.17709	7.93321	4.94236	3.77257	3.13893	4.57551	4.61455	3.5453	9.38413	0.413052	0	5.09586	6.35813	7.84124	5.19419	6.27179	1.6107
TCGA.BH.A1EX.01A	Primary	5.64755	5.00416	4.09614	4.14889	5.4849	0.512176	5.04539	4.30587	9.57199	4.60661	8.30549	2.9909	4.77721	3.23755	2.80405	4.61098	3.21065	10.9861	0.0237521	0.0110662	5.27318	3.75472	7.65038	5.89482	3.71383	0.957989
TCGA.BH.A1EY.01A	Primary	5.00243	5.26937	4.15062	5.48998	6.51173	0.901108	4.29786	3.49823	8.18128	1.41175	8.46912	3.99949	5.58648	4.11485	4.17113	4.50908	3.19003	10.3255	0.969012	0.0236102	4.85183	3.60799	6.9947	5.38999	1.93776	2.58328
TCGA.BH.A1F0.01A	Primary	5.52202	5.79361	3.56545	3.83959	6.11774	0.441802	3.83334	3.37735	6.64676	1.6133	9.29552	3.90491	4.36755	4.59816	3.7108	4.40235	3.99636	9.31716	0.128029	0.0439044	5.90877	6.4575	8.10908	6.1082	5.94518	2.38871
TCGA.BH.A1F2.01A	Primary	4.43626	5.1522	3.94106	4.69701	5.24599	0.692427	4.66412	4.33203	8.05225	1.64053	9.40643	4.97659	5.51225	4.37913	3.85295	5.09809	3.57294	11.3489	4.08805	0	6.5478	5.48273	5.96671	5.02036	1.37	1.81217
TCGA.BH.A1F5.01A	Primary	4.08634	4.54081	3.28727	4.75625	4.27673	0.592158	4.21391	4.52795	8.51068	1.14489	7.86418	2.37696	4.11663	2.67166	1.69461	4.1353	2.18986	9.14866	0	0	4.13622	5.0921	8.5772	3.16678	4.87891	2.33788
TCGA.BH.A1F6.01A	Primary	4.37858	5.31908	3.37104	3.72482	6.16236	0.349365	4.12901	3.1364	7.61911	1.62807	8.92337	3.8292	3.87414	3.42137	2.89842	2.85991	2.413	9.72198	0.0851527	0	5.08447	7.6605	7.65624	4.25734	7.82672	0.615134
TCGA.BH.A1F8.01A	Primary	5.47182	6.06609	3.60675	5.77041	6.52629	0.389567	4.84354	3.53187	9.38474	1.29643	7.75554	3.02733	4.61113	3.06502	4.30895	3.92859	2.21894	10.5368	0	0	2.95552	5.17494	8.66864	4.25549	0.448795	2.29405
TCGA.BH.A1FB.01A	Primary	5.52049	5.20349	4.06593	4.40136	6.16568	0.89964	5.10867	4.21407	7.95147	1.72626	8.81252	3.87147	5.17412	5.32245	3.75165	5.16968	3.8371	10.6516	0.0632268	0	5.89576	6.57092	8.30324	6.20373	5.33464	3.5174
TCGA.BH.A1FC.01A	Primary	3.90123	4.21133	2.91636	3.64863	5.31588	0.524966	4.55264	4.67959	6.45425	1.23732	7.65463	4.21201	3.23034	4.31488	2.7605	2.27852	1.78576	7.49951	0.836247	0	3.88505	8.66062	5.87547	4.07673	6.62779	0.413919
TCGA.BH.A1FD.01A	Primary	4.76538	4.18907	3.57748	4.06472	7.03463	0.536948	5.13222	3.13373	7.14181	1.13343	7.84348	3.20558	4.26903	3.17935	2.12108	3.91769	2.74923	10.4884	4.03281	0.0137838	5.57561	7.10844	5.87234	2.91135	1.87373	0.978122
TCGA.BH.A1FE.01A	Primary	5.3128	5.40888	3.80898	4.2211	4.98334	0.398898	5.11697	4.02383	8.62488	2.28857	8.71229	3.53612	5.23702	4.87246	4.57817	5.4426	3.85707	10.9617	1.3129	0.0543623	4.53622	6.61936	7.47776	5.71963	6.19004	2.97611
TCGA.BH.A1FE.06A	Metastatic	4.75815	4.55294	3.70388	4.22243	6.49294	1.24963	5.26335	4.0445	2.99924	5.98282	10.5794	4.86217	5.17296	4.21663	5.40167	4.74414	4.57731	9.93585	0.0701145	0.0654344	7.18268	7.70983	4.79741	7.49357	0.0592168	3.63795
TCGA.BH.A1FG.01A	Primary	5.25804	4.77238	3.17597	3.73871	6.67724	0.183963	4.22233	3.66643	8.39311	0.382833	7.15194	2.68235	3.20463	2.30463	1.34341	2.44665	1.43829	7.34982	0.0499095	0.0117819	2.5757	4.33154	8.76426	3.32377	1.15134	0.995882
TCGA.BH.A1FH.01A	Primary	4.79827	5.10297	3.58854	4.34885	7.07343	0.277985	5.56425	4.23965	8.23278	2.60703	8.9021	4.46499	6.50755	5.96873	4.77758	5.88832	4.34279	10.8421	0.130008	0.015783	5.67217	6.01848	7.53421	7.13285	3.53839	3.05773
TCGA.BH.A1FJ.01A	Primary	5.7222	4.51657	4.0129	4.60975	6.56516	0.572696	5.4551	4.59169	9.01138	1.13146	7.15075	3.05038	3.74681	2.02326	2.24847	3.6991	1.88096	9.13926	0.0666748	0.015783	7.24062	4.4747	8.43981	3.20853	0.252537	1.53017
TCGA.BH.A1FL.01A	Primary	5.82472	5.20167	4.24378	4.69487	6.5684	1.17836	5.73289	4.63861	4.07533	0.513188	7.7593	3.05275	3.95002	2.62698	2.68603	4.15407	2.41297	9.10797	0.162983	0.0473988	4.54375	7.42612	8.13201	4.30245	3.9248	2.48073
TCGA.BH.A1FM.01A	Primary	3.60475	5.36155	3.91364	4.91175	4.98095	0.301588	4.30817	3.15892	8.38415	2.8268	9.00314	3.12838	5.77997	3.78346	2.83758	5.03821	3.06445	11.4065	0	0.0133551	2.08678	4.43174	8.0445	3.28259	0.55218	2.08672
TCGA.BH.A1FN.01A	Primary	4.95196	6.03413	3.83313	4.82424	6.03543	0.558953	4.7287	4.50607	8.69538	2.01189	8.40819	5.26153	5.20235	3.45749	3.36952	3.91224	2.67061	10.9478	0.0521376	0.118493	4.61443	7.23874	7.55239	2.30252	7.0646	1.17146
TCGA.BH.A1FR.01A	Primary	5.55747	4.62914	3.57474	4.37687	6.44897	0.643949	5.46337	4.62282	8.84711	1.97486	7.25359	3.51201	3.99492	2.50391	1.84559	3.529	2.43582	8.26766	0.101381	0	3.76444	5.7426	8.72345	3.7751	1.30568	2.16813
TCGA.BH.A1FU.01A	Primary	4.24965	4.78678	3.61193	4.21303	7.35514	0.720716	4.76295	3.24237	8.67035	3.34873	8.50918	4.52726	5.23563	4.36355	3.60418	5.13187	3.50645	11.3072	0	0	4.81915	6.09367	7.29393	5.19205	8.17534	2.83786
TCGA.BH.A201.01A	Primary	5.04339	4.44289	3.71035	4.36454	6.63096	0.298776	4.80417	3.85684	8.44963	2.68109	8.76215	4.91928	5.10228	4.0355	4.48782	4.8127	3.12603	10.6183	0.342669	0.0297002	6.01194	6.32491	8.6284	4.49928	3.70739	1.70655
TCGA.BH.A202.01A	Primary	4.98237	5.15738	3.97371	4.95295	7.26933	0.473631	4.90054	2.90481	6.91587	2.01225	7.94292	2.92922	3.68539	3.72891	1.33743	3.97246	2.68616	12.2566	2.40972	0.0236102	3.61203	6.85111	7.78083	6.30188	8.03089	1.41343
TCGA.BH.A203.01A	Primary	4.75953	4.53765	3.9222	5.29732	6.92493	0.597317	5.3529	2.7684	8.2794	1.64353	8.21008	4.8255	4.05494	5.2124	2.74002	3.58445	2.69361	10.2788	0.572211	0	3.81765	5.4523	6.51787	4.16282	1.24135	0.777788
TCGA.BH.A204.01A	Primary	5.58488	5.36671	3.88962	5.06091	5.39967	0.637286	4.21164	5.21377	7.97829	1.53526	7.84616	3.58406	3.77448	2.18812	0.379177	4.32857	2.41616	10.3102	0.067501	0	2.98067	6.28347	6.50235	5.03357	0.7376	2.1148
TCGA.BH.A208.01A	Primary	4.16086	4.6381	3.21058	4.14026	5.43441	0.118758	3.84303	3.31333	7.17603	2.62195	9.52844	4.5597	6.1941	5.09935	3.99627	5.53619	3.49403	12.1131	0.717386	0.0147838	4.05481	4.30448	7.52259	7.00059	3.96901	2.36566
TCGA.BH.A209.01A	Primary	4.44989	5.07249	3.52877	3.65166	6.15393	0.580724	3.7479	3.76611	3.04131	0.41997	7.76637	2.62129	3.9922	3.26448	2.30993	3.42742	2.97631	9.98688	0.916018	0	2.77705	7.14505	7.16432	5.19606	6.03609	0.862273
TCGA.BH.A28O.01A	Primary	4.9127	4.5531	3.65954	4.21926	6.51952	0.647545	5.6733	3.83012	7.3432	1.02694	8.7378	3.10232	7.12132	4.53825	4.20921	4.72022	3.26677	8.58251	0.302056	0	6.6504	7.75618	6.83403	6.15307	5.23866	2.52271
TCGA.BH.A28Q.01A	Primary	5.4874	4.3314	4.0046	4.40943	6.80566	1.21593	5.48445	4.75604	3.4845	1.26622	7.57791	3.25662	4.64944	3.43807	3.31644	4.80924	2.85386	10.304	0.143785	0.0140696	5.34895	6.75028	7.05704	7.5981	3.66564	1.36715
TCGA.BH.A2L8.01A	Primary	5.57198	4.76788	4.17285	4.50064	6.61108	0.790939	5.2572	4.08838	6.54782	1.59541	8.49004	3.07786	4.64489	4.05559	3.6401	4.35442	2.82134	9.60456	1.68563	0.0172093	4.3849	6.35773	6.84308	5.86871	3.56838	1.63932
TCGA.BH.A42T.01A	Primary	5.79037	4.57826	3.0364	3.85484	7.50472	0.444667	6.127	3.60458	5.68613	0.519743	7.69615	4.21376	3.68046	3.227	4.1858	3.15908	1.85758	8.82072	0.111165	0	5.72442	7.39113	5.52653	4.51463	0.749663	0.931305
TCGA.BH.A42U.01A	Primary	4.31429	4.32534	3.37071	3.65241	6.4149	0.755571	4.94222	3.11018	6.87134	1.00418	9.34321	5.09908	4.42283	4.04768	4.6857	3.14307	2.03443	7.4893	0.525167	0	6.42153	7.68329	5.9595	5.84554	4.86285	2.4512
TCGA.BH.A42V.01A	Primary	4.5594	4.80681	3.53463	4.13228	6.56679	0.885965	5.60099	4.19422	7.83753	0.92873	8.58505	4.1439	5.30425	4.13501	4.26529	4.30031	2.82069	8.41046	0.3421	0.0274372	6.3458	7.02708	7.34643	6.19236	4.07762	1.91762
TCGA.BH.A5IZ.01A	Primary	4.01953	6.07516	2.96188	3.97589	6.22592	0.569394	4.77965	4.36552	7.81808	2.43296	8.75567	5.35145	3.40388	2.99684	1.95438	2.09292	1.80871	8.23713	0.300182	0.0571383	4.34599	7.0743	7.49951	3.203	7.15039	0.332622
TCGA.BH.A5J0.01A	Primary	3.89818	4.63723	4.47484	4.05884	6.7383	0.783415	4.78734	2.32717	7.5583	3.47301	9.39305	3.86579	4.27515	3.67281	3.82171	3.25505	2.1358	9.82812	0.356257	0	4.21349	4.5497	6.03072	4.93819	0.388245	0.531269
TCGA.BH.A6R8.01A	Primary	5.04165	4.65585	3.33395	4.52001	7.97568	0.801573	5.46714	4.35802	9.4451	0.379732	7.45353	2.89381	3.81384	2.87034	2.93425	2.27721	1.60279	8.4366	0.138028	0.0497702	3.22461	3.42978	7.49495	3.5008	0.345396	1.33279
TCGA.BH.A6R9.01A	Primary	4.47796	4.74853	3.81546	4.27302	6.56724	0.52316	4.54372	3.51987	4.05566	5.02024	10.1707	4.7738	7.43857	7.5021	6.68406	5.09477	4.62232	12.0097	0.421695	0.0174944	3.17116	5.76692	7.84011	4.09984	2.18441	1.51111
TCGA.BH.A8FY.01A	Primary	4.01657	3.71072	3.42539	4.7374	7.98917	0.656817	5.31271	3.83858	4.57163	0.18954	6.90822	2.40299	2.49288	0.751978	0.679784	2.5368	1.40577	5.78138	0.045443	0	5.50439	2.90086	7.5944	2.81289	0.938098	2.12324
TCGA.BH.A8FZ.01A	Primary	5.24948	4.11811	3.85242	3.75481	6.88927	0.684549	5.41914	3.84645	6.27721	0.856627	8.86111	5.35422	4.69678	3.53643	3.90908	4.34284	3.40878	9.67189	0.270589	0.0196308	6.32682	8.14668	7.4891	5.6168	4.64767	3.11303
TCGA.BH.A8G0.01A	Primary	5.35197	4.56637	4.0312	4.22706	6.50246	1.09613	5.32045	3.84129	5.85437	1.28244	9.28312	2.63413	5.92786	4.90423	3.51293	4.56455	3.54914	9.54728	0.267716	0.0226164	5.54457	6.62976	8.3255	5.97225	3.70417	2.22438
TCGA.BH.AB28.01A	Primary	5.85215	4.88913	4.25641	4.20777	6.7148	0.696261	5.87794	4.70593	7.64826	0.69635	7.75648	3.17698	4.54241	3.4513	3.37393	3.85479	2.712	9.49142	0.0897693	0.0425043	6.4634	7.34144	7.50926	5.29203	2.15069	1.4631
TCGA.C8.A12K.01A	Primary	4.01429	4.69519	3.63412	3.47783	6.35964	0.299831	4.43682	3.6811	8.15473	1.87645	8.43886	4.53607	3.59075	4.38936	2.0754	2.85937	2.54496	8.86673	0.285935	0.0133551	3.86423	6.86666	8.63408	4.961	6.94508	0.732399
TCGA.C8.A12L.01A	Primary	4.8795	5.21458	3.5226	3.61218	5.88276	0.428678	6.20672	3.52441	9.40716	2.5117	7.16464	4.25194	3.65337	3.13327	2.65741	2.76014	2.04817	11.31	0.432211	0.0532504	4.78458	6.04562	8.60307	3.58264	3.65485	0.882447
TCGA.C8.A12M.01A	Primary	5.22937	4.41792	4.29506	4.99369	6.7283	0.878215	4.75026	4.5603	9.08186	1.82985	7.37513	3.02933	3.59116	4.33062	0.549127	4.22254	2.28327	8.42282	0.156914	0	4.13098	6.9889	4.80093	4.15089	0.316262	2.0262
TCGA.C8.A12N.01A	Primary	4.88478	5.07435	3.5455	4.52081	6.38006	1.06881	5.18101	3.65865	7.39692	2.56905	8.69942	3.94342	5.25815	3.68162	4.22827	4.60227	2.53463	11.8794	0	0	3.16675	4.64868	8.30212	4.32884	2.28469	2.55974
TCGA.C8.A12O.01A	Primary	5.55597	4.63462	3.98551	4.27763	6.81812	0.440314	4.83553	3.78351	8.46418	3.02214	8.44819	4.31168	5.21236	3.75358	2.62793	4.96272	3.34869	11.7198	0.138552	0.0167816	5.00734	6.26622	7.88259	4.2902	6.02178	1.41803
TCGA.C8.A12P.01A	Primary	4.54353	4.39871	4.12136	3.901	6.82712	0.790772	5.78474	2.27325	8.44437	1.96088	7.89391	3.94656	4.877	3.3386	2.19478	3.92149	2.68446	10.783	1.29537	0	3.15874	5.72	6.88396	4.57856	2.85523	1.17639
TCGA.C8.A12Q.01A	Primary	4.77947	4.51142	4.22733	4.61629	7.0921	0.630965	6.58766	2.792	9.19113	1.912	8.00779	4.40745	4.65692	2.93157	2.3158	4.60461	3.13034	11.1748	0	0.073409	4.79055	4.47327	6.49407	4.97313	3.0101	1.56116
TCGA.C8.A12T.01A	Primary	4.37864	4.7506	3.9365	4.18911	6.71998	0.299362	5.4221	3.74167	9.29584	7.14625	9.15124	4.11755	5.61772	4.56539	3.09452	4.10288	2.72731	11.4024	0.0423642	0	4.1694	5.63493	7.68469	3.88822	0.671927	1.63905
TCGA.C8.A12U.01A	Primary	4.73021	4.75758	3.94797	4.79474	7.35358	0.846152	5.14362	3.60128	9.55782	1.05116	6.98068	4.37331	2.46383	3.16943	0.815821	2.15377	1.37651	7.30198	0.433173	0	3.02703	4.90866	4.65986	4.2758	0.101112	0.458907
TCGA.C8.A12V.01A	Primary	4.3454	4.61113	3.81816	3.47569	6.56687	0.646531	4.72843	2.50016	6.99523	1.02013	8.27615	3.58906	3.59848	2.11929	1.99411	3.36285	2.91248	9.07402	0.423847	0	3.83493	6.47341	8.26798	4.75379	5.14131	2.12737
TCGA.C8.A12W.01A	Primary	5.81304	4.46405	4.36161	4.01393	6.75631	0.434241	5.16715	3.9718	9.90481	2.10725	8.33167	3.64628	4.29185	3.2655	2.47573	4.51556	2.92298	11.6063	1.24117	0.0201999	3.94756	5.40792	6.2088	4.84937	1.00777	1.51702
TCGA.C8.A12X.01A	Primary	5.43364	3.84986	3.53766	4.17701	6.64047	0.516116	4.72199	4.46208	9.51459	1.2097	7.95677	4.14841	3.61079	2.70545	1.34449	2.6854	1.72452	8.34012	0.193078	0	3.23465	4.80674	6.99231	3.6368	0.419647	1.6007
TCGA.C8.A12Y.01A	Primary	4.38257	4.70959	3.37323	4.19897	7.24633	0.65361	5.31816	3.83494	7.64076	1.59039	8.43457	3.58069	4.96189	3.71079	3.32155	2.75478	1.44795	8.85474	2.71257	0	5.00369	5.10091	6.53002	3.67752	1.03956	0.46801
TCGA.C8.A12Z.01A	Primary	4.46062	4.90408	3.92939	5.69522	7.55395	0.359409	4.84331	2.30644	8.25177	3.30213	7.54257	4.26439	4.36001	2.75781	1.71273	3.53941	1.86588	10.6936	1.27041	0	2.54693	5.62229	6.13589	2.46592	4.40766	0.404576
TCGA.C8.A130.01A	Primary	5.14621	9.0705	2.85977	3.46197	5.17733	0.642378	5.2472	3.5631	7.26462	1.33211	8.06206	3.47056	4.31001	3.40628	2.06292	3.81227	2.22524	9.52692	0.246955	0.041243	2.92102	5.79957	5.80173	3.82326	3.68382	2.12052
TCGA.C8.A131.01A	Primary	3.79597	4.42026	3.34521	3.16274	4.49938	0.42094	4.5798	2.21825	8.06327	1.79834	8.35635	4.84646	4.68393	3.89436	2.53359	3.07238	2.49723	10.7622	0.131853	0.0318186	4.2516	4.61866	7.41324	3.20632	7.25027	1.10996
TCGA.C8.A132.01A	Primary	5.01318	5.12702	3.99404	4.54755	6.57528	0.401194	5.83454	4.01027	9.36678	2.99931	8.52266	4.11313	5.57999	4.25792	3.71398	5.04027	3.0939	11.4817	3.02471	0	5.14525	5.12143	7.18476	4.22822	3.71225	2.11267
TCGA.C8.A133.01A	Primary	5.28323	4.19447	3.67852	3.73625	7.32674	0.904966	5.01943	4.80052	7.5977	0.136454	5.75574	1.32054	1.9782	0.616169	0.105544	1.44031	0.838185	5.83648	0	0	3.35599	6.72096	8.97217	2.63684	2.89334	2.13944
TCGA.C8.A134.01A	Primary	5.15351	4.64587	3.75277	3.69674	6.16557	0.276913	5.66258	4.17657	9.12935	2.77598	8.0148	3.25521	6.45495	2.74104	3.00447	3.04278	2.44697	7.94894	0	0.106482	3.92442	6.04779	8.87987	4.18918	5.87511	1.09424
TCGA.C8.A135.01A	Primary	3.81803	4.21346	3.02834	3.86354	6.01871	0.451963	4.09807	2.27367	8.41488	1.13337	8.01897	4.76847	4.67261	3.68867	2.26475	4.04926	2.3034	10.1684	2.85491	0.0173518	5.54723	6.96848	5.87849	4.53581	5.57682	1.73036
TCGA.C8.A137.01A	Primary	4.34932	7.61165	4.68208	4.86452	7.07544	0.445833	5.87916	2.45731	8.29616	1.9214	7.75396	3.92995	4.83854	3.03689	1.74941	3.78775	1.78308	10.9536	0.189793	0	5.52259	5.00403	6.04353	2.95938	1.34443	1.60089
TCGA.C8.A138.01A	Primary	3.2975	4.16171	3.43023	4.05157	5.85007	0.391328	4.07199	1.94092	8.64935	1.34426	8.74602	3.32356	5.33386	4.27622	3.2902	3.77091	2.52191	9.31794	6.26582	0.0146409	3.70024	2.44597	5.62718	5.04408	0.866077	1.00454
TCGA.C8.A1HE.01A	Primary	5.83355	4.79962	3.85085	4.44088	6.44868	0.45386	5.54871	3.89401	8.13655	0.793937	7.19763	3.08765	3.68756	2.07111	1.70655	3.82002	2.16533	9.42394	0.582652	0.0254541	6.17684	3.20198	7.18779	3.88069	1.73448	2.44742
TCGA.C8.A1HF.01A	Primary	3.53505	4.67582	3.65044	4.28913	5.66669	0.718701	4.84817	2.52832	7.10714	5.65983	8.74356	3.51388	5.4064	3.87753	2.15911	3.68761	2.6311	10.7068	0.976144	0	4.50286	4.11371	6.22165	5.41334	1.01842	1.18199
TCGA.C8.A1HG.01A	Primary	4.39608	4.63953	3.27721	5.04822	6.57472	0.205393	4.86142	3.20104	7.70745	1.35879	8.07272	4.52704	4.27156	3.97688	2.25677	3.0254	1.91161	8.79501	0.397036	0.0522768	4.01667	6.26151	5.37615	5.24359	0.56589	0.889396
TCGA.C8.A1HI.01A	Primary	4.95236	5.07579	3.77749	4.93268	7.92098	0.224411	5.54211	3.08449	7.94624	1.68441	8.51332	2.81108	5.29201	3.17899	2.47708	3.74707	1.92345	8.01437	0.0690147	0.0852887	4.60031	4.5003	7.8041	5.39531	2.56306	2.56108
TCGA.C8.A1HJ.01A	Primary	2.61756	4.44883	2.05189	3.596	2.55979	0.302407	3.71656	2.22799	7.70024	2.27468	8.57677	4.47059	3.98429	3.10343	2.55309	2.85812	1.97519	7.96348	0.0216219	0.0399806	3.41837	6.69475	6.84095	3.53943	5.5806	1.01099
TCGA.C8.A1HK.01A	Primary	3.87077	5.05795	3.39773	4.91701	5.43434	0.953153	5.64115	2.6573	9.7394	5.74072	7.20801	3.16757	3.89883	5.71214	1.49626	3.21154	1.76031	8.47103	1.29519	0	5.00872	2.09079	5.12611	4.01535	5.35913	1.36222
TCGA.C8.A1HL.01A	Primary	4.16899	4.66438	3.53173	4.74431	5.45311	1.16472	4.59999	2.54142	8.80518	1.27507	8.76109	4.10729	5.55011	2.97739	1.81324	4.5667	2.9639	9.84454	0	0.0387171	4.49918	3.74046	5.62655	5.1185	0.509341	2.76133
TCGA.C8.A1HM.01A	Primary	5.33529	5.34742	3.70348	4.49946	6.8286	0.469886	4.74845	3.13847	8.87624	0.463832	7.61124	4.17262	3.05313	2.47381	2.10578	2.74666	2.52664	10.1741	0.377401	0	4.79584	5.40288	6.30151	5.25558	0.304511	0.965987
TCGA.C8.A1HN.01A	Primary	5.48991	5.58128	3.39468	5.03861	7.15435	0.734395	5.38708	4.15958	8.75474	1.52607	8.00904	5.25487	4.4216	8.73453	1.1884	3.21757	2.21207	9.55547	0.0282862	0.0132121	2.73201	6.04749	10.0894	3.74014	0.760945	1.34874
TCGA.C8.A1HO.01A	Primary	4.48361	4.12721	3.31914	4.80697	6.0796	0.715718	4.63406	3.77945	9.15403	0.747774	6.9192	3.05617	3.77994	4.72989	1.81024	4.01554	1.98961	8.29011	0.17645	0	2.79417	6.63792	7.21928	4.06444	0.0209111	1.83495
TCGA.C8.A26V.01A	Primary	4.74761	5.14375	3.27598	4.53538	8.63513	0.830174	5.66561	3.83399	7.72569	1.20571	7.39918	2.52291	4.13021	2.86194	1.89017	3.28155	2.06264	10.1641	1.5509	0.0223323	3.76739	3.94506	7.51682	2.96872	0.598842	1.25381
TCGA.C8.A26W.01A	Primary	4.75469	4.97519	3.11773	4.05005	5.6928	0.687509	5.44173	3.2103	7.93042	0.860685	8.00149	4.02785	4.91091	3.37177	2.84167	4.42842	2.60006	9.63847	4.8967	0.0500489	4.58264	4.87279	6.50548	5.01128	3.84192	1.7827
TCGA.C8.A26X.01A	Primary	3.6703	3.50392	3.30562	2.96848	5.73711	0.597126	4.11286	1.73777	7.36614	0.988485	8.04942	5.24561	3.74152	2.76696	2.21639	2.92682	2.2033	9.28555	0.0623981	0.0487942	3.85049	4.25271	6.97271	5.14778	1.19642	0.612683
TCGA.C8.A26Y.01A	Primary	4.88805	4.51015	5.08697	4.62681	7.69451	0.468635	5.50561	2.32697	8.05374	0.881038	7.62007	4.54041	3.38565	2.03143	1.2286	2.69019	1.89115	7.76846	0.296311	0.0233263	4.76865	2.18152	4.03436	3.68716	1.85945	0.976144
TCGA.C8.A26Z.01A	Primary	6.12656	4.18997	4.04321	4.56162	6.50783	0.481299	5.64123	3.624	10.2906	1.98218	7.702	3.14802	4.69718	3.65596	2.26562	4.11792	2.34565	10.0959	0.0313952	0.0292762	3.61543	5.41448	8.64293	4.62555	0.829444	3.17596
TCGA.C8.A273.01A	Primary	4.4049	4.14877	3.57766	4.02397	6.5708	0.640806	5.57408	3.99893	9.57552	1.49667	7.96597	4.364	4.55845	2.6922	2.46746	4.21	2.29443	10.569	0.0295589	0.0275787	5.62364	4.70549	6.05516	3.50739	2.09805	1.2294
TCGA.C8.A274.01A	Primary	5.09792	4.53846	3.03323	4.40284	5.39834	0.791522	5.43723	3.46475	4.39461	0.833821	6.69931	3.43205	3.05141	2.01453	2.07864	3.19074	1.46279	9.66682	0.895768	0.0364682	4.95282	3.77227	6.89858	3.1701	6.50904	0.903347
TCGA.C8.A275.01A	Primary	4.14468	4.78234	3.58253	4.52306	6.54254	0.311154	5.31869	3.69657	8.45261	1.43098	7.91778	2.95908	4.08291	3.14267	2.67868	3.40001	2.6865	9.91636	2.6098	0	6.29797	3.93186	7.39396	5.52506	3.16569	1.20658
TCGA.C8.A278.01A	Primary	3.66662	5.10568	3.64122	3.99792	5.37895	0.777115	4.83301	2.03439	7.51089	1.40996	8.01872	3.18937	4.85496	3.64976	2.88018	3.51229	2.64293	10.089	0.0214797	0	3.35154	4.85315	5.8318	5.23714	0.336169	1.00065
TCGA.C8.A27A.01A	Primary	5.00772	4.96013	4.01039	4.73111	5.69048	0.484087	4.46524	4.30005	8.65679	5.50017	7.29603	3.2606	4.59559	4.92194	0.722816	4.45021	2.98138	9.60457	1.04586	0.0257376	2.8978	7.80524	4.0336	3.24668	0.151599	2.23453
TCGA.C8.A27B.01A	Primary	4.16032	5.09881	3.57546	3.46269	5.83388	0.515006	4.08411	3.02777	7.96428	0.86481	8.63821	3.13786	3.66603	3.66065	1.44387	2.99208	2.8704	8.39307	0.796182	0.0576929	4.74554	7.02306	8.75165	4.06146	9.23792	0.80488
TCGA.C8.A3M7.01A	Primary	4.45969	4.76332	3.34389	4.71735	5.69615	0.40163	4.76341	2.82971	4.8043	0.461529	8.83144	3.58749	4.48422	3.79281	2.63747	5.32972	3.61005	7.30183	1.36692	0.0277203	5.15353	4.4961	6.36928	5.98634	5.20176	2.65572
TCGA.C8.A3M8.01A	Primary	5.87276	4.7315	3.50603	4.41507	7.13767	0.526069	5.71458	3.54118	9.20208	1.45828	7.88597	4.27885	3.94617	3.11355	2.09778	4.28191	2.42215	9.82725	0.77905	0.010923	4.169	5.25251	6.30809	3.26837	0.445515	1.98637
TCGA.C8.A8HP.01A	Primary	3.90331	3.62882	3.04954	4.25307	5.90773	0.703809	5.79424	2.18951	8.51132	1.6332	7.80902	4.16092	3.03041	3.61762	4.12504	2.50597	2.0941	8.28037	0.193583	0.0192037	4.28281	2.90117	5.76405	4.81185	4.71524	0.887681
TCGA.C8.A8HQ.01A	Primary	5.16956	4.9572	4.14051	4.55147	6.27596	0.878294	6.07457	3.13002	8.69251	2.25831	8.66159	4.28206	5.001	5.18177	4.43342	4.33479	2.80902	10.957	0.0633649	0.044604	6.35153	5.0496	7.16268	4.36857	0.735955	0.968128
TCGA.C8.A8HR.01A	Primary	5.0374	4.32533	3.90328	3.9733	6.11369	0.647453	5.42724	4.12557	6.88603	1.17747	9.25241	4.5041	5.5044	5.57944	4.97233	4.96475	3.62855	10.1844	1.0397	0.0768327	6.04182	6.43575	7.48743	6.07324	5.17603	2.95358
TCGA.D8.A13Y.01A	Primary	4.67445	4.33077	4.87874	4.93224	6.51831	0.794603	5.07145	4.61816	7.63892	4.45113	7.33695	4.5382	4.28541	3.3178	0.253021	2.7316	2.0438	9.09038	1.17332	0	4.05284	5.20716	6.44355	8.98314	0.106884	1.85188
TCGA.D8.A13Z.01A	Primary	5.11633	5.48992	3.52139	4.3382	6.04383	0.744419	5.7913	3.80778	8.14137	1.92828	9.21359	3.98235	4.81151	3.1986	2.18675	3.92672	2.8537	10.7596	5.91529	0.0278618	5.32399	3.78614	7.78389	5.74734	5.98809	1.51733
TCGA.D8.A140.01A	Primary	5.34126	4.0443	3.48662	4.66116	6.95827	0.863859	6.19869	5.36249	8.95247	0.967316	7.2817	2.66801	4.15049	4.54194	1.34107	4.34572	2.77083	8.98323	1.29825	0	3.30479	5.76336	8.31376	4.65916	0.440952	2.55827
TCGA.D8.A141.01A	Primary	5.07189	4.68032	4.04423	4.40366	6.26299	0.875701	5.12548	3.84126	6.2702	2.22395	9.22227	3.71842	5.76377	4.06873	4.0809	5.53355	3.62356	12.0389	0	0.0330882	4.86935	6.39542	7.28169	4.68908	2.73066	2.35493
TCGA.D8.A142.01A	Primary	4.32073	4.55739	3.43041	3.52993	5.60494	0.591584	5.23879	3.3471	7.60184	2.45899	9.8384	4.24825	4.06159	3.67204	2.68219	4.19848	2.82183	11.4346	5.56323	0	4.36274	4.46311	8.242	4.10894	6.43689	1.14241
TCGA.D8.A143.01A	Primary	4.88304	5.08692	4.09827	3.57531	5.88265	0.567059	4.28485	4.48975	8.81447	1.7886	8.0358	3.29509	3.77615	1.85635	2.12922	2.55186	1.89786	8.67653	3.65151	0	3.76041	4.46652	8.21017	3.38229	6.59623	0.969602
TCGA.D8.A145.01A	Primary	5.35829	4.64297	3.83906	4.12589	6.15724	0.878137	5.1797	3.89616	8.56674	3.25509	8.41035	4.01581	5.23576	4.20774	3.79241	5.06195	3.31452	8.70984	2.12684	0	5.17767	6.11823	6.61215	6.13872	3.51221	2.75183
TCGA.D8.A146.01A	Primary	4.83201	4.70251	4.09877	4.20363	6.92509	0.685626	5.43897	3.77371	8.4362	2.28463	8.68536	3.59239	5.13953	3.74594	3.19388	4.86981	3.26981	11.0837	0.109427	0.0174944	5.73547	4.48678	7.54871	4.95532	2.40545	2.34954
TCGA.D8.A147.01A	Primary	5.27789	5.96945	3.6423	4.72065	7.15019	0.597126	5.10276	4.45502	8.19526	1.16376	8.47972	4.08462	4.47603	3.61711	2.35862	3.34725	2.51266	8.66787	0	0.0563061	4.37473	6.90266	7.29313	3.104	8.99105	1.05061
TCGA.D8.A1J8.01A	Primary	4.15216	6.18408	3.86774	5.83014	5.22222	0.420509	4.98458	3.42432	9.01715	2.04334	8.78902	3.4893	5.40046	3.989	3.44906	4.16352	3.58013	11.0581	1.2241	0	6.6271	3.88085	8.04096	4.83738	4.5417	0.844466
TCGA.D8.A1J9.01A	Primary	4.35555	4.89815	3.67469	4.65743	6.77975	0.71079	6.37078	2.65684	9.17872	5.27186	8.33972	3.90796	4.70946	3.10569	2.61782	4.83211	2.799	11.1853	3.75243	0	6.37435	3.7601	7.77017	4.45691	1.55964	1.53277
TCGA.D8.A1JA.01A	Primary	3.94074	5.56917	4.33166	5.25112	4.75439	0.373286	5.3005	3.5693	9.87864	1.95166	8.10101	3.69831	5.9127	4.45656	3.07493	4.41217	3.3918	10.9983	0	0	5.80501	2.64789	7.7158	3.71942	2.51071	1.05977
TCGA.D8.A1JB.01A	Primary	5.78014	4.85775	4.1742	4.42373	6.48788	0.271665	5.03985	4.28792	8.64252	0.914947	8.3635	3.01184	5.57887	3.47534	2.83655	4.18432	3.03501	8.10984	0.0457225	0	4.67663	6.71444	7.78804	5.97354	4.61386	4.43271
TCGA.D8.A1JC.01A	Primary	5.51774	5.65323	4.03308	5.05906	7.4484	0.272143	5.81236	4.18474	9.3452	1.92884	7.95429	4.16144	4.79706	3.40703	2.47262	4.37193	2.81584	10.8138	0	0.0532504	4.36378	5.41917	7.00798	4.80671	2.7017	1.92994
TCGA.D8.A1JD.01A	Primary	4.94603	4.93693	3.91373	4.34762	6.66446	0.814509	4.31573	4.83546	8.19734	2.32225	8.28579	3.06686	4.98544	3.80187	3.16131	4.82914	3.26388	11.6157	1.12334	0.0261627	4.12974	6.33461	6.66148	5.24222	6.37473	1.72966
TCGA.D8.A1JE.01A	Primary	5.34836	4.70092	4.03617	4.86053	5.60198	0.223546	5.15184	3.76291	8.74202	2.2037	9.15863	3.16334	5.90689	3.82591	2.74114	4.7343	2.9857	11.4141	0.204015	0	5.29397	3.91194	7.48902	3.87033	0.259785	2.66909
TCGA.D8.A1JF.01A	Primary	4.68243	4.99936	3.72664	3.74444	6.8343	0.143263	4.2178	4.41665	8.71771	0.973281	7.39191	3.74657	4.79132	2.32711	1.98688	3.95272	2.40024	9.78929	0.74932	0.183963	4.03409	4.01344	6.9454	4.55298	0.0766959	1.91739
TCGA.D8.A1JH.01A	Primary	5.55138	5.10436	4.05355	4.51104	6.43627	0.529971	5.45076	4.34162	9.20272	2.23367	8.94402	3.83138	5.4753	4.41305	3.29726	5.32221	3.72253	10.839	0.360533	0.0402612	4.53175	5.73169	8.69882	6.2498	1.58895	3.14819
TCGA.D8.A1JI.01A	Primary	5.78901	4.19099	3.85812	5.25149	6.80886	0.984042	5.96763	4.92099	7.65716	0.0652966	6.40714	6.34017	2.67344	0.844948	0.984334	3.27313	1.90554	6.49059	1.05388	0.0623981	3.02554	5.39415	7.73694	3.00983	0.411969	1.67157
TCGA.D8.A1JJ.01A	Primary	5.01877	5.69832	3.66787	5.18041	7.2976	0.572308	5.64422	3.63603	8.82271	8.56542	9.03008	3.86608	4.9056	4.11958	2.02913	4.90168	3.18946	11.7467	2.63229	0.015783	4.54693	4.91504	6.33278	4.80041	1.56886	1.3905
TCGA.D8.A1JK.01A	Primary	4.63091	4.99796	4.50998	3.68627	6.70702	0.436588	5.13046	2.69232	8.49339	5.07402	8.37046	3.79693	5.78915	5.14086	2.9474	3.32632	2.78962	10.8195	0.0771062	0.0183493	4.2521	4.21932	7.60481	3.88643	1.15082	1.05866
TCGA.D8.A1JL.01A	Primary	5.09716	5.42658	4.51802	3.5211	7.71121	0.544782	4.91318	4.47619	7.93074	1.95494	8.884	4.91563	5.78974	5.05277	3.69427	4.48395	3.52832	10.1755	0.0299829	0.0687396	4.43894	6.25538	8.17557	4.55954	7.05834	1.35095
TCGA.D8.A1JM.01A	Primary	3.89495	5.62293	3.13767	3.41811	6.88587	0.384492	4.26565	3.24176	8.31153	1.08209	6.01021	3.59176	6.54601	5.81811	4.05757	1.59292	1.17856	8.27256	4.22534	0.0287106	4.15657	7.21265	7.2768	3.43861	0.550802	0.133169
TCGA.D8.A1JN.01A	Primary	4.47994	4.91361	3.78777	4.94888	6.40656	0.439783	4.7454	2.17166	3.89303	0.178364	6.52662	3.99881	1.94894	1.31017	0.550901	2.64268	1.35676	6.28359	0.0490731	0	5.96784	3.77045	7.51846	3.92308	0.143916	1.88737
TCGA.D8.A1JP.01A	Primary	5.45822	6.15835	3.91899	4.43289	5.54553	0.330214	4.69504	3.9511	7.31188	1.91724	8.7397	4.16369	5.13256	5.49499	3.26845	4.40646	2.63262	10.4782	0.180403	0.0221902	3.77826	6.85562	8.70343	5.83685	5.87258	2.09906
TCGA.D8.A1JS.01A	Primary	5.52199	4.42938	3.45031	3.97686	7.15986	1.01078	5.24899	3.5371	7.09798	0.161565	6.33154	1.41338	2.23352	1.08787	0.193078	1.47607	0.961253	6.25435	0.146003	0.0142124	6.32417	2.76857	7.34525	1.37951	0.220454	1.18307
TCGA.D8.A1JT.01A	Primary	4.58091	4.33017	3.19749	5.36441	6.06038	0.392537	4.84047	5.27271	8.3287	0.939753	7.54952	3.04895	3.672	2.44771	1.06219	2.39706	1.92528	8.23075	0.165301	0.0402612	3.96403	4.63563	8.07201	3.45336	2.67036	0.958954
TCGA.D8.A1JU.01A	Primary	5.47575	4.83584	4.17368	4.68	6.72976	0.56774	4.98559	4.01127	7.41189	1.36227	9.82471	3.83204	5.75396	5.07431	4.89023	5.87163	4.04492	10.6085	0.137372	0	6.40561	4.76766	8.27787	6.96467	2.20674	3.12691
TCGA.D8.A1X5.01A	Primary	4.79535	5.29828	3.53514	4.33498	7.55694	0.349705	4.69594	3.86588	8.53225	1.99729	7.9092	3.0545	4.14039	2.98703	1.1551	4.11531	2.8869	11.2418	4.64619	0.0404015	3.40915	4.5625	6.60089	4.55967	0.896156	1.41403
TCGA.D8.A1X6.01A	Primary	5.24186	4.88296	3.9039	4.75142	7.51914	0.876645	5.10149	5.08949	7.51658	0.179511	7.38872	3.44066	3.33633	1.39715	1.53824	3.00425	2.2833	8.57439	0.351063	0.0132121	2.79485	5.13469	8.12883	2.31788	0.245617	1.1662
TCGA.D8.A1X7.01A	Primary	5.32863	5.11306	3.75518	4.85498	7.15291	0.375735	5.2628	3.29333	9.19713	2.14225	7.92413	3.21801	4.28941	3.2324	1.60848	4.32289	2.81394	10.3606	0.0329472	0.0154976	6.33669	4.46789	7.36885	4.19599	0.208642	1.42686
TCGA.D8.A1X8.01A	Primary	5.63733	5.13971	4.02199	4.73505	6.57275	0.653977	5.01398	4.27915	4.91877	0.894449	8.52412	2.59863	4.52774	3.32636	3.2725	4.7815	3.37182	9.03405	1.63045	0.0174944	5.94502	5.0071	6.84967	6.02262	1.84246	2.49894
TCGA.D8.A1X9.01A	Primary	5.98172	4.56717	4.04176	4.46543	7.03086	0.345056	4.65879	3.34694	9.40531	2.13225	8.70985	3.00499	4.99134	3.53109	2.00935	4.61792	3.10976	11.5368	0.0272956	0	5.2667	4.50567	7.30178	3.98345	0.634872	1.15834
TCGA.D8.A1XA.01A	Primary	6.05796	4.34276	3.81861	3.94662	9.19057	0.724825	5.78576	5.29301	9.19157	0.816886	7.27302	2.93962	3.95325	2.74341	2.03164	3.72347	2.46449	10.4472	0.266397	0	6.18488	5.60496	6.72244	4.39834	0.934177	1.29561
TCGA.D8.A1XB.01A	Primary	5.39673	4.57957	3.82746	4.77551	6.82975	0.425244	5.28326	4.59108	8.8649	2.70024	8.71306	3.73643	5.63741	4.47837	3.47533	5.02638	2.95032	11.7878	0.204266	0.0253123	4.66202	5.74382	8.49354	5.23793	2.86614	2.4376
TCGA.D8.A1XC.01A	Primary	5.30153	4.34716	3.37074	4.32023	6.61693	0.514501	5.14322	4.3538	8.87595	1.12862	5.98983	1.16871	2.26963	0.816477	0.314986	2.27748	1.49226	7.67568	0	0.0201999	2.48197	6.22359	8.4966	1.69951	0.0993625	1.27769
TCGA.D8.A1XD.01A	Primary	5.42557	5.22374	3.64894	4.71483	6.0368	0.682124	5.98254	5.10546	9.21103	4.63551	8.10163	2.98495	5.21054	5.25228	2.37139	4.80009	2.73998	11.29	0	0.0240359	4.02986	5.91816	6.80867	4.19231	1.51056	1.73639
TCGA.D8.A1XF.01A	Primary	5.58975	4.16469	3.62169	3.94126	5.29608	0.490159	5.72206	4.09269	9.30255	0.620774	6.13455	2.90348	3.68527	0.765025	0.664301	3.32902	2.03488	8.64895	0.0344975	0.016211	2.88448	6.89621	8.89086	2.55988	0.296311	1.71211
TCGA.D8.A1XG.01A	Primary	5.63026	5.08212	3.75281	4.80399	7.13742	0.643949	5.40969	4.83167	9.1885	2.84856	7.44038	2.4969	4.72132	2.12981	1.22805	3.27827	2.38211	10.9298	0.0443242	0	2.66252	5.96598	8.92249	3.02199	2.73257	1.47379
TCGA.D8.A1XJ.01A	Primary	4.50082	5.44185	3.96514	4.00942	7.20103	0.674913	4.59152	3.26114	8.32922	0.892741	7.74777	3.12517	4.28482	3.05036	2.18199	3.61638	2.2092	10.2472	1.70186	0	4.35453	4.9982	4.94309	4.36807	5.3367	1.00065
TCGA.D8.A1XK.01A	Primary	4.31392	5.88094	4.089	4.00299	7.74772	0.485118	3.68861	3.79746	6.51767	0.52085	9.29394	4.27995	4.9699	5.33379	3.33063	2.09255	2.51359	9.86147	0.289008	0.0583858	5.61268	6.59701	8.97131	2.96822	1.80219	0.49334
TCGA.D8.A1XL.01A	Primary	4.73679	4.45514	3.6213	3.41374	5.93263	0.661476	5.17718	3.29322	8.12418	0.894837	7.79044	2.59753	3.89097	3.27873	3.14828	1.89968	1.5539	8.17151	0.0581086	0.0542233	3.87556	7.87712	7.86262	3.90552	4.337	0.709644
TCGA.D8.A1XM.01A	Primary	6.04197	4.55504	4.32664	4.62563	6.72751	0.618615	5.41898	4.49617	8.70526	1.91353	8.68595	3.5689	5.07725	3.77816	3.96805	4.96807	3.69412	11.3385	0.0918014	0.0146409	4.02804	5.61647	7.32166	6.00902	5.4187	1.93233
TCGA.D8.A1XO.01A	Primary	5.48835	4.55881	4.04665	4.75541	6.24941	0.649202	4.17068	4.26944	7.26439	1.65155	8.61559	2.64078	5.2897	3.56222	3.24685	5.10865	3.1064	11.3595	0	0.0308304	3.93795	4.47639	8.51734	6.03526	3.8918	3.30232
TCGA.D8.A1XQ.01A	Primary	4.24927	5.26673	3.57245	4.89503	6.05224	0.577828	4.47009	3.42217	7.95795	1.31892	9.92798	4.36762	3.8728	4.37372	2.60048	3.13194	2.86995	9.52877	0.252537	0	5.05657	6.16989	7.14908	5.34072	8.08396	0.488721
TCGA.D8.A1XR.01A	Primary	5.35424	4.76766	3.81176	4.79803	6.97909	0.764006	5.01252	4.79424	7.39315	2.12664	7.80477	2.8578	4.39764	2.77032	2.08879	3.99395	2.40051	9.97133	0.054779	0.0257376	4.847	4.18537	6.14087	2.87884	0.660564	1.44339
TCGA.D8.A1XS.01A	Primary	6.1963	5.2709	3.91238	4.84228	6.57094	0.407951	4.80138	5.70258	8.26973	1.70598	8.45229	3.20065	5.08084	3.43833	1.85012	4.59457	3.07562	11.0333	0.0965317	0	4.27636	6.65589	8.1087	4.85208	3.01189	1.96632
TCGA.D8.A1XT.01A	Primary	4.84953	4.9704	3.42699	4.67354	8.81989	0.691891	5.95344	3.75942	8.73903	3.64261	9.10044	4.92972	5.80876	4.22558	3.34602	4.60319	3.43464	11.4845	0.742869	0.0144981	4.24128	4.142	5.92169	4.20236	6.06537	1.74317
TCGA.D8.A1XU.01A	Primary	4.9853	4.27263	3.36466	4.81341	6.16431	0.516318	5.08227	3.01184	9.44098	1.73894	8.09341	3.57077	4.96856	2.90196	3.10294	4.55242	2.59381	10.9273	1.63487	0.0112094	4.96322	3.3471	7.4133	4.27708	0.865444	2.66855
TCGA.D8.A1XV.01A	Primary	4.66865	3.95686	2.84489	4.00752	5.58371	0.503349	2.86641	3.6376	7.53369	3.83398	5.61029	1.01378	2.25005	0.651683	0.267116	2.15672	1.09038	7.03542	0	0	1.62106	5.4883	7.68484	3.36888	0.258941	1.24884
TCGA.D8.A1XW.01A	Primary	4.53455	4.69682	3.71296	3.44483	5.73054	0.816641	4.36508	4.04926	8.56435	1.10949	8.38667	3.2527	4.46023	1.93406	0.799004	4.26763	3.69576	9.17674	0.0291348	0.0271541	3.50996	5.63695	6.13679	4.03737	5.74083	1.88288
TCGA.D8.A1XY.01A	Primary	5.67723	5.06621	3.37801	4.88047	7.19336	0.455544	5.00557	5.23164	8.23912	2.08716	8.72416	3.58621	5.38943	4.2673	3.11879	4.55875	3.00831	11.1684	0	0.0160684	5.34141	5.08239	7.67493	4.94777	2.18701	1.28919
TCGA.D8.A1XZ.01A	Primary	5.4653	5.64702	3.89103	3.59444	7.55354	0.630312	4.82515	6.25739	9.13822	2.2581	8.3582	2.99204	4.34776	3.22262	1.77564	3.96234	2.59763	10.7835	0.057277	0.013498	3.7061	7.80572	7.31469	4.39245	3.36031	1.74558
TCGA.D8.A1Y0.01A	Primary	5.52273	4.42376	3.98801	4.99766	7.24227	0.28558	4.92691	3.52241	8.14635	1.35236	8.34408	2.70874	4.29991	3.29137	3.46629	5.30392	3.82697	9.6866	1.34976	0.0126402	5.06244	5.60532	7.28101	6.43741	2.83329	1.83094
TCGA.D8.A1Y1.01A	Primary	5.01073	4.67636	3.87032	4.23427	6.1415	0.346645	4.83716	4.39278	3.88585	1.97041	9.35907	3.3239	5.16543	4.39226	4.0968	4.51513	2.74084	11.7261	0.852398	0.0255958	5.81625	6.27652	7.51887	4.75788	5.64284	1.47964
TCGA.D8.A1Y2.01A	Primary	5.12468	4.91794	4.39666	4.45524	6.89722	0.463309	4.47636	2.95481	7.37668	1.66152	9.65245	3.35267	4.44074	4.47643	3.63662	4.0528	3.32137	11.0306	0.160404	0.0130692	4.26391	6.46368	8.12269	5.53997	1.27507	2.45062
TCGA.D8.A1Y3.01A	Primary	4.07199	4.83562	3.89801	3.69734	6.46729	0.778209	4.48309	2.28629	7.65367	0.609282	7.69999	3.93456	3.05287	7.25123	1.97662	1.57966	1.32573	7.46204	0.0779266	0.0123541	3.63404	8.15283	7.098	4.41737	1.26484	1.15607
TCGA.D8.A27E.01A	Primary	5.47939	4.2033	3.76156	3.84421	6.75116	0.96414	5.2763	4.93635	8.7889	1.62639	6.87422	2.19506	2.48483	1.49006	0.916935	3.09616	1.96617	8.43391	0.232538	0.0130692	3.31207	6.67653	8.7252	2.58135	0.0556122	3.25666
TCGA.D8.A27F.01A	Primary	4.21067	5.53546	3.01448	3.87344	5.65392	1.10286	5.13677	4.17415	7.91297	3.31226	9.3816	4.52456	5.25729	2.95017	3.44994	3.27946	2.99559	11.1735	0.0302654	0.0282862	4.90288	6.12831	8.42092	2.55154	8.50771	0.870345
TCGA.D8.A27G.01A	Primary	4.92339	5.11084	3.82578	4.87569	7.03284	0.710261	5.89271	4.44892	3.49365	1.3065	8.89679	3.46163	4.57085	4.28941	2.41462	5.2614	3.02632	10.7954	0.190552	0.031254	4.82871	4.71734	8.6008	4.97178	0.481506	1.32077
TCGA.D8.A27H.01A	Primary	4.98373	5.35047	4.17478	3.74794	7.09313	0.557484	4.4398	3.31885	8.70838	2.46976	8.6929	5.1977	6.47253	4.53696	3.69854	4.70227	2.7398	11.3557	1.06984	0	3.91726	3.75796	7.75391	3.50173	8.24034	0.803062
TCGA.D8.A27I.01A	Primary	5.03243	4.81852	3.95448	4.74111	7.73149	1.01114	5.41539	4.27703	5.82206	0.784839	9.12966	4.17013	5.61399	4.88062	4.4001	5.08343	3.83965	9.94279	2.19219	0.0275787	5.39689	7.04882	7.96435	7.06798	3.24934	2.73123
TCGA.D8.A27K.01A	Primary	5.32973	5.09204	3.97597	4.62242	5.96671	0.728835	5.41823	4.65034	7.05218	1.27465	7.80976	3.78907	5.26978	2.94681	2.69035	4.72747	3.0265	10.1964	0.0363275	0.0339339	4.11278	4.9916	8.0167	4.70128	5.15171	2.28351
TCGA.D8.A27L.01A	Primary	5.52073	5.05115	4.14305	4.38722	6.43498	0.980537	5.46708	4.38278	8.14859	2.17645	8.51485	3.61624	5.03027	4.04296	3.49874	5.27975	3.68047	11.1691	1.15763	0.0846086	5.43999	4.85795	7.20773	5.28511	4.36952	1.99016
TCGA.D8.A27M.01A	Primary	4.66192	4.89202	3.69234	4.20355	6.41432	0.581785	4.20168	3.31423	7.57824	2.41012	8.92982	3.19316	4.94007	3.93172	2.69437	4.38864	3.4954	11.117	0.118626	0	6.25438	6.21334	7.97052	5.01157	8.81875	0.913876
TCGA.D8.A27N.01A	Primary	4.45862	5.08028	3.38525	4.62483	7.33789	0.740021	4.89643	4.60468	8.9635	1.68491	8.78443	3.5916	5.11574	3.77166	2.87285	4.10262	3.00972	11.2511	3.02414	0.0144981	5.50057	4.74101	6.87848	4.82353	1.3825	1.4799
TCGA.D8.A27P.01A	Primary	5.95514	4.81278	4.11301	4.62033	6.57358	0.830499	5.53969	4.24817	8.48856	2.97836	8.04652	2.92771	4.94093	2.66959	2.3639	3.84115	2.244	10.0574	0.0889557	0.0211954	4.90704	4.21245	7.83498	3.64815	4.0413	2.39657
TCGA.D8.A27R.01A	Primary	6.14782	4.62826	4.18379	4.40279	7.61528	0.421479	7.25739	2.80824	9.32215	0.899176	7.80921	4.65445	4.2491	3.34535	3.4318	3.9762	2.26831	9.1416	0.248778	0.0126402	4.50257	7.42663	5.87035	5.32834	0.585924	1.31359
TCGA.D8.A27T.01A	Primary	4.78047	4.35568	3.98683	4.5572	6.34876	0.49057	4.67022	4.00023	3.92223	1.25139	8.61653	3.37	5.19746	4.35377	3.71108	5.08001	3.3183	10.7936	1.67879	0.0479571	4.34347	6.19772	7.53843	5.98738	0.66612	2.56423
TCGA.D8.A27V.01A	Primary	4.81804	5.4631	3.59848	4.9476	6.97953	0.699996	4.23604	3.89229	7.52002	0.422986	7.97682	2.14734	4.95902	4.12032	4.01113	4.70495	3.40936	8.30914	0.236095	0	6.43991	5.10029	8.16105	6.39205	3.34028	3.44186
TCGA.D8.A27W.01A	Primary	5.87549	4.05295	3.96052	4.00279	7.28198	0.343578	5.0557	3.80432	10.1389	2.06285	7.68425	2.50739	3.66348	5.60483	2.38725	4.21329	2.73333	9.50792	1.68558	0	3.51953	7.26115	6.35002	5.09251	0.750006	1.87102
TCGA.D8.A3Z5.01A	Primary	5.29763	4.27864	3.20813	4.00868	6.61492	0.817787	5.72943	3.72652	6.35263	0.230695	7.84388	3.89688	4.06767	3.69812	3.445	3.38789	2.26255	5.78664	2.90117	0.0152121	6.78839	6.8294	5.9165	6.15396	3.67241	1.92956
TCGA.D8.A3Z6.01A	Primary	4.98221	4.47819	3.3051	4.01291	7.00691	0.818196	5.67305	3.27897	4.2047	1.34233	7.76022	3.55313	4.40847	3.18881	2.27372	4.15783	2.10538	9.59164	4.02496	0.0436245	5.633	4.11976	6.6659	4.08252	3.42683	2.18704
TCGA.D8.A4Z1.01A	Primary	5.48514	4.77941	3.87741	4.516	6.71289	0.640343	5.94127	4.42476	8.20279	0.640343	8.64597	3.51348	4.9432	4.435	4.42026	4.63605	3.40096	8.30875	0.230941	0	5.70496	6.54089	7.70348	7.04254	4.5897	3.00775
TCGA.D8.A73U.01A	Primary	5.06764	4.24869	3.95106	4.00814	6.91501	0.831958	5.19312	2.57381	3.41086	0.785341	8.60374	2.31127	4.52507	3.54467	2.96486	3.97416	3.25929	9.46451	0.593497	0.016211	5.17432	3.3472	6.72965	6.96683	1.06619	1.41289
TCGA.D8.A73W.01A	Primary	5.1909	3.98032	3.4488	4.18341	7.36153	0.27858	5.18601	2.69637	7.38977	1.91686	8.20681	3.60541	4.50201	3.0197	2.4157	4.03965	3.21559	10.3934	0.0392788	0.0545012	6.88195	4.94396	7.42655	3.15408	0.0396999	1.08753
TCGA.D8.A73X.01A	Primary	5.27291	4.82613	3.84395	4.47459	6.62217	0.886433	5.48682	3.90028	7.8203	1.15491	8.30931	3.01235	4.69971	3.54977	3.0894	4.42381	2.43776	10.2649	0.27608	0.0691522	5.48943	4.56387	7.83001	5.81767	4.86591	1.67215
TCGA.E2.A105.01A	Primary	6.24615	4.798	3.47904	4.71705	6.17587	0.602742	6.31152	4.24018	8.97257	2.89109	7.59293	5.14649	3.67278	4.02294	2.82894	3.63512	1.71079	8.86203	2.03931	0.0149265	3.09373	6.71998	6.12185	3.23148	0.429536	1.46258
TCGA.E2.A106.01A	Primary	6.51508	4.19411	3.77575	4.6306	8.0117	0.376735	5.00865	3.24405	9.73115	0.50019	6.7986	3.59414	3.38164	1.73635	1.27429	3.39995	1.4352	7.95387	0.141433	0.0172093	4.56113	6.16506	7.70833	3.32457	0.692249	1.30906
TCGA.E2.A107.01A	Primary	5.23809	4.2917	3.53284	4.58494	6.78872	0.347666	5.83544	3.78407	4.82903	0.34301	7.28835	2.31751	3.03605	2.57773	1.75305	3.25358	1.53297	6.98811	4.41412	0.015783	4.43198	4.77512	6.41539	3.88063	6.50929	1.68464
TCGA.E2.A108.01A	Primary	4.59969	4.49325	4.35488	4.0832	7.00737	0.598937	5.1636	3.45948	7.00511	1.4619	9.39588	5.31711	4.92703	4.66794	4.20028	4.69801	4.13058	10.4898	0.156008	0.0378742	5.92904	6.41706	7.78607	6.91948	5.1563	2.19276
TCGA.E2.A109.01A	Primary	5.45446	3.97574	4.00657	4.27129	7.11606	0.314407	5.70688	4.31528	10.3682	2.73092	7.9083	3.53458	4.15204	4.38706	2.68554	4.35301	2.27199	10.117	3.31267	0	4.30113	6.90098	5.37844	3.88145	0.532068	1.96122
TCGA.E2.A10A.01A	Primary	5.71864	5.15928	3.9669	4.554	6.68007	0.595886	5.0894	5.14309	8.15456	2.54216	8.2109	3.45822	4.41793	2.82843	1.63106	4.16649	2.60985	11.054	0.0404015	0.0375931	5.90013	5.34401	6.25084	2.64851	0.554147	1.67279
TCGA.E2.A10B.01A	Primary	5.72359	4.50905	3.89406	4.59901	7.06043	0.459537	5.7311	4.18078	10.0801	1.29631	8.11451	3.14153	4.62404	3.35693	2.58487	4.01344	2.48666	10.2818	2.9449	0.0149265	5.15946	4.98918	6.42541	4.37995	2.28913	1.83689
TCGA.E2.A10C.01A	Primary	3.7694	4.24131	2.96517	3.79765	5.29624	1.02921	4.18999	2.536	7.49332	0.205518	7.84345	3.66679	3.30504	3.54565	2.67102	2.77724	1.6586	8.31619	1.56057	0	3.63426	2.66794	5.35298	3.84133	0.111165	0.722816
TCGA.E2.A10E.01A	Primary	5.55445	4.98568	3.92719	4.74162	6.5553	0.678523	5.44391	3.95336	8.42023	1.58159	8.0533	3.60892	4.34728	2.92048	2.92262	4.12068	2.34829	10.5486	0.597507	0.0309716	5.65807	4.91348	5.76752	3.68721	2.29408	1.61847
TCGA.E2.A10F.01A	Primary	5.58317	4.39901	4.14595	4.53851	6.93529	0.328836	5.57711	4.1616	3.18793	2.58393	9.01969	3.31538	4.84422	3.93118	3.86308	4.78356	3.36778	11.494	1.81873	0	4.29464	6.4564	7.77745	5.76841	4.4899	2.3722
TCGA.E2.A14N.01A	Primary	3.52897	5.13755	3.74646	3.0791	5.68027	1.46226	3.99292	1.9899	6.9049	0.535854	9.08797	4.7235	2.70549	1.69822	1.79302	1.97977	1.38654	8.35237	0.103531	0.0490731	3.44353	8.08725	7.52775	3.04186	8.24699	0.315566
TCGA.E2.A14O.01A	Primary	4.78971	4.41782	3.34119	4.73327	8.21463	0.716947	4.27717	4.74795	8.23524	0.703012	7.62924	2.01371	2.9415	2.61718	2.60103	1.88671	0.986884	8.60821	2.51286	0.0139267	2.40231	3.80039	5.66899	2.66095	0.39594	0.47747
TCGA.E2.A14P.01A	Primary	5.37388	6.4137	3.58919	4.1905	6.50956	0.529371	6.06125	3.7757	10.7827	0.464459	7.39337	4.6706	2.77406	2.42347	2.51972	2.86174	1.84459	8.27595	0	0.0176369	4.63868	4.71933	5.41811	4.20217	1.60564	0.909888
TCGA.E2.A14Q.01A	Primary	4.72801	4.68484	3.70761	4.33945	6.47813	0.602077	5.14241	3.59197	8.6049	0.629566	7.93177	3.29565	5.42048	3.50933	2.22925	3.71	1.97354	8.56692	0.191563	0	5.45392	5.56697	7.1472	4.27299	4.12525	1.92235
TCGA.E2.A14R.01A	Primary	3.41981	5.50713	3.64214	3.28654	4.94259	0.372729	2.91326	2.99814	7.95932	1.26748	8.14899	2.9651	3.58271	2.1129	1.56487	1.69457	1.66307	9.06696	0	0.0139267	3.02501	5.37732	7.42159	4.03503	5.12771	0.552574
TCGA.E2.A14S.01A	Primary	4.99288	3.71518	3.62236	4.74222	6.3395	0.240009	4.81589	3.76529	7.81832	0.515107	7.60337	2.97547	2.80993	1.4691	0.490467	3.64945	2.19912	7.52398	0.0287106	0	3.23963	6.00123	8.30741	3.50098	0.306612	1.84912
TCGA.E2.A14T.01A	Primary	6.07607	4.9161	3.8211	4.8901	6.69479	0.236217	5.14942	3.97047	9.61378	1.01871	8.26997	3.27836	3.5051	2.68023	2.42334	3.00576	2.08182	9.02934	0.292193	0.0114956	3.0954	6.19014	6.75756	3.86298	0.922959	1.93028
TCGA.E2.A14U.01A	Primary	5.453	4.7856	3.73652	4.13452	6.49446	1.08862	5.90932	4.39693	8.56877	0.221692	7.97821	2.45817	5.6947	2.1445	2.86045	2.02754	1.22805	5.01904	0.161307	0.107152	6.6347	7.13986	8.05275	4.26935	4.689	1.0054
TCGA.E2.A14V.01A	Primary	4.72186	7.85	3.16919	4.65667	5.87367	0.512884	5.82097	3.08653	9.2772	4.02793	7.63895	3.82332	4.16487	3.64045	2.22061	3.24817	1.81938	9.95382	3.34234	0	5.09632	6.41778	6.18833	2.64579	2.97337	0.944109
TCGA.E2.A14W.01A	Primary	4.71966	5.31011	3.40035	4.74563	6.91597	0.106482	4.77281	3.41229	7.97252	0.791856	7.62188	2.59445	2.32423	3.48727	1.50538	2.4909	1.08522	8.99315	0.16221	0.0199154	1.93964	5.916	7.97993	1.47975	4.42496	0.429536
TCGA.E2.A14X.01A	Primary	4.35902	5.03709	3.13714	3.42569	5.74982	0.514804	4.09815	3.63674	7.82981	0.548042	7.09795	3.27054	4.68446	3.07053	2.12608	3.30657	2.18148	7.79616	0.259905	0.0408223	3.35368	6.51493	6.22469	3.64248	7.71403	1.04012
TCGA.E2.A14Y.01A	Primary	2.95663	4.88118	2.99146	3.95755	5.80789	0.354903	4.7453	4.46578	6.91495	1.49595	7.25464	4.65858	5.8994	2.46352	1.90504	2.04527	1.30498	8.94263	0.422664	0.0611541	5.33705	6.75321	7.82435	2.72498	3.38906	0.829525
TCGA.E2.A14Z.01A	Primary	4.62304	4.76084	3.646	3.91225	5.92423	0.585732	4.89243	2.92425	7.40403	1.1503	8.55874	3.95696	4.56126	5.10021	3.27793	3.45566	2.52201	9.98374	0.151989	0	4.18345	5.60026	7.15235	4.94511	5.51542	2.371
TCGA.E2.A150.01A	Primary	4.23123	5.40939	3.39587	3.42702	6.85941	0.450697	4.88253	3.94144	8.05758	0.67075	9.52518	5.56209	4.1389	2.28377	1.72111	3.51899	2.41846	9.71281	0.0799754	0.0190614	3.20259	6.15553	8.01632	3.31012	5.31997	1.71079
TCGA.E2.A152.01A	Primary	4.81177	4.80439	3.56266	4.66436	6.61707	0.548239	5.80768	2.51543	9.85943	2.61089	8.66566	3.93769	5.22956	4.80888	2.5877	4.82002	2.95947	11.7354	1.42481	0.0184917	5.30925	2.81537	7.65744	4.54101	2.57058	1.50863
[truncated: 275 more rows]

## Sheet: Pathway_Genes_Mean_Expression
Gene	Pathway	Primary	Metastatic	Difference
[truncated: 26 more rows]

## Sheet: Top50_Genes_Expression
Sample	CRP	CREB3L3	TCF21	SULT2A1	APOA4	FGF23	GDF2	FSHR	BMP10	SERPINA7	AC139491.7	CYP17A1	C8A	C9	SLC17A2	APCS	SLC2A2	MT1B	C1orf141	LHCGR	HSD3B2	REG3G	F9	GJA8	CLEC4M	PLG	A1CF	CPN1	MBOAT4	CFHR2	NR1H4	FOXL2NB	ARL14EPL	G6PC	CELA2A	ITIH1	TRIM40	F2	HRG	FABP1	F11	MTTP	CA5A	KNG1	ZDHHC19	APOB	BAAT	TM4SF5	SPP2
[truncated: 1,088 more rows]
[truncated: 2 more columns]
