# Supplementary material for: A Curcumin‐Derived HSP70 Inhibitor Disrupts Lysosomal Function to Suppress Triple‐Negative Breast Cancer Progression
Source: Cell Prolif. 2026 Apr 29:e70222. Online ahead of print. doi: 10.1111/cpr.70222 (PMC13325827; doi:10.1111/cpr.70222)
Supplement: Supplementary file 3 — Table S3: for HSPA1A expression in breast cancer patients from the TCGA database. [file CPR-9999-e70222-s003.xlsx]

## Sheet: HSPA1A_01A
	HSPA1A
TCGA-A2-A0CU-01A	8.06654
TCGA-PL-A8LV-01A	6.33724
TCGA-BH-A0BC-01A	6.22961
TCGA-AR-A1AX-01A	6.96133
TCGA-AC-A2FO-01A	7.61319
TCGA-AQ-A0Y5-01A	8.56829
TCGA-AC-A3EH-01A	7.50134
TCGA-AC-A5EH-01A	6.76244
TCGA-D8-A142-01A	7.6207
TCGA-D8-A1XB-01A	7.47847
TCGA-D8-A1JJ-01A	7.82431
TCGA-E2-A10B-01A	7.91728
TCGA-A2-A0CP-01A	9.36915
TCGA-BH-A1FJ-01A	6.34276
TCGA-OL-A66P-01A	6.32387
TCGA-E2-A14O-01A	8.8606
TCGA-D8-A1XJ-01A	7.02684
TCGA-AR-A24P-01A	6.49225
TCGA-AO-A1KQ-01A	9.18863
TCGA-D8-A145-01A	7.10541
TCGA-AR-A24V-01A	8.1317
TCGA-AO-A12F-01A	3.56311
TCGA-E9-A54X-01A	8.06238
TCGA-BH-A0BA-01A	7.33209
TCGA-EW-A1PH-01A	8.04909
TCGA-BH-A209-01A	5.62243
TCGA-E9-A2JS-01A	7.77116
TCGA-E9-A1R3-01A	6.69129
TCGA-E9-A1R6-01A	8.72755
TCGA-BH-A1FU-01A	6.05825
TCGA-D8-A1Y2-01A	7.14895
TCGA-A2-A4RX-01A	6.3523
TCGA-A8-A09V-01A	7.90925
TCGA-AO-A12B-01A	7.923
TCGA-XX-A899-01A	6.55285
TCGA-A8-A08P-01A	7.83137
TCGA-C8-A26W-01A	8.10272
TCGA-E9-A249-01A	7.39732
TCGA-A8-A086-01A	8.30482
TCGA-B6-A0RV-01A	7.06421
TCGA-D8-A1JT-01A	6.54799
TCGA-OL-A5RV-01A	6.16523
TCGA-Z7-A8R5-01A	7.77834
TCGA-A8-A0AB-01A	8.44121
TCGA-E2-A154-01A	7.49337
TCGA-S3-A6ZG-01A	8.09006
TCGA-D8-A140-01A	6.69849
TCGA-A8-A06Q-01A	7.1873
TCGA-AR-A24Q-01A	6.09799
TCGA-A2-A1G6-01A	7.18813
TCGA-D8-A1XL-01A	7.94467
TCGA-A2-A1G0-01A	7.21957
TCGA-A8-A095-01A	7.18286
TCGA-AN-A0FV-01A	7.05821
TCGA-S3-AA12-01A	8.1943
TCGA-A8-A06T-01A	8.48687
TCGA-E2-A14Q-01A	8.02952
TCGA-BH-A18K-01A	8.14589
TCGA-A8-A06Y-01A	7.52179
TCGA-BH-A0AZ-01A	7.15128
TCGA-E9-A1RA-01A	6.67381
TCGA-UL-AAZ6-01A	6.22358
TCGA-BH-A1ES-01A	7.97666
TCGA-EW-A1PA-01A	6.23886
TCGA-EW-A1P4-01A	4.28627
TCGA-D8-A1JH-01A	8.07917
TCGA-B6-A409-01A	8.7988
TCGA-D8-A13Z-01A	5.30278
TCGA-AC-A7VB-01A	7.6158
TCGA-AN-A0XN-01A	6.94769
TCGA-GM-A2DN-01A	6.0005
TCGA-AO-A12G-01A	7.81601
TCGA-BH-A0B9-01A	6.09924
TCGA-C8-A273-01A	7.86742
TCGA-AR-A1AY-01A	7.55406
TCGA-AR-A1AO-01A	7.20285
TCGA-E9-A1RC-01A	8.78687
TCGA-A2-A0EN-01A	9.72994
TCGA-E9-A1RD-01A	7.02753
TCGA-A8-A08O-01A	9.63951
TCGA-AC-A2FE-01A	6.79737
TCGA-B6-A0RN-01A	7.54614
TCGA-A8-A076-01A	7.23184
TCGA-BH-A0HK-01A	7.53371
TCGA-BH-A0BO-01A	6.70512
TCGA-BH-A0HW-01A	9.85826
TCGA-D8-A1XZ-01A	7.90578
TCGA-OL-A66K-01A	7.22323
TCGA-AR-A24N-01A	6.88111
TCGA-E2-A1IU-01A	7.29387
TCGA-AR-A0TT-01A	5.75941
TCGA-B6-A0IP-01A	7.21124
TCGA-AO-A03L-01A	7.62536
TCGA-B6-A0IB-01A	8.46651
TCGA-E9-A54Y-01A	9.31441
TCGA-A2-A0T2-01A	8.27883
TCGA-AC-A3W6-01A	6.56784
TCGA-A2-A3XV-01A	8.0841
TCGA-BH-A0EA-01A	6.95057
TCGA-BH-A0B3-01A	7.55323
TCGA-5L-AAT1-01A	7.10577
TCGA-E2-A15J-01A	6.87578
TCGA-B6-A0WS-01A	7.02802
TCGA-BH-A0H7-01A	7.83386
TCGA-A2-A0YT-01A	8.45282
TCGA-AN-A0XO-01A	7.98841
TCGA-EW-A1P3-01A	7.35104
TCGA-A2-A04N-01A	8.45997
TCGA-D8-A13Y-01A	3.23822
TCGA-D8-A146-01A	6.76417
TCGA-LL-A7SZ-01A	7.1939
TCGA-AO-A0J8-01A	7.33396
TCGA-B6-A0IK-01A	7.67432
TCGA-A2-A0T3-01A	7.41789
TCGA-BH-A0W4-01A	6.27341
TCGA-E2-A15S-01A	7.59772
TCGA-D8-A27R-01A	8.66704
TCGA-B6-A0WZ-01A	6.31993
TCGA-D8-A27H-01A	8.01904
TCGA-A7-A5ZV-01A	7.89108
TCGA-BH-A1EY-01A	6.10064
TCGA-A8-A09T-01A	7.76038
TCGA-AC-A4ZE-01A	8.24767
TCGA-BH-A0H9-01A	9.14178
TCGA-LD-A7W6-01A	7.14891
TCGA-GM-A2D9-01A	8.05716
TCGA-BH-A42T-01A	8.20511
TCGA-A2-A0SX-01A	7.04028
TCGA-A1-A0SI-01A	7.3251
TCGA-A7-A0D9-01A	6.77812
TCGA-A2-A04U-01A	5.06562
TCGA-D8-A143-01A	3.73135
TCGA-BH-A8FZ-01A	7.76998
TCGA-A2-A0T6-01A	6.82118
TCGA-AC-A3BB-01A	7.05898
TCGA-BH-AB28-01A	7.34479
TCGA-A1-A0SQ-01A	7.25072
TCGA-E2-A15E-01A	7.97989
TCGA-AR-A24S-01A	6.95033
TCGA-D8-A1JS-01A	7.42626
TCGA-AO-A03O-01A	8.91097
TCGA-D8-A27F-01A	7.97897
TCGA-AR-A5QN-01A	7.26608
TCGA-B6-A0IA-01A	8.02777
TCGA-B6-A0I6-01A	7.05215
TCGA-B6-A0RE-01A	7.21871
TCGA-A8-A08F-01A	7.9999
TCGA-AR-A2LM-01A	7.23985
TCGA-AC-A62Y-01A	7.8121
TCGA-AO-A0JD-01A	6.96838
TCGA-A2-A0ST-01A	7.04062
TCGA-A2-A4RW-01A	6.4504
TCGA-B6-A0RM-01A	8.32157
TCGA-A1-A0SN-01A	6.45276
TCGA-LL-A6FR-01A	8.48207
TCGA-D8-A1JE-01A	6.90246
TCGA-A8-A09I-01A	7.74873
TCGA-BH-A0DP-01A	6.68784
TCGA-HN-A2NL-01A	6.00184
TCGA-AR-A24O-01A	6.63756
TCGA-BH-A1FL-01A	7.60741
TCGA-V7-A7HQ-01A	8.65388
TCGA-A7-A3IZ-01A	6.0196
TCGA-B6-A1KI-01A	6.06755
TCGA-BH-A1FH-01A	6.25944
TCGA-B6-A0X1-01A	8.01473
TCGA-B6-A0IN-01A	7.6317
TCGA-E2-A15K-01A	8.14869
TCGA-AR-A1AL-01A	7.31275
TCGA-E2-A570-01A	7.55947
TCGA-C8-A275-01A	7.68785
TCGA-E2-A1LA-01A	8.06032
TCGA-E9-A229-01A	7.89153
TCGA-D8-A1Y0-01A	7.11166
TCGA-E9-A22D-01A	8.03782
TCGA-AN-A0XP-01A	6.84502
TCGA-A8-A07O-01A	7.19297
TCGA-S3-AA0Z-01A	4.33304
TCGA-AO-A0J2-01A	7.49036
TCGA-EW-A2FS-01A	8.25316
TCGA-BH-A0B8-01A	7.81389
TCGA-BH-A0E7-01A	7.3667
TCGA-AR-A256-01A	6.25366
TCGA-A7-A426-01A	7.32651
TCGA-E9-A243-01A	5.32452
TCGA-BH-A1FG-01A	7.77942
TCGA-D8-A27N-01A	7.97778
TCGA-AN-A0FF-01A	7.49443
TCGA-AO-A0JL-01A	5.25914
TCGA-AC-A8OS-01A	6.25198
TCGA-D8-A1J9-01A	6.86455
TCGA-AC-A62V-01A	8.10901
TCGA-A2-A0EY-01A	7.08219
TCGA-A7-A0CJ-01A	8.07724
TCGA-GM-A2DF-01A	8.36608
TCGA-BH-A0BJ-01A	6.51796
TCGA-B6-A0WT-01A	7.72176
TCGA-E2-A159-01A	7.80183
TCGA-A8-A08Z-01A	7.33745
TCGA-A8-A096-01A	8.25571
TCGA-E2-A14Z-01A	7.41211
TCGA-A7-A4SF-01A	9.08619
TCGA-E2-A1BC-01A	7.8322
TCGA-A8-A08B-01A	7.16726
TCGA-E2-A1LH-01A	6.14693
TCGA-LL-A7T0-01A	9.3012
TCGA-AC-A5XS-01A	8.79088
TCGA-B6-A400-01A	4.69651
TCGA-EW-A3U0-01A	5.90071
TCGA-AC-A2QJ-01A	6.23082
TCGA-AR-A0TY-01A	7.83525
TCGA-EW-A1PG-01A	6.08899
TCGA-A7-A3J0-01A	7.03631
TCGA-E2-A15C-01A	8.75803
TCGA-BH-A0W5-01A	7.04341
TCGA-AR-A1AV-01A	8.80056
TCGA-OL-A6VR-01A	7.39005
TCGA-BH-A18Q-01A	6.89192
TCGA-BH-A5J0-01A	8.79313
TCGA-AR-A24R-01A	6.50946
TCGA-A8-A08H-01A	6.31803
TCGA-BH-A0DD-01A	8.40758
TCGA-E2-A1B4-01A	7.42364
TCGA-C8-A274-01A	6.10537
TCGA-A7-A4SE-01A	8.18365
TCGA-C8-A26Z-01A	8.8854
TCGA-E2-A10E-01A	7.29736
TCGA-BH-A0HU-01A	8.13853
TCGA-A2-A0SY-01A	6.62182
TCGA-C8-A8HR-01A	7.20238
TCGA-AN-A046-01A	7.31217
TCGA-D8-A1JF-01A	6.43567
TCGA-A8-A097-01A	7.50864
TCGA-C8-A12M-01A	7.93296
TCGA-E9-A1RI-01A	8.39967
TCGA-GM-A2DC-01A	8.87191
TCGA-E9-A226-01A	7.30935
TCGA-AO-A03T-01A	8.19652
TCGA-D8-A1JB-01A	6.70815
TCGA-BH-A208-01A	8.50182
TCGA-A7-A26H-01A	6.84611
TCGA-D8-A1XG-01A	8.0713
TCGA-AR-A24L-01A	7.56486
TCGA-AN-A0FY-01A	8.228
TCGA-A2-A3XY-01A	5.39076
TCGA-AC-A8OQ-01A	6.23754
TCGA-AC-A23C-01A	7.28787
TCGA-AR-A0TU-01A	7.65212
TCGA-A8-A09E-01A	9.80589
TCGA-BH-A0HI-01A	7.57372
TCGA-E2-A14T-01A	7.48817
TCGA-E2-A1B6-01A	6.68787
TCGA-AN-A0FW-01A	9.99455
TCGA-LL-A8F5-01A	6.93915
TCGA-AO-A0JI-01A	6.12086
TCGA-E9-A3Q9-01A	6.97454
TCGA-AC-A3HN-01A	7.28792
TCGA-E9-A5FL-01A	8.02026
TCGA-A2-A1G4-01A	7.34787
TCGA-AR-A0U0-01A	6.41974
TCGA-AR-A2LE-01A	6.5337
TCGA-E2-A14P-01A	7.46148
TCGA-AN-A04A-01A	7.93049
TCGA-BH-A1F5-01A	6.61101
TCGA-BH-A0HA-01A	7.11495
TCGA-E2-A15T-01A	8.08086
TCGA-BH-A0BF-01A	6.74082
TCGA-EW-A2FW-01A	7.90549
TCGA-E9-A1NC-01A	6.31405
TCGA-S3-AA15-01A	5.23483
TCGA-BH-A202-01A	7.46333
TCGA-AC-A23E-01A	7.05743
TCGA-WT-AB41-01A	6.51298
TCGA-BH-A0RX-01A	6.80828
TCGA-EW-A1IX-01A	7.32284
TCGA-A8-A07L-01A	6.67367
TCGA-A7-A6VY-01A	6.86189
TCGA-AR-A255-01A	8.33349
TCGA-OL-A66N-01A	7.96168
TCGA-A8-A099-01A	7.21096
TCGA-LL-A5YM-01A	9.92686
TCGA-AO-A0J6-01A	7.05844
TCGA-LL-A73Y-01A	7.16796
TCGA-D8-A73W-01A	6.75649
TCGA-E2-A14W-01A	7.72712
TCGA-A2-A25B-01A	7.74601
TCGA-E2-A15O-01A	8.29035
TCGA-A2-A0CM-01A	9.26788
TCGA-D8-A1X5-01A	9.15118
TCGA-AN-A0AR-01A	3.87354
TCGA-AR-A1AM-01A	7.54819
TCGA-E2-A1IH-01A	8.16769
TCGA-A7-A4SC-01A	6.2496
TCGA-S3-A6ZH-01A	8.16356
TCGA-BH-A0EB-01A	7.13728
TCGA-E2-A15F-01A	7.2788
TCGA-BH-A1FB-01A	7.27538
TCGA-E9-A5UO-01A	7.55628
TCGA-EW-A1J1-01A	7.12436
TCGA-D8-A1XC-01A	7.66925
TCGA-E2-A156-01A	7.20069
TCGA-EW-A1P6-01A	8.45568
TCGA-E2-A1L8-01A	6.40547
TCGA-E2-A109-01A	7.28546
TCGA-LL-A5YN-01A	7.93369
TCGA-E2-A2P5-01A	6.95872
TCGA-A7-A0DB-01A	6.74136
TCGA-E2-A1LG-01A	7.3263
TCGA-B6-A0WW-01A	9.61702
TCGA-E2-A576-01A	8.57054
TCGA-AC-A3OD-01A	4.34045
TCGA-A2-A04R-01A	8.60917
TCGA-E9-A1R0-01A	7.49928
TCGA-B6-A1KF-01A	3.90895
TCGA-EW-A2FV-01A	6.76276
TCGA-AO-A0JF-01A	6.61282
TCGA-AN-A0XR-01A	8.13062
TCGA-GM-A5PX-01A	7.49157
TCGA-B6-A0RH-01A	7.14291
TCGA-A2-A0CX-01A	7.09201
TCGA-AR-A0TZ-01A	7.32255
TCGA-AR-A2LR-01A	4.22341
TCGA-BH-A0B6-01A	6.97141
TCGA-A2-A3XZ-01A	7.0774
TCGA-AR-A0TR-01A	8.0875
TCGA-E9-A295-01A	9.30344
TCGA-A2-A04P-01A	6.66548
TCGA-BH-A0DS-01A	7.84125
TCGA-E9-A1N5-01A	7.88477
TCGA-S3-A6ZF-01A	6.6915
TCGA-A2-A1FV-01A	7.61253
TCGA-D8-A147-01A	5.95877
TCGA-BH-A0HP-01A	6.98863
TCGA-B6-A40C-01A	7.7464
TCGA-OK-A5Q2-01A	7.56326
TCGA-BH-A18P-01A	6.24264
TCGA-AR-A252-01A	5.82523
TCGA-C8-A1HK-01A	8.128
TCGA-AQ-A54N-01A	6.90047
TCGA-A2-A1FW-01A	7.15773
TCGA-3C-AALJ-01A	5.96674
TCGA-AC-A62X-01A	6.69002
TCGA-B6-A0X7-01A	7.44637
TCGA-BH-A0BW-01A	7.03661
TCGA-D8-A1XT-01A	7.16984
TCGA-AR-A254-01A	6.70428
TCGA-D8-A1Y3-01A	8.05522
TCGA-BH-A0HL-01A	6.49295
TCGA-E9-A247-01A	8.19153
TCGA-C8-A27A-01A	5.45277
TCGA-AO-A0J3-01A	6.16533
TCGA-A2-A25D-01A	6.93996
TCGA-AN-A0XW-01A	8.03663
TCGA-D8-A141-01A	7.21491
TCGA-AR-A1AN-01A	6.70274
TCGA-UU-A93S-01A	7.86836
TCGA-BH-A18S-01A	7.5458
TCGA-OL-A5S0-01A	8.18953
TCGA-LL-A442-01A	6.20817
TCGA-A8-A09W-01A	6.97915
TCGA-C8-A1HI-01A	8.64157
TCGA-BH-A0BZ-01A	7.48749
TCGA-E2-A56Z-01A	6.73486
TCGA-A2-A259-01A	8.86122
TCGA-AR-A24X-01A	7.10441
TCGA-BH-A1FD-01A	8.7278
TCGA-BH-A0DZ-01A	7.10205
TCGA-B6-A0RT-01A	5.83324
TCGA-AR-A2LQ-01A	5.80032
TCGA-E2-A150-01A	7.75034
TCGA-E2-A14R-01A	6.98238
TCGA-A8-A0A6-01A	6.83739
TCGA-A7-A26F-01A	4.62783
TCGA-AO-A0JM-01A	7.26301
TCGA-A8-A09B-01A	9.06279
TCGA-BH-A0BR-01A	7.47821
TCGA-A2-A0T7-01A	7.94577
TCGA-B6-A401-01A	7.66604
TCGA-BH-A0DH-01A	8.26535
TCGA-BH-A1EV-01A	6.60691
TCGA-EW-A6SD-01A	7.21036
TCGA-AC-A3W5-01A	7.51582
TCGA-BH-A0BG-01A	7.78838
TCGA-A2-A0CR-01A	7.30962
TCGA-3C-AALI-01A	8.25977
TCGA-B6-A0RL-01A	9.42533
TCGA-A7-A5ZW-01A	7.1854
TCGA-E2-A15H-01A	8.14178
TCGA-AQ-A1H2-01A	7.65232
TCGA-D8-A1JD-01A	7.93276
TCGA-BH-A0B2-01A	7.41811
TCGA-AR-A1AT-01A	7.37981
TCGA-D8-A1JK-01A	7.32988
TCGA-C8-A26Y-01A	7.48789
TCGA-A7-A6VV-01A	7.05061
TCGA-A2-A3XX-01A	7.9754
TCGA-GM-A2DH-01A	6.49764
TCGA-D8-A1X6-01A	7.30678
TCGA-B6-A0I1-01A	7.93723
TCGA-A8-A09M-01A	7.83019
TCGA-EW-A1IY-01A	6.10708
TCGA-A8-A07F-01A	7.57285
TCGA-BH-A8FY-01A	8.06546
TCGA-5T-A9QA-01A	8.16305
TCGA-A2-A0EM-01A	7.65936
TCGA-AO-A12D-01A	6.83733
TCGA-GI-A2C8-01A	5.0819
TCGA-OL-A6VQ-01A	7.24154
TCGA-D8-A1X9-01A	7.43794
TCGA-A1-A0SB-01A	6.20124
TCGA-BH-A28Q-01A	7.24028
TCGA-A2-A04W-01A	6.02978
TCGA-B6-A0I2-01A	6.60978
TCGA-LL-A440-01A	6.8924
TCGA-A7-A26E-01A	6.73255
TCGA-EW-A1P8-01A	6.308
TCGA-OL-A66I-01A	7.97748
TCGA-AO-A1KP-01A	7.33271
TCGA-A8-A092-01A	9.02983
TCGA-E2-A15L-01A	6.1463
TCGA-BH-A0HX-01A	7.29984
TCGA-E9-A22G-01A	4.81333
TCGA-E9-A248-01A	4.87318
TCGA-A8-A07I-01A	8.14731
TCGA-BH-A42V-01A	10.763
TCGA-AN-A0FJ-01A	7.10255
TCGA-AO-A0JG-01A	7.88715
TCGA-E2-A108-01A	6.44406
TCGA-GM-A2DO-01A	7.14626
TCGA-A8-A082-01A	8.25271
TCGA-EW-A6SB-01A	5.56952
TCGA-D8-A27L-01A	7.18227
TCGA-EW-A1PD-01A	7.98822
TCGA-B6-A0IM-01A	6.66151
TCGA-EW-A1P5-01A	7.89499
TCGA-B6-A0X4-01A	7.10326
TCGA-EW-A1OY-01A	7.7063
TCGA-OL-A5DA-01A	8.90673
TCGA-B6-A0X5-01A	7.40851
TCGA-EW-A1IW-01A	7.99541
TCGA-LQ-A4E4-01A	8.51658
TCGA-A2-A0YM-01A	6.89107
TCGA-A8-A07U-01A	7.00483
TCGA-BH-A8G0-01A	6.8104
TCGA-AR-A0TV-01A	8.25918
TCGA-E9-A22E-01A	7.09073
TCGA-C8-A278-01A	6.93593
TCGA-AR-A0TQ-01A	6.59587
TCGA-AO-A0JB-01A	6.34075
TCGA-D8-A1XQ-01A	8.00378
TCGA-B6-A0I9-01A	9.67846
TCGA-A2-A0D3-01A	8.10796
TCGA-A1-A0SF-01A	6.63961
TCGA-AN-A04D-01A	7.27245
TCGA-E9-A22A-01A	6.82781
TCGA-S3-AA17-01A	5.77184
TCGA-OL-A5RX-01A	6.19835
TCGA-BH-A1EO-01A	7.55149
TCGA-BH-A6R9-01A	6.79585
TCGA-B6-A0RP-01A	7.98031
TCGA-A8-A0A1-01A	6.88766
TCGA-B6-A0IE-01A	8.36649
TCGA-C8-A12L-01A	7.33736
TCGA-E9-A1RH-01A	7.61521
TCGA-AN-A0XL-01A	8.04019
TCGA-AC-A2FF-01A	6.08006
TCGA-A2-A4S3-01A	7.68861
TCGA-BH-A1FE-01A	6.54427
TCGA-E9-A1NE-01A	7.37319
TCGA-E2-A10A-01A	7.774
TCGA-C8-A12Z-01A	6.58354
TCGA-A2-A4RY-01A	6.65529
TCGA-LL-A6FP-01A	9.6933
TCGA-AR-A24K-01A	6.37341
TCGA-E2-A15M-01A	6.79435
TCGA-A2-A0CK-01A	9.50417
TCGA-HN-A2OB-01A	7.24301
TCGA-WT-AB44-01A	8.24775
TCGA-E2-A573-01A	7.11791
TCGA-E2-A1L9-01A	7.62756
TCGA-A7-A26G-01A	5.82241
TCGA-D8-A1J8-01A	6.49131
TCGA-A2-A0CL-01A	6.16768
TCGA-A2-A04V-01A	8.22189
TCGA-EW-A1J5-01A	7.00511
TCGA-BH-A0GZ-01A	7.77112
TCGA-E2-A14U-01A	7.52673
TCGA-B6-A0IJ-01A	7.22782
TCGA-B6-A1KN-01A	7.64951
TCGA-E2-A15G-01A	8.05605
TCGA-A8-A08S-01A	8.72134
TCGA-A8-A09X-01A	6.21378
TCGA-AO-A03R-01A	6.65362
TCGA-E2-A1IE-01A	8.07559
TCGA-A2-A0EQ-01A	6.51661
TCGA-E9-A1R5-01A	7.70465
TCGA-S3-AA10-01A	4.44033
TCGA-LL-A5YL-01A	7.71842
TCGA-BH-A0E0-01A	7.13343
TCGA-B6-A0I5-01A	8.51957
TCGA-BH-A18U-01A	8.23049
TCGA-A8-A06Z-01A	7.00699
TCGA-D8-A1JN-01A	6.07343
TCGA-A7-A13H-01A	7.43819
TCGA-C8-A12Y-01A	9.36638
TCGA-BH-A0BS-01A	7.16756
TCGA-A7-A13F-01A	6.78854
TCGA-AC-A7VC-01A	5.76107
TCGA-AO-A03P-01A	8.17968
TCGA-BH-A1F0-01A	5.57822
TCGA-AR-A1AJ-01A	6.56654
TCGA-BH-A0EI-01A	7.23577
TCGA-AC-A3W7-01A	6.99696
TCGA-E2-A1LL-01A	7.57447
TCGA-E9-A1R7-01A	8.66475
TCGA-A8-A0A4-01A	7.94375
TCGA-E2-A1L6-01A	6.25564
TCGA-AO-A12E-01A	7.43114
TCGA-A2-A3KC-01A	7.54183
TCGA-BH-A18T-01A	7.52217
TCGA-AN-A0FK-01A	8.55815
TCGA-B6-A0IG-01A	7.41363
TCGA-A8-A08T-01A	6.27518
TCGA-D8-A1XU-01A	7.20361
TCGA-E2-A3DX-01A	6.21593
TCGA-A2-A0YD-01A	7.01267
TCGA-BH-A42U-01A	7.8769
TCGA-A8-A07W-01A	8.33301
TCGA-A8-A06N-01A	8.78671
TCGA-A8-A079-01A	7.69579
TCGA-AN-A0XT-01A	8.71495
TCGA-AR-A5QP-01A	7.44165
TCGA-BH-A0W3-01A	5.94291
TCGA-AN-A0AM-01A	7.8547
TCGA-A8-A0A2-01A	7.1195
TCGA-A8-A09N-01A	8.60393
TCGA-A8-A07J-01A	7.1781
TCGA-E2-A15R-01A	5.57995
TCGA-AR-A1AU-01A	8.41136
TCGA-A8-A09D-01A	6.81309
TCGA-AN-A041-01A	7.83011
TCGA-A8-A084-01A	6.91462
TCGA-BH-A201-01A	6.75335
TCGA-A8-A085-01A	7.67159
TCGA-LD-A66U-01A	7.87781
TCGA-AR-A5QQ-01A	7.27283
TCGA-A7-A0DA-01A	7.17928
TCGA-AR-A2LH-01A	6.10928
TCGA-E9-A1RE-01A	8.39233
TCGA-AR-A24U-01A	5.85871
TCGA-D8-A27T-01A	7.0893
TCGA-B6-A0IH-01A	6.49788
TCGA-A2-A0YH-01A	6.01211
TCGA-BH-A0DI-01A	7.05789
TCGA-E2-A1LI-01A	6.77364
TCGA-A2-A0CW-01A	7.96177
TCGA-E2-A14V-01A	7.38856
TCGA-AQ-A54O-01A	8.66108
TCGA-C8-A135-01A	6.87224
TCGA-GM-A2DK-01A	7.48139
TCGA-BH-A0AU-01A	7.8719
TCGA-AO-A0JE-01A	7.42885
TCGA-A2-A0D0-01A	6.60492
TCGA-LL-A73Z-01A	7.47851
TCGA-A8-A09G-01A	6.40428
TCGA-AN-A0AL-01A	5.68812
TCGA-A2-A0CT-01A	7.53387
TCGA-AN-A049-01A	7.71808
TCGA-LD-A74U-01A	6.98191
TCGA-D8-A1Y1-01A	7.61479
TCGA-A2-A0T5-01A	7.18684
TCGA-D8-A1JM-01A	1.9238
TCGA-OL-A6VO-01A	7.73415
TCGA-AC-A2FG-01A	7.25715
TCGA-E9-A22H-01A	7.22636
TCGA-B6-A0X0-01A	5.63788
TCGA-D8-A73X-01A	8.10012
TCGA-AQ-A7U7-01A	6.94133
TCGA-A2-A3Y0-01A	8.23869
TCGA-E2-A1LK-01A	7.27764
TCGA-BH-A0B7-01A	6.19482
TCGA-AR-A2LK-01A	10.2425
TCGA-AO-A1KT-01A	8.40695
TCGA-BH-A0HF-01A	6.80903
TCGA-A8-A09R-01A	8.54364
TCGA-AR-A1AR-01A	6.77536
TCGA-A7-A0DC-01A	6.95733
TCGA-BH-A1F8-01A	8.04477
TCGA-A7-A56D-01A	8.31455
TCGA-E9-A1ND-01A	6.01179
TCGA-C8-A27B-01A	7.53738
TCGA-C8-A134-01A	7.02975
TCGA-E2-A107-01A	7.55903
TCGA-BH-A0BP-01A	7.65216
TCGA-A8-A091-01A	8.04496
TCGA-EW-A1PE-01A	6.7996
TCGA-BH-A0DK-01A	7.38812
TCGA-A8-A06R-01A	8.59001
TCGA-E9-A3QA-01A	8.02717
TCGA-EW-A1P1-01A	7.0178
TCGA-E2-A1IN-01A	7.95729
TCGA-BH-A0HQ-01A	8.29777
TCGA-B6-A0WY-01A	7.45099
TCGA-A8-A090-01A	7.76587
TCGA-A8-A08X-01A	5.4427
TCGA-3C-AALK-01A	6.97087
TCGA-EW-A1OW-01A	5.89541
TCGA-A2-A0CS-01A	7.37015
TCGA-BH-A18M-01A	7.79848
TCGA-E2-A1LB-01A	6.70364
TCGA-PL-A8LX-01A	8.35087
TCGA-E2-A2P6-01A	8.33889
TCGA-BH-A18R-01A	7.50354
TCGA-BH-A0B0-01A	5.52952
TCGA-GM-A2DI-01A	6.3522
TCGA-GM-A5PV-01A	7.54751
TCGA-A7-A0CG-01A	6.1546
TCGA-GM-A4E0-01A	6.52725
TCGA-AC-A2QH-01A	1.63427
TCGA-GM-A3XL-01A	7.28235
TCGA-D8-A1XO-01A	7.15996
TCGA-BH-A1F2-01A	7.41688
TCGA-A7-A26J-01A	7.88531
TCGA-AR-A24H-01A	8.82581
TCGA-C8-A8HQ-01A	7.70276
TCGA-B6-A0RU-01A	7.13751
TCGA-OL-A5D8-01A	6.90081
TCGA-OL-A97C-01A	4.38629
TCGA-GM-A3XG-01A	6.83014
TCGA-AR-A2LJ-01A	7.35706
TCGA-GM-A3NW-01A	7.45265
TCGA-A2-A0EV-01A	7.82363
TCGA-C8-A26X-01A	5.35507
TCGA-D8-A1XF-01A	4.53945
TCGA-A2-A0YI-01A	6.5067
TCGA-D8-A27G-01A	7.56115
TCGA-OL-A66H-01A	6.65768
TCGA-B6-A0WV-01A	7.64101
TCGA-BH-A0DE-01A	7.96942
TCGA-E2-A1L7-01A	6.4942
TCGA-A8-A075-01A	6.85058
TCGA-JL-A3YX-01A	8.67902
TCGA-A2-A4S1-01A	7.07754
TCGA-C8-A12V-01A	6.97649
TCGA-D8-A4Z1-01A	6.80252
TCGA-EW-A1P0-01A	6.33842
TCGA-BH-A0WA-01A	7.80294
TCGA-AQ-A1H3-01A	7.2101
TCGA-A7-A13E-01A	8.08901
TCGA-BH-A0HO-01A	6.75644
TCGA-D8-A1XW-01A	7.29913
TCGA-A8-A07P-01A	8.0591
TCGA-E2-A10F-01A	7.27913
TCGA-C8-A12O-01A	7.4741
TCGA-C8-A132-01A	8.37677
TCGA-E2-A1B1-01A	6.53553
TCGA-E9-A1RG-01A	7.96941
TCGA-E2-A1AZ-01A	6.57644
TCGA-A7-A3J1-01A	6.34047
TCGA-AR-A0TW-01A	7.73803
TCGA-C8-A8HP-01A	8.18464
TCGA-MS-A51U-01A	6.44709
TCGA-LL-A6FQ-01A	7.46408
TCGA-A8-A094-01A	6.80444
TCGA-AR-A1AI-01A	6.21806
TCGA-C8-A3M7-01A	6.61007
TCGA-AN-A0AJ-01A	5.01484
TCGA-BH-A1EW-01A	7.9966
TCGA-AR-A24T-01A	6.94752
TCGA-AR-A1AW-01A	6.36897
TCGA-GI-A2C9-01A	7.96282
TCGA-A7-A0CE-01A	6.71179
TCGA-A2-A0YC-01A	7.4184
TCGA-AN-A0XU-01A	7.37398
TCGA-AR-A24Z-01A	7.67969
TCGA-AR-A24M-01A	6.95802
TCGA-C8-A1HL-01A	8.43837
TCGA-EW-A1OV-01A	6.55085
TCGA-A1-A0SH-01A	7.42691
TCGA-A2-A1FX-01A	8.52911
TCGA-D8-A1JL-01A	6.85723
TCGA-AC-A3YI-01A	7.08244
TCGA-AO-A03V-01A	9.18576
TCGA-AR-A1AH-01A	6.01952
TCGA-A2-A25A-01A	6.54497
TCGA-BH-A0DQ-01A	8.74035
TCGA-BH-A1F6-01A	6.42271
TCGA-EW-A6SA-01A	6.76192
TCGA-A7-A4SB-01A	7.72884
TCGA-E9-A1N8-01A	7.97898
TCGA-Z7-A8R6-01A	8.05058
TCGA-A8-A09A-01A	8.27368
TCGA-A7-A5ZX-01A	7.60921
TCGA-C8-A12N-01A	8.17313
TCGA-PE-A5DD-01A	6.49554
TCGA-BH-A2L8-01A	7.22289
TCGA-AC-A2FM-01A	8.98313
TCGA-A1-A0SE-01A	7.90373
TCGA-AC-A8OP-01A	6.87016
TCGA-GM-A3NY-01A	7.91366
TCGA-E2-A153-01A	7.44381
TCGA-A2-A3XW-01A	7.60497
TCGA-E9-A1RF-01A	7.09109
TCGA-AC-A2QI-01A	7.90554
TCGA-BH-A0BM-01A	7.53824
TCGA-AO-A129-01A	7.13657
TCGA-XX-A89A-01A	6.86447
TCGA-A2-A0YG-01A	7.63586
TCGA-4H-AAAK-01A	7.14199
TCGA-A1-A0SO-01A	6.61964
TCGA-BH-A18N-01A	8.80072
TCGA-A8-A06P-01A	7.22717
TCGA-EW-A1OX-01A	7.85001
TCGA-A2-A0EP-01A	9.08841
TCGA-AR-A24W-01A	7.17196
TCGA-E2-A15I-01A	7.37014
TCGA-D8-A27E-01A	6.69223
TCGA-A8-A08J-01A	8.43731
TCGA-C8-A12X-01A	7.57319
TCGA-AO-A12C-01A	7.68577
TCGA-BH-A0H3-01A	6.65184
TCGA-LL-A441-01A	8.51802
TCGA-3C-AAAU-01A	7.39666
TCGA-E2-A1IO-01A	4.69574
TCGA-E2-A15A-01A	8.01073
TCGA-A7-A3RF-01A	7.9652
TCGA-GM-A2DM-01A	7.06953
TCGA-AC-A6IX-01A	7.01834
TCGA-D8-A3Z5-01A	7.44491
TCGA-AC-A2FK-01A	7.08215
TCGA-AR-A1AS-01A	7.95292
TCGA-AC-A3TN-01A	7.54917
TCGA-AC-A23H-01A	7.23915
TCGA-A8-A08A-01A	7.86541
TCGA-A2-A0YE-01A	7.25544
TCGA-A2-A1FZ-01A	6.12854
TCGA-BH-A28O-01A	6.6463
TCGA-E9-A3HO-01A	7.9853
TCGA-E9-A245-01A	7.53929
TCGA-BH-A1EX-01A	7.4938
TCGA-D8-A1XV-01A	6.11163
TCGA-AO-A125-01A	6.90701
TCGA-AC-A6IW-01A	4.58779
TCGA-OL-A5RY-01A	6.39703
TCGA-AC-A3YJ-01A	7.2457
TCGA-E2-A1LS-01A	4.20332
TCGA-A2-A0EW-01A	6.71011
TCGA-C8-A1HM-01A	7.63673
TCGA-AR-A1AK-01A	6.90425
TCGA-E9-A1N6-01A	8.22086
TCGA-B6-A0RS-01A	6.84527
TCGA-BH-A0DV-01A	6.5528
TCGA-BH-A1EU-01A	6.41101
TCGA-BH-A18I-01A	7.57699
TCGA-E9-A24A-01A	6.23823
TCGA-E2-A1B0-01A	5.94356
TCGA-A2-A4S2-01A	7.45704
TCGA-A1-A0SJ-01A	7.62084
TCGA-JL-A3YW-01A	10.5636
TCGA-EW-A1J2-01A	7.00811
TCGA-OL-A66L-01A	8.09836
TCGA-A2-A0T4-01A	6.93798
TCGA-C8-A12P-01A	7.13791
TCGA-AN-A03Y-01A	7.86192
TCGA-C8-A1HO-01A	8.03475
TCGA-A1-A0SP-01A	4.41021
TCGA-B6-A0IC-01A	7.07698
TCGA-E9-A2JT-01A	5.80903
TCGA-A2-A0YL-01A	6.65602
TCGA-E9-A1NH-01A	7.49986
TCGA-A8-A07C-01A	7.65247
TCGA-C8-A138-01A	8.09453
TCGA-OL-A5D6-01A	5.12043
TCGA-E9-A1R4-01A	7.73229
TCGA-B6-A0RI-01A	7.94971
TCGA-A2-A0SU-01A	8.39819
TCGA-AO-A1KO-01A	4.98883
TCGA-D8-A27P-01A	6.734
TCGA-AO-A0JJ-01A	6.28192
TCGA-OL-A5D7-01A	7.23593
TCGA-BH-A1FR-01A	7.30412
TCGA-A2-A3XT-01A	7.19508
TCGA-EW-A1IZ-01A	6.82883
TCGA-AO-A126-01A	7.07118
TCGA-A8-A08R-01A	7.40368
TCGA-BH-A0E6-01A	6.1679
TCGA-A8-A06O-01A	9.00198
TCGA-B6-A0I8-01A	7.26021
TCGA-AC-A2BK-01A	7.03836
TCGA-C8-A12K-01A	7.23517
TCGA-BH-A1FN-01A	7.80164
TCGA-A2-A04X-01A	7.17369
TCGA-A8-A08G-01A	8.31509
TCGA-A8-A06X-01A	7.63439
TCGA-AC-A3QP-01A	8.41075
TCGA-D8-A1JP-01A	6.6821
TCGA-C8-A12T-01A	7.33616
TCGA-AN-A0AS-01A	7.27365
TCGA-A2-A0YJ-01A	4.67592
TCGA-D8-A27K-01A	7.09041
TCGA-B6-A40B-01A	8.05025
TCGA-A8-A08C-01A	8.75615
TCGA-E9-A1R2-01A	7.79424
TCGA-BH-A1EN-01A	6.54606
TCGA-C8-A1HN-01A	7.7671
TCGA-BH-A0C3-01A	7.4263
TCGA-BH-A0BV-01A	7.66304
TCGA-D8-A1X8-01A	7.39992
TCGA-E9-A227-01A	6.37351
TCGA-5L-AAT0-01A	7.58598
TCGA-AC-A8OR-01A	7.33347
TCGA-A2-A0YK-01A	5.86853
TCGA-C8-A130-01A	7.59778
TCGA-BH-A0E2-01A	6.86941
TCGA-EW-A1OZ-01A	7.90297
TCGA-A7-A13D-01A	6.98212
TCGA-C8-A26V-01A	7.05944
TCGA-BH-A18H-01A	8.32641
TCGA-OL-A66J-01A	7.94894
TCGA-AR-A1AP-01A	6.75553
TCGA-A2-A0ET-01A	8.07443
TCGA-AO-A0J7-01A	8.07319
TCGA-LD-A9QF-01A	6.02696
TCGA-AR-A1AQ-01A	6.25541
TCGA-B6-A0RG-01A	9.26117
TCGA-A2-A0EX-01A	7.20027
TCGA-PL-A8LY-01A	7.28208
TCGA-A2-A0ES-01A	6.74842
TCGA-C8-A1HF-01A	7.28555
TCGA-E9-A5UP-01A	9.44482
TCGA-AN-A0XV-01A	6.42825
TCGA-BH-A0HN-01A	7.75296
TCGA-A2-A0YF-01A	7.53529
TCGA-BH-A0H6-01A	8.28996
TCGA-A2-A3XU-01A	9.17539
TCGA-A2-A0CV-01A	6.17954
TCGA-A8-A0AD-01A	3.77984
TCGA-AO-A0J4-01A	7.37178
TCGA-D8-A27M-01A	6.85897
TCGA-A2-A04T-01A	6.73961
TCGA-E9-A1NA-01A	6.46742
TCGA-EW-A2FR-01A	8.0165
TCGA-LL-A5YO-01A	6.42595
TCGA-E9-A22B-01A	7.35358
TCGA-E2-A1IL-01A	7.00998
TCGA-A8-A07B-01A	7.74837
TCGA-A7-A26I-01A	5.59798
TCGA-BH-A0B1-01A	8.22563
TCGA-EW-A423-01A	7.2931
TCGA-A1-A0SD-01A	7.66099
TCGA-D8-A1XD-01A	7.94643
TCGA-E2-A1IK-01A	7.38713
TCGA-AN-A0FN-01A	6.53422
TCGA-E2-A15D-01A	7.94564
TCGA-BH-A0AW-01A	6.82652
TCGA-AR-A0U3-01A	5.92305
TCGA-D8-A1X7-01A	7.53417
TCGA-E2-A14X-01A	6.86332
TCGA-LL-A9Q3-01A	8.00176
TCGA-GM-A2DB-01A	7.3925
TCGA-AR-A0U4-01A	7.92145
TCGA-D8-A1XA-01A	7.05494
TCGA-E2-A1B5-01A	6.65677
TCGA-A8-A06U-01A	7.68734
TCGA-A8-A07R-01A	7.51712
TCGA-A2-A0ER-01A	7.55549
TCGA-E2-A1LE-01A	6.93428
TCGA-A1-A0SM-01A	6.74957
TCGA-A2-A1G1-01A	4.04668
TCGA-E9-A6HE-01A	8.59774
TCGA-AN-A0FZ-01A	8.11262
TCGA-PE-A5DE-01A	7.57609
TCGA-EW-A1J6-01A	6.98031
TCGA-AC-A6NO-01A	7.33185
TCGA-A7-A2KD-01A	7.21724
TCGA-A8-A08L-01A	7.35559
TCGA-A7-A6VW-01A	8.02169
TCGA-EW-A6SC-01A	8.69516
TCGA-D8-A1XK-01A	9.02979
TCGA-BH-A0AY-01A	7.52076
TCGA-C8-A12U-01A	7.38582
TCGA-AR-A0U2-01A	6.28652
TCGA-D8-A1JA-01A	6.61981
TCGA-A7-A0CH-01A	7.34157
TCGA-A8-A0A7-01A	6.59843
TCGA-AR-A250-01A	8.05155
TCGA-B6-A408-01A	7.83478
TCGA-E2-A15P-01A	7.89885
TCGA-AR-A5QM-01A	7.81067
TCGA-A8-A07Z-01A	8.53421
TCGA-BH-A0W7-01A	7.58708
TCGA-A7-A4SA-01A	7.41204
TCGA-AO-A0J9-01A	6.88449
TCGA-E9-A244-01A	7.86405
TCGA-A2-A4S0-01A	7.56683
TCGA-EW-A424-01A	7.85988
TCGA-OL-A66O-01A	8.29586
TCGA-OL-A5RW-01A	10.5385
TCGA-A2-A0SV-01A	7.52564
TCGA-E9-A1NF-01A	6.89752
TCGA-E2-A105-01A	8.06098
TCGA-D8-A1JU-01A	6.84386
TCGA-A7-A425-01A	7.24566
TCGA-GM-A2DD-01A	7.70406
TCGA-BH-A0BD-01A	7.85448
TCGA-BH-A0BQ-01A	7.18959
TCGA-E9-A228-01A	6.7441
TCGA-D8-A27W-01A	7.75297
TCGA-E2-A1IG-01A	8.37784
TCGA-D8-A1JI-01A	7.75864
TCGA-AN-A0FT-01A	8.43224
TCGA-A2-A3KD-01A	7.53765
TCGA-C8-A3M8-01A	8.73996
TCGA-A2-A0EO-01A	6.94231
TCGA-BH-A0B4-01A	6.75137
TCGA-E2-A14S-01A	7.06217
TCGA-E9-A1NG-01A	8.02464
TCGA-AC-A3TM-01A	8.08222
TCGA-AN-A04C-01A	6.86829
TCGA-BH-A0E1-01A	6.08001
TCGA-C8-A12W-01A	8.52332
TCGA-A8-A09K-01A	7.65534
TCGA-E9-A1N4-01A	6.26903
TCGA-BH-A18V-01A	7.44326
TCGA-E2-A9RU-01A	6.87606
TCGA-A2-A0D4-01A	8.40618
TCGA-D8-A1XR-01A	6.62628
TCGA-E2-A14N-01A	4.7357
TCGA-PE-A5DC-01A	8.791
TCGA-AR-A2LL-01A	8.4205
TCGA-A2-A0CY-01A	5.88092
TCGA-BH-A0AV-01A	6.42489
TCGA-BH-A0GY-01A	7.49848
TCGA-BH-A0HY-01A	7.54098
TCGA-A8-A08I-01A	7.77652
TCGA-A2-A25C-01A	7.35937
TCGA-OL-A5RZ-01A	6.1538
TCGA-A8-A0A9-01A	7.45567
TCGA-A7-A6VX-01A	8.37055
TCGA-E2-A106-01A	9.70566
TCGA-AC-A6IV-01A	7.35062
TCGA-AN-A03X-01A	8.57744
TCGA-EW-A1PB-01A	7.00616
TCGA-BH-A6R8-01A	9.2125
TCGA-PL-A8LZ-01A	8.57277
TCGA-D8-A1XM-01A	6.78764
TCGA-BH-A1ET-01A	7.31532
TCGA-B6-A3ZX-01A	7.0142
TCGA-W8-A86G-01A	8.74541
TCGA-D8-A73U-01A	6.17106
TCGA-E9-A1RB-01A	6.81777
TCGA-AR-A0TS-01A	4.97524
TCGA-AO-A12A-01A	6.26486
TCGA-AN-A0XS-01A	8.60624
TCGA-AN-A0G0-01A	6.15833
TCGA-E2-A10C-01A	7.9258
TCGA-BH-A0H0-01A	9.26429
TCGA-AQ-A04J-01A	6.53608
TCGA-AN-A0AK-01A	4.36567
TCGA-AR-A2LN-01A	7.21632
TCGA-A8-A081-01A	6.35313
TCGA-A2-A04Y-01A	5.26313
TCGA-BH-A0B5-01A	6.64971
TCGA-A2-A0CZ-01A	7.06629
TCGA-B6-A0WX-01A	5.95755
TCGA-D8-A3Z6-01A	6.98613
TCGA-A8-A07S-01A	7.56356
TCGA-E2-A14Y-01A	8.2144
TCGA-BH-A18L-01A	8.89672
TCGA-BH-A0BT-01A	9.01487
TCGA-LD-A7W5-01A	6.42167
TCGA-A2-A3XS-01A	6.082
TCGA-E2-A152-01A	7.06938
TCGA-BH-A5IZ-01A	7.07081
TCGA-LL-A740-01A	6.51028
TCGA-C8-A12Q-01A	8.4993
TCGA-A2-A0CQ-01A	7.92141
TCGA-AO-A12H-01A	7.47442
TCGA-C8-A133-01A	7.18704
TCGA-A2-A04Q-01A	6.74273
TCGA-AO-A124-01A	7.9023
TCGA-AN-A0FL-01A	7.24709
TCGA-BH-A1FC-01A	7.39587
TCGA-AN-A0FD-01A	8.10362
TCGA-C8-A131-01A	8.21868
TCGA-A2-A25F-01A	7.13533
TCGA-E9-A1NI-01A	8.67826
TCGA-GM-A2DA-01A	6.79931
TCGA-B6-A0RQ-01A	7.35518
TCGA-BH-A0H5-01A	5.97099
TCGA-AC-A2B8-01A	7.24371
TCGA-A7-A13G-01A	4.85579
TCGA-A7-A3IY-01A	7.37044
TCGA-LL-A5YP-01A	8.0523
TCGA-E2-A1IF-01A	7.90773
TCGA-BH-A18G-01A	6.89408
TCGA-B6-A402-01A	7.2768
TCGA-BH-A0DT-01A	6.8725
TCGA-EW-A1PF-01A	7.86863
TCGA-A8-A09Z-01A	10.0108
TCGA-BH-A0C0-01A	8.00368
TCGA-BH-A1FM-01A	7.06698
TCGA-A8-A07E-01A	6.46257
TCGA-A8-A09C-01A	8.14713
TCGA-AC-A2BM-01A	8.06875
TCGA-AO-A0JA-01A	7.3703
TCGA-A2-A0CO-01A	7.55799
TCGA-A8-A07G-01A	7.61953
TCGA-LL-A50Y-01A	7.45601
TCGA-A7-A4SD-01A	6.77859
TCGA-A2-A0T0-01A	7.26782
TCGA-S3-AA14-01A	6.04746
TCGA-AR-A251-01A	9.2088
TCGA-BH-A0BL-01A	7.13245
TCGA-AC-A5XU-01A	8.12083
TCGA-A2-A0D2-01A	7.8528
TCGA-A2-A0SW-01A	6.79775
TCGA-E9-A3X8-01A	7.61764
TCGA-B6-A2IU-01A	8.38116
TCGA-EW-A6S9-01A	7.24988
TCGA-E9-A1N9-01A	7.27896
TCGA-D8-A27I-01A	7.99248
TCGA-E2-A158-01A	6.75451
TCGA-A1-A0SK-01A	7.22571
TCGA-AC-A23G-01A	6.87697
TCGA-C8-A1HJ-01A	2.54649
TCGA-GM-A2DL-01A	6.60243
TCGA-AR-A2LO-01A	8.44368
TCGA-E2-A1IJ-01A	7.51896
TCGA-AR-A0TP-01A	7.85179
TCGA-D8-A27V-01A	7.22821
TCGA-E9-A5FK-01A	7.7537
TCGA-BH-A203-01A	6.39849
TCGA-BH-A0DL-01A	6.84092
TCGA-OL-A5RU-01A	5.8599
TCGA-A8-A083-01A	8.97732
TCGA-A2-A25E-01A	7.86784
TCGA-C8-A1HE-01A	7.30324
TCGA-AO-A1KS-01A	6.22711
TCGA-E9-A1QZ-01A	7.78542
TCGA-AR-A0TX-01A	6.64201
TCGA-BH-A18F-01A	6.23852
TCGA-AO-A0J5-01A	7.65996
TCGA-AO-A1KR-01A	7.07086
TCGA-EW-A1J3-01A	6.51207
TCGA-A2-A0EU-01A	7.49879
TCGA-BH-A0EE-01A	6.31795
TCGA-BH-A18J-01A	7.03394
TCGA-D8-A1XY-01A	7.87616
TCGA-EW-A1P7-01A	5.1493
TCGA-AO-A128-01A	7.50072
TCGA-A8-A093-01A	8.23724
TCGA-B6-A0IQ-01A	6.54594
TCGA-E2-A155-01A	6.76774
TCGA-BH-A0DX-01A	6.65722
TCGA-B6-A0IO-01A	8.06668
TCGA-C8-A137-01A	7.32229
TCGA-AC-A2FB-01A	6.93893
TCGA-A8-A09Q-01A	7.81885
TCGA-A2-A0D1-01A	7.3747
TCGA-BH-A0DG-01A	6.7146
TCGA-GM-A3XN-01A	7.4922
TCGA-BH-A0HB-01A	7.84542
TCGA-E2-A572-01A	8.76595
TCGA-A7-A0CD-01A	8.19239
TCGA-C8-A1HG-01A	9.10464
TCGA-A1-A0SG-01A	7.33121
TCGA-AN-A0FS-01A	8.00285
TCGA-S3-AA11-01A	6.77463
TCGA-E2-A1BD-01A	8.15762
TCGA-B6-A0RO-01A	8.3777
TCGA-E2-A1II-01A	6.96634
TCGA-D8-A1XS-01A	8.22732
TCGA-AN-A0FX-01A	8.40617
TCGA-D8-A1JC-01A	7.66392
TCGA-AO-A0JC-01A	5.62685
TCGA-E2-A574-01A	4.54233
TCGA-E9-A1N3-01A	7.2214
TCGA-AN-A0AT-01A	8.03331
TCGA-BH-A204-01A	3.4983
TCGA-A2-A0T1-01A	6.64675

## Sheet: HSPA1A_06A
	HSPA1A
TCGA-E2-A15K-06A	8.39637
TCGA-BH-A1ES-06A	6.85837
TCGA-BH-A1FE-06A	5.77886
TCGA-BH-A18V-06A	7.24912
TCGA-E2-A15A-06A	8.86516
TCGA-AC-A6IX-06A	7.10143
TCGA-E2-A15E-06A	8.34257

## Sheet: HSPA1A_11A
	HSPA1A
TCGA-BH-A1FU-11A	7.00965
TCGA-BH-A18M-11A	7.8483
TCGA-BH-A18R-11A	6.48928
TCGA-BH-A0BZ-11A	6.18045
TCGA-BH-A0DH-11A	7.31413
TCGA-BH-A0BS-11A	7.11304
TCGA-A7-A13F-11A	5.49239
TCGA-BH-A18K-11A	6.35345
TCGA-BH-A0AZ-11A	6.51541
TCGA-BH-A18P-11A	5.78827
TCGA-BH-A0DP-11A	6.95123
TCGA-BH-A0DG-11A	6.61335
TCGA-A7-A0D9-11A	5.61951
TCGA-BH-A0H9-11A	6.81696
TCGA-E2-A15K-11A	7.55256
TCGA-BH-A0B8-11A	6.74147
TCGA-BH-A0DO-11A	6.74616
TCGA-BH-A0BJ-11A	6.96037
TCGA-E2-A1BC-11A	8.25891
TCGA-E2-A1LH-11A	7.70097
TCGA-BH-A18Q-11A	6.83134
TCGA-BH-A0DD-11A	5.96478
TCGA-E9-A1RI-11A	7.71501
TCGA-BH-A208-11A	6.08021
TCGA-BH-A0HA-11A	6.31105
TCGA-BH-A1FB-11A	6.85232
TCGA-A7-A0DC-11A	6.45835
TCGA-A7-A0DB-11A	6.33988
TCGA-E2-A1LB-11A	7.28231
TCGA-E9-A1N5-11A	5.70101
TCGA-E9-A1RC-11A	6.23237
TCGA-BH-A1EO-11A	6.63989
TCGA-BH-A1EV-11A	6.04875
TCGA-BH-A18S-11A	6.63562
TCGA-E9-A1RH-11A	7.48388
TCGA-BH-A209-11A	6.63228
TCGA-GI-A2C8-11A	7.57917
TCGA-E9-A1RD-11A	7.76638
TCGA-AC-A2FF-11A	6.55198
TCGA-BH-A0BA-11A	6.73064
TCGA-BH-A0DZ-11A	7.19983
TCGA-E2-A15M-11A	6.88107
TCGA-BH-A0BW-11A	6.32246
TCGA-BH-A0BC-11A	8.57795
TCGA-BH-A0H7-11A	7.13709
TCGA-BH-A0E0-11A	6.51574
TCGA-BH-A0HK-11A	7.29234
TCGA-BH-A18U-11A	6.93714
TCGA-E9-A1R7-11A	7.2807
TCGA-BH-A0AU-11A	7.31989
TCGA-BH-A0B7-11A	6.60806
TCGA-E9-A1ND-11A	6.8763
TCGA-BH-A0DK-11A	6.54256
TCGA-E2-A15I-11A	4.98178
TCGA-BH-A0E1-11A	6.87752
TCGA-BH-A0C0-11A	9.49478
TCGA-E9-A1N9-11A	6.52618
TCGA-E2-A158-11A	6.34007
TCGA-E9-A1NF-11A	6.43227
TCGA-BH-A0BM-11A	7.89956
TCGA-BH-A18N-11A	6.74513
TCGA-E9-A1NG-11A	6.6337
TCGA-A7-A13G-11A	4.56853
TCGA-E9-A1N4-11A	6.18978
TCGA-BH-A1EN-11A	6.31346
TCGA-E9-A1RB-11A	6.48924
TCGA-E9-A1N6-11A	6.66098
TCGA-E2-A1IG-11A	6.06868
TCGA-BH-A1FN-11A	7.85221
TCGA-BH-A18V-11A	7.56503
TCGA-BH-A0BV-11A	6.54277
TCGA-A7-A0CH-11A	6.82526
TCGA-BH-A0B5-11A	5.92199
TCGA-BH-A203-11A	6.46333
TCGA-E9-A1NA-11A	6.58448
TCGA-BH-A1FC-11A	6.3722
TCGA-E9-A1RF-11A	7.01544
TCGA-BH-A1F2-11A	6.03357
TCGA-AC-A23H-11A	5.82264
TCGA-BH-A0C3-11A	6.75258
TCGA-E2-A1LS-11A	9.65242
TCGA-BH-A0AY-11A	6.65502
TCGA-GI-A2C9-11A	7.36768
TCGA-BH-A18L-11A	6.89228
TCGA-BH-A0DL-11A	7.49044
TCGA-BH-A0BQ-11A	5.62311
TCGA-BH-A0DT-11A	6.83288
TCGA-A7-A13E-11A	5.57609
TCGA-BH-A1EU-11A	7.25885
TCGA-BH-A0BT-11A	8.2724
TCGA-E2-A153-11A	6.1202
TCGA-BH-A18J-11A	6.657
TCGA-E2-A1L7-11A	6.93977
TCGA-BH-A0DV-11A	7.2084
TCGA-A7-A0CE-11A	7.10385
TCGA-BH-A0DQ-11A	8.91889
TCGA-BH-A0H5-11A	6.15628
TCGA-AC-A2FB-11A	7.3921
TCGA-BH-A204-11A	5.32599
