# Supplementary material for: A Curcumin‐Derived HSP70 Inhibitor Disrupts Lysosomal Function to Suppress Triple‐Negative Breast Cancer Progression
Source: Cell Prolif. 2026 Apr 29:e70222. Online ahead of print. doi: 10.1111/cpr.70222 (PMC13325827; doi:10.1111/cpr.70222)
Supplement: Supplementary file 4 — Table S4: for bioinformatics analysis HSPA1A expression (high vs. low) in breast cancer patients from the TCGA database. [file CPR-9999-e70222-s004.xlsx]

## Sheet: Group_Information
Sample	HSPA1A_Expression	Group
TCGA.A2.A0CU.01A	8.06654	High
TCGA.PL.A8LV.01A	6.33724	Low
TCGA.BH.A0BC.01A	6.22961	Low
TCGA.AR.A1AX.01A	6.96133	Low
TCGA.AC.A2FO.01A	7.61319	High
TCGA.AQ.A0Y5.01A	8.56829	High
TCGA.AC.A3EH.01A	7.50134	High
TCGA.AC.A5EH.01A	6.76244	Low
TCGA.D8.A142.01A	7.6207	High
TCGA.D8.A1XB.01A	7.47847	High
TCGA.D8.A1JJ.01A	7.82431	High
TCGA.E2.A10B.01A	7.91728	High
TCGA.A2.A0CP.01A	9.36915	High
TCGA.BH.A1FJ.01A	6.34276	Low
TCGA.OL.A66P.01A	6.32387	Low
TCGA.E2.A14O.01A	8.8606	High
TCGA.D8.A1XJ.01A	7.02684	Low
TCGA.AR.A24P.01A	6.49225	Low
TCGA.AO.A1KQ.01A	9.18863	High
TCGA.D8.A145.01A	7.10541	Low
TCGA.AR.A24V.01A	8.1317	High
TCGA.AO.A12F.01A	3.56311	Low
TCGA.E9.A54X.01A	8.06238	High
TCGA.BH.A0BA.01A	7.33209	High
TCGA.EW.A1PH.01A	8.04909	High
TCGA.BH.A209.01A	5.62243	Low
TCGA.E9.A2JS.01A	7.77116	High
TCGA.E9.A1R3.01A	6.69129	Low
TCGA.E9.A1R6.01A	8.72755	High
TCGA.BH.A1FU.01A	6.05825	Low
TCGA.D8.A1Y2.01A	7.14895	Low
TCGA.A2.A4RX.01A	6.3523	Low
TCGA.A8.A09V.01A	7.90925	High
TCGA.AO.A12B.01A	7.923	High
TCGA.XX.A899.01A	6.55285	Low
TCGA.A8.A08P.01A	7.83137	High
TCGA.C8.A26W.01A	8.10272	High
TCGA.E9.A249.01A	7.39732	High
TCGA.A8.A086.01A	8.30482	High
TCGA.B6.A0RV.01A	7.06421	Low
TCGA.D8.A1JT.01A	6.54799	Low
TCGA.OL.A5RV.01A	6.16523	Low
TCGA.Z7.A8R5.01A	7.77834	High
TCGA.A8.A0AB.01A	8.44121	High
TCGA.E2.A154.01A	7.49337	High
TCGA.S3.A6ZG.01A	8.09006	High
TCGA.D8.A140.01A	6.69849	Low
TCGA.A8.A06Q.01A	7.1873	Low
TCGA.AR.A24Q.01A	6.09799	Low
TCGA.A2.A1G6.01A	7.18813	Low
TCGA.D8.A1XL.01A	7.94467	High
TCGA.A2.A1G0.01A	7.21957	Low
TCGA.A8.A095.01A	7.18286	Low
TCGA.AN.A0FV.01A	7.05821	Low
TCGA.S3.AA12.01A	8.1943	High
TCGA.A8.A06T.01A	8.48687	High
TCGA.E2.A14Q.01A	8.02952	High
TCGA.BH.A18K.01A	8.14589	High
TCGA.A8.A06Y.01A	7.52179	High
TCGA.BH.A0AZ.01A	7.15128	Low
TCGA.E9.A1RA.01A	6.67381	Low
TCGA.UL.AAZ6.01A	6.22358	Low
TCGA.BH.A1ES.01A	7.97666	High
TCGA.EW.A1PA.01A	6.23886	Low
TCGA.EW.A1P4.01A	4.28627	Low
TCGA.D8.A1JH.01A	8.07917	High
TCGA.B6.A409.01A	8.7988	High
TCGA.D8.A13Z.01A	5.30278	Low
TCGA.AC.A7VB.01A	7.6158	High
TCGA.AN.A0XN.01A	6.94769	Low
TCGA.GM.A2DN.01A	6.0005	Low
TCGA.AO.A12G.01A	7.81601	High
TCGA.BH.A0B9.01A	6.09924	Low
TCGA.C8.A273.01A	7.86742	High
TCGA.AR.A1AY.01A	7.55406	High
TCGA.AR.A1AO.01A	7.20285	Low
TCGA.E9.A1RC.01A	8.78687	High
TCGA.A2.A0EN.01A	9.72994	High
TCGA.E9.A1RD.01A	7.02753	Low
TCGA.A8.A08O.01A	9.63951	High
TCGA.AC.A2FE.01A	6.79737	Low
TCGA.B6.A0RN.01A	7.54614	High
TCGA.A8.A076.01A	7.23184	Low
TCGA.BH.A0HK.01A	7.53371	High
TCGA.BH.A0BO.01A	6.70512	Low
TCGA.BH.A0HW.01A	9.85826	High
TCGA.D8.A1XZ.01A	7.90578	High
TCGA.OL.A66K.01A	7.22323	Low
TCGA.AR.A24N.01A	6.88111	Low
TCGA.E2.A1IU.01A	7.29387	High
TCGA.AR.A0TT.01A	5.75941	Low
TCGA.B6.A0IP.01A	7.21124	Low
TCGA.AO.A03L.01A	7.62536	High
TCGA.B6.A0IB.01A	8.46651	High
TCGA.E9.A54Y.01A	9.31441	High
TCGA.A2.A0T2.01A	8.27883	High
TCGA.AC.A3W6.01A	6.56784	Low
TCGA.A2.A3XV.01A	8.0841	High
TCGA.BH.A0EA.01A	6.95057	Low
TCGA.BH.A0B3.01A	7.55323	High
TCGA.5L.AAT1.01A	7.10577	Low
TCGA.E2.A15J.01A	6.87578	Low
TCGA.B6.A0WS.01A	7.02802	Low
TCGA.BH.A0H7.01A	7.83386	High
TCGA.A2.A0YT.01A	8.45282	High
TCGA.AN.A0XO.01A	7.98841	High
TCGA.EW.A1P3.01A	7.35104	High
TCGA.A2.A04N.01A	8.45997	High
TCGA.D8.A13Y.01A	3.23822	Low
TCGA.D8.A146.01A	6.76417	Low
TCGA.LL.A7SZ.01A	7.1939	Low
TCGA.AO.A0J8.01A	7.33396	High
TCGA.B6.A0IK.01A	7.67432	High
TCGA.A2.A0T3.01A	7.41789	High
TCGA.BH.A0W4.01A	6.27341	Low
TCGA.E2.A15S.01A	7.59772	High
TCGA.D8.A27R.01A	8.66704	High
TCGA.B6.A0WZ.01A	6.31993	Low
TCGA.D8.A27H.01A	8.01904	High
TCGA.A7.A5ZV.01A	7.89108	High
TCGA.BH.A1EY.01A	6.10064	Low
TCGA.A8.A09T.01A	7.76038	High
TCGA.AC.A4ZE.01A	8.24767	High
TCGA.BH.A0H9.01A	9.14178	High
TCGA.LD.A7W6.01A	7.14891	Low
TCGA.GM.A2D9.01A	8.05716	High
TCGA.BH.A42T.01A	8.20511	High
TCGA.A2.A0SX.01A	7.04028	Low
TCGA.A1.A0SI.01A	7.3251	High
TCGA.A7.A0D9.01A	6.77812	Low
TCGA.A2.A04U.01A	5.06562	Low
TCGA.D8.A143.01A	3.73135	Low
TCGA.BH.A8FZ.01A	7.76998	High
TCGA.A2.A0T6.01A	6.82118	Low
TCGA.AC.A3BB.01A	7.05898	Low
TCGA.BH.AB28.01A	7.34479	High
TCGA.A1.A0SQ.01A	7.25072	Low
TCGA.E2.A15E.01A	7.97989	High
TCGA.AR.A24S.01A	6.95033	Low
TCGA.D8.A1JS.01A	7.42626	High
TCGA.AO.A03O.01A	8.91097	High
TCGA.D8.A27F.01A	7.97897	High
TCGA.AR.A5QN.01A	7.26608	Low
TCGA.B6.A0IA.01A	8.02777	High
TCGA.B6.A0I6.01A	7.05215	Low
TCGA.B6.A0RE.01A	7.21871	Low
TCGA.A8.A08F.01A	7.9999	High
TCGA.AR.A2LM.01A	7.23985	Low
TCGA.AC.A62Y.01A	7.8121	High
TCGA.AO.A0JD.01A	6.96838	Low
TCGA.A2.A0ST.01A	7.04062	Low
TCGA.A2.A4RW.01A	6.4504	Low
TCGA.B6.A0RM.01A	8.32157	High
TCGA.A1.A0SN.01A	6.45276	Low
TCGA.LL.A6FR.01A	8.48207	High
TCGA.D8.A1JE.01A	6.90246	Low
TCGA.A8.A09I.01A	7.74873	High
TCGA.BH.A0DP.01A	6.68784	Low
TCGA.HN.A2NL.01A	6.00184	Low
TCGA.AR.A24O.01A	6.63756	Low
TCGA.BH.A1FL.01A	7.60741	High
TCGA.V7.A7HQ.01A	8.65388	High
TCGA.A7.A3IZ.01A	6.0196	Low
TCGA.B6.A1KI.01A	6.06755	Low
TCGA.BH.A1FH.01A	6.25944	Low
TCGA.B6.A0X1.01A	8.01473	High
TCGA.B6.A0IN.01A	7.6317	High
TCGA.E2.A15K.01A	8.14869	High
TCGA.AR.A1AL.01A	7.31275	High
TCGA.E2.A570.01A	7.55947	High
TCGA.C8.A275.01A	7.68785	High
TCGA.E2.A1LA.01A	8.06032	High
TCGA.E9.A229.01A	7.89153	High
TCGA.D8.A1Y0.01A	7.11166	Low
TCGA.E9.A22D.01A	8.03782	High
TCGA.AN.A0XP.01A	6.84502	Low
TCGA.A8.A07O.01A	7.19297	Low
TCGA.S3.AA0Z.01A	4.33304	Low
TCGA.AO.A0J2.01A	7.49036	High
TCGA.EW.A2FS.01A	8.25316	High
TCGA.BH.A0B8.01A	7.81389	High
TCGA.BH.A0E7.01A	7.3667	High
TCGA.AR.A256.01A	6.25366	Low
TCGA.A7.A426.01A	7.32651	High
TCGA.E9.A243.01A	5.32452	Low
TCGA.BH.A1FG.01A	7.77942	High
TCGA.D8.A27N.01A	7.97778	High
TCGA.AN.A0FF.01A	7.49443	High
TCGA.AO.A0JL.01A	5.25914	Low
TCGA.AC.A8OS.01A	6.25198	Low
TCGA.D8.A1J9.01A	6.86455	Low
TCGA.AC.A62V.01A	8.10901	High
TCGA.A2.A0EY.01A	7.08219	Low
TCGA.A7.A0CJ.01A	8.07724	High
TCGA.GM.A2DF.01A	8.36608	High
TCGA.BH.A0BJ.01A	6.51796	Low
TCGA.B6.A0WT.01A	7.72176	High
TCGA.E2.A159.01A	7.80183	High
TCGA.A8.A08Z.01A	7.33745	High
TCGA.A8.A096.01A	8.25571	High
TCGA.E2.A14Z.01A	7.41211	High
TCGA.A7.A4SF.01A	9.08619	High
TCGA.E2.A1BC.01A	7.8322	High
TCGA.A8.A08B.01A	7.16726	Low
TCGA.E2.A1LH.01A	6.14693	Low
TCGA.LL.A7T0.01A	9.3012	High
TCGA.AC.A5XS.01A	8.79088	High
TCGA.B6.A400.01A	4.69651	Low
TCGA.EW.A3U0.01A	5.90071	Low
TCGA.AC.A2QJ.01A	6.23082	Low
TCGA.AR.A0TY.01A	7.83525	High
TCGA.EW.A1PG.01A	6.08899	Low
TCGA.A7.A3J0.01A	7.03631	Low
TCGA.E2.A15C.01A	8.75803	High
TCGA.BH.A0W5.01A	7.04341	Low
TCGA.AR.A1AV.01A	8.80056	High
TCGA.OL.A6VR.01A	7.39005	High
TCGA.BH.A18Q.01A	6.89192	Low
TCGA.BH.A5J0.01A	8.79313	High
TCGA.AR.A24R.01A	6.50946	Low
TCGA.A8.A08H.01A	6.31803	Low
TCGA.BH.A0DD.01A	8.40758	High
TCGA.E2.A1B4.01A	7.42364	High
TCGA.C8.A274.01A	6.10537	Low
TCGA.A7.A4SE.01A	8.18365	High
TCGA.C8.A26Z.01A	8.8854	High
TCGA.E2.A10E.01A	7.29736	High
TCGA.BH.A0HU.01A	8.13853	High
TCGA.A2.A0SY.01A	6.62182	Low
TCGA.C8.A8HR.01A	7.20238	Low
TCGA.AN.A046.01A	7.31217	High
TCGA.D8.A1JF.01A	6.43567	Low
TCGA.A8.A097.01A	7.50864	High
TCGA.C8.A12M.01A	7.93296	High
TCGA.E9.A1RI.01A	8.39967	High
TCGA.GM.A2DC.01A	8.87191	High
TCGA.E9.A226.01A	7.30935	High
TCGA.AO.A03T.01A	8.19652	High
TCGA.D8.A1JB.01A	6.70815	Low
TCGA.BH.A208.01A	8.50182	High
TCGA.A7.A26H.01A	6.84611	Low
TCGA.D8.A1XG.01A	8.0713	High
TCGA.AR.A24L.01A	7.56486	High
TCGA.AN.A0FY.01A	8.228	High
TCGA.A2.A3XY.01A	5.39076	Low
TCGA.AC.A8OQ.01A	6.23754	Low
TCGA.AC.A23C.01A	7.28787	Low
TCGA.AR.A0TU.01A	7.65212	High
TCGA.A8.A09E.01A	9.80589	High
TCGA.BH.A0HI.01A	7.57372	High
TCGA.E2.A14T.01A	7.48817	High
TCGA.E2.A1B6.01A	6.68787	Low
TCGA.AN.A0FW.01A	9.99455	High
TCGA.LL.A8F5.01A	6.93915	Low
TCGA.AO.A0JI.01A	6.12086	Low
TCGA.E9.A3Q9.01A	6.97454	Low
TCGA.AC.A3HN.01A	7.28792	Low
TCGA.E9.A5FL.01A	8.02026	High
TCGA.A2.A1G4.01A	7.34787	High
TCGA.AR.A0U0.01A	6.41974	Low
TCGA.AR.A2LE.01A	6.5337	Low
TCGA.E2.A14P.01A	7.46148	High
TCGA.AN.A04A.01A	7.93049	High
TCGA.BH.A1F5.01A	6.61101	Low
TCGA.BH.A0HA.01A	7.11495	Low
TCGA.E2.A15T.01A	8.08086	High
TCGA.BH.A0BF.01A	6.74082	Low
TCGA.EW.A2FW.01A	7.90549	High
TCGA.E9.A1NC.01A	6.31405	Low
TCGA.S3.AA15.01A	5.23483	Low
TCGA.BH.A202.01A	7.46333	High
TCGA.AC.A23E.01A	7.05743	Low
TCGA.WT.AB41.01A	6.51298	Low
TCGA.BH.A0RX.01A	6.80828	Low
TCGA.EW.A1IX.01A	7.32284	High
TCGA.A8.A07L.01A	6.67367	Low
TCGA.A7.A6VY.01A	6.86189	Low
TCGA.AR.A255.01A	8.33349	High
TCGA.OL.A66N.01A	7.96168	High
TCGA.A8.A099.01A	7.21096	Low
TCGA.LL.A5YM.01A	9.92686	High
TCGA.AO.A0J6.01A	7.05844	Low
TCGA.LL.A73Y.01A	7.16796	Low
TCGA.D8.A73W.01A	6.75649	Low
TCGA.E2.A14W.01A	7.72712	High
TCGA.A2.A25B.01A	7.74601	High
TCGA.E2.A15O.01A	8.29035	High
TCGA.A2.A0CM.01A	9.26788	High
TCGA.D8.A1X5.01A	9.15118	High
TCGA.AN.A0AR.01A	3.87354	Low
TCGA.AR.A1AM.01A	7.54819	High
TCGA.E2.A1IH.01A	8.16769	High
TCGA.A7.A4SC.01A	6.2496	Low
TCGA.S3.A6ZH.01A	8.16356	High
TCGA.BH.A0EB.01A	7.13728	Low
TCGA.E2.A15F.01A	7.2788	Low
TCGA.BH.A1FB.01A	7.27538	Low
TCGA.E9.A5UO.01A	7.55628	High
TCGA.EW.A1J1.01A	7.12436	Low
TCGA.D8.A1XC.01A	7.66925	High
TCGA.E2.A156.01A	7.20069	Low
TCGA.EW.A1P6.01A	8.45568	High
TCGA.E2.A1L8.01A	6.40547	Low
TCGA.E2.A109.01A	7.28546	Low
TCGA.LL.A5YN.01A	7.93369	High
TCGA.E2.A2P5.01A	6.95872	Low
TCGA.A7.A0DB.01A	6.74136	Low
TCGA.E2.A1LG.01A	7.3263	High
TCGA.B6.A0WW.01A	9.61702	High
TCGA.E2.A576.01A	8.57054	High
TCGA.AC.A3OD.01A	4.34045	Low
TCGA.A2.A04R.01A	8.60917	High
TCGA.E9.A1R0.01A	7.49928	High
TCGA.B6.A1KF.01A	3.90895	Low
TCGA.EW.A2FV.01A	6.76276	Low
TCGA.AO.A0JF.01A	6.61282	Low
TCGA.AN.A0XR.01A	8.13062	High
TCGA.GM.A5PX.01A	7.49157	High
TCGA.B6.A0RH.01A	7.14291	Low
TCGA.A2.A0CX.01A	7.09201	Low
TCGA.AR.A0TZ.01A	7.32255	High
TCGA.AR.A2LR.01A	4.22341	Low
TCGA.BH.A0B6.01A	6.97141	Low
TCGA.A2.A3XZ.01A	7.0774	Low
TCGA.AR.A0TR.01A	8.0875	High
TCGA.E9.A295.01A	9.30344	High
TCGA.A2.A04P.01A	6.66548	Low
TCGA.BH.A0DS.01A	7.84125	High
TCGA.E9.A1N5.01A	7.88477	High
TCGA.S3.A6ZF.01A	6.6915	Low
TCGA.A2.A1FV.01A	7.61253	High
TCGA.D8.A147.01A	5.95877	Low
TCGA.BH.A0HP.01A	6.98863	Low
TCGA.B6.A40C.01A	7.7464	High
TCGA.OK.A5Q2.01A	7.56326	High
TCGA.BH.A18P.01A	6.24264	Low
TCGA.AR.A252.01A	5.82523	Low
TCGA.C8.A1HK.01A	8.128	High
TCGA.AQ.A54N.01A	6.90047	Low
TCGA.A2.A1FW.01A	7.15773	Low
TCGA.3C.AALJ.01A	5.96674	Low
TCGA.AC.A62X.01A	6.69002	Low
TCGA.B6.A0X7.01A	7.44637	High
TCGA.BH.A0BW.01A	7.03661	Low
TCGA.D8.A1XT.01A	7.16984	Low
TCGA.AR.A254.01A	6.70428	Low
TCGA.D8.A1Y3.01A	8.05522	High
TCGA.BH.A0HL.01A	6.49295	Low
TCGA.E9.A247.01A	8.19153	High
TCGA.C8.A27A.01A	5.45277	Low
TCGA.AO.A0J3.01A	6.16533	Low
TCGA.A2.A25D.01A	6.93996	Low
TCGA.AN.A0XW.01A	8.03663	High
TCGA.D8.A141.01A	7.21491	Low
TCGA.AR.A1AN.01A	6.70274	Low
TCGA.UU.A93S.01A	7.86836	High
TCGA.BH.A18S.01A	7.5458	High
TCGA.OL.A5S0.01A	8.18953	High
TCGA.LL.A442.01A	6.20817	Low
TCGA.A8.A09W.01A	6.97915	Low
TCGA.C8.A1HI.01A	8.64157	High
TCGA.BH.A0BZ.01A	7.48749	High
TCGA.E2.A56Z.01A	6.73486	Low
TCGA.A2.A259.01A	8.86122	High
TCGA.AR.A24X.01A	7.10441	Low
TCGA.BH.A1FD.01A	8.7278	High
TCGA.BH.A0DZ.01A	7.10205	Low
TCGA.B6.A0RT.01A	5.83324	Low
TCGA.AR.A2LQ.01A	5.80032	Low
TCGA.E2.A150.01A	7.75034	High
TCGA.E2.A14R.01A	6.98238	Low
TCGA.A8.A0A6.01A	6.83739	Low
TCGA.A7.A26F.01A	4.62783	Low
TCGA.AO.A0JM.01A	7.26301	Low
TCGA.A8.A09B.01A	9.06279	High
TCGA.BH.A0BR.01A	7.47821	High
TCGA.A2.A0T7.01A	7.94577	High
TCGA.B6.A401.01A	7.66604	High
TCGA.BH.A0DH.01A	8.26535	High
TCGA.BH.A1EV.01A	6.60691	Low
TCGA.EW.A6SD.01A	7.21036	Low
TCGA.AC.A3W5.01A	7.51582	High
TCGA.BH.A0BG.01A	7.78838	High
TCGA.A2.A0CR.01A	7.30962	High
TCGA.3C.AALI.01A	8.25977	High
TCGA.B6.A0RL.01A	9.42533	High
TCGA.A7.A5ZW.01A	7.1854	Low
TCGA.E2.A15H.01A	8.14178	High
TCGA.AQ.A1H2.01A	7.65232	High
TCGA.D8.A1JD.01A	7.93276	High
TCGA.BH.A0B2.01A	7.41811	High
TCGA.AR.A1AT.01A	7.37981	High
TCGA.D8.A1JK.01A	7.32988	High
TCGA.C8.A26Y.01A	7.48789	High
TCGA.A7.A6VV.01A	7.05061	Low
TCGA.A2.A3XX.01A	7.9754	High
TCGA.GM.A2DH.01A	6.49764	Low
TCGA.D8.A1X6.01A	7.30678	High
TCGA.B6.A0I1.01A	7.93723	High
TCGA.A8.A09M.01A	7.83019	High
TCGA.EW.A1IY.01A	6.10708	Low
TCGA.A8.A07F.01A	7.57285	High
TCGA.BH.A8FY.01A	8.06546	High
TCGA.5T.A9QA.01A	8.16305	High
TCGA.A2.A0EM.01A	7.65936	High
TCGA.AO.A12D.01A	6.83733	Low
TCGA.GI.A2C8.01A	5.0819	Low
TCGA.OL.A6VQ.01A	7.24154	Low
TCGA.D8.A1X9.01A	7.43794	High
TCGA.A1.A0SB.01A	6.20124	Low
TCGA.BH.A28Q.01A	7.24028	Low
TCGA.A2.A04W.01A	6.02978	Low
TCGA.B6.A0I2.01A	6.60978	Low
TCGA.LL.A440.01A	6.8924	Low
TCGA.A7.A26E.01A	6.73255	Low
TCGA.EW.A1P8.01A	6.308	Low
TCGA.OL.A66I.01A	7.97748	High
TCGA.AO.A1KP.01A	7.33271	High
TCGA.A8.A092.01A	9.02983	High
TCGA.E2.A15L.01A	6.1463	Low
TCGA.BH.A0HX.01A	7.29984	High
TCGA.E9.A22G.01A	4.81333	Low
TCGA.E9.A248.01A	4.87318	Low
TCGA.A8.A07I.01A	8.14731	High
TCGA.BH.A42V.01A	10.763	High
TCGA.AN.A0FJ.01A	7.10255	Low
TCGA.AO.A0JG.01A	7.88715	High
TCGA.E2.A108.01A	6.44406	Low
TCGA.GM.A2DO.01A	7.14626	Low
TCGA.A8.A082.01A	8.25271	High
TCGA.EW.A6SB.01A	5.56952	Low
TCGA.D8.A27L.01A	7.18227	Low
TCGA.EW.A1PD.01A	7.98822	High
TCGA.B6.A0IM.01A	6.66151	Low
TCGA.EW.A1P5.01A	7.89499	High
TCGA.B6.A0X4.01A	7.10326	Low
TCGA.EW.A1OY.01A	7.7063	High
TCGA.OL.A5DA.01A	8.90673	High
TCGA.B6.A0X5.01A	7.40851	High
TCGA.EW.A1IW.01A	7.99541	High
TCGA.LQ.A4E4.01A	8.51658	High
TCGA.A2.A0YM.01A	6.89107	Low
TCGA.A8.A07U.01A	7.00483	Low
TCGA.BH.A8G0.01A	6.8104	Low
TCGA.AR.A0TV.01A	8.25918	High
TCGA.E9.A22E.01A	7.09073	Low
TCGA.C8.A278.01A	6.93593	Low
TCGA.AR.A0TQ.01A	6.59587	Low
TCGA.AO.A0JB.01A	6.34075	Low
TCGA.D8.A1XQ.01A	8.00378	High
TCGA.B6.A0I9.01A	9.67846	High
TCGA.A2.A0D3.01A	8.10796	High
TCGA.A1.A0SF.01A	6.63961	Low
TCGA.AN.A04D.01A	7.27245	Low
TCGA.E9.A22A.01A	6.82781	Low
TCGA.S3.AA17.01A	5.77184	Low
TCGA.OL.A5RX.01A	6.19835	Low
TCGA.BH.A1EO.01A	7.55149	High
TCGA.BH.A6R9.01A	6.79585	Low
TCGA.B6.A0RP.01A	7.98031	High
TCGA.A8.A0A1.01A	6.88766	Low
TCGA.B6.A0IE.01A	8.36649	High
TCGA.C8.A12L.01A	7.33736	High
TCGA.E9.A1RH.01A	7.61521	High
TCGA.AN.A0XL.01A	8.04019	High
TCGA.AC.A2FF.01A	6.08006	Low
TCGA.A2.A4S3.01A	7.68861	High
TCGA.BH.A1FE.01A	6.54427	Low
TCGA.E9.A1NE.01A	7.37319	High
TCGA.E2.A10A.01A	7.774	High
TCGA.C8.A12Z.01A	6.58354	Low
TCGA.A2.A4RY.01A	6.65529	Low
TCGA.LL.A6FP.01A	9.6933	High
TCGA.AR.A24K.01A	6.37341	Low
TCGA.E2.A15M.01A	6.79435	Low
TCGA.A2.A0CK.01A	9.50417	High
TCGA.HN.A2OB.01A	7.24301	Low
TCGA.WT.AB44.01A	8.24775	High
TCGA.E2.A573.01A	7.11791	Low
TCGA.E2.A1L9.01A	7.62756	High
TCGA.A7.A26G.01A	5.82241	Low
TCGA.D8.A1J8.01A	6.49131	Low
TCGA.A2.A0CL.01A	6.16768	Low
TCGA.A2.A04V.01A	8.22189	High
TCGA.EW.A1J5.01A	7.00511	Low
TCGA.BH.A0GZ.01A	7.77112	High
TCGA.E2.A14U.01A	7.52673	High
TCGA.B6.A0IJ.01A	7.22782	Low
TCGA.B6.A1KN.01A	7.64951	High
TCGA.E2.A15G.01A	8.05605	High
TCGA.A8.A08S.01A	8.72134	High
TCGA.A8.A09X.01A	6.21378	Low
TCGA.AO.A03R.01A	6.65362	Low
TCGA.E2.A1IE.01A	8.07559	High
TCGA.A2.A0EQ.01A	6.51661	Low
TCGA.E9.A1R5.01A	7.70465	High
TCGA.S3.AA10.01A	4.44033	Low
TCGA.LL.A5YL.01A	7.71842	High
TCGA.BH.A0E0.01A	7.13343	Low
TCGA.B6.A0I5.01A	8.51957	High
TCGA.BH.A18U.01A	8.23049	High
TCGA.A8.A06Z.01A	7.00699	Low
TCGA.D8.A1JN.01A	6.07343	Low
TCGA.A7.A13H.01A	7.43819	High
TCGA.C8.A12Y.01A	9.36638	High
TCGA.BH.A0BS.01A	7.16756	Low
TCGA.A7.A13F.01A	6.78854	Low
TCGA.AC.A7VC.01A	5.76107	Low
TCGA.AO.A03P.01A	8.17968	High
TCGA.BH.A1F0.01A	5.57822	Low
TCGA.AR.A1AJ.01A	6.56654	Low
TCGA.BH.A0EI.01A	7.23577	Low
TCGA.AC.A3W7.01A	6.99696	Low
TCGA.E2.A1LL.01A	7.57447	High
TCGA.E9.A1R7.01A	8.66475	High
TCGA.A8.A0A4.01A	7.94375	High
TCGA.E2.A1L6.01A	6.25564	Low
TCGA.AO.A12E.01A	7.43114	High
TCGA.A2.A3KC.01A	7.54183	High
TCGA.BH.A18T.01A	7.52217	High
TCGA.AN.A0FK.01A	8.55815	High
TCGA.B6.A0IG.01A	7.41363	High
TCGA.A8.A08T.01A	6.27518	Low
TCGA.D8.A1XU.01A	7.20361	Low
TCGA.E2.A3DX.01A	6.21593	Low
TCGA.A2.A0YD.01A	7.01267	Low
TCGA.BH.A42U.01A	7.8769	High
TCGA.A8.A07W.01A	8.33301	High
TCGA.A8.A06N.01A	8.78671	High
TCGA.A8.A079.01A	7.69579	High
TCGA.AN.A0XT.01A	8.71495	High
TCGA.AR.A5QP.01A	7.44165	High
TCGA.BH.A0W3.01A	5.94291	Low
TCGA.AN.A0AM.01A	7.8547	High
TCGA.A8.A0A2.01A	7.1195	Low
TCGA.A8.A09N.01A	8.60393	High
TCGA.A8.A07J.01A	7.1781	Low
TCGA.E2.A15R.01A	5.57995	Low
TCGA.AR.A1AU.01A	8.41136	High
TCGA.A8.A09D.01A	6.81309	Low
TCGA.AN.A041.01A	7.83011	High
TCGA.A8.A084.01A	6.91462	Low
TCGA.BH.A201.01A	6.75335	Low
TCGA.A8.A085.01A	7.67159	High
TCGA.LD.A66U.01A	7.87781	High
TCGA.AR.A5QQ.01A	7.27283	Low
TCGA.A7.A0DA.01A	7.17928	Low
TCGA.AR.A2LH.01A	6.10928	Low
TCGA.E9.A1RE.01A	8.39233	High
TCGA.AR.A24U.01A	5.85871	Low
TCGA.D8.A27T.01A	7.0893	Low
TCGA.B6.A0IH.01A	6.49788	Low
TCGA.A2.A0YH.01A	6.01211	Low
TCGA.BH.A0DI.01A	7.05789	Low
TCGA.E2.A1LI.01A	6.77364	Low
TCGA.A2.A0CW.01A	7.96177	High
TCGA.E2.A14V.01A	7.38856	High
TCGA.AQ.A54O.01A	8.66108	High
TCGA.C8.A135.01A	6.87224	Low
TCGA.GM.A2DK.01A	7.48139	High
TCGA.BH.A0AU.01A	7.8719	High
TCGA.AO.A0JE.01A	7.42885	High
TCGA.A2.A0D0.01A	6.60492	Low
TCGA.LL.A73Z.01A	7.47851	High
TCGA.A8.A09G.01A	6.40428	Low
TCGA.AN.A0AL.01A	5.68812	Low
TCGA.A2.A0CT.01A	7.53387	High
TCGA.AN.A049.01A	7.71808	High
TCGA.LD.A74U.01A	6.98191	Low
TCGA.D8.A1Y1.01A	7.61479	High
TCGA.A2.A0T5.01A	7.18684	Low
TCGA.D8.A1JM.01A	1.9238	Low
TCGA.OL.A6VO.01A	7.73415	High
TCGA.AC.A2FG.01A	7.25715	Low
TCGA.E9.A22H.01A	7.22636	Low
TCGA.B6.A0X0.01A	5.63788	Low
TCGA.D8.A73X.01A	8.10012	High
TCGA.AQ.A7U7.01A	6.94133	Low
TCGA.A2.A3Y0.01A	8.23869	High
TCGA.E2.A1LK.01A	7.27764	Low
TCGA.BH.A0B7.01A	6.19482	Low
TCGA.AR.A2LK.01A	10.2425	High
TCGA.AO.A1KT.01A	8.40695	High
TCGA.BH.A0HF.01A	6.80903	Low
TCGA.A8.A09R.01A	8.54364	High
TCGA.AR.A1AR.01A	6.77536	Low
TCGA.A7.A0DC.01A	6.95733	Low
TCGA.BH.A1F8.01A	8.04477	High
TCGA.A7.A56D.01A	8.31455	High
TCGA.E9.A1ND.01A	6.01179	Low
TCGA.C8.A27B.01A	7.53738	High
TCGA.C8.A134.01A	7.02975	Low
TCGA.E2.A107.01A	7.55903	High
TCGA.BH.A0BP.01A	7.65216	High
TCGA.A8.A091.01A	8.04496	High
TCGA.EW.A1PE.01A	6.7996	Low
TCGA.BH.A0DK.01A	7.38812	High
TCGA.A8.A06R.01A	8.59001	High
TCGA.E9.A3QA.01A	8.02717	High
TCGA.EW.A1P1.01A	7.0178	Low
TCGA.E2.A1IN.01A	7.95729	High
TCGA.BH.A0HQ.01A	8.29777	High
TCGA.B6.A0WY.01A	7.45099	High
TCGA.A8.A090.01A	7.76587	High
TCGA.A8.A08X.01A	5.4427	Low
TCGA.3C.AALK.01A	6.97087	Low
TCGA.EW.A1OW.01A	5.89541	Low
TCGA.A2.A0CS.01A	7.37015	High
TCGA.BH.A18M.01A	7.79848	High
TCGA.E2.A1LB.01A	6.70364	Low
TCGA.PL.A8LX.01A	8.35087	High
TCGA.E2.A2P6.01A	8.33889	High
TCGA.BH.A18R.01A	7.50354	High
TCGA.BH.A0B0.01A	5.52952	Low
TCGA.GM.A2DI.01A	6.3522	Low
TCGA.GM.A5PV.01A	7.54751	High
TCGA.A7.A0CG.01A	6.1546	Low
TCGA.GM.A4E0.01A	6.52725	Low
TCGA.AC.A2QH.01A	1.63427	Low
TCGA.GM.A3XL.01A	7.28235	Low
TCGA.D8.A1XO.01A	7.15996	Low
TCGA.BH.A1F2.01A	7.41688	High
TCGA.A7.A26J.01A	7.88531	High
TCGA.AR.A24H.01A	8.82581	High
TCGA.C8.A8HQ.01A	7.70276	High
TCGA.B6.A0RU.01A	7.13751	Low
TCGA.OL.A5D8.01A	6.90081	Low
TCGA.OL.A97C.01A	4.38629	Low
TCGA.GM.A3XG.01A	6.83014	Low
TCGA.AR.A2LJ.01A	7.35706	High
TCGA.GM.A3NW.01A	7.45265	High
TCGA.A2.A0EV.01A	7.82363	High
TCGA.C8.A26X.01A	5.35507	Low
TCGA.D8.A1XF.01A	4.53945	Low
TCGA.A2.A0YI.01A	6.5067	Low
TCGA.D8.A27G.01A	7.56115	High
TCGA.OL.A66H.01A	6.65768	Low
TCGA.B6.A0WV.01A	7.64101	High
TCGA.BH.A0DE.01A	7.96942	High
TCGA.E2.A1L7.01A	6.4942	Low
TCGA.A8.A075.01A	6.85058	Low
TCGA.JL.A3YX.01A	8.67902	High
TCGA.A2.A4S1.01A	7.07754	Low
TCGA.C8.A12V.01A	6.97649	Low
TCGA.D8.A4Z1.01A	6.80252	Low
TCGA.EW.A1P0.01A	6.33842	Low
TCGA.BH.A0WA.01A	7.80294	High
TCGA.AQ.A1H3.01A	7.2101	Low
TCGA.A7.A13E.01A	8.08901	High
TCGA.BH.A0HO.01A	6.75644	Low
TCGA.D8.A1XW.01A	7.29913	High
TCGA.A8.A07P.01A	8.0591	High
TCGA.E2.A10F.01A	7.27913	Low
TCGA.C8.A12O.01A	7.4741	High
TCGA.C8.A132.01A	8.37677	High
TCGA.E2.A1B1.01A	6.53553	Low
TCGA.E9.A1RG.01A	7.96941	High
TCGA.E2.A1AZ.01A	6.57644	Low
TCGA.A7.A3J1.01A	6.34047	Low
TCGA.AR.A0TW.01A	7.73803	High
TCGA.C8.A8HP.01A	8.18464	High
TCGA.MS.A51U.01A	6.44709	Low
TCGA.LL.A6FQ.01A	7.46408	High
TCGA.A8.A094.01A	6.80444	Low
TCGA.AR.A1AI.01A	6.21806	Low
TCGA.C8.A3M7.01A	6.61007	Low
TCGA.AN.A0AJ.01A	5.01484	Low
TCGA.BH.A1EW.01A	7.9966	High
TCGA.AR.A24T.01A	6.94752	Low
TCGA.AR.A1AW.01A	6.36897	Low
TCGA.GI.A2C9.01A	7.96282	High
TCGA.A7.A0CE.01A	6.71179	Low
TCGA.A2.A0YC.01A	7.4184	High
TCGA.AN.A0XU.01A	7.37398	High
TCGA.AR.A24Z.01A	7.67969	High
TCGA.AR.A24M.01A	6.95802	Low
TCGA.C8.A1HL.01A	8.43837	High
TCGA.EW.A1OV.01A	6.55085	Low
TCGA.A1.A0SH.01A	7.42691	High
TCGA.A2.A1FX.01A	8.52911	High
TCGA.D8.A1JL.01A	6.85723	Low
TCGA.AC.A3YI.01A	7.08244	Low
TCGA.AO.A03V.01A	9.18576	High
TCGA.AR.A1AH.01A	6.01952	Low
TCGA.A2.A25A.01A	6.54497	Low
TCGA.BH.A0DQ.01A	8.74035	High
TCGA.BH.A1F6.01A	6.42271	Low
TCGA.EW.A6SA.01A	6.76192	Low
TCGA.A7.A4SB.01A	7.72884	High
TCGA.E9.A1N8.01A	7.97898	High
TCGA.Z7.A8R6.01A	8.05058	High
TCGA.A8.A09A.01A	8.27368	High
TCGA.A7.A5ZX.01A	7.60921	High
TCGA.C8.A12N.01A	8.17313	High
TCGA.PE.A5DD.01A	6.49554	Low
TCGA.BH.A2L8.01A	7.22289	Low
TCGA.AC.A2FM.01A	8.98313	High
TCGA.A1.A0SE.01A	7.90373	High
TCGA.AC.A8OP.01A	6.87016	Low
TCGA.GM.A3NY.01A	7.91366	High
TCGA.E2.A153.01A	7.44381	High
TCGA.A2.A3XW.01A	7.60497	High
TCGA.E9.A1RF.01A	7.09109	Low
TCGA.AC.A2QI.01A	7.90554	High
TCGA.BH.A0BM.01A	7.53824	High
TCGA.AO.A129.01A	7.13657	Low
TCGA.XX.A89A.01A	6.86447	Low
TCGA.A2.A0YG.01A	7.63586	High
TCGA.4H.AAAK.01A	7.14199	Low
TCGA.A1.A0SO.01A	6.61964	Low
TCGA.BH.A18N.01A	8.80072	High
TCGA.A8.A06P.01A	7.22717	Low
TCGA.EW.A1OX.01A	7.85001	High
TCGA.A2.A0EP.01A	9.08841	High
TCGA.AR.A24W.01A	7.17196	Low
TCGA.E2.A15I.01A	7.37014	High
TCGA.D8.A27E.01A	6.69223	Low
TCGA.A8.A08J.01A	8.43731	High
TCGA.C8.A12X.01A	7.57319	High
TCGA.AO.A12C.01A	7.68577	High
TCGA.BH.A0H3.01A	6.65184	Low
TCGA.LL.A441.01A	8.51802	High
TCGA.3C.AAAU.01A	7.39666	High
TCGA.E2.A1IO.01A	4.69574	Low
TCGA.E2.A15A.01A	8.01073	High
TCGA.A7.A3RF.01A	7.9652	High
TCGA.GM.A2DM.01A	7.06953	Low
TCGA.AC.A6IX.01A	7.01834	Low
TCGA.D8.A3Z5.01A	7.44491	High
TCGA.AC.A2FK.01A	7.08215	Low
TCGA.AR.A1AS.01A	7.95292	High
TCGA.AC.A3TN.01A	7.54917	High
TCGA.AC.A23H.01A	7.23915	Low
TCGA.A8.A08A.01A	7.86541	High
TCGA.A2.A0YE.01A	7.25544	Low
TCGA.A2.A1FZ.01A	6.12854	Low
TCGA.BH.A28O.01A	6.6463	Low
TCGA.E9.A3HO.01A	7.9853	High
TCGA.E9.A245.01A	7.53929	High
TCGA.BH.A1EX.01A	7.4938	High
TCGA.D8.A1XV.01A	6.11163	Low
TCGA.AO.A125.01A	6.90701	Low
TCGA.AC.A6IW.01A	4.58779	Low
TCGA.OL.A5RY.01A	6.39703	Low
TCGA.AC.A3YJ.01A	7.2457	Low
TCGA.E2.A1LS.01A	4.20332	Low
TCGA.A2.A0EW.01A	6.71011	Low
TCGA.C8.A1HM.01A	7.63673	High
TCGA.AR.A1AK.01A	6.90425	Low
TCGA.E9.A1N6.01A	8.22086	High
TCGA.B6.A0RS.01A	6.84527	Low
TCGA.BH.A0DV.01A	6.5528	Low
TCGA.BH.A1EU.01A	6.41101	Low
TCGA.BH.A18I.01A	7.57699	High
TCGA.E9.A24A.01A	6.23823	Low
TCGA.E2.A1B0.01A	5.94356	Low
TCGA.A2.A4S2.01A	7.45704	High
TCGA.A1.A0SJ.01A	7.62084	High
TCGA.JL.A3YW.01A	10.5636	High
TCGA.EW.A1J2.01A	7.00811	Low
TCGA.OL.A66L.01A	8.09836	High
TCGA.A2.A0T4.01A	6.93798	Low
TCGA.C8.A12P.01A	7.13791	Low
TCGA.AN.A03Y.01A	7.86192	High
TCGA.C8.A1HO.01A	8.03475	High
TCGA.A1.A0SP.01A	4.41021	Low
TCGA.B6.A0IC.01A	7.07698	Low
TCGA.E9.A2JT.01A	5.80903	Low
TCGA.A2.A0YL.01A	6.65602	Low
TCGA.E9.A1NH.01A	7.49986	High
TCGA.A8.A07C.01A	7.65247	High
TCGA.C8.A138.01A	8.09453	High
TCGA.OL.A5D6.01A	5.12043	Low
TCGA.E9.A1R4.01A	7.73229	High
TCGA.B6.A0RI.01A	7.94971	High
TCGA.A2.A0SU.01A	8.39819	High
TCGA.AO.A1KO.01A	4.98883	Low
TCGA.D8.A27P.01A	6.734	Low
TCGA.AO.A0JJ.01A	6.28192	Low
TCGA.OL.A5D7.01A	7.23593	Low
TCGA.BH.A1FR.01A	7.30412	High
TCGA.A2.A3XT.01A	7.19508	Low
TCGA.EW.A1IZ.01A	6.82883	Low
TCGA.AO.A126.01A	7.07118	Low
TCGA.A8.A08R.01A	7.40368	High
TCGA.BH.A0E6.01A	6.1679	Low
TCGA.A8.A06O.01A	9.00198	High
TCGA.B6.A0I8.01A	7.26021	Low
TCGA.AC.A2BK.01A	7.03836	Low
TCGA.C8.A12K.01A	7.23517	Low
TCGA.BH.A1FN.01A	7.80164	High
TCGA.A2.A04X.01A	7.17369	Low
TCGA.A8.A08G.01A	8.31509	High
TCGA.A8.A06X.01A	7.63439	High
TCGA.AC.A3QP.01A	8.41075	High
TCGA.D8.A1JP.01A	6.6821	Low
TCGA.C8.A12T.01A	7.33616	High
TCGA.AN.A0AS.01A	7.27365	Low
TCGA.A2.A0YJ.01A	4.67592	Low
TCGA.D8.A27K.01A	7.09041	Low
TCGA.B6.A40B.01A	8.05025	High
TCGA.A8.A08C.01A	8.75615	High
TCGA.E9.A1R2.01A	7.79424	High
TCGA.BH.A1EN.01A	6.54606	Low
TCGA.C8.A1HN.01A	7.7671	High
TCGA.BH.A0C3.01A	7.4263	High
TCGA.BH.A0BV.01A	7.66304	High
TCGA.D8.A1X8.01A	7.39992	High
TCGA.E9.A227.01A	6.37351	Low
TCGA.5L.AAT0.01A	7.58598	High
TCGA.AC.A8OR.01A	7.33347	High
TCGA.A2.A0YK.01A	5.86853	Low
TCGA.C8.A130.01A	7.59778	High
TCGA.BH.A0E2.01A	6.86941	Low
TCGA.EW.A1OZ.01A	7.90297	High
TCGA.A7.A13D.01A	6.98212	Low
TCGA.C8.A26V.01A	7.05944	Low
TCGA.BH.A18H.01A	8.32641	High
TCGA.OL.A66J.01A	7.94894	High
TCGA.AR.A1AP.01A	6.75553	Low
TCGA.A2.A0ET.01A	8.07443	High
TCGA.AO.A0J7.01A	8.07319	High
TCGA.LD.A9QF.01A	6.02696	Low
TCGA.AR.A1AQ.01A	6.25541	Low
TCGA.B6.A0RG.01A	9.26117	High
TCGA.A2.A0EX.01A	7.20027	Low
TCGA.PL.A8LY.01A	7.28208	Low
TCGA.A2.A0ES.01A	6.74842	Low
TCGA.C8.A1HF.01A	7.28555	Low
TCGA.E9.A5UP.01A	9.44482	High
TCGA.AN.A0XV.01A	6.42825	Low
TCGA.BH.A0HN.01A	7.75296	High
TCGA.A2.A0YF.01A	7.53529	High
TCGA.BH.A0H6.01A	8.28996	High
TCGA.A2.A3XU.01A	9.17539	High
TCGA.A2.A0CV.01A	6.17954	Low
TCGA.A8.A0AD.01A	3.77984	Low
TCGA.AO.A0J4.01A	7.37178	High
TCGA.D8.A27M.01A	6.85897	Low
TCGA.A2.A04T.01A	6.73961	Low
TCGA.E9.A1NA.01A	6.46742	Low
TCGA.EW.A2FR.01A	8.0165	High
TCGA.LL.A5YO.01A	6.42595	Low
TCGA.E9.A22B.01A	7.35358	High
TCGA.E2.A1IL.01A	7.00998	Low
TCGA.A8.A07B.01A	7.74837	High
TCGA.A7.A26I.01A	5.59798	Low
TCGA.BH.A0B1.01A	8.22563	High
TCGA.EW.A423.01A	7.2931	Low
TCGA.A1.A0SD.01A	7.66099	High
TCGA.D8.A1XD.01A	7.94643	High
TCGA.E2.A1IK.01A	7.38713	High
TCGA.AN.A0FN.01A	6.53422	Low
TCGA.E2.A15D.01A	7.94564	High
TCGA.BH.A0AW.01A	6.82652	Low
TCGA.AR.A0U3.01A	5.92305	Low
TCGA.D8.A1X7.01A	7.53417	High
TCGA.E2.A14X.01A	6.86332	Low
TCGA.LL.A9Q3.01A	8.00176	High
TCGA.GM.A2DB.01A	7.3925	High
TCGA.AR.A0U4.01A	7.92145	High
TCGA.D8.A1XA.01A	7.05494	Low
TCGA.E2.A1B5.01A	6.65677	Low
TCGA.A8.A06U.01A	7.68734	High
TCGA.A8.A07R.01A	7.51712	High
TCGA.A2.A0ER.01A	7.55549	High
TCGA.E2.A1LE.01A	6.93428	Low
TCGA.A1.A0SM.01A	6.74957	Low
TCGA.A2.A1G1.01A	4.04668	Low
TCGA.E9.A6HE.01A	8.59774	High
TCGA.AN.A0FZ.01A	8.11262	High
TCGA.PE.A5DE.01A	7.57609	High
TCGA.EW.A1J6.01A	6.98031	Low
TCGA.AC.A6NO.01A	7.33185	High
TCGA.A7.A2KD.01A	7.21724	Low
TCGA.A8.A08L.01A	7.35559	High
TCGA.A7.A6VW.01A	8.02169	High
TCGA.EW.A6SC.01A	8.69516	High
TCGA.D8.A1XK.01A	9.02979	High
TCGA.BH.A0AY.01A	7.52076	High
TCGA.C8.A12U.01A	7.38582	High
TCGA.AR.A0U2.01A	6.28652	Low
TCGA.D8.A1JA.01A	6.61981	Low
TCGA.A7.A0CH.01A	7.34157	High
TCGA.A8.A0A7.01A	6.59843	Low
TCGA.AR.A250.01A	8.05155	High
TCGA.B6.A408.01A	7.83478	High
TCGA.E2.A15P.01A	7.89885	High
TCGA.AR.A5QM.01A	7.81067	High
TCGA.A8.A07Z.01A	8.53421	High
TCGA.BH.A0W7.01A	7.58708	High
TCGA.A7.A4SA.01A	7.41204	High
TCGA.AO.A0J9.01A	6.88449	Low
TCGA.E9.A244.01A	7.86405	High
TCGA.A2.A4S0.01A	7.56683	High
TCGA.EW.A424.01A	7.85988	High
TCGA.OL.A66O.01A	8.29586	High
TCGA.OL.A5RW.01A	10.5385	High
TCGA.A2.A0SV.01A	7.52564	High
TCGA.E9.A1NF.01A	6.89752	Low
TCGA.E2.A105.01A	8.06098	High
TCGA.D8.A1JU.01A	6.84386	Low
TCGA.A7.A425.01A	7.24566	Low
TCGA.GM.A2DD.01A	7.70406	High
TCGA.BH.A0BD.01A	7.85448	High
TCGA.BH.A0BQ.01A	7.18959	Low
TCGA.E9.A228.01A	6.7441	Low
TCGA.D8.A27W.01A	7.75297	High
TCGA.E2.A1IG.01A	8.37784	High
TCGA.D8.A1JI.01A	7.75864	High
TCGA.AN.A0FT.01A	8.43224	High
TCGA.A2.A3KD.01A	7.53765	High
TCGA.C8.A3M8.01A	8.73996	High
TCGA.A2.A0EO.01A	6.94231	Low
TCGA.BH.A0B4.01A	6.75137	Low
TCGA.E2.A14S.01A	7.06217	Low
TCGA.E9.A1NG.01A	8.02464	High
TCGA.AC.A3TM.01A	8.08222	High
TCGA.AN.A04C.01A	6.86829	Low
TCGA.BH.A0E1.01A	6.08001	Low
TCGA.C8.A12W.01A	8.52332	High
TCGA.A8.A09K.01A	7.65534	High
TCGA.E9.A1N4.01A	6.26903	Low
TCGA.BH.A18V.01A	7.44326	High
TCGA.E2.A9RU.01A	6.87606	Low
TCGA.A2.A0D4.01A	8.40618	High
TCGA.D8.A1XR.01A	6.62628	Low
TCGA.E2.A14N.01A	4.7357	Low
TCGA.PE.A5DC.01A	8.791	High
TCGA.AR.A2LL.01A	8.4205	High
TCGA.A2.A0CY.01A	5.88092	Low
TCGA.BH.A0AV.01A	6.42489	Low
TCGA.BH.A0GY.01A	7.49848	High
TCGA.BH.A0HY.01A	7.54098	High
TCGA.A8.A08I.01A	7.77652	High
TCGA.A2.A25C.01A	7.35937	High
TCGA.OL.A5RZ.01A	6.1538	Low
TCGA.A8.A0A9.01A	7.45567	High
TCGA.A7.A6VX.01A	8.37055	High
TCGA.E2.A106.01A	9.70566	High
TCGA.AC.A6IV.01A	7.35062	High
TCGA.AN.A03X.01A	8.57744	High
TCGA.EW.A1PB.01A	7.00616	Low
TCGA.BH.A6R8.01A	9.2125	High
TCGA.PL.A8LZ.01A	8.57277	High
TCGA.D8.A1XM.01A	6.78764	Low
TCGA.BH.A1ET.01A	7.31532	High
TCGA.B6.A3ZX.01A	7.0142	Low
TCGA.W8.A86G.01A	8.74541	High
TCGA.D8.A73U.01A	6.17106	Low
TCGA.E9.A1RB.01A	6.81777	Low
TCGA.AR.A0TS.01A	4.97524	Low
TCGA.AO.A12A.01A	6.26486	Low
TCGA.AN.A0XS.01A	8.60624	High
TCGA.AN.A0G0.01A	6.15833	Low
TCGA.E2.A10C.01A	7.9258	High
TCGA.BH.A0H0.01A	9.26429	High
TCGA.AQ.A04J.01A	6.53608	Low
TCGA.AN.A0AK.01A	4.36567	Low
TCGA.AR.A2LN.01A	7.21632	Low
TCGA.A8.A081.01A	6.35313	Low
TCGA.A2.A04Y.01A	5.26313	Low
TCGA.BH.A0B5.01A	6.64971	Low
TCGA.A2.A0CZ.01A	7.06629	Low
TCGA.B6.A0WX.01A	5.95755	Low
TCGA.D8.A3Z6.01A	6.98613	Low
TCGA.A8.A07S.01A	7.56356	High
TCGA.E2.A14Y.01A	8.2144	High
TCGA.BH.A18L.01A	8.89672	High
TCGA.BH.A0BT.01A	9.01487	High
TCGA.LD.A7W5.01A	6.42167	Low
TCGA.A2.A3XS.01A	6.082	Low
TCGA.E2.A152.01A	7.06938	Low
TCGA.BH.A5IZ.01A	7.07081	Low
TCGA.LL.A740.01A	6.51028	Low
TCGA.C8.A12Q.01A	8.4993	High
TCGA.A2.A0CQ.01A	7.92141	High
TCGA.AO.A12H.01A	7.47442	High
TCGA.C8.A133.01A	7.18704	Low
TCGA.A2.A04Q.01A	6.74273	Low
TCGA.AO.A124.01A	7.9023	High
TCGA.AN.A0FL.01A	7.24709	Low
TCGA.BH.A1FC.01A	7.39587	High
TCGA.AN.A0FD.01A	8.10362	High
TCGA.C8.A131.01A	8.21868	High
TCGA.A2.A25F.01A	7.13533	Low
TCGA.E9.A1NI.01A	8.67826	High
TCGA.GM.A2DA.01A	6.79931	Low
TCGA.B6.A0RQ.01A	7.35518	High
TCGA.BH.A0H5.01A	5.97099	Low
TCGA.AC.A2B8.01A	7.24371	Low
TCGA.A7.A13G.01A	4.85579	Low
TCGA.A7.A3IY.01A	7.37044	High
TCGA.LL.A5YP.01A	8.0523	High
TCGA.E2.A1IF.01A	7.90773	High
TCGA.BH.A18G.01A	6.89408	Low
TCGA.B6.A402.01A	7.2768	Low
TCGA.BH.A0DT.01A	6.8725	Low
TCGA.EW.A1PF.01A	7.86863	High
TCGA.A8.A09Z.01A	10.0108	High
TCGA.BH.A0C0.01A	8.00368	High
TCGA.BH.A1FM.01A	7.06698	Low
TCGA.A8.A07E.01A	6.46257	Low
TCGA.A8.A09C.01A	8.14713	High
TCGA.AC.A2BM.01A	8.06875	High
TCGA.AO.A0JA.01A	7.3703	High
TCGA.A2.A0CO.01A	7.55799	High
TCGA.A8.A07G.01A	7.61953	High
TCGA.LL.A50Y.01A	7.45601	High
TCGA.A7.A4SD.01A	6.77859	Low
TCGA.A2.A0T0.01A	7.26782	Low
TCGA.S3.AA14.01A	6.04746	Low
TCGA.AR.A251.01A	9.2088	High
TCGA.BH.A0BL.01A	7.13245	Low
TCGA.AC.A5XU.01A	8.12083	High
TCGA.A2.A0D2.01A	7.8528	High
TCGA.A2.A0SW.01A	6.79775	Low
TCGA.E9.A3X8.01A	7.61764	High
TCGA.B6.A2IU.01A	8.38116	High
TCGA.EW.A6S9.01A	7.24988	Low
TCGA.E9.A1N9.01A	7.27896	Low
TCGA.D8.A27I.01A	7.99248	High
TCGA.E2.A158.01A	6.75451	Low
TCGA.A1.A0SK.01A	7.22571	Low
TCGA.AC.A23G.01A	6.87697	Low
TCGA.C8.A1HJ.01A	2.54649	Low
TCGA.GM.A2DL.01A	6.60243	Low
TCGA.AR.A2LO.01A	8.44368	High
TCGA.E2.A1IJ.01A	7.51896	High
TCGA.AR.A0TP.01A	7.85179	High
TCGA.D8.A27V.01A	7.22821	Low
TCGA.E9.A5FK.01A	7.7537	High
TCGA.BH.A203.01A	6.39849	Low
TCGA.BH.A0DL.01A	6.84092	Low
TCGA.OL.A5RU.01A	5.8599	Low
TCGA.A8.A083.01A	8.97732	High
TCGA.A2.A25E.01A	7.86784	High
TCGA.C8.A1HE.01A	7.30324	High
TCGA.AO.A1KS.01A	6.22711	Low
TCGA.E9.A1QZ.01A	7.78542	High
TCGA.AR.A0TX.01A	6.64201	Low
TCGA.BH.A18F.01A	6.23852	Low
TCGA.AO.A0J5.01A	7.65996	High
TCGA.AO.A1KR.01A	7.07086	Low
TCGA.EW.A1J3.01A	6.51207	Low
TCGA.A2.A0EU.01A	7.49879	High
TCGA.BH.A0EE.01A	6.31795	Low
TCGA.BH.A18J.01A	7.03394	Low
TCGA.D8.A1XY.01A	7.87616	High
TCGA.EW.A1P7.01A	5.1493	Low
TCGA.AO.A128.01A	7.50072	High
TCGA.A8.A093.01A	8.23724	High
TCGA.B6.A0IQ.01A	6.54594	Low
TCGA.E2.A155.01A	6.76774	Low
TCGA.BH.A0DX.01A	6.65722	Low
TCGA.B6.A0IO.01A	8.06668	High
TCGA.C8.A137.01A	7.32229	High
TCGA.AC.A2FB.01A	6.93893	Low
TCGA.A8.A09Q.01A	7.81885	High
TCGA.A2.A0D1.01A	7.3747	High
TCGA.BH.A0DG.01A	6.7146	Low
TCGA.GM.A3XN.01A	7.4922	High
TCGA.BH.A0HB.01A	7.84542	High
TCGA.E2.A572.01A	8.76595	High
TCGA.A7.A0CD.01A	8.19239	High
TCGA.C8.A1HG.01A	9.10464	High
TCGA.A1.A0SG.01A	7.33121	High
TCGA.AN.A0FS.01A	8.00285	High
TCGA.S3.AA11.01A	6.77463	Low
TCGA.E2.A1BD.01A	8.15762	High
TCGA.B6.A0RO.01A	8.3777	High
TCGA.E2.A1II.01A	6.96634	Low
TCGA.D8.A1XS.01A	8.22732	High
TCGA.AN.A0FX.01A	8.40617	High
TCGA.D8.A1JC.01A	7.66392	High
TCGA.AO.A0JC.01A	5.62685	Low
TCGA.E2.A574.01A	4.54233	Low
TCGA.E9.A1N3.01A	7.2214	Low
TCGA.AN.A0AT.01A	8.03331	High
TCGA.BH.A204.01A	3.4983	Low
TCGA.A2.A0T1.01A	6.64675	Low

## Sheet: Differential_Expression
	logFC	AveExpr	t	P.Value	adj.P.Val	B	diffexpressed
HSPA1A	1.50343	7.29362	35.2595	7.69911e-182	1.53474e-177	401.476	UP
HSPA1B	0.95724	7.01335	24.7895	9.35899e-108	9.3281e-104	233.74	NO
HSPB1	1.11383	9.7062	15.0183	1.92982e-46	1.2823e-42	94.5453	UP
HAGH	0.611231	4.58327	14.5795	4.36946e-44	2.17752e-40	89.2008	NO
CD2BP2	0.485928	6.39444	14.0815	1.80753e-41	7.20625e-38	83.2633	NO
ECI1	0.61541	5.81551	13.3868	6.35092e-38	2.10999e-34	75.2199	NO
POLR3K	0.542096	5.63643	13.2577	2.80497e-37	7.98774e-34	73.7569	NO
FLYWCH2	0.59221	6.23521	13.2168	4.4807e-37	1.11648e-33	73.2955	NO
NDUFB10	0.486843	7.9663	13.1208	1.34038e-36	2.96878e-33	72.2164	NO
NSMCE1	0.499003	5.8496	12.995	5.5825e-36	1.11281e-32	70.8114	NO
MRPS34	0.523901	7.57899	12.966	7.75068e-36	1.40456e-32	70.4882	NO
MRPL28	0.497593	5.91145	12.7944	5.3238e-35	8.84372e-32	68.5908	NO
WDR24	0.518766	3.95603	12.7717	6.85762e-35	1.05154e-31	68.3415	NO
FAHD1	0.453058	5.31045	12.6166	3.84321e-34	5.47219e-31	66.6446	NO
ROGDI	0.625678	3.89593	12.587	5.33334e-34	7.08765e-31	66.322	NO
SNRNP25	0.48989	5.88865	12.5094	1.25352e-33	1.56173e-30	65.4808	NO
CDIPT	0.407546	6.78121	12.341	7.91307e-33	9.27878e-30	63.6671	NO
CHMP2A	0.497986	7.55643	12.2102	3.26948e-32	3.62077e-29	62.2708	NO
PAGR1	0.478215	3.62058	12.1654	5.29952e-32	5.56003e-29	61.7954	NO
VPS25	0.449355	6.34759	12.13	7.75324e-32	7.72766e-29	61.421	NO
PIGQ	0.583921	4.71268	12.0082	2.85658e-31	2.71158e-28	60.1377	NO
CIAO3	0.470142	3.6666	11.9878	3.55042e-31	3.21701e-28	59.9237	NO
ZNF768	0.491633	6.38178	11.9454	5.57634e-31	4.83299e-28	59.4795	NO
HIRIP3	0.552424	4.73833	11.9031	8.73858e-31	7.25812e-28	59.0375	NO
COA3	0.485065	6.54221	11.8943	9.58381e-31	7.64174e-28	58.9467	NO
NAA60	0.402479	4.93719	11.8576	1.41326e-30	1.08353e-27	58.5645	NO
KRT18	0.798048	9.22022	11.8432	1.64514e-30	1.2146e-27	58.4151	NO
SLC9A3R1	0.855975	8.65389	11.7811	3.16434e-30	2.1911e-27	57.7715	NO
MFSD5	0.351355	5.88288	11.7804	3.18761e-30	2.1911e-27	57.7643	NO
TBL3	0.410621	4.82165	11.7733	3.4368e-30	2.28364e-27	57.6903	NO
COASY	0.490165	6.10518	11.7646	3.76555e-30	2.42137e-27	57.6004	NO
TUFM	0.372295	8.27494	11.7528	4.26023e-30	2.63546e-27	57.479	NO
MCRIP2	0.581705	4.23197	11.7506	4.3629e-30	2.63546e-27	57.4556	NO
NUBP2	0.492932	5.28503	11.6914	8.10895e-30	4.75423e-27	56.8458	NO
PGP	0.445466	4.31101	11.6734	9.78477e-30	5.57285e-27	56.661	NO
RAB40C	0.492311	5.02905	11.6503	1.24466e-29	6.76304e-27	56.4243	NO
OCEL1	0.565133	5.16182	11.6495	1.2553e-29	6.76304e-27	56.416	NO
KRT8	0.769984	9.04799	11.6283	1.56508e-29	8.21008e-27	56.199	NO
GFER	0.526149	3.29536	11.6045	2.0061e-29	1.02538e-26	55.9548	NO
METRN	0.974477	5.1677	11.5966	2.17806e-29	1.08544e-26	55.8739	NO
TBC1D10B	0.349722	5.32047	11.5576	3.26232e-29	1.58613e-26	55.4766	NO
TSR3	0.447091	6.42531	11.5497	3.539e-29	1.67968e-26	55.3965	NO
G6PC3	0.545475	5.88718	11.5386	3.97313e-29	1.84187e-26	55.2827	NO
ELOB	0.443437	8.70432	11.5287	4.40114e-29	1.99392e-26	55.1821	NO
PHKG2	0.408048	3.9826	11.5116	5.2534e-29	2.32714e-26	55.008	NO
ANTKMT	0.668675	4.38611	11.4621	8.75174e-29	3.79255e-26	54.506	NO
SHARPIN	0.460028	6.44007	11.4513	9.77573e-29	4.14616e-26	54.3972	NO
DEDD2	0.347428	5.31188	11.3688	2.27972e-28	9.34301e-26	53.5645	NO
NTHL1	0.572782	4.59078	11.3681	2.29662e-28	9.34301e-26	53.5573	NO
NDUFAB1	0.351644	6.99934	11.2419	8.29834e-28	3.30838e-25	52.2941	NO
NMRAL1	0.403114	5.81236	11.1997	1.27333e-27	4.97697e-25	51.8732	NO
METTL26	0.46884	6.37017	11.1621	1.86168e-27	7.13667e-25	51.4997	NO
HMOX2	0.333412	5.83944	11.1474	2.15873e-27	8.11928e-25	51.3542	NO
SGF29	0.395942	4.53731	11.111	3.1143e-27	1.14964e-24	50.9939	NO
FAM234A	0.402394	6.17439	11.048	5.85305e-27	2.12136e-24	50.3737	NO
ZNF263	0.366836	4.68357	11.0416	6.24507e-27	2.22302e-24	50.3099	NO
KRT19	0.909467	10.8546	11.0226	7.54701e-27	2.63934e-24	50.1238	NO
FLOT1	0.398613	7.82301	10.9712	1.25993e-26	4.33025e-24	49.6201	NO
SPR	0.56327	6.85027	10.9457	1.62427e-26	5.48783e-24	49.3704	NO
PPP4C	0.373567	7.29783	10.9141	2.22057e-26	7.37747e-24	49.0631	NO
GNPTG	0.41563	5.58785	10.9109	2.29276e-26	7.40847e-24	49.0316	NO
HDAC11	0.624012	4.84455	10.9104	2.30423e-26	7.40847e-24	49.0267	NO
COPRS	0.388736	6.50465	10.8719	3.37386e-26	1.06753e-23	48.652	NO
SYNE4	0.614828	4.42923	10.8572	3.89944e-26	1.21455e-23	48.5097	NO
ZNF688	0.504373	3.79589	10.8203	5.60926e-26	1.72023e-23	48.1524	NO
BLVRB	0.59596	7.21197	10.7848	7.95371e-26	2.40226e-23	47.8092	NO
MANBAL	0.357448	6.56382	10.7764	8.63715e-26	2.56975e-23	47.7282	NO
NDUFA2	0.407385	5.80628	10.7409	1.22344e-25	3.58648e-23	47.3861	NO
VPS28	0.459847	6.84598	10.7287	1.37832e-25	3.98196e-23	47.269	NO
PYCR3	0.517658	4.78624	10.7035	1.76334e-25	4.96899e-23	47.0269	NO
NUDT16L1	0.465881	5.96983	10.7031	1.76983e-25	4.96899e-23	47.0233	NO
DNAJB1	0.356654	6.23057	10.6929	1.95437e-25	5.41089e-23	46.9259	NO
DNASE1L2	0.529124	1.49172	10.6679	2.49447e-25	6.81162e-23	46.6861	NO
SERTAD3	0.415555	6.42851	10.6086	4.43609e-25	1.18584e-22	46.1206	NO
NME3	0.66681	6.71268	10.608	4.46164e-25	1.18584e-22	46.1149	NO
MAPK3	0.428012	6.36049	10.5749	6.14904e-25	1.61283e-22	45.7998	NO
COG7	0.403481	4.88278	10.5402	8.59036e-25	2.2239e-22	45.4713	NO
LRRC46	0.736835	2.67557	10.5259	9.86034e-25	2.51995e-22	45.3359	NO
ACBD4	0.579413	3.40801	10.518	1.06472e-24	2.68659e-22	45.2605	NO
CBX4	0.547252	5.95511	10.5126	1.12096e-24	2.79316e-22	45.2099	NO
JPT2	0.445698	7.39878	10.5019	1.24285e-24	3.05863e-22	45.1085	NO
ATP5PD	0.363259	6.50033	10.48	1.53422e-24	3.72966e-22	44.9017	NO
HEXIM1	0.510613	5.9206	10.4728	1.64262e-24	3.94506e-22	44.8346	NO
HAGHL	0.672434	2.78849	10.4708	1.6745e-24	3.97376e-22	44.8157	NO
E4F1	0.446274	4.21299	10.4671	1.73482e-24	4.06846e-22	44.781	NO
MRPS36	0.352092	5.28049	10.4616	1.82931e-24	4.24018e-22	44.7289	NO
ZFP41	0.406183	2.77085	10.4479	2.08532e-24	4.77801e-22	44.6002	NO
STUB1	0.502632	5.10524	10.4357	2.34507e-24	5.31211e-22	44.4849	NO
GAMT	0.901398	5.04195	10.43	2.47664e-24	5.54711e-22	44.4313	NO
CCDC43	0.359468	4.58674	10.428	2.52315e-24	5.5885e-22	44.413	NO
GSDMD	0.559581	5.61528	10.4112	2.96263e-24	6.48649e-22	44.2553	NO
COMMD5	0.363573	5.32215	10.4101	2.99366e-24	6.48649e-22	44.2451	NO
MRM1	0.47922	3.78491	10.3942	3.48411e-24	7.46798e-22	44.0961	NO
TSR2	0.326874	5.74123	10.3854	3.78764e-24	8.03222e-22	44.0141	NO
COMMD4	0.360573	4.78121	10.3737	4.23496e-24	8.88629e-22	43.9044	NO
AC093323.1	0.397405	4.67354	10.3659	4.56195e-24	9.47269e-22	43.8314	NO
HSD17B8	0.62023	5.23787	10.3568	4.97604e-24	1.0226e-21	43.7461	NO
IQCD	0.467929	2.41535	10.3508	5.26857e-24	1.07167e-21	43.69	NO
CHCHD5	0.463784	4.18282	10.3484	5.38885e-24	1.08425e-21	43.6678	NO
ZNF48	0.382733	4.31658	10.3474	5.43918e-24	1.08425e-21	43.6587	NO
MRPL24	0.435321	7.42045	10.3118	7.62891e-24	1.49163e-21	43.3265	NO
HSPBP1	0.424	5.94851	10.3117	7.6325e-24	1.49163e-21	43.326	NO
RGL1	-0.519455	3.93304	-10.2744	1.086e-23	2.10179e-21	42.9797	NO
MRPL58	0.384474	6.32434	10.2722	1.10925e-23	2.12613e-21	42.9589	NO
COX6A1	0.391004	6.24053	10.2668	1.16715e-23	2.21581e-21	42.9089	NO
ANAPC11	0.442355	5.77258	10.2579	1.26935e-23	2.3871e-21	42.8265	NO
NECAB3	0.603531	4.98565	10.2549	1.30629e-23	2.4336e-21	42.7983	NO
JUP	0.463968	8.29835	10.2504	1.36212e-23	2.51412e-21	42.7573	NO
NCOA7	-0.662459	4.18631	-10.2476	1.39831e-23	2.55724e-21	42.7315	NO
SDF2	0.348886	5.74273	10.2378	1.53367e-23	2.77929e-21	42.6408	NO
MPG	0.405944	5.38329	10.2326	1.61101e-23	2.89314e-21	42.5925	NO
TUBG1	0.42585	5.86231	10.2216	1.78673e-23	3.18006e-21	42.4908	NO
NEDD8	0.311147	4.68347	10.2129	1.93874e-23	3.42008e-21	42.4107	NO
COQ7	0.430007	4.6494	10.2119	1.95833e-23	3.42433e-21	42.4008	NO
ZNF213	0.378302	4.35598	10.1956	2.28132e-23	3.95442e-21	42.2509	NO
BCKDK	0.378001	5.89794	10.1889	2.43044e-23	4.17659e-21	42.1887	NO
PFDN6	0.366808	5.37705	10.1825	2.58025e-23	4.39613e-21	42.13	NO
HSPA1L	0.353178	2.45957	10.1749	2.77143e-23	4.68184e-21	42.0598	NO
FKBP4	0.530952	7.55661	10.1723	2.8395e-23	4.75651e-21	42.036	NO
DNAJA3	0.34322	5.29846	10.1548	3.34492e-23	5.55589e-21	41.8752	NO
RETREG3	0.360712	6.18784	10.1539	3.37244e-23	5.55589e-21	41.8672	NO
LMF1	0.41534	3.21147	10.1474	3.5836e-23	5.82374e-21	41.8075	NO
C16orf91	0.383655	5.58075	10.1471	3.59346e-23	5.82374e-21	41.8048	NO
COX6C	0.898322	8.34555	10.1444	3.68598e-23	5.92551e-21	41.7799	NO
SLC25A39	0.382414	7.19988	10.1184	4.69798e-23	7.49197e-21	41.5417	NO
EML2	0.497214	4.37505	10.1093	5.11546e-23	8.09298e-21	41.4582	NO
MBOAT7	0.445348	6.33245	10.1065	5.25277e-23	8.24478e-21	41.4322	NO
RHPN1	0.649138	5.05256	10.0897	6.13847e-23	9.5268e-21	41.2792	NO
RMND5B	0.404416	4.69608	10.0893	6.16513e-23	9.5268e-21	41.2749	NO
FMNL2	-0.573437	3.82513	-10.0691	7.43901e-23	1.14069e-20	41.0906	NO
EMC9	0.422665	4.43333	10.0624	7.91555e-23	1.20449e-20	41.0296	NO
HCFC1R1	0.476476	6.92832	10.0569	8.3274e-23	1.25756e-20	40.9798	NO
ZNF444	0.407941	4.21646	10.031	1.05875e-22	1.58686e-20	40.7441	NO
UBALD1	0.41689	4.52732	10.0263	1.10607e-22	1.6454e-20	40.7012	NO
NPRL3	0.335875	4.94126	10.0222	1.14906e-22	1.69669e-20	40.6638	NO
TRAPPC6A	0.476595	6.56015	10.0179	1.19551e-22	1.7432e-20	40.6249	NO
HID1	0.775105	6.20412	10.0177	1.19804e-22	1.7432e-20	40.6228	NO
CXXC5	0.679922	6.44894	10.0156	1.22129e-22	1.76415e-20	40.604	NO
LCMT1	0.358351	5.91084	10.0034	1.36721e-22	1.96072e-20	40.4932	NO
MLST8	0.360527	5.22247	10.0017	1.38876e-22	1.97739e-20	40.4779	NO
TMEM219	0.356545	7.41078	9.99458	1.48344e-22	2.09722e-20	40.4131	NO
CYRIA	-0.499938	2.99448	-9.96872	1.88327e-22	2.64374e-20	40.1789	NO
DCXR	0.55306	6.96296	9.96616	1.92816e-22	2.67341e-20	40.1558	NO
TMEM186	0.362101	4.28911	9.96599	1.93123e-22	2.67341e-20	40.1542	NO
ZNF205	0.488918	4.08021	9.96034	2.03436e-22	2.79675e-20	40.1032	NO
ZNF174	0.331152	3.94593	9.95452	2.14634e-22	2.93049e-20	40.0506	NO
SMIM22	0.837458	4.43386	9.95239	2.18891e-22	2.96828e-20	40.0313	NO
AP1M2	0.52091	7.35533	9.94504	2.34215e-22	3.15463e-20	39.9649	NO
IFT43	0.348581	4.11212	9.93875	2.48153e-22	3.31992e-20	39.9082	NO
RHOT2	0.453528	5.64416	9.9369	2.52421e-22	3.35451e-20	39.8914	NO
MRPS23	0.395916	4.93371	9.93281	2.62103e-22	3.4601e-20	39.8545	NO
H2AJ	0.738883	6.71604	9.9305	2.67717e-22	3.51097e-20	39.8337	NO
RUNDC1	0.509632	5.16759	9.87362	4.50982e-22	5.87574e-20	39.322	NO
BAG3	0.486411	6.70332	9.86876	4.7148e-22	6.10291e-20	39.2783	NO
FN3K	0.499224	4.36356	9.85894	5.15767e-22	6.63309e-20	39.1903	NO
MAML2	-0.615908	3.32602	-9.85488	5.35251e-22	6.83955e-20	39.1539	NO
RAB11FIP3	0.498601	5.19009	9.82951	6.74649e-22	8.56289e-20	38.9268	NO
FDXR	0.538408	3.97128	9.82839	6.81525e-22	8.56289e-20	38.9168	NO
TEX264	0.375963	5.25578	9.82816	6.83003e-22	8.56289e-20	38.9147	NO
NPRL2	0.335625	4.68115	9.8089	8.13899e-22	1.01402e-19	38.7427	NO
DCTPP1	0.409158	6.53762	9.80731	8.25783e-22	1.02243e-19	38.7284	NO
CYHR1	0.403442	4.29484	9.80428	8.48855e-22	1.04451e-19	38.7014	NO
RAB17	0.644694	4.24068	9.79971	8.84833e-22	1.0821e-19	38.6607	NO
PPM1J	0.66936	2.83147	9.79422	9.30082e-22	1.1305e-19	38.6117	NO
CCDC78	0.715608	2.37899	9.78664	9.96392e-22	1.20376e-19	38.5442	NO
SMIM29	0.403631	5.65332	9.77808	1.07692e-21	1.29322e-19	38.4679	NO
NABP1	-0.412726	1.89933	-9.77709	1.08667e-21	1.29711e-19	38.4591	NO
SNRNP35	0.324158	3.93653	9.77518	1.10565e-21	1.31191e-19	38.4421	NO
RUVBL2	0.334877	6.50416	9.75559	1.32051e-21	1.55757e-19	38.2679	NO
STARD10	0.793082	7.31068	9.75176	1.36713e-21	1.60308e-19	38.2338	NO
TMEM71	-0.550201	1.46281	-9.73866	1.53912e-21	1.7942e-19	38.1176	NO
SEL1L3	-0.680555	3.70153	-9.72728	1.70589e-21	1.96852e-19	38.0167	NO
COX17	0.376044	5.72656	9.72712	1.70841e-21	1.96852e-19	38.0152	NO
TMC4	0.712922	6.6935	9.71988	1.8239e-21	2.08951e-19	37.9511	NO
FUT4	-0.356426	1.9128	-9.71678	1.8757e-21	2.13027e-19	37.9236	NO
ROR1	-0.53432	1.8351	-9.71647	1.88084e-21	2.13027e-19	37.9209	NO
EEF2KMT	0.308745	3.38433	9.71015	1.99136e-21	2.2427e-19	37.8649	NO
KCTD13	0.349422	3.8426	9.70515	2.08313e-21	2.33288e-19	37.8207	NO
ORAI3	0.448343	3.91527	9.70303	2.12334e-21	2.36462e-19	37.8019	NO
LLGL2	0.48024	5.38746	9.69921	2.19784e-21	2.42452e-19	37.7681	NO
MAGED2	0.683749	9.54091	9.69903	2.20146e-21	2.42452e-19	37.7665	NO
ARMC7	0.366226	4.59022	9.69655	2.25121e-21	2.45247e-19	37.7446	NO
MRFAP1	0.349548	8.72807	9.69654	2.25144e-21	2.45247e-19	37.7445	NO
LAMTOR2	0.390669	7.18181	9.67676	2.69024e-21	2.91452e-19	37.5698	NO
RAB5C	0.36142	5.98823	9.66719	2.93215e-21	3.15943e-19	37.4854	NO
EPN3	0.677942	4.65518	9.66599	2.96405e-21	3.17663e-19	37.4748	NO
OVOL2	0.440687	4.4945	9.65206	3.35895e-21	3.57112e-19	37.3521	NO
SEPHS2	0.454409	7.7486	9.65177	3.36796e-21	3.57112e-19	37.3494	NO
GDI1	0.358633	6.83221	9.65087	3.3952e-21	3.58095e-19	37.3415	NO
KCNA3	-0.487185	1.1559	-9.64278	3.65099e-21	3.83046e-19	37.2703	NO
TCEAL3	0.67477	5.91299	9.64218	3.67064e-21	3.83092e-19	37.265	NO
HEXIM2	0.362337	1.99774	9.64027	3.73393e-21	3.87667e-19	37.2483	NO
EARS2	0.376437	4.65322	9.63911	3.7729e-21	3.89684e-19	37.2381	NO
SOD1	0.331193	8.53994	9.63233	4.00934e-21	4.1197e-19	37.1785	NO
CCDC82	-0.37936	1.70997	-9.63112	4.05332e-21	4.14353e-19	37.1678	NO
DNASE1	0.398959	2.43515	9.62643	4.22723e-21	4.29926e-19	37.1266	NO
CISD3	0.543918	5.27527	9.62246	4.38007e-21	4.4321e-19	37.0917	NO
PMVK	0.456633	7.75007	9.61995	4.47989e-21	4.51021e-19	37.0696	NO
N4BP3	0.625554	4.26368	9.61488	4.68786e-21	4.69587e-19	37.0251	NO
MRPS18B	0.301739	7.26189	9.61048	4.87626e-21	4.86017e-19	36.9865	NO
RPUSD1	0.38639	5.17227	9.60925	4.92996e-21	4.88924e-19	36.9757	NO
ANXA9	0.893105	5.99155	9.60396	5.16901e-21	5.10095e-19	36.9293	NO
CEP85L	-0.343037	1.51291	-9.58755	5.98512e-21	5.87722e-19	36.7855	NO
TSEN54	0.38808	5.31162	9.58671	6.03036e-21	5.89261e-19	36.7781	NO
ORMDL2	0.313905	4.18825	9.58148	6.3186e-21	6.14415e-19	36.7324	NO
ALG1	0.347009	4.01982	9.57921	6.44778e-21	6.23932e-19	36.7125	NO
NECTIN2	0.461698	7.59673	9.57489	6.70138e-21	6.4534e-19	36.6747	NO
BAIAP2	0.461164	4.05919	9.56318	7.43867e-21	7.12896e-19	36.5723	NO
RARA	0.630608	5.91985	9.5601	7.64523e-21	7.29187e-19	36.5455	NO
UBTF	0.286632	6.29304	9.55886	7.7304e-21	7.33799e-19	36.5346	NO
BCAS4	0.627336	3.71214	9.55659	7.88842e-21	7.45251e-19	36.5147	NO
CETN3	0.335853	4.25288	9.55201	8.21646e-21	7.7258e-19	36.4748	NO
ZMAT2	0.313524	7.49497	9.53474	9.58104e-21	8.9666e-19	36.3241	NO
TMEM141	0.450271	5.62198	9.52711	1.02528e-20	9.52428e-19	36.2577	NO
CDKN2AIPNL	0.360877	5.45094	9.52685	1.02771e-20	9.52428e-19	36.2553	NO
PCP2	0.829053	2.69197	9.52638	1.03203e-20	9.52428e-19	36.2512	NO
ELMO1	-0.420662	2.90618	-9.52535	1.04147e-20	9.56709e-19	36.2423	NO
PRKD3	-0.530006	3.58492	-9.52042	1.0881e-20	9.9496e-19	36.1994	NO
TNNT1	1.35184	4.23882	9.51674	1.12425e-20	1.02332e-18	36.1673	UP
CCDC106	0.526688	4.5031	9.5143	1.1488e-20	1.04092e-18	36.1461	NO
TBCA	0.303272	6.47147	9.51323	1.15982e-20	1.04615e-18	36.1368	NO
PLAGL1	-0.547881	2.34718	-9.51207	1.17182e-20	1.05221e-18	36.1267	NO
IRX5	0.564242	5.92817	9.51093	1.18367e-20	1.05384e-18	36.1168	NO
ACOT4	0.631209	4.13566	9.51088	1.18421e-20	1.05384e-18	36.1164	NO
LRRC73	0.589437	2.23541	9.50637	1.2325e-20	1.09142e-18	36.0772	NO
RCSD1	-0.516796	3.11752	-9.50593	1.23739e-20	1.09142e-18	36.0733	NO
EMP2	0.515932	6.34413	9.49496	1.36369e-20	1.19752e-18	35.978	NO
RIBC1	0.507113	2.31915	9.49052	1.41844e-20	1.24014e-18	35.9394	NO
DISC1	-0.281709	1.30471	-9.48893	1.43853e-20	1.25222e-18	35.9256	NO
P4HTM	0.558881	4.30815	9.47354	1.64839e-20	1.42865e-18	35.7921	NO
NKAIN1	1.34259	4.2083	9.47187	1.67282e-20	1.44355e-18	35.7777	UP
PRR13	0.330245	6.0313	9.46913	1.7139e-20	1.47262e-18	35.7539	NO
LMTK3	0.619999	2.7105	9.46654	1.75359e-20	1.50026e-18	35.7314	NO
CENPX	0.458815	6.45197	9.45065	2.01775e-20	1.71889e-18	35.5938	NO
SLC9A3R2	0.563848	6.43309	9.45006	2.02824e-20	1.72047e-18	35.5888	NO
ABCA3	0.665683	5.36718	9.44923	2.04316e-20	1.72578e-18	35.5816	NO
OXLD1	0.436616	5.44922	9.4454	2.11328e-20	1.77748e-18	35.5485	NO
TACO1	0.363622	5.19224	9.44098	2.19741e-20	1.84047e-18	35.5102	NO
AHSA1	0.292369	6.89639	9.43816	2.25261e-20	1.87881e-18	35.4859	NO
RNF5	0.286455	7.14685	9.43377	2.34154e-20	1.94484e-18	35.4479	NO
MID1	-0.63726	2.15116	-9.42681	2.48947e-20	2.05913e-18	35.3879	NO
SACS	-0.457545	2.28985	-9.42111	2.61772e-20	2.15627e-18	35.3386	NO
STK17B	-0.480324	4.51282	-9.41493	2.76406e-20	2.26237e-18	35.2853	NO
PELI1	-0.508561	4.56555	-9.41471	2.76923e-20	2.26237e-18	35.2835	NO
TIMM17B	0.350124	5.5694	9.41399	2.78694e-20	2.26754e-18	35.2772	NO
MRPL27	0.395324	5.56244	9.40152	3.10988e-20	2.52002e-18	35.1697	NO
IL18R1	-0.41717	1.5824	-9.39231	3.37175e-20	2.72115e-18	35.0905	NO
P3H4	0.46041	5.26124	9.38656	3.54621e-20	2.85041e-18	35.041	NO
C2orf88	-0.46192	1.23694	-9.38506	3.59341e-20	2.87675e-18	35.0281	NO
INTS6L	-0.440244	2.17187	-9.38247	3.67591e-20	2.93103e-18	35.0058	NO
TMEM199	0.332114	3.10038	9.38182	3.697e-20	2.9361e-18	35.0002	NO
PTOV1	0.357882	4.1441	9.37357	3.97421e-20	3.14372e-18	34.9293	NO
CYTIP	-0.662556	3.36518	-9.37118	4.05819e-20	3.19747e-18	34.9088	NO
TXK	-0.289256	0.676475	-9.36535	4.27086e-20	3.35179e-18	34.8587	NO
TKFC	0.399108	4.4139	9.35645	4.61726e-20	3.60943e-18	34.7823	NO
UQCC2	0.33832	4.7472	9.34801	4.97095e-20	3.87074e-18	34.71	NO
IKZF1	-0.547718	2.46189	-9.33962	5.34913e-20	4.13674e-18	34.6381	NO
LDHD	0.679552	2.9996	9.3391	5.37333e-20	4.13674e-18	34.6337	NO
GRINA	0.434447	8.77342	9.33907	5.37481e-20	4.13674e-18	34.6334	NO
KRT37	0.398101	0.620006	9.33849	5.40242e-20	4.142e-18	34.6284	NO
TMEM205	0.513295	5.54218	9.32999	5.81875e-20	4.44409e-18	34.5556	NO
CETN2	0.322686	7.16746	9.32636	6.00575e-20	4.56941e-18	34.5246	NO
CMBL	0.80889	5.43	9.32502	6.07632e-20	4.60552e-18	34.5131	NO
RNF223	0.621497	2.55359	9.32196	6.24101e-20	4.71244e-18	34.4869	NO
ENDOV	0.392235	3.28066	9.3133	6.73042e-20	5.0628e-18	34.4129	NO
CIB3	0.609437	1.55285	9.31153	6.83502e-20	5.12215e-18	34.3978	NO
NUDC	0.330619	7.12456	9.30917	6.97723e-20	5.20915e-18	34.3776	NO
LUC7L	0.3709	4.57598	9.30485	7.24474e-20	5.38868e-18	34.3408	NO
FBRS	0.33092	5.65223	9.29492	7.89928e-20	5.85369e-18	34.256	NO
CHMP4B	0.30956	8.77509	9.28277	8.77964e-20	6.48197e-18	34.1524	NO
RECQL5	0.324683	3.73447	9.26558	1.01938e-19	7.49826e-18	34.0061	NO
B3GNT5	-0.601822	1.69581	-9.25489	1.1185e-19	8.19709e-18	33.9151	NO
DECR2	0.447581	4.00343	9.24629	1.20508e-19	8.79932e-18	33.842	NO
ELMO3	0.543607	5.25317	9.24407	1.2285e-19	8.93754e-18	33.8232	NO
EOLA1	0.39461	3.89884	9.2419	1.25177e-19	9.07374e-18	33.8048	NO
RPL26L1	0.29252	5.83895	9.23965	1.27639e-19	9.21869e-18	33.7857	NO
C1GALT1	-0.499116	3.36683	-9.23791	1.29578e-19	9.32494e-18	33.7709	NO
KIF22	0.369196	5.43204	9.23257	1.35714e-19	9.73141e-18	33.7256	NO
UBE2I	0.279977	4.5599	9.22817	1.40981e-19	1.00728e-17	33.6883	NO
TMUB2	0.320882	5.3023	9.22583	1.43855e-19	1.02414e-17	33.6685	NO
NOC4L	0.34709	5.15783	9.21433	1.58903e-19	1.12725e-17	33.571	NO
IFT140	0.522373	4.37514	9.20512	1.72055e-19	1.21622e-17	33.4931	NO
RASGEF1B	-0.430995	2.43882	-9.20415	1.73494e-19	1.22206e-17	33.4849	NO
RTN2	0.548173	3.63684	9.19073	1.94796e-19	1.36728e-17	33.3714	NO
KAT2A	0.436848	5.4746	9.17892	2.15668e-19	1.50847e-17	33.2717	NO
SKP1	0.350708	5.82157	9.17807	2.17253e-19	1.51424e-17	33.2645	NO
PRKCB	-0.537058	1.59826	-9.17682	2.19606e-19	1.52531e-17	33.254	NO
ATP6AP1	0.370139	7.49343	9.17606	2.21043e-19	1.52882e-17	33.2476	NO
NUGGC	-0.363602	0.782998	-9.17574	2.21645e-19	1.52882e-17	33.2449	NO
COQ5	0.30572	5.44769	9.17184	2.29229e-19	1.57568e-17	33.2119	NO
IPCEF1	-0.336781	0.981119	-9.16823	2.36462e-19	1.6198e-17	33.1815	NO
HSP90AB1	0.349913	10.9635	9.16461	2.43928e-19	1.66523e-17	33.151	NO
THOC6	0.357481	5.68296	9.14134	2.97924e-19	2.0269e-17	32.9551	NO
NFS1	0.309568	3.84679	9.13535	3.13654e-19	2.12666e-17	32.9047	NO
PRRT2	0.585916	2.20312	9.1348	3.15121e-19	2.12936e-17	32.9001	NO
DYNLRB1	0.379049	3.64206	9.1221	3.51396e-19	2.36321e-17	32.7934	NO
REEP5	0.421498	7.83578	9.12186	3.52098e-19	2.36321e-17	32.7914	NO
LENG1	0.420937	4.45295	9.11307	3.7964e-19	2.53951e-17	32.7176	NO
PLEKHG1	-0.503793	2.90542	-9.11009	3.89461e-19	2.59649e-17	32.6926	NO
PLEKHH3	0.477566	4.83325	9.10697	3.99971e-19	2.65767e-17	32.6665	NO
ICAM3	-0.407197	1.09168	-9.09905	4.28029e-19	2.83466e-17	32.6001	NO
ABCC4	-0.565229	2.20108	-9.09403	4.46786e-19	2.94908e-17	32.5581	NO
PPP1R37	0.40883	4.84402	9.09022	4.61573e-19	3.03663e-17	32.5262	NO
NEU1	0.326801	6.19721	9.08932	4.65143e-19	3.05005e-17	32.5187	NO
GFI1	-0.380195	1.12986	-9.08681	4.7523e-19	3.10598e-17	32.4976	NO
ATRIP	0.348455	3.74309	9.0835	4.88826e-19	3.1844e-17	32.47	NO
MED25	0.338619	4.67754	9.08059	5.01137e-19	3.25396e-17	32.4456	NO
CSGALNACT1	-0.468359	2.96258	-9.07836	5.10771e-19	3.30575e-17	32.427	NO
FAM126A	-0.458127	2.20531	-9.07703	5.16584e-19	3.33255e-17	32.4159	NO
NR2F6	0.366216	6.20654	9.07646	5.19127e-19	3.33815e-17	32.4111	NO
BIRC3	-0.696845	3.59795	-9.07483	5.26379e-19	3.37391e-17	32.3975	NO
KCNK15	0.976219	3.58113	9.0727	5.36064e-19	3.42497e-17	32.3796	NO
EVPL	0.501426	4.59408	9.06864	5.54929e-19	3.53417e-17	32.3458	NO
BCL11A	-0.525678	0.870811	-9.06445	5.75125e-19	3.65113e-17	32.3107	NO
RABEP2	0.436205	4.67572	9.06222	5.86142e-19	3.70925e-17	32.2921	NO
CCDC96	0.508983	2.89562	9.06157	5.89419e-19	3.71819e-17	32.2867	NO
KAT8	0.324348	4.76626	9.05219	6.38419e-19	4.01459e-17	32.2085	NO
PARN	0.290425	5.07172	9.05002	6.50328e-19	4.07661e-17	32.1904	NO
CLCN4	-0.524375	1.55968	-9.04933	6.54169e-19	4.08784e-17	32.1846	NO
BAIAP3	0.839949	2.78662	9.03767	7.22392e-19	4.50005e-17	32.0874	NO
BRICD5	0.451124	1.82624	9.02536	8.02061e-19	4.98077e-17	31.9849	NO
DDX41	0.271844	5.93932	9.02025	8.37557e-19	5.18505e-17	31.9425	NO
KLHDC9	0.723827	4.16268	9.00427	9.59221e-19	5.91985e-17	31.8097	NO
IRAG2	-0.395695	1.48748	-9.00198	9.77991e-19	6.01706e-17	31.7907	NO
CD226	-0.277017	0.82553	-9.00101	9.8604e-19	6.04791e-17	31.7827	NO
SLAMF1	-0.534726	1.54394	-9.00051	9.90203e-19	6.05482e-17	31.7785	NO
ABCD2	-0.323033	0.730204	-8.99951	9.98703e-19	6.08812e-17	31.7702	NO
FYN	-0.432964	3.83908	-8.98493	1.12986e-18	6.86665e-17	31.6493	NO
PYCR2	0.33414	5.29039	8.9845	1.134e-18	6.87085e-17	31.6457	NO
ZNF785	0.353787	3.3046	8.98392	1.13959e-18	6.88382e-17	31.6409	NO
ARL6IP1	0.370827	8.16478	8.97357	1.24381e-18	7.49066e-17	31.5552	NO
C16orf71	0.432837	1.67395	8.96826	1.30091e-18	7.80794e-17	31.5113	NO
SNAPC2	0.411161	5.5897	8.96795	1.30433e-18	7.80794e-17	31.5087	NO
MFSD3	0.513575	5.61105	8.964	1.34849e-18	8.04817e-17	31.4761	NO
WDR90	0.468259	3.65367	8.9589	1.40785e-18	8.37735e-17	31.4339	NO
MRFAP1L1	0.311843	7.08303	8.95404	1.4668e-18	8.70216e-17	31.3937	NO
PYY	0.698644	1.32778	8.95203	1.49195e-18	8.82507e-17	31.3771	NO
SDSL	0.457456	4.70755	8.94513	1.5812e-18	9.32534e-17	31.3202	NO
COPZ1	0.28329	7.55996	8.94152	1.63007e-18	9.58521e-17	31.2904	NO
EPHA4	-0.526429	2.35752	-8.94067	1.64189e-18	9.62632e-17	31.2833	NO
MPP6	-0.455241	1.62032	-8.9269	1.8437e-18	1.07778e-16	31.1698	NO
FAM174A	0.469063	5.75534	8.922	1.92134e-18	1.11988e-16	31.1294	NO
FAM83H	0.437485	6.33655	8.90491	2.21806e-18	1.28906e-16	30.9887	NO
EMC3	0.288867	5.97538	8.90387	2.23755e-18	1.29661e-16	30.9802	NO
MSRB1	0.367729	5.72636	8.89705	2.36941e-18	1.36904e-16	30.9241	NO
LYRM1	0.320368	4.76647	8.89545	2.40142e-18	1.38352e-16	30.911	NO
ZNF831	-0.322026	0.632925	-8.89297	2.4519e-18	1.40854e-16	30.8906	NO
PAFAH1B3	0.414391	6.69728	8.89165	2.47919e-18	1.42012e-16	30.8797	NO
COPS9	0.42366	6.14785	8.88605	2.59825e-18	1.48406e-16	30.8338	NO
THEMIS	-0.464536	1.15823	-8.88462	2.62961e-18	1.49768e-16	30.8221	NO
TLE4	-0.451891	2.58727	-8.88384	2.64682e-18	1.50318e-16	30.8157	NO
PHLDB3	0.445625	3.5666	8.88066	2.71827e-18	1.53937e-16	30.7896	NO
FAM171A1	-0.688434	3.83118	-8.87969	2.74066e-18	1.54766e-16	30.7816	NO
HEBP1	0.540953	6.18521	8.87311	2.89593e-18	1.63072e-16	30.7276	NO
PYM1	0.274671	5.60581	8.87249	2.91095e-18	1.63456e-16	30.7225	NO
FAM98C	0.32963	3.69643	8.87043	2.96154e-18	1.65829e-16	30.7057	NO
RRNAD1	0.37531	5.43001	8.86751	3.0348e-18	1.69456e-16	30.6818	NO
UBE2M	0.305026	6.93347	8.86702	3.04734e-18	1.69681e-16	30.6777	NO
RARRES1	-1.02261	4.86196	-8.86659	3.05819e-18	1.6981e-16	30.6742	DOWN
ACSL4	-0.514035	4.16384	-8.86577	3.07923e-18	1.70504e-16	30.6675	NO
WDR83	0.321736	2.24714	8.85958	3.24281e-18	1.79064e-16	30.6168	NO
ASPSCR1	0.353844	3.33351	8.85878	3.26472e-18	1.79776e-16	30.6102	NO
ERAL1	0.345584	6.37528	8.85363	3.40842e-18	1.87132e-16	30.5681	NO
ARMC5	0.36505	3.38163	8.85332	3.41709e-18	1.87132e-16	30.5656	NO
INO80E	0.360335	4.52997	8.85223	3.44827e-18	1.88323e-16	30.5567	NO
XYLT2	0.398886	4.87811	8.84709	3.59958e-18	1.96049e-16	30.5146	NO
DNAAF3	0.487382	1.45335	8.84659	3.61476e-18	1.9634e-16	30.5105	NO
XCR1	-0.358849	0.800609	-8.84171	3.76513e-18	2.03951e-16	30.4706	NO
SIGIRR	0.49542	5.37485	8.83487	3.98617e-18	2.15339e-16	30.4148	NO
NT5C	0.426979	4.39446	8.83433	4.0043e-18	2.15735e-16	30.4103	NO
SERPINA5	1.25986	4.35585	8.82931	4.17543e-18	2.24348e-16	30.3694	UP
ITK	-0.530018	1.4735	-8.82793	4.22367e-18	2.2633e-16	30.3581	NO
TELO2	0.424538	5.19464	8.82719	4.24987e-18	2.27123e-16	30.3521	NO
CYP7B1	-0.564321	3.22622	-8.82551	4.30997e-18	2.29647e-16	30.3383	NO
CBX8	0.376709	3.42294	8.82522	4.32013e-18	2.29647e-16	30.336	NO
PAG1	-0.415222	2.39095	-8.82422	4.35658e-18	2.30968e-16	30.3278	NO
ZNF446	0.326362	2.4573	8.81635	4.65143e-18	2.45946e-16	30.2637	NO
RNF145	-0.518948	4.85892	-8.81484	4.71043e-18	2.48407e-16	30.2513	NO
GRAMD1B	-0.262879	0.864669	-8.80979	4.91249e-18	2.58379e-16	30.2102	NO
PLPPR3	0.942029	2.50431	8.80686	5.03378e-18	2.64061e-16	30.1863	NO
RGS18	-0.360823	1.32716	-8.80615	5.06374e-18	2.64936e-16	30.1805	NO
ATPAF2	0.30586	3.01052	8.80557	5.08805e-18	2.65511e-16	30.1758	NO
AATF	0.316532	5.60784	8.8045	5.13371e-18	2.67194e-16	30.1671	NO
PIWIL4	-0.335663	1.29496	-8.79908	5.37059e-18	2.78795e-16	30.1229	NO
GIMAP5	-0.21858	0.453762	-8.79543	5.53588e-18	2.86629e-16	30.0933	NO
AXIN1	0.314335	4.62353	8.79439	5.58399e-18	2.88371e-16	30.0848	NO
DNALI1	1.0269	4.37291	8.79213	5.68963e-18	2.93067e-16	30.0664	UP
HLA-DOB	-0.588803	1.91636	-8.79015	5.7839e-18	2.97155e-16	30.0503	NO
LIPG	-0.40051	0.899397	-8.78841	5.86815e-18	3.00709e-16	30.0362	NO
DYNLL1	0.246166	7.79417	8.78535	6.01949e-18	3.07673e-16	30.0113	NO
ZNF771	0.293747	1.82763	8.78377	6.09869e-18	3.10924e-16	29.9985	NO
PAF1	0.300845	6.64581	8.78207	6.18568e-18	3.14555e-16	29.9846	NO
RGL2	0.412983	6.45774	8.77995	6.2951e-18	3.19085e-16	29.9674	NO
PTPN22	-0.463369	1.99911	-8.77966	6.31022e-18	3.19085e-16	29.9651	NO
CCDC57	0.40319	3.39508	8.77942	6.3228e-18	3.19085e-16	29.9631	NO
TRAPPC9	0.364722	4.51736	8.77834	6.37995e-18	3.21156e-16	29.9543	NO
SERTAD1	0.360391	5.08736	8.77534	6.54092e-18	3.2843e-16	29.9299	NO
MISP	0.976818	4.9717	8.7741	6.60846e-18	3.30898e-16	29.9199	NO
NFIB	-0.702046	4.42759	-8.77383	6.62327e-18	3.30898e-16	29.9177	NO
SLC26A11	0.377003	4.14626	8.76602	7.06635e-18	3.52152e-16	29.8543	NO
CD200R1	-0.348695	1.18341	-8.76539	7.10333e-18	3.52901e-16	29.8492	NO
PRR14	0.316107	5.46967	8.76516	7.1168e-18	3.52901e-16	29.8473	NO
GET3	0.276541	7.55509	8.74609	8.33376e-18	4.12221e-16	29.6928	NO
NABP2	0.253496	6.06332	8.74094	8.69639e-18	4.29028e-16	29.6511	NO
POU2AF1	-0.672612	1.74471	-8.74066	8.71657e-18	4.29028e-16	29.6489	NO
CCDC24	0.480208	3.95938	8.73907	8.83216e-18	4.33646e-16	29.636	NO
TUSC2	0.287004	5.50064	8.73462	9.16281e-18	4.48775e-16	29.6	NO
TSHR	-0.122666	0.212081	-8.72396	1.00064e-17	4.8889e-16	29.5138	NO
PLCL2	-0.450834	2.55075	-8.72363	1.00333e-17	4.89009e-16	29.5112	NO
SEMA3F	0.510718	6.12919	8.72145	1.02156e-17	4.9668e-16	29.4935	NO
CCDC51	0.309493	4.61769	8.72045	1.03e-17	4.9956e-16	29.4855	NO
KBTBD8	-0.326313	1.28005	-8.716	1.06848e-17	5.1697e-16	29.4496	NO
GPANK1	0.30393	4.46441	8.71184	1.10582e-17	5.3374e-16	29.416	NO
GPS1	0.313861	5.89447	8.70892	1.13272e-17	5.45402e-16	29.3925	NO
WBP2	0.348931	6.53642	8.70185	1.20067e-17	5.76725e-16	29.3354	NO
LYN	-0.484956	4.13877	-8.69924	1.22678e-17	5.87851e-16	29.3144	NO
COL4A4	-0.378497	0.938651	-8.68982	1.32569e-17	6.33724e-16	29.2385	NO
AMDHD2	0.398512	3.3966	8.68654	1.36194e-17	6.49493e-16	29.2121	NO
JAK3	-0.52892	2.74838	-8.68326	1.39914e-17	6.65641e-16	29.1857	NO
CDK5	0.31876	4.93096	8.68259	1.40688e-17	6.67733e-16	29.1803	NO
KLHL6	-0.422369	1.82108	-8.6787	1.45263e-17	6.8781e-16	29.149	NO
ETS1	-0.50527	5.51271	-8.67735	1.46884e-17	6.93836e-16	29.1381	NO
BCAT2	0.428826	4.91752	8.67662	1.47762e-17	6.96333e-16	29.1323	NO
NDUFS8	0.383535	5.71798	8.67499	1.4975e-17	7.02486e-16	29.1192	NO
BCAM	0.720142	7.56035	8.67474	1.50058e-17	7.02486e-16	29.1172	NO
IL7R	-0.78493	3.29668	-8.67469	1.50125e-17	7.02486e-16	29.1168	NO
EEF1A2	1.30341	4.653	8.67131	1.54344e-17	7.20539e-16	29.0897	UP
CD180	-0.438096	2.35484	-8.66658	1.60457e-17	7.47327e-16	29.0517	NO
MIF4GD	0.358007	4.61291	8.66492	1.62665e-17	7.55842e-16	29.0383	NO
NDUFC1	0.272812	5.51144	8.66292	1.65354e-17	7.6655e-16	29.0222	NO
TACR1	-0.525482	1.23417	-8.65808	1.72048e-17	7.95731e-16	28.9834	NO
PIK3CG	-0.436438	2.26993	-8.65109	1.82207e-17	8.40768e-16	28.9273	NO
PTPRC	-0.694847	3.95617	-8.64983	1.8409e-17	8.47496e-16	28.9172	NO
GSS	0.319873	5.11146	8.64304	1.94626e-17	8.93933e-16	28.8627	NO
FBXL16	0.821693	4.30422	8.63515	2.07609e-17	9.51375e-16	28.7995	NO
CLBA1	0.407298	3.83049	8.62712	2.21703e-17	1.01363e-15	28.7353	NO
ISOC2	0.338493	5.16475	8.62413	2.27184e-17	1.03631e-15	28.7114	NO
SWI5	0.294631	4.8775	8.62212	2.3095e-17	1.05108e-15	28.6953	NO
PPARGC1B	-0.311007	1.26213	-8.61834	2.38191e-17	1.08157e-15	28.6651	NO
RNF208	0.526092	4.52852	8.61626	2.42268e-17	1.09759e-15	28.6485	NO
GPR171	-0.558001	1.65339	-8.61242	2.49988e-17	1.12999e-15	28.6178	NO
SURF1	0.326845	6.31847	8.60895	2.57169e-17	1.15982e-15	28.5901	NO
POLR3E	0.299273	4.09927	8.6007	2.75075e-17	1.23777e-15	28.5242	NO
NELFE	0.273739	6.49922	8.59744	2.82486e-17	1.26826e-15	28.4982	NO
RITA1	0.272894	5.09538	8.59371	2.912e-17	1.30445e-15	28.4685	NO
LRRC23	0.386154	3.68257	8.59145	2.9663e-17	1.32579e-15	28.4504	NO
TNFAIP3	-0.533479	4.5296	-8.59051	2.98899e-17	1.33294e-15	28.443	NO
EIF4A3	0.311114	6.15196	8.58825	3.04461e-17	1.35472e-15	28.4249	NO
ZFYVE19	0.321588	4.61383	8.58648	3.0889e-17	1.37136e-15	28.4108	NO
BACH2	-0.380529	1.38805	-8.58419	3.14684e-17	1.39398e-15	28.3926	NO
RAMP1	0.896633	4.81052	8.57937	3.27296e-17	1.44663e-15	28.3542	NO
FLYWCH1	0.333478	3.84262	8.57896	3.28378e-17	1.44821e-15	28.3509	NO
LRRC45	0.442628	4.67742	8.57292	3.44927e-17	1.51783e-15	28.3028	NO
FCRL5	-0.437332	0.808489	-8.57127	3.49581e-17	1.53492e-15	28.2897	NO
STYXL1	0.305216	5.95282	8.5692	3.55513e-17	1.55754e-15	28.2733	NO
PNPO	0.401157	4.09812	8.56668	3.62876e-17	1.58631e-15	28.2532	NO
CANT1	0.451947	6.93912	8.55531	3.97994e-17	1.73602e-15	28.1628	NO
RNPS1	0.273925	6.06375	8.54988	4.15922e-17	1.81026e-15	28.1197	NO
CARD19	0.403885	4.98737	8.54935	4.17713e-17	1.81409e-15	28.1155	NO
ISCA2	0.27628	4.14609	8.54175	4.44245e-17	1.92427e-15	28.0553	NO
TRIM28	0.304257	8.0395	8.54138	4.45581e-17	1.92427e-15	28.0523	NO
BTLA	-0.428968	0.965952	-8.54127	4.45978e-17	1.92427e-15	28.0515	NO
MRPS7	0.313682	5.92248	8.53668	4.62895e-17	1.99295e-15	28.015	NO
SULT1A1	0.458174	2.60956	8.53373	4.74117e-17	2.03686e-15	27.9916	NO
METTL22	0.220546	2.5666	8.5309	4.85084e-17	2.07524e-15	27.9692	NO
IRF4	-0.607147	1.75241	-8.53089	4.85131e-17	2.07524e-15	27.9691	NO
BICDL2	0.53071	4.11995	8.5267	5.01879e-17	2.14228e-15	27.9359	NO
OSBPL3	-0.439528	3.04107	-8.52278	5.18059e-17	2.20662e-15	27.9049	NO
MOB3B	-0.51763	2.48847	-8.51625	5.46152e-17	2.32132e-15	27.8532	NO
ZNHIT3	0.281256	3.85834	8.51539	5.49983e-17	2.33263e-15	27.8464	NO
RNPEP	0.312598	6.61104	8.5146	5.53493e-17	2.34253e-15	27.8402	NO
RASSF2	-0.484068	4.14101	-8.51349	5.58498e-17	2.35871e-15	27.8314	NO
MRPL10	0.317857	5.80747	8.5026	6.09859e-17	2.57018e-15	27.7453	NO
RUBCNL	-0.309994	1.16797	-8.5016	6.14817e-17	2.58561e-15	27.7374	NO
P2RY14	-0.344962	1.57933	-8.49721	6.3698e-17	2.67317e-15	27.7028	NO
TRIM41	0.298704	3.19559	8.49566	6.45016e-17	2.70121e-15	27.6905	NO
TLR10	-0.444539	1.21458	-8.49479	6.49536e-17	2.71444e-15	27.6837	NO
STXBP2	0.409468	4.44883	8.49201	6.64262e-17	2.77017e-15	27.6617	NO
NHP2	0.317981	6.2841	8.4914	6.67551e-17	2.77807e-15	27.6569	NO
SHISA4	0.474373	4.74021	8.49101	6.69634e-17	2.78093e-15	27.6539	NO
PYHIN1	-0.473252	1.37034	-8.49013	6.74402e-17	2.79491e-15	27.6469	NO
SELENOW	0.323863	6.79202	8.48172	7.21748e-17	2.98492e-15	27.5806	NO
POLD4	0.389229	3.09455	8.4769	7.50335e-17	3.09673e-15	27.5426	NO
GHDC	0.442867	4.95347	8.46977	7.94683e-17	3.27298e-15	27.4864	NO
ARHGAP26	-0.426458	2.29978	-8.46454	8.28811e-17	3.4065e-15	27.4453	NO
BCL11B	-0.5219	1.6068	-8.46293	8.39643e-17	3.44392e-15	27.4326	NO
AMZ2	0.346619	5.97706	8.46215	8.44907e-17	3.45839e-15	27.4265	NO
GAK	0.321209	4.56653	8.45866	8.68956e-17	3.54954e-15	27.399	NO
ANKRD44	-0.375234	2.21005	-8.458	8.73579e-17	3.56113e-15	27.3938	NO
AK6	0.264545	4.64977	8.4555	8.91303e-17	3.62597e-15	27.3742	NO
SLAMF6	-0.664771	2.45888	-8.45222	9.15129e-17	3.71531e-15	27.3484	NO
TP53I13	0.387175	4.4999	8.45137	9.2144e-17	3.73333e-15	27.3417	NO
RHBDF1	0.374698	5.23111	8.44625	9.60087e-17	3.88202e-15	27.3015	NO
TMEM101	0.63907	5.47926	8.44437	9.74715e-17	3.93319e-15	27.2867	NO
RPS6KA3	-0.46714	3.73547	-8.44246	9.8977e-17	3.98587e-15	27.2717	NO
CELF2	-0.500039	3.18463	-8.44117	1.00009e-16	4.0193e-15	27.2616	NO
EML4	-0.342074	4.83027	-8.43934	1.01485e-16	4.07043e-15	27.2472	NO
GPM6B	-0.571531	2.96465	-8.43822	1.02401e-16	4.09891e-15	27.2384	NO
KIFC2	0.567407	3.76083	8.42757	1.11536e-16	4.45563e-15	27.1549	NO
TAOK2	0.306409	5.08869	8.42714	1.11914e-16	4.4618e-15	27.1516	NO
NPAS1	0.426728	1.51726	8.42028	1.18247e-16	4.70485e-15	27.0977	NO
SRA1	0.259003	5.15582	8.4196	1.18885e-16	4.71838e-15	27.0925	NO
NOSIP	0.326707	5.01263	8.41942	1.1906e-16	4.71838e-15	27.091	NO
AC093512.2	0.458096	1.86998	8.40971	1.28683e-16	5.0896e-15	27.015	NO
CCNP	0.800446	3.08448	8.40907	1.29342e-16	5.09602e-15	27.01	NO
BX255925.3	0.388492	5.16695	8.40906	1.29356e-16	5.09602e-15	27.0099	NO
UBL5	0.274695	7.58219	8.40741	1.3107e-16	5.14868e-15	26.9971	NO
DOCK2	-0.477276	2.65524	-8.40728	1.31209e-16	5.14868e-15	26.996	NO
TPRN	0.488003	4.62071	8.39197	1.48287e-16	5.80737e-15	26.8764	NO
PCSK4	0.547328	2.24941	8.39111	1.49307e-16	5.83586e-15	26.8697	NO
C17orf67	0.342752	1.89658	8.38924	1.5156e-16	5.91232e-15	26.855	NO
RNF181	0.258005	7.3566	8.38784	1.53263e-16	5.96707e-15	26.8441	NO
CLDN3	0.730164	7.22652	8.38678	1.54558e-16	6.00578e-15	26.8359	NO
KLRD1	-0.248091	0.642878	-8.38614	1.55359e-16	6.02515e-15	26.8308	NO
C17orf58	0.50883	5.36723	8.38482	1.56996e-16	6.07683e-15	26.8206	NO
PLCG2	-0.432668	2.58025	-8.38413	1.57865e-16	6.09859e-15	26.8152	NO
SLFN12L	-0.238619	0.573727	-8.38116	1.6165e-16	6.23276e-15	26.792	NO
TBX6	0.331517	1.75099	8.37845	1.65184e-16	6.35672e-15	26.7709	NO
IKZF3	-0.634703	2.39548	-8.374	1.71149e-16	6.57359e-15	26.7362	NO
ZNF747	0.319948	3.98035	8.37306	1.72438e-16	6.61035e-15	26.7288	NO
TMEM115	0.277856	6.15837	8.37231	1.73477e-16	6.63741e-15	26.723	NO
GPR183	-0.620442	4.19205	-8.37151	1.74583e-16	6.66692e-15	26.7168	NO
MAF1	0.312917	7.30302	8.37033	1.76241e-16	6.70908e-15	26.7075	NO
TXNDC5	-0.128201	0.393594	-8.37024	1.7636e-16	6.70908e-15	26.7069	NO
CASS4	-0.299351	1.15078	-8.36767	1.80015e-16	6.82488e-15	26.6868	NO
PPARA	-0.39879	2.25624	-8.36762	1.80089e-16	6.82488e-15	26.6864	NO
PALM2AKAP2	-0.42761	3.8049	-8.36699	1.80986e-16	6.84586e-15	26.6815	NO
PDK1	-0.371812	2.5044	-8.36585	1.82632e-16	6.89505e-15	26.6727	NO
C12orf73	0.256589	2.77911	8.3646	1.84459e-16	6.95088e-15	26.6629	NO
LRFN2	0.362103	0.93766	8.3634	1.86232e-16	7.00444e-15	26.6536	NO
GPR174	-0.50647	1.40314	-8.36228	1.87908e-16	7.05417e-15	26.6448	NO
PARD6B	0.775426	4.58559	8.36037	1.90782e-16	7.14858e-15	26.63	NO
PRRG2	0.430957	4.64867	8.3599	1.91501e-16	7.16208e-15	26.6263	NO
ADGRL2	-0.480122	2.45384	-8.35949	1.92125e-16	7.17196e-15	26.6231	NO
CD38	-0.558963	1.5254	-8.3485	2.09678e-16	7.81257e-15	26.5377	NO
MBNL3	-0.47536	2.24587	-8.34534	2.15022e-16	7.99673e-15	26.5131	NO
SCML4	-0.301853	0.653595	-8.34104	2.22488e-16	8.25726e-15	26.4797	NO
POU2F2	-0.378185	1.94089	-8.34083	2.22856e-16	8.25726e-15	26.4781	NO
DDAH2	0.400047	7.05877	8.33651	2.30646e-16	8.53005e-15	26.4445	NO
PLD1	-0.41031	2.24951	-8.33511	2.33223e-16	8.60937e-15	26.4336	NO
MKS1	0.291159	2.74	8.33368	2.35895e-16	8.687e-15	26.4225	NO
CCDC22	0.277183	5.19732	8.33351	2.36197e-16	8.687e-15	26.4212	NO
ROMO1	0.398913	7.5773	8.33137	2.40247e-16	8.81969e-15	26.4046	NO
FAM13A	-0.355356	2.33411	-8.3251	2.52499e-16	9.25242e-15	26.356	NO
ESR1	1.33906	5.72306	8.32456	2.53581e-16	9.27503e-15	26.3518	UP
TRMT112	0.280754	8.29478	8.32342	2.55899e-16	9.34265e-15	26.3429	NO
PRKCQ	-0.486232	1.55788	-8.32158	2.59647e-16	9.46217e-15	26.3287	NO
NXPH3	0.658616	2.41566	8.32105	2.60741e-16	9.48468e-15	26.3246	NO
P2RY8	-0.473759	2.4545	-8.31684	2.69606e-16	9.78929e-15	26.2919	NO
CACNG4	1.07812	5.25516	8.31347	2.76902e-16	1.00179e-14	26.2658	UP
RUNX3	-0.60028	3.42177	-8.31347	2.76906e-16	1.00179e-14	26.2658	NO
ARHGAP39	0.40785	4.23356	8.31128	2.81736e-16	1.01741e-14	26.2489	NO
SH3KBP1	-0.398992	4.56485	-8.30939	2.8599e-16	1.03091e-14	26.2342	NO
CACNG1	0.711616	1.74027	8.30899	2.86904e-16	1.03234e-14	26.2311	NO
BCL2L1	0.292939	6.35397	8.30814	2.88829e-16	1.03654e-14	26.2246	NO
CIB1	0.374844	7.81811	8.30802	2.89113e-16	1.03654e-14	26.2236	NO
MISP3	0.600187	4.11019	8.30717	2.91071e-16	1.04169e-14	26.217	NO
PARP10	0.520177	5.48345	8.3034	2.99876e-16	1.07128e-14	26.1879	NO
PEX11G	0.466655	3.58688	8.30219	3.02772e-16	1.07969e-14	26.1785	NO
ITPK1	0.377272	5.5424	8.29939	3.09547e-16	1.10188e-14	26.1568	NO
PALMD	-0.486196	3.30827	-8.29674	3.16098e-16	1.12319e-14	26.1364	NO
CRYBG3	-0.511551	2.15305	-8.29524	3.19889e-16	1.13464e-14	26.1247	NO
GRTP1	0.410523	4.31795	8.29317	3.2517e-16	1.15132e-14	26.1087	NO
WDFY4	-0.444025	1.82858	-8.29029	3.32649e-16	1.17571e-14	26.0865	NO
ZNF622	0.263788	6.14443	8.28786	3.39091e-16	1.19636e-14	26.0677	NO
ZBTB7A	0.288913	5.03553	8.28384	3.50034e-16	1.23279e-14	26.0367	NO
RASGRP3	-0.318458	2.45113	-8.2821	3.54873e-16	1.24763e-14	26.0233	NO
HMG20B	0.35046	6.42319	8.27925	3.62962e-16	1.27382e-14	26.0012	NO
MLPH	1.03496	6.57449	8.2773	3.68588e-16	1.29129e-14	25.9862	UP
CD101	-0.275549	1.45246	-8.27658	3.70683e-16	1.29635e-14	25.9807	NO
P2RX4	0.334072	4.20677	8.27103	3.87292e-16	1.35206e-14	25.9378	NO
CYB5R1	0.400553	6.31912	8.26746	3.98341e-16	1.3882e-14	25.9103	NO
DOCK11	-0.476316	3.23188	-8.26488	4.06546e-16	1.41433e-14	25.8904	NO
DNAJB2	0.303269	5.95195	8.259	4.25817e-16	1.47879e-14	25.8451	NO
PSMC5	0.337276	6.4633	8.25388	4.4334e-16	1.53696e-14	25.8057	NO
METTL27	0.569043	3.0225	8.25229	4.4893e-16	1.55364e-14	25.7935	NO
DDR1	0.397835	7.17505	8.24518	4.74758e-16	1.64018e-14	25.7388	NO
TEDC2	0.430174	3.17671	8.23778	5.03202e-16	1.73544e-14	25.6819	NO
RTF2	0.239311	6.11568	8.23612	5.09838e-16	1.75529e-14	25.6691	NO
CA12	1.13596	6.8718	8.23586	5.10886e-16	1.75586e-14	25.6671	UP
TCEAL4	0.528214	7.58575	8.22704	5.47542e-16	1.87861e-14	25.5994	NO
DYNLL2	0.327601	6.41957	8.22661	5.49354e-16	1.88159e-14	25.5961	NO
PRKCD	0.38845	6.49298	8.22597	5.52145e-16	1.8879e-14	25.5912	NO
UNC45A	0.278134	5.30015	8.22529	5.55094e-16	1.89473e-14	25.586	NO
PRPF6	0.311804	7.5999	8.22293	5.65475e-16	1.92687e-14	25.5679	NO
CD28	-0.438755	1.79137	-8.21423	6.05431e-16	2.0595e-14	25.5012	NO
RMND1	0.570532	4.80983	8.21305	6.11049e-16	2.07507e-14	25.4921	NO
TSEN34	0.273883	5.92592	8.21108	6.20562e-16	2.10379e-14	25.477	NO
CR1	-0.262396	0.527318	-8.2102	6.24848e-16	2.11472e-14	25.4703	NO
ZNF703	0.822071	7.00912	8.20978	6.26911e-16	2.11811e-14	25.4671	NO
PPP1R16B	-0.537615	2.47956	-8.20917	6.29934e-16	2.12472e-14	25.4624	NO
DGAT1	0.331157	5.24977	8.20869	6.32316e-16	2.12915e-14	25.4587	NO
CHST2	-0.488198	2.73598	-8.2057	6.4727e-16	2.17423e-14	25.4359	NO
DAD1	0.240289	9.22371	8.20558	6.47885e-16	2.17423e-14	25.4349	NO
CD40LG	-0.5044	1.52204	-8.20249	6.63763e-16	2.22377e-14	25.4113	NO
SERPINB9	-0.452876	3.61469	-8.19875	6.83519e-16	2.2859e-14	25.3826	NO
MB	0.617016	5.13128	8.19855	6.84599e-16	2.2859e-14	25.3811	NO
TOX	-0.50344	1.70761	-8.1974	6.90784e-16	2.30269e-14	25.3723	NO
STX4	0.310108	5.25676	8.19436	7.07387e-16	2.3541e-14	25.3491	NO
ARHGAP42	-0.398145	2.27341	-8.19408	7.08968e-16	2.35426e-14	25.3469	NO
LY9	-0.358579	0.922298	-8.19393	7.09797e-16	2.35426e-14	25.3457	NO
CYB561	0.407928	6.97696	8.19303	7.14806e-16	2.36694e-14	25.3389	NO
LAX1	-0.545515	1.64413	-8.19267	7.16823e-16	2.36921e-14	25.3361	NO
GPKOW	0.259472	5.83099	8.19233	7.18747e-16	2.36921e-14	25.3335	NO
ARL3	0.385423	5.23521	8.19226	7.19096e-16	2.36921e-14	25.333	NO
CD3G	-0.558809	1.91081	-8.19206	7.20248e-16	2.36921e-14	25.3315	NO
RBMS1	-0.386885	4.06341	-8.18441	7.64645e-16	2.51111e-14	25.273	NO
CARD14	0.40614	2.30899	8.18371	7.68828e-16	2.5207e-14	25.2677	NO
TSTD1	0.450473	7.13897	8.17983	7.92546e-16	2.59419e-14	25.238	NO
SYNGR2	0.352786	7.8291	8.17606	8.16198e-16	2.66546e-14	25.2092	NO
CSF2RB	-0.545363	3.26227	-8.17594	8.16993e-16	2.66546e-14	25.2083	NO
SPRYD3	0.322118	6.25038	8.1743	8.27542e-16	2.69546e-14	25.1958	NO
TMEM63B	0.331782	5.97844	8.1704	8.53132e-16	2.77428e-14	25.166	NO
GGTA1	-0.425027	2.49579	-8.16417	8.95607e-16	2.90766e-14	25.1185	NO
VAMP8	0.284617	8.95808	8.16372	8.98787e-16	2.91324e-14	25.1151	NO
NELFA	0.271001	4.54981	8.1623	9.08739e-16	2.94071e-14	25.1043	NO
PIK3AP1	-0.482819	3.60784	-8.16205	9.10511e-16	2.94167e-14	25.1024	NO
IL18RAP	-0.294878	0.767008	-8.16171	9.12934e-16	2.94451e-14	25.0998	NO
DMD	-0.472075	1.64566	-8.16152	9.14342e-16	2.94451e-14	25.0983	NO
IFNAR2	-0.154559	0.794753	-8.16124	9.16321e-16	2.94612e-14	25.0962	NO
SLC9A9	-0.378743	2.56372	-8.15853	9.35898e-16	3.00422e-14	25.0755	NO
PDE4B	-0.696605	3.83496	-8.14586	1.03301e-15	3.31062e-14	24.9791	NO
FAAH	0.504068	5.34519	8.14477	1.04179e-15	3.33339e-14	24.9708	NO
SPATA20	0.511285	5.27221	8.13387	1.13398e-15	3.62256e-14	24.8879	NO
SMAD9	-0.352337	1.80065	-8.13326	1.13938e-15	3.63399e-14	24.8833	NO
TMEM123	-0.459682	7.65924	-8.12555	1.20977e-15	3.84777e-14	24.8247	NO
CATIP	0.208784	0.339954	8.12543	1.21086e-15	3.84777e-14	24.8239	NO
LAS1L	0.223351	4.10602	8.12529	1.2122e-15	3.84777e-14	24.8228	NO
EIF6	0.271739	6.96653	8.12407	1.22378e-15	3.87834e-14	24.8135	NO
ANKS3	0.346076	3.00777	8.12356	1.22861e-15	3.88746e-14	24.8096	NO
WFS1	0.481989	5.82132	8.12279	1.23597e-15	3.90456e-14	24.8038	NO
MRPL52	0.2748	5.08753	8.12258	1.23796e-15	3.90468e-14	24.8022	NO
CLUAP1	0.308979	3.48944	8.11883	1.2746e-15	4.01389e-14	24.7737	NO
EGFR	-0.708523	3.08101	-8.11609	1.30204e-15	4.09381e-14	24.7529	NO
PRRT3	0.578998	3.69292	8.1115	1.34916e-15	4.23529e-14	24.7182	NO
BRF1	0.274971	3.45969	8.10975	1.36766e-15	4.28662e-14	24.7049	NO
PPDPF	0.451889	9.75851	8.10944	1.37089e-15	4.29001e-14	24.7026	NO
HGH1	0.357356	5.79658	8.10805	1.38579e-15	4.32984e-14	24.692	NO
NAGPA	0.263755	3.21375	8.10442	1.42532e-15	4.44636e-14	24.6645	NO
LRRC56	0.555309	3.47551	8.10383	1.43185e-15	4.45976e-14	24.6601	NO
FKBPL	0.282605	4.75909	8.10292	1.44203e-15	4.48447e-14	24.6532	NO
HDDC3	0.263928	2.08517	8.10049	1.46945e-15	4.55639e-14	24.6348	NO
RRAGD	-0.478649	3.21546	-8.10019	1.47291e-15	4.55639e-14	24.6325	NO
CD96	-0.567141	2.19101	-8.10006	1.47433e-15	4.55639e-14	24.6315	NO
SMUG1	0.258954	4.29725	8.09999	1.47515e-15	4.55639e-14	24.631	NO
ZC3H3	0.313853	5.10495	8.09986	1.47659e-15	4.55639e-14	24.63	NO
AMZ1	0.516315	1.30428	8.09912	1.48507e-15	4.5755e-14	24.6244	NO
GRPEL1	0.244445	5.11318	8.09771	1.50146e-15	4.61824e-14	24.6137	NO
UQCC1	0.299682	4.45836	8.09753	1.50358e-15	4.61824e-14	24.6123	NO
BCL2L14	-0.430365	0.938612	-8.09613	1.51987e-15	4.66109e-14	24.6018	NO
KIF21B	-0.37842	1.70935	-8.09371	1.54871e-15	4.74224e-14	24.5834	NO
GATA3	1.00477	8.52418	8.092	1.56932e-15	4.79798e-14	24.5705	UP
MPP2	0.627219	2.59841	8.08837	1.61401e-15	4.92705e-14	24.5431	NO
ARHGAP25	-0.41686	3.08725	-8.08223	1.69263e-15	5.15916e-14	24.4966	NO
RNF187	0.270609	7.6381	8.08191	1.69678e-15	5.16392e-14	24.4942	NO
HSP90AA1	0.38648	9.94038	8.0799	1.72341e-15	5.23696e-14	24.479	NO
ZNF764	0.284457	3.92322	8.07651	1.76916e-15	5.36779e-14	24.4534	NO
BBOX1	-0.822095	2.06696	-8.07321	1.81482e-15	5.49797e-14	24.4285	NO
WDR54	0.398779	4.10272	8.07231	1.82749e-15	5.52794e-14	24.4217	NO
ZNF707	0.345063	3.33243	8.06722	1.9008e-15	5.74099e-14	24.3833	NO
MRPL55	0.3391	6.04879	8.06598	1.91903e-15	5.78536e-14	24.374	NO
CYTH2	0.301814	4.95186	8.06583	1.92129e-15	5.78536e-14	24.3728	NO
FYB1	-0.526146	3.26492	-8.06514	1.93146e-15	5.80719e-14	24.3677	NO
CUBN	-0.174531	0.625297	-8.0613	1.98962e-15	5.97305e-14	24.3387	NO
ZNF500	0.29325	3.43816	8.06051	2.00181e-15	6.00063e-14	24.3327	NO
EXOSC4	0.393961	5.49825	8.05959	2.01612e-15	6.03443e-14	24.3258	NO
ZNF80	-0.134155	0.223825	-8.05534	2.08332e-15	6.22624e-14	24.2938	NO
NUDT9	0.285996	5.30829	8.05483	2.09146e-15	6.24009e-14	24.29	NO
NAT14	0.430143	5.05152	8.05466	2.09422e-15	6.24009e-14	24.2887	NO
KCNA2	-0.107996	0.154915	-8.04871	2.19254e-15	6.52331e-14	24.2439	NO
NFATC4	0.568763	4.14255	8.04788	2.20653e-15	6.55514e-14	24.2376	NO
BANK1	-0.465184	1.12635	-8.04741	2.2146e-15	6.56794e-14	24.2341	NO
PARP15	-0.390694	1.21005	-8.04724	2.21743e-15	6.56794e-14	24.2328	NO
RIOX1	0.250842	4.47189	8.04702	2.22116e-15	6.56922e-14	24.2312	NO
MEA1	0.267147	5.85704	8.0457	2.24393e-15	6.62673e-14	24.2212	NO
KNOP1	0.281954	3.60842	8.04436	2.26719e-15	6.68554e-14	24.2112	NO
NAA38	0.352828	5.71732	8.04388	2.27561e-15	6.70044e-14	24.2075	NO
TAGAP	-0.476701	2.68935	-8.03769	2.38664e-15	7.017e-14	24.161	NO
SAMD3	-0.23289	0.599735	-8.03708	2.39801e-15	7.04005e-14	24.1564	NO
KLRK1	-0.142892	0.275167	-8.03609	2.41629e-15	7.07751e-14	24.1489	NO
L3MBTL4	-0.444351	1.26156	-8.03601	2.41787e-15	7.07751e-14	24.1483	NO
BIN2	-0.459873	3.08554	-8.03504	2.43581e-15	7.11958e-14	24.1411	NO
TMEM129	0.336275	5.48945	8.03231	2.48756e-15	7.26018e-14	24.1206	NO
ETV6	-0.354215	5.32716	-8.03164	2.50047e-15	7.2872e-14	24.1155	NO
RIMS4	1.04476	2.71254	8.02939	2.54419e-15	7.40377e-14	24.0986	UP
BOD1	0.287364	6.16568	8.02884	2.55497e-15	7.42432e-14	24.0944	NO
LAMP3	-0.737176	2.91128	-8.02862	2.55922e-15	7.42584e-14	24.0928	NO
CSNK1D	0.286025	5.46529	8.0239	2.65378e-15	7.68902e-14	24.0574	NO
B3GALT2	-0.152239	0.349538	-8.02261	2.68033e-15	7.75467e-14	24.0477	NO
ENTPD8	0.65414	1.88641	8.02177	2.69755e-15	7.79317e-14	24.0414	NO
YIPF3	0.252862	7.22193	8.02107	2.71218e-15	7.82411e-14	24.0361	NO
ARHGAP15	-0.376525	2.21964	-8.01846	2.76717e-15	7.97122e-14	24.0165	NO
TMEM9	0.316221	7.02798	8.00648	3.0337e-15	8.72637e-14	23.9267	NO
VPS37D	0.455203	3.22332	8.00403	3.09111e-15	8.87869e-14	23.9084	NO
CFAP45	0.54134	2.55042	8.00289	3.11833e-15	8.94399e-14	23.8998	NO
TSPAN13	0.566034	8.78276	8.00055	3.17472e-15	9.09266e-14	23.8823	NO
CDK6	-0.570827	2.9725	-7.99906	3.21122e-15	9.184e-14	23.8712	NO
MRPL22	0.218969	4.00132	7.99634	3.27882e-15	9.35105e-14	23.8508	NO
ZBTB42	0.472796	4.92793	7.99634	3.27901e-15	9.35105e-14	23.8508	NO
ITPRIPL1	-0.34927	1.24686	-7.99502	3.31229e-15	9.43245e-14	23.8409	NO
TRAT1	-0.495061	1.32538	-7.99405	3.33711e-15	9.48957e-14	23.8336	NO
NME4	0.367817	6.80445	7.99262	3.37383e-15	9.58033e-14	23.8229	NO
GSPT1	0.317282	6.63698	7.99177	3.39576e-15	9.6289e-14	23.8166	NO
GLRX5	0.249552	6.09497	7.99157	3.40092e-15	9.62982e-14	23.8151	NO
MGRN1	0.296356	5.10198	7.98942	3.45736e-15	9.77573e-14	23.799	NO
ST8SIA1	-0.394905	1.17681	-7.98867	3.47728e-15	9.81814e-14	23.7934	NO
FGFR3	0.838013	3.6646	7.98683	3.52661e-15	9.94335e-14	23.7797	NO
SNF8	0.301345	4.33801	7.98592	3.55125e-15	9.99868e-14	23.7729	NO
CCR2	-0.548418	2.11747	-7.98303	3.63067e-15	1.02079e-13	23.7513	NO
UBE2F	0.266207	3.68211	7.97914	3.74036e-15	1.05014e-13	23.7222	NO
GDPD3	0.642622	2.65854	7.97844	3.76058e-15	1.05434e-13	23.7169	NO
SPRY3	-0.183375	0.944559	-7.97768	3.78259e-15	1.05902e-13	23.7113	NO
TLR1	-0.441848	2.96396	-7.97747	3.78843e-15	1.05917e-13	23.7097	NO
TMEM54	0.374511	6.31773	7.97569	3.84054e-15	1.07223e-13	23.6964	NO
TESMIN	0.542786	4.23498	7.97539	3.8492e-15	1.07315e-13	23.6942	NO
JMJD8	0.337644	4.62305	7.97254	3.93399e-15	1.09392e-13	23.6729	NO
UCN	0.47043	2.22555	7.97252	3.93467e-15	1.09392e-13	23.6728	NO
COPS6	0.244302	6.91862	7.97223	3.94353e-15	1.09485e-13	23.6706	NO
C2orf81	0.228622	0.964022	7.97181	3.95604e-15	1.0968e-13	23.6675	NO
GOT2	0.337544	6.77453	7.96733	4.09393e-15	1.13345e-13	23.634	NO
CARD6	-0.378588	2.87503	-7.96375	4.20753e-15	1.16329e-13	23.6073	NO
ADGRE2	-0.336935	1.52857	-7.9634	4.2188e-15	1.16479e-13	23.6047	NO
SIRT7	0.286818	3.76636	7.96173	4.27269e-15	1.17803e-13	23.5923	NO
C17orf75	0.320683	3.62553	7.95943	4.34838e-15	1.19725e-13	23.5751	NO
SCAF1	0.313842	6.00391	7.95856	4.37746e-15	1.20359e-13	23.5686	NO
C19orf25	0.314038	4.13003	7.95298	4.56799e-15	1.25425e-13	23.527	NO
PATL2	-0.289184	0.867073	-7.9513	4.62694e-15	1.26868e-13	23.5145	NO
EOLA2	0.336722	5.11608	7.95006	4.6707e-15	1.27893e-13	23.5053	NO
PLAC8	-0.448656	1.34999	-7.94898	4.70954e-15	1.28779e-13	23.4972	NO
FN3KRP	0.297584	5.85141	7.94506	4.85223e-15	1.32499e-13	23.4681	NO
CXCR6	-0.490586	1.97674	-7.94484	4.8602e-15	1.32535e-13	23.4665	NO
PCK2	0.358897	5.58777	7.94293	4.93157e-15	1.34298e-13	23.4523	NO
ARMT1	0.735848	6.57786	7.9411	5.00105e-15	1.36004e-13	23.4386	NO
MZT2B	0.434147	5.68376	7.94013	5.03801e-15	1.36822e-13	23.4314	NO
ZMYND10	0.751705	3.33439	7.93944	5.06448e-15	1.37354e-13	23.4263	NO
C1orf56	0.369713	4.09845	7.93124	5.39068e-15	1.46003e-13	23.3653	NO
KCTD2	0.287781	5.1417	7.93036	5.42696e-15	1.46786e-13	23.3588	NO
CLNK	-0.17945	0.352732	-7.92912	5.47855e-15	1.4798e-13	23.3496	NO
SLC27A5	0.309725	1.91864	7.92426	5.68466e-15	1.5334e-13	23.3135	NO
TLE3	0.367125	5.30944	7.92186	5.7893e-15	1.55951e-13	23.2957	NO
FAM124A	-0.324194	1.32141	-7.91981	5.8805e-15	1.58194e-13	23.2804	NO
TNFRSF13C	-0.476194	1.34282	-7.91825	5.95044e-15	1.5986e-13	23.2689	NO
NSUN5	0.277976	4.84948	7.91594	6.05575e-15	1.62383e-13	23.2518	NO
TRIM11	0.281407	3.81099	7.91584	6.06066e-15	1.62383e-13	23.251	NO
MARVELD2	0.419375	4.48344	7.91541	6.08008e-15	1.62685e-13	23.2478	NO
CDC14B	-0.355362	2.22657	-7.91234	6.22369e-15	1.66304e-13	23.2251	NO
ATM	-0.347209	2.97996	-7.90899	6.384e-15	1.7036e-13	23.2002	NO
DAPK1	-0.485301	3.24802	-7.9039	6.63576e-15	1.76503e-13	23.1625	NO
PAX5	-0.421466	0.623443	-7.90382	6.63945e-15	1.76503e-13	23.1619	NO
FCRL6	-0.363694	1.17904	-7.9038	6.64076e-15	1.76503e-13	23.1617	NO
NOX1	0.239454	1.39249	7.90096	6.78536e-15	1.80106e-13	23.1407	NO
PAK3	-0.317719	0.775811	-7.9007	6.79859e-15	1.80217e-13	23.1388	NO
MTX1	0.248065	4.47513	7.89901	6.8861e-15	1.82294e-13	23.1263	NO
IGSF10	-0.390094	0.996851	-7.8972	6.98144e-15	1.84573e-13	23.1129	NO
ZSCAN32	0.27292	3.93455	7.89602	7.04395e-15	1.85856e-13	23.1042	NO
PRKAG1	0.247469	5.84218	7.89594	7.04861e-15	1.85856e-13	23.1035	NO
JOSD2	0.429783	5.21304	7.89325	7.1938e-15	1.89434e-13	23.0836	NO
FGD2	-0.344304	1.65784	-7.893	7.20733e-15	1.89539e-13	23.0818	NO
RETREG2	0.256956	6.50222	7.88829	7.46934e-15	1.96171e-13	23.0469	NO
EPS8L1	0.510323	4.47221	7.88805	7.48258e-15	1.9626e-13	23.0452	NO
ULBP3	-0.498126	1.45447	-7.88611	7.59351e-15	1.98908e-13	23.0309	NO
CCDC127	0.233047	3.55064	7.88395	7.7187e-15	2.01922e-13	23.0149	NO
TRMT12	0.327108	5.20408	7.88301	7.77364e-15	2.02935e-13	23.008	NO
TMEM238	0.538272	4.27252	7.88294	7.77778e-15	2.02935e-13	23.0074	NO
CRTAM	-0.394287	1.35783	-7.88227	7.81734e-15	2.03701e-13	23.0025	NO
BBC3	0.445364	3.68227	7.88023	7.93884e-15	2.06596e-13	22.9874	NO
RHBDL1	0.607325	2.72262	7.87098	8.51468e-15	2.21293e-13	22.9191	NO
CUTA	0.282287	7.89486	7.86976	8.59352e-15	2.23051e-13	22.9101	NO
FOXN1	0.333362	0.84727	7.8687	8.66226e-15	2.24543e-13	22.9023	NO
WWP1	0.568894	6.41701	7.86147	9.14855e-15	2.3684e-13	22.849	NO
ZNF517	0.335091	3.63458	7.85882	9.33358e-15	2.41141e-13	22.8294	NO
WDR25	0.266843	3.32865	7.85875	9.33886e-15	2.41141e-13	22.8289	NO
ZNF34	0.278661	3.28486	7.85158	9.85771e-15	2.54209e-13	22.7761	NO
ABCB8	0.278306	3.94334	7.85013	9.96613e-15	2.56673e-13	22.7654	NO
RHOB	0.533347	9.17501	7.84765	1.01542e-14	2.6118e-13	22.7472	NO
ZSWIM1	0.248379	4.48541	7.84675	1.02238e-14	2.6263e-13	22.7405	NO
CTSC	-0.447388	3.61127	-7.84554	1.03171e-14	2.64685e-13	22.7317	NO
TIFAB	-0.251368	0.507898	-7.8445	1.03988e-14	2.6644e-13	22.724	NO
FAM13C	-0.270405	0.9421	-7.83969	1.07826e-14	2.75918e-13	22.6886	NO
SSH3	0.447929	5.93943	7.83679	1.10211e-14	2.81659e-13	22.6672	NO
TUBG2	0.38666	4.26602	7.83639	1.10541e-14	2.81959e-13	22.6643	NO
SPEF1	0.586578	2.15741	7.8363	1.10611e-14	2.81959e-13	22.6637	NO
TUT1	0.287026	3.58093	7.83591	1.10938e-14	2.82431e-13	22.6608	NO
CPNE8	-0.396422	2.42032	-7.83333	1.13112e-14	2.87551e-13	22.6419	NO
DUSP13	0.420784	0.644892	7.83319	1.13237e-14	2.87551e-13	22.6408	NO
TTC39A	0.650799	5.20133	7.82957	1.16365e-14	2.95118e-13	22.6142	NO
SYS1	0.271949	4.69814	7.82805	1.17699e-14	2.9812e-13	22.6031	NO
FOXN2	-0.361323	3.357	-7.82743	1.18251e-14	2.99138e-13	22.5985	NO
NOL3	0.391524	4.83856	7.82152	1.23631e-14	3.12351e-13	22.5551	NO
PPP2CA	0.24842	6.51821	7.82064	1.24444e-14	3.14009e-13	22.5487	NO
TNFRSF9	-0.398904	1.29862	-7.81708	1.27824e-14	3.22131e-13	22.5225	NO
MCOLN2	-0.419277	2.15009	-7.81461	1.30216e-14	3.27743e-13	22.5044	NO
SEMA3B	0.782054	3.70889	7.81409	1.30733e-14	3.28628e-13	22.5006	NO
FBF1	0.280905	1.9866	7.81295	1.31857e-14	3.31037e-13	22.4922	NO
SCAMP4	0.306153	5.64632	7.81176	1.33033e-14	3.3357e-13	22.4836	NO
VNN2	-0.430567	1.54892	-7.80469	1.40293e-14	3.51331e-13	22.4317	NO
CLEC7A	-0.518687	3.10525	-7.80358	1.41464e-14	3.53819e-13	22.4236	NO
TNFSF14	-0.324454	1.06361	-7.80123	1.4398e-14	3.59661e-13	22.4064	NO
BANF1	0.295544	8.13217	7.80026	1.45028e-14	3.61826e-13	22.3993	NO
CRIP2	0.524304	7.07429	7.79941	1.45958e-14	3.6369e-13	22.3931	NO
C9orf116	0.569664	3.83893	7.79807	1.47432e-14	3.66905e-13	22.3833	NO
TIMM13	0.353623	6.59358	7.79443	1.5151e-14	3.76193e-13	22.3566	NO
CPLX1	0.605683	3.25374	7.7944	1.51542e-14	3.76193e-13	22.3564	NO
CCDC71L	-0.362785	3.65183	-7.79399	1.52011e-14	3.76889e-13	22.3534	NO
KMT5C	0.353252	3.36504	7.79303	1.53115e-14	3.79155e-13	22.3464	NO
PDCD1LG2	-0.450601	2.58889	-7.7919	1.54407e-14	3.8188e-13	22.3382	NO
HMGCL	0.308984	4.69451	7.78409	1.63718e-14	4.04407e-13	22.281	NO
METTL23	0.255787	4.53281	7.78147	1.66964e-14	4.11914e-13	22.2619	NO
HSD3B7	0.380197	4.79183	7.7813	1.67175e-14	4.11923e-13	22.2606	NO
DHRS2	1.31143	3.02309	7.7809	1.67671e-14	4.12637e-13	22.2577	UP
MCTP2	-0.365475	1.08746	-7.77564	1.74401e-14	4.28668e-13	22.2193	NO
HSPB8	0.898847	4.56347	7.77535	1.74778e-14	4.29068e-13	22.2172	NO
YBX2	0.564373	2.56683	7.77333	1.77443e-14	4.35074e-13	22.2025	NO
PRLH	0.384185	0.714746	7.7721	1.79083e-14	4.38556e-13	22.1935	NO
ASB16	0.409653	1.86988	7.76902	1.83258e-14	4.48228e-13	22.171	NO
RNF25	0.247585	5.31562	7.76658	1.86626e-14	4.55906e-13	22.1532	NO
IK	0.240009	6.58067	7.76567	1.87898e-14	4.58452e-13	22.1466	NO
TLE6	0.487282	2.25698	7.7654	1.88283e-14	4.58831e-13	22.1446	NO
PLIN5	0.717177	2.17831	7.76523	1.88528e-14	4.58866e-13	22.1433	NO
TRABD2A	-0.264824	0.708795	-7.76258	1.92297e-14	4.67469e-13	22.124	NO
ATP6V1D	0.242506	5.73264	7.76233	1.92646e-14	4.67746e-13	22.1223	NO
TRAF3IP3	-0.415942	1.85316	-7.76123	1.94242e-14	4.71049e-13	22.1142	NO
BCL7C	0.292293	4.2719	7.76044	1.95394e-14	4.73267e-13	22.1084	NO
EFCAB11	0.293007	2.33549	7.75976	1.96383e-14	4.75085e-13	22.1035	NO
TTC25	0.359744	1.63422	7.7591	1.97354e-14	4.76856e-13	22.0987	NO
CHCHD1	0.259026	6.25185	7.75862	1.98059e-14	4.77979e-13	22.0952	NO
TRIM2	-0.519722	2.56299	-7.75651	2.01203e-14	4.84981e-13	22.0798	NO
AKIP1	0.261567	4.57789	7.75463	2.04049e-14	4.91245e-13	22.0661	NO
SLC25A10	0.387926	3.71994	7.75237	2.0753e-14	4.98698e-13	22.0496	NO
APEH	0.308583	6.45171	7.75229	2.07645e-14	4.98698e-13	22.0491	NO
GLYR1	0.311337	6.43608	7.74994	2.11328e-14	5.06933e-13	22.0319	NO
ADAMTS3	-0.315577	1.01	-7.74918	2.12521e-14	5.09181e-13	22.0265	NO
INPP5D	-0.418843	3.35305	-7.74865	2.13365e-14	5.10591e-13	22.0226	NO
ADAMTS9	-0.414904	2.44567	-7.74678	2.16366e-14	5.17151e-13	22.009	NO
ATP5MC2	0.269888	7.86554	7.74605	2.17546e-14	5.19348e-13	22.0037	NO
PTGFR	-0.441435	1.09178	-7.74246	2.23446e-14	5.32795e-13	21.9775	NO
ZBTB45	0.297326	4.48155	7.74189	2.24391e-14	5.34411e-13	21.9734	NO
BLOC1S4	0.240937	5.17216	7.74121	2.25537e-14	5.36497e-13	21.9685	NO
TAF15	0.306567	6.26187	7.74007	2.27456e-14	5.39794e-13	21.9602	NO
TIGIT	-0.544018	1.87721	-7.74007	2.27464e-14	5.39794e-13	21.9602	NO
SCIMP	-0.357964	1.73952	-7.73945	2.28516e-14	5.41646e-13	21.9557	NO
PIN1	0.328735	4.67821	7.73744	2.31952e-14	5.49136e-13	21.9411	NO
DCAKD	0.328958	5.74301	7.7357	2.34988e-14	5.55663e-13	21.9284	NO
NDUFS4	0.264755	6.62911	7.73512	2.35999e-14	5.57393e-13	21.9242	NO
LRTOMT	0.352079	3.10738	7.7342	2.37617e-14	5.6055e-13	21.9176	NO
ZC3H12C	-0.349115	1.67508	-7.73366	2.38587e-14	5.62175e-13	21.9136	NO
MAD2L1BP	0.244428	5.57918	7.73082	2.43684e-14	5.73506e-13	21.893	NO
JAML	-0.452374	1.94699	-7.72966	2.45785e-14	5.77768e-13	21.8846	NO
CREB5	-0.347835	1.41814	-7.72759	2.49611e-14	5.86072e-13	21.8695	NO
FCRL1	-0.364942	0.484949	-7.72402	2.56326e-14	6.0091e-13	21.8436	NO
SRRM3	0.42938	1.64019	7.72391	2.56534e-14	6.0091e-13	21.8428	NO
VPS37C	0.310505	5.63435	7.72241	2.59426e-14	6.06971e-13	21.8319	NO
WNK4	0.920599	2.97427	7.71909	2.65891e-14	6.21368e-13	21.8079	NO
PPP1R16A	0.418821	3.83379	7.71792	2.68228e-14	6.26095e-13	21.7993	NO
RAB26	0.626549	3.45189	7.71563	2.72833e-14	6.361e-13	21.7827	NO
CERS5	0.209757	4.68661	7.71445	2.7522e-14	6.40916e-13	21.7742	NO
SUMF1	0.313625	4.99193	7.71225	2.79766e-14	6.50741e-13	21.7582	NO
ELP6	0.223815	4.63032	7.71042	2.83589e-14	6.58865e-13	21.745	NO
GAB3	-0.312269	1.87412	-7.71016	2.84143e-14	6.59383e-13	21.7431	NO
ARRDC5	-0.19843	0.526961	-7.70853	2.87597e-14	6.66624e-13	21.7313	NO
MCF2L2	-0.0720575	0.138324	-7.7075	2.89812e-14	6.70976e-13	21.7238	NO
SIRPG	-0.539536	1.81322	-7.70726	2.9033e-14	6.71397e-13	21.7221	NO
LEMD2	0.228698	4.76972	7.70674	2.91452e-14	6.73211e-13	21.7183	NO
SPOCK2	-0.608056	3.66026	-7.70423	2.96938e-14	6.85087e-13	21.7001	NO
ATP6V0A1	0.295857	4.48	7.70324	2.9912e-14	6.89326e-13	21.693	NO
UBASH3B	-0.409307	1.77879	-7.70295	2.99756e-14	6.89994e-13	21.6909	NO
FLI1	-0.357961	3.09167	-7.70158	3.02822e-14	6.96245e-13	21.681	NO
SLA2	-0.491981	1.91288	-7.70028	3.05768e-14	7.02209e-13	21.6715	NO
ZNF629	0.316292	5.04227	7.69808	3.1079e-14	7.12458e-13	21.6557	NO
TMBIM6	0.315061	9.3536	7.69801	3.10945e-14	7.12458e-13	21.6552	NO
FUZ	0.400534	4.09586	7.69681	3.13726e-14	7.18004e-13	21.6465	NO
C16orf54	-0.511212	2.23317	-7.69367	3.21124e-14	7.34093e-13	21.6237	NO
PIK3CD	-0.429294	3.26159	-7.69315	3.22375e-14	7.35469e-13	21.62	NO
SPN	-0.469363	2.51636	-7.69311	3.22464e-14	7.35469e-13	21.6197	NO
RNF167	0.26246	7.05695	7.69259	3.23701e-14	7.37447e-13	21.6159	NO
UBASH3A	-0.396661	1.25807	-7.69156	3.26191e-14	7.42271e-13	21.6085	NO
MED29	0.259753	6.29306	7.6901	3.29728e-14	7.49463e-13	21.598	NO
NAXE	0.29866	7.77665	7.68718	3.36944e-14	7.64992e-13	21.5768	NO
MEI1	-0.309341	1.15065	-7.68119	3.52215e-14	7.98754e-13	21.5336	NO
NCKAP1L	-0.457461	3.37442	-7.68013	3.5501e-14	8.04178e-13	21.5259	NO
MRC1	-0.590211	2.62718	-7.67868	3.58825e-14	8.11898e-13	21.5155	NO
CGN	0.536633	5.37515	7.67468	3.69599e-14	8.34685e-13	21.4866	NO
C16orf74	0.500236	2.89054	7.67463	3.69734e-14	8.34685e-13	21.4863	NO
AAAS	0.224069	4.91803	7.6743	3.70648e-14	8.35802e-13	21.4838	NO
SIAH2	0.516713	6.76004	7.67407	3.71284e-14	8.3629e-13	21.4822	NO
FSIP1	0.92508	3.18239	7.67271	3.75048e-14	8.43816e-13	21.4723	NO
H3-3B	0.28941	8.57665	7.66962	3.83698e-14	8.62303e-13	21.4501	NO
SPCS1	0.251866	6.18068	7.66922	3.84841e-14	8.639e-13	21.4472	NO
SLC18B1	-0.435959	4.13025	-7.66767	3.8928e-14	8.7288e-13	21.436	NO
AAMP	0.242444	7.16992	7.66734	3.90227e-14	8.74021e-13	21.4336	NO
CCDC114	0.335823	1.11733	7.66649	3.92698e-14	8.78568e-13	21.4275	NO
SH2D1A	-0.541907	1.79556	-7.66551	3.95528e-14	8.83908e-13	21.4205	NO
PSMB6	0.244952	7.50515	7.66221	4.05308e-14	9.0475e-13	21.3966	NO
KLRB1	-0.487444	1.99999	-7.661	4.08929e-14	9.11812e-13	21.388	NO
SLC22A18	0.460471	3.78334	7.65648	4.2281e-14	9.40824e-13	21.3554	NO
MACROH2A1	0.235353	5.39015	7.65646	4.22884e-14	9.40824e-13	21.3552	NO
CYSLTR2	-0.251638	0.938751	-7.65301	4.33791e-14	9.64011e-13	21.3304	NO
TMEM121	0.53408	3.05282	7.65204	4.36893e-14	9.69825e-13	21.3235	NO
TNFAIP8	-0.355562	3.09054	-7.64774	4.50991e-14	1.00001e-12	21.2925	NO
LRRK1	-0.335534	2.36086	-7.64455	4.61728e-14	1.02268e-12	21.2695	NO
LRRC29	0.279801	2.12114	7.64085	4.74482e-14	1.04976e-12	21.243	NO
GLI4	0.364385	3.23187	7.63908	4.80695e-14	1.06233e-12	21.2303	NO
ITGA4	-0.424715	2.54579	-7.63874	4.81915e-14	1.06384e-12	21.2278	NO
ENPP2	-0.56498	3.62906	-7.63806	4.8434e-14	1.06801e-12	21.2229	NO
SULT2B1	0.645776	3.11202	7.63757	4.86102e-14	1.07071e-12	21.2194	NO
CAMK4	-0.286205	1.05368	-7.63707	4.87891e-14	1.07347e-12	21.2158	NO
CRB3	0.337519	5.03999	7.63663	4.89462e-14	1.07574e-12	21.2127	NO
MCRS1	0.21425	5.82054	7.63638	4.90347e-14	1.0765e-12	21.2109	NO
AMOTL1	-0.49196	3.73324	-7.63255	5.04391e-14	1.10611e-12	21.1833	NO
LETM1	0.299413	5.02343	7.62858	5.19342e-14	1.13764e-12	21.1549	NO
GLIPR1	-0.372814	3.40018	-7.628	5.21572e-14	1.14127e-12	21.1507	NO
MPEG1	-0.526624	4.52097	-7.62722	5.24555e-14	1.14654e-12	21.1451	NO
ARF3	0.282841	7.39996	7.62707	5.25167e-14	1.14662e-12	21.144	NO
PRKX	-0.506812	3.81208	-7.62514	5.32669e-14	1.16112e-12	21.1302	NO
PUF60	0.326616	6.93653	7.62506	5.32972e-14	1.16112e-12	21.1296	NO
MYLK4	-0.222218	0.831433	-7.62299	5.41158e-14	1.17767e-12	21.1147	NO
WDR61	0.242635	4.58235	7.62064	5.50585e-14	1.19688e-12	21.0979	NO
NGDN	0.216799	4.56788	7.6194	5.55609e-14	1.20648e-12	21.089	NO
NDUFA3	0.311436	5.83846	7.61864	5.58748e-14	1.21198e-12	21.0835	NO
DDRGK1	0.346239	6.83869	7.61603	5.69548e-14	1.23406e-12	21.0649	NO
MEF2C	-0.344911	3.00879	-7.61437	5.76556e-14	1.24789e-12	21.0529	NO
POLDIP2	0.276022	7.366	7.61252	5.84449e-14	1.2636e-12	21.0397	NO
GUCY1A1	-0.520636	3.54672	-7.61215	5.86012e-14	1.26561e-12	21.0371	NO
PLA2G4A	-0.527973	2.41347	-7.61194	5.8694e-14	1.26624e-12	21.0355	NO
LMAN2L	0.270536	5.66141	7.60852	6.0185e-14	1.297e-12	21.0111	NO
EPN1	0.286048	4.53851	7.60683	6.09386e-14	1.31183e-12	20.9989	NO
TMEM106C	0.353025	6.46858	7.60104	6.3581e-14	1.36723e-12	20.9575	NO
CYSTM1	0.305568	5.9871	7.59907	6.45054e-14	1.38562e-12	20.9435	NO
PPP1R14D	0.395741	1.21863	7.59832	6.4863e-14	1.3918e-12	20.9381	NO
PRR15L	0.595978	6.54613	7.59442	6.67424e-14	1.43058e-12	20.9102	NO
IL10RA	-0.469708	3.32967	-7.58303	7.25545e-14	1.55349e-12	20.8288	NO
THEM6	0.394693	5.90921	7.57984	7.42681e-14	1.58848e-12	20.8061	NO
LAMTOR4	0.317893	6.64288	7.57912	7.46608e-14	1.59517e-12	20.8009	NO
CIITA	-0.430738	2.22823	-7.57614	7.63064e-14	1.62858e-12	20.7797	NO
APBA2	-0.474374	1.86275	-7.57173	7.88052e-14	1.68011e-12	20.7482	NO
CD1D	-0.275704	1.30344	-7.57124	7.90894e-14	1.68437e-12	20.7447	NO
GAS8	0.292532	3.10403	7.57058	7.94684e-14	1.69063e-12	20.7401	NO
CCS	0.365644	5.55606	7.56828	8.08172e-14	1.7175e-12	20.7237	NO
CD5	-0.589503	2.75889	-7.56712	8.15085e-14	1.73034e-12	20.7154	NO
SRSF9	0.253369	5.361	7.56637	8.19538e-14	1.73794e-12	20.71	NO
MS4A1	-0.727657	1.66203	-7.56504	8.27539e-14	1.7525e-12	20.7006	NO
RGS11	0.530828	2.01906	7.56494	8.28161e-14	1.7525e-12	20.6998	NO
TLR8	-0.423404	1.53827	-7.56339	8.37594e-14	1.77058e-12	20.6888	NO
FCRL3	-0.400467	0.862006	-7.55728	8.75769e-14	1.84932e-12	20.6453	NO
NRSN2	0.350595	6.01991	7.55698	8.777e-14	1.85144e-12	20.6432	NO
ERBB3	0.465014	7.10201	7.55537	8.88051e-14	1.87129e-12	20.6318	NO
PAIP2	0.264583	5.61425	7.55299	9.0364e-14	1.90213e-12	20.6148	NO
SH2B1	0.321344	4.61214	7.55028	9.21646e-14	1.93798e-12	20.5956	NO
SCHIP1	-0.108946	0.290959	-7.54777	9.38699e-14	1.97176e-12	20.5777	NO
ST8SIA4	-0.323473	2.85617	-7.54756	9.40126e-14	1.97268e-12	20.5762	NO
PSENEN	0.311707	5.73352	7.54677	9.4557e-14	1.98202e-12	20.5706	NO
IFI16	-0.447356	5.59991	-7.54352	9.68275e-14	2.02748e-12	20.5474	NO
CNTNAP3	-0.221802	0.432066	-7.54291	9.72557e-14	2.03431e-12	20.5431	NO
DZIP1	-0.390592	2.23985	-7.53727	1.01334e-13	2.11739e-12	20.5031	NO
TSPAN10	0.348185	1.85055	7.53412	1.03682e-13	2.16255e-12	20.4808	NO
FIZ1	0.236696	3.5343	7.53408	1.03712e-13	2.16255e-12	20.4805	NO
RNF135	0.281846	5.67669	7.53141	1.0575e-13	2.20274e-12	20.4615	NO
PSME1	0.312639	8.56297	7.52857	1.07956e-13	2.24633e-12	20.4414	NO
TARBP2	0.253203	4.32583	7.52503	1.10772e-13	2.30018e-12	20.4163	NO
UBE2B	0.256181	6.13259	7.52503	1.10774e-13	2.30018e-12	20.4163	NO
METTL2A	0.269148	3.95215	7.52264	1.12714e-13	2.33802e-12	20.3993	NO
PTX3	-0.720223	1.82534	-7.52165	1.13529e-13	2.35249e-12	20.3923	NO
BCAP31	0.243806	8.20269	7.52095	1.1411e-13	2.36207e-12	20.3873	NO
TBC1D17	0.271255	5.03966	7.51875	1.15947e-13	2.3976e-12	20.3718	NO
SLC39A11	0.423996	5.78999	7.51722	1.17247e-13	2.42196e-12	20.3609	NO
FOXC1	-0.770506	3.30898	-7.51689	1.17528e-13	2.42526e-12	20.3586	NO
PABPC4L	-0.303058	1.25035	-7.51494	1.19202e-13	2.45726e-12	20.3448	NO
DEGS2	0.915118	5.22338	7.51414	1.19895e-13	2.46899e-12	20.3391	NO
LPIN1	-0.40477	3.31021	-7.5116	1.22127e-13	2.51236e-12	20.3212	NO
CFAP99	0.315048	0.959032	7.51078	1.22859e-13	2.52482e-12	20.3153	NO
HSPA4	0.300357	7.01022	7.50957	1.23941e-13	2.54442e-12	20.3068	NO
HDAC9	-0.427346	1.50245	-7.50929	1.24197e-13	2.54706e-12	20.3048	NO
MARCHF9	0.287736	4.12849	7.50808	1.25287e-13	2.56677e-12	20.2963	NO
DNAJA4	0.481158	4.88884	7.50628	1.26941e-13	2.59798e-12	20.2835	NO
MRAS	-0.45178	4.06671	-7.49824	1.34564e-13	2.75007e-12	20.2266	NO
MRPL17	0.237267	6.24889	7.49815	1.34648e-13	2.75007e-12	20.226	NO
TECR	0.292486	6.15647	7.49799	1.34809e-13	2.75054e-12	20.2249	NO
PSMD4	0.247589	7.68981	7.49505	1.37706e-13	2.80679e-12	20.2041	NO
ENKD1	0.372461	3.93863	7.49488	1.37873e-13	2.80732e-12	20.203	NO
HIVEP2	-0.366434	3.5564	-7.49378	1.3898e-13	2.82595e-12	20.1952	NO
SDC4	0.397485	8.65293	7.49369	1.39072e-13	2.82595e-12	20.1945	NO
LRRC8C	-0.363194	2.75008	-7.4928	1.39975e-13	2.84142e-12	20.1882	NO
GPR18	-0.366029	1.18928	-7.49058	1.42236e-13	2.88437e-12	20.1726	NO
CCDC12	0.293418	4.46771	7.48939	1.43468e-13	2.9064e-12	20.1642	NO
LCK	-0.591061	2.95713	-7.48923	1.43634e-13	2.90681e-12	20.1631	NO
COL6A6	-0.334684	0.798462	-7.48894	1.43939e-13	2.91002e-12	20.161	NO
RGMA	-0.547002	1.92552	-7.4866	1.46403e-13	2.95684e-12	20.1444	NO
HSPE1	0.312198	5.26874	7.48625	1.46774e-13	2.96132e-12	20.142	NO
TESPA1	-0.401168	1.47851	-7.48586	1.47183e-13	2.96659e-12	20.1393	NO
DAXX	0.238892	6.55876	7.48365	1.49563e-13	3.01151e-12	20.1236	NO
CD163L1	-0.444705	2.04918	-7.4827	1.50596e-13	3.02924e-12	20.1169	NO
TOB1	0.524127	7.56513	7.482	1.51352e-13	3.04138e-12	20.112	NO
YPEL3	0.384035	5.70131	7.47778	1.56043e-13	3.13249e-12	20.0823	NO
SFRP1	-1.16933	4.86008	-7.47642	1.5759e-13	3.16037e-12	20.0727	DOWN
ATP11A	-0.417532	3.02077	-7.47472	1.59543e-13	3.19632e-12	20.0607	NO
SPDEF	0.993312	7.70061	7.47368	1.60747e-13	3.2172e-12	20.0534	NO
TBCB	0.279422	6.06952	7.47077	1.64159e-13	3.2822e-12	20.0329	NO
SREBF1	0.524243	6.80629	7.46927	1.65946e-13	3.31458e-12	20.0223	NO
KLHL29	-0.311984	1.13551	-7.46913	1.66111e-13	3.31458e-12	20.0214	NO
MICOS13	0.311482	6.31694	7.46876	1.66561e-13	3.32024e-12	20.0187	NO
ST6GAL1	-0.550743	4.47448	-7.46586	1.70092e-13	3.38723e-12	19.9983	NO
MAGIX	0.305614	2.0319	7.4603	1.77052e-13	3.52231e-12	19.9592	NO
DHRS4L2	0.305783	4.06709	7.46007	1.77354e-13	3.5248e-12	19.9575	NO
MTG2	0.263319	4.72261	7.4586	1.79245e-13	3.55883e-12	19.9472	NO
PXMP2	0.244727	1.99275	7.45842	1.79475e-13	3.55986e-12	19.9459	NO
DPM2	0.259131	6.29544	7.45224	1.87661e-13	3.71852e-12	19.9025	NO
FCRLA	-0.468276	1.07933	-7.45125	1.88998e-13	3.7413e-12	19.8956	NO
NDUFAF3	0.278299	6.34623	7.44707	1.94774e-13	3.85182e-12	19.8662	NO
UTS2B	-0.0750875	0.184102	-7.44514	1.97514e-13	3.90212e-12	19.8526	NO
RND2	0.536419	2.10626	7.44242	2.01418e-13	3.97531e-12	19.8335	NO
EIF2B2	0.197937	3.82371	7.44142	2.02872e-13	4.00005e-12	19.8265	NO
ATP13A5	-0.548306	1.02438	-7.44123	2.03154e-13	4.00166e-12	19.8252	NO
TMEM208	0.271569	5.96718	7.44022	2.04631e-13	4.02505e-12	19.8181	NO
LRSAM1	0.253946	3.66974	7.44014	2.04746e-13	4.02505e-12	19.8176	NO
GTDC1	-0.223312	2.32698	-7.43622	2.10617e-13	4.1364e-12	19.79	NO
CRABP2	0.754508	10.0882	7.43481	2.12761e-13	4.17438e-12	19.7802	NO
PRDM8	-0.238383	1.00174	-7.43393	2.14109e-13	4.1967e-12	19.774	NO
EVI2B	-0.485757	4.35258	-7.4333	2.15077e-13	4.21153e-12	19.7696	NO
MAPRE2	-0.363709	4.38519	-7.43302	2.15524e-13	4.21614e-12	19.7676	NO
RNF217	-0.361063	2.22521	-7.42736	2.2447e-13	4.38685e-12	19.728	NO
IFI35	0.463735	6.06071	7.42562	2.27293e-13	4.43768e-12	19.7158	NO
S100A13	0.409561	4.62449	7.42547	2.27538e-13	4.4381e-12	19.7147	NO
RTN4RL1	0.648487	4.36909	7.42482	2.28609e-13	4.45464e-12	19.7102	NO
EAPP	0.259595	6.27975	7.42086	2.35207e-13	4.57872e-12	19.6824	NO
MAP4K4	-0.344354	5.10845	-7.41873	2.3883e-13	4.64472e-12	19.6675	NO
NLRP1	-0.351879	2.19635	-7.41737	2.41176e-13	4.68484e-12	19.658	NO
QKI	-0.346626	4.05806	-7.41718	2.41512e-13	4.68484e-12	19.6567	NO
AK8	0.435504	2.60189	7.41713	2.41598e-13	4.68484e-12	19.6563	NO
WASF3	-0.385813	1.9291	-7.41548	2.44466e-13	4.73585e-12	19.6448	NO
FAM50A	0.30624	6.4961	7.41239	2.49961e-13	4.8376e-12	19.6232	NO
HARS2	0.235685	5.07459	7.41191	2.50821e-13	4.84954e-12	19.6198	NO
FCRL2	-0.289039	0.478873	-7.4113	2.51922e-13	4.86563e-12	19.6155	NO
DOK7	0.726964	2.43497	7.41118	2.52142e-13	4.86563e-12	19.6147	NO
PTK6	0.563803	4.38507	7.41104	2.52397e-13	4.86584e-12	19.6137	NO
CYSRT1	0.477287	2.51513	7.40967	2.54885e-13	4.90907e-12	19.6041	NO
ARHGAP30	-0.412612	4.23013	-7.40925	2.55663e-13	4.91584e-12	19.6012	NO
CYC1	0.31926	7.67758	7.40921	2.5573e-13	4.91584e-12	19.6009	NO
LGALS2	-0.570021	2.72434	-7.40826	2.57477e-13	4.94464e-12	19.5943	NO
IL2RA	-0.466712	1.68652	-7.40693	2.59948e-13	4.9873e-12	19.585	NO
PRPF31	0.280398	5.41562	7.40154	2.70179e-13	5.1786e-12	19.5474	NO
H2BC5	0.597382	6.93635	7.39991	2.73364e-13	5.23463e-12	19.5359	NO
STAT4	-0.343347	1.46586	-7.39977	2.73641e-13	5.23489e-12	19.535	NO
KCTD6	0.499655	4.22857	7.39863	2.75874e-13	5.27255e-12	19.527	NO
AKT1S1	0.24648	5.22857	7.39622	2.80694e-13	5.35953e-12	19.5102	NO
PIH1D1	0.244843	5.80015	7.39581	2.81505e-13	5.36605e-12	19.5074	NO
CD48	-0.47961	2.53	-7.39578	2.81574e-13	5.36605e-12	19.5071	NO
CST9	1.10437	1.98355	7.39534	2.82454e-13	5.37641e-12	19.5041	UP
TNFRSF17	-0.625207	1.89623	-7.39519	2.8276e-13	5.37641e-12	19.503	NO
TYSND1	0.279818	4.63216	7.39511	2.82926e-13	5.37641e-12	19.5025	NO
SLA	-0.428539	3.16068	-7.39055	2.92321e-13	5.54964e-12	19.4706	NO
EPB41L2	-0.428987	4.31628	-7.38805	2.97594e-13	5.64438e-12	19.4532	NO
ABHD12	0.2956	6.07918	7.38734	2.99122e-13	5.66797e-12	19.4482	NO
PARD6A	0.391894	3.62633	7.38639	3.01153e-13	5.70103e-12	19.4416	NO
NDUFS6	0.342325	7.54903	7.38462	3.0499e-13	5.76818e-12	19.4293	NO
CSF2RA	-0.404894	2.97411	-7.38434	3.05614e-13	5.77451e-12	19.4273	NO
PLEKHD1	0.492504	1.33935	7.381	3.12997e-13	5.90841e-12	19.4041	NO
MMAB	0.255103	3.8471	7.37975	3.15798e-13	5.95439e-12	19.3954	NO
CR2	-0.587759	0.907612	-7.37965	3.1603e-13	5.95439e-12	19.3947	NO
LCP2	-0.400898	3.56549	-7.37796	3.19864e-13	6.02093e-12	19.3829	NO
CYBC1	0.265613	5.19673	7.3772	3.21618e-13	6.04824e-12	19.3776	NO
TMEM160	0.382799	4.39754	7.37671	3.22745e-13	6.06372e-12	19.3742	NO
NPFFR1	-0.156112	0.244031	-7.37647	3.23301e-13	6.06844e-12	19.3725	NO
MGMT	0.333055	4.03645	7.37507	3.2654e-13	6.12308e-12	19.3628	NO
CFAP53	0.397192	2.51124	7.37495	3.26826e-13	6.12308e-12	19.3619	NO
ZNF385A	0.489515	6.12116	7.37224	3.33222e-13	6.23703e-12	19.3431	NO
DNTTIP1	0.252801	5.76902	7.37012	3.38291e-13	6.32598e-12	19.3283	NO
CLIC1	0.205791	9.17435	7.36947	3.39866e-13	6.34947e-12	19.3238	NO
KIF12	0.842641	4.71871	7.36909	3.40796e-13	6.36089e-12	19.3212	NO
IGFBP2	0.695293	6.1728	7.36833	3.42654e-13	6.38958e-12	19.3159	NO
CDKL3	0.13013	0.682321	7.3675	3.44689e-13	6.42153e-12	19.3101	NO
CERS4	0.50106	5.94686	7.36426	3.52747e-13	6.56551e-12	19.2876	NO
GLIPR2	-0.476083	5.03875	-7.36395	3.53522e-13	6.57204e-12	19.2854	NO
TLCD1	0.449425	4.67847	7.36386	3.53757e-13	6.57204e-12	19.2848	NO
BTF3	0.298082	8.19233	7.36124	3.60429e-13	6.68976e-12	19.2666	NO
PDRG1	0.316286	5.77822	7.3608	3.61559e-13	6.70448e-12	19.2635	NO
CCDC40	0.389637	2.25193	7.3595	3.64926e-13	6.76062e-12	19.2545	NO
PRDM1	-0.376887	3.35333	-7.35681	3.72011e-13	6.8845e-12	19.2358	NO
PARK7	0.224947	8.13666	7.3567	3.72303e-13	6.8845e-12	19.235	NO
JRKL	-0.40346	3.41739	-7.35412	3.79223e-13	7.00595e-12	19.2171	NO
PNMA1	0.310765	6.00862	7.35324	3.81592e-13	7.04321e-12	19.211	NO
SLC46A1	0.364359	2.47542	7.35295	3.82398e-13	7.05155e-12	19.209	NO
WNT1	-0.10405	0.21388	-7.35268	3.83133e-13	7.05856e-12	19.2071	NO
CREB3L4	0.506699	6.89784	7.35231	3.84127e-13	7.07035e-12	19.2046	NO
GPR15	-0.338853	0.595097	-7.35187	3.85346e-13	7.07985e-12	19.2015	NO
CD53	-0.480153	5.78839	-7.3518	3.85528e-13	7.07985e-12	19.201	NO
RARB	-0.430733	2.77578	-7.35174	3.85708e-13	7.07985e-12	19.2006	NO
FBXL6	0.350996	4.20742	7.35088	3.8807e-13	7.11664e-12	19.1946	NO
COL4A3	-0.18049	0.370512	-7.34854	3.94603e-13	7.22979e-12	19.1784	NO
SH3GLB2	0.370899	5.55632	7.34433	4.06613e-13	7.44299e-12	19.1492	NO
SOD2	-0.41929	5.597	-7.34241	4.12189e-13	7.53815e-12	19.1359	NO
KCNJ11	0.653557	3.85939	7.34227	4.12615e-13	7.53901e-12	19.1349	NO
SUOX	0.31019	4.71174	7.34091	4.16631e-13	7.60543e-12	19.1254	NO
TPD52	0.442553	6.45263	7.33987	4.19706e-13	7.65454e-12	19.1183	NO
AKR7A2	0.306973	6.68721	7.33927	4.21524e-13	7.68068e-12	19.1141	NO
MAP7D3	-0.363493	2.28797	-7.33793	4.25538e-13	7.74674e-12	19.1048	NO
CFLAR	-0.273357	3.70909	-7.33669	4.29307e-13	7.80822e-12	19.0963	NO
ACOT2	0.341389	4.88462	7.33469	4.35486e-13	7.91338e-12	19.0823	NO
DOCK8	-0.412829	3.30955	-7.33426	4.36812e-13	7.93025e-12	19.0794	NO
TMEM200C	-0.294218	0.83094	-7.33319	4.40129e-13	7.98319e-12	19.072	NO
AGR2	1.34467	7.95613	7.33138	4.45835e-13	8.07935e-12	19.0595	UP
SCRIB	0.386773	5.69378	7.33107	4.46825e-13	8.08992e-12	19.0573	NO
MRPL14	0.281741	7.37477	7.32693	4.60185e-13	8.32426e-12	19.0286	NO
TRAPPC2L	0.228726	4.53295	7.32638	4.61961e-13	8.34881e-12	19.0249	NO
DDX56	0.189766	6.1142	7.32378	4.70595e-13	8.49714e-12	19.0068	NO
TNFRSF21	-0.502508	5.28173	-7.32265	4.74378e-13	8.55769e-12	18.999	NO
USP7	0.260667	6.28154	7.31951	4.85076e-13	8.74278e-12	18.9773	NO
SLC25A38	0.253866	5.63024	7.31889	4.87205e-13	8.77322e-12	18.973	NO
TBX21	-0.376727	1.20896	-7.31698	4.93863e-13	8.88508e-12	18.9598	NO
DYNLRB2	0.485743	2.14425	7.31575	4.98204e-13	8.9551e-12	18.9513	NO
GNAI1	-0.289566	1.43183	-7.31541	4.99394e-13	8.96839e-12	18.949	NO
RASAL1	-0.582272	1.59725	-7.31389	5.04803e-13	9.05737e-12	18.9385	NO
CD1C	-0.503114	1.66757	-7.31258	5.09522e-13	9.13382e-12	18.9294	NO
IFNGR1	-0.300866	6.42429	-7.31149	5.13484e-13	9.19658e-12	18.9219	NO
OSCP1	0.36631	4.04617	7.31091	5.15591e-13	9.22603e-12	18.9179	NO
KCNF1	0.826763	2.35152	7.31063	5.16608e-13	9.23594e-12	18.916	NO
PTCH1	-0.312906	1.30079	-7.31036	5.17603e-13	9.24543e-12	18.9141	NO
COX14	0.228293	6.06508	7.30842	5.24764e-13	9.36495e-12	18.9007	NO
CLIC2	-0.383892	3.81174	-7.30819	5.25635e-13	9.37209e-12	18.8991	NO
MVB12A	0.284374	5.17765	7.30727	5.29067e-13	9.42486e-12	18.8928	NO
LY75	-0.398196	2.12209	-7.30704	5.29927e-13	9.43175e-12	18.8912	NO
TRIM39	0.186611	3.58393	7.30367	5.42748e-13	9.65132e-12	18.8679	NO
RDX	-0.372086	4.60546	-7.30192	5.4953e-13	9.76322e-12	18.8558	NO
RBKS	0.313734	3.05127	7.30132	5.51872e-13	9.79609e-12	18.8517	NO
KDM4B	0.487722	4.93858	7.30063	5.54542e-13	9.83474e-12	18.847	NO
CD244	-0.26792	0.897334	-7.29986	5.57573e-13	9.8797e-12	18.8416	NO
SPATA17	0.344395	1.72786	7.29958	5.58701e-13	9.89089e-12	18.8397	NO
RND3	-0.508863	5.14734	-7.29359	5.82885e-13	1.03099e-11	18.7984	NO
PTPN7	-0.450362	2.44612	-7.29287	5.85862e-13	1.03534e-11	18.7935	NO
RAD51AP2	-0.0948135	0.174649	-7.29245	5.8761e-13	1.0375e-11	18.7906	NO
NINJ1	0.347491	7.1915	7.29088	5.94177e-13	1.04817e-11	18.7797	NO
PRTN3	0.38369	0.632145	7.28885	6.02781e-13	1.06241e-11	18.7657	NO
RBM42	0.291315	6.68435	7.28781	6.07239e-13	1.06932e-11	18.7586	NO
IL22RA2	-0.361092	0.546723	-7.28548	6.17299e-13	1.08608e-11	18.7426	NO
TNFRSF8	-0.281214	1.0827	-7.28181	6.33525e-13	1.11337e-11	18.7173	NO
CD247	-0.495155	2.16597	-7.28172	6.33931e-13	1.11337e-11	18.7167	NO
HSPH1	0.362039	6.02979	7.2804	6.39896e-13	1.12286e-11	18.7075	NO
KLC4	0.278695	3.76107	7.28004	6.41521e-13	1.12472e-11	18.7051	NO
ZNF696	0.274063	3.2671	7.2791	6.45791e-13	1.13121e-11	18.6986	NO
POLR2J	0.273966	6.31913	7.27762	6.5257e-13	1.14208e-11	18.6884	NO
PPP2R1A	0.222125	7.13198	7.27727	6.54181e-13	1.1439e-11	18.686	NO
CLCN7	0.314275	4.78866	7.27689	6.55932e-13	1.14596e-11	18.6834	NO
CLDN7	0.408653	6.68194	7.2748	6.65693e-13	1.16199e-11	18.6691	NO
CD1B	-0.393929	0.812868	-7.27427	6.68209e-13	1.16536e-11	18.6654	NO
AIM2	-0.521502	1.7888	-7.27403	6.69329e-13	1.16543e-11	18.6638	NO
FARSA	0.233739	6.56381	7.27401	6.69419e-13	1.16543e-11	18.6636	NO
VPS33A	0.186928	3.10763	7.27325	6.73016e-13	1.17067e-11	18.6584	NO
TREML2	-0.215931	0.384003	-7.2683	6.96932e-13	1.21122e-11	18.6244	NO
ADGRG5	-0.338811	1.10836	-7.26672	7.04762e-13	1.22376e-11	18.6135	NO
NAGS	0.494809	2.54765	7.26623	7.0721e-13	1.22694e-11	18.6101	NO
STC2	1.0384	6.68112	7.26562	7.10262e-13	1.23116e-11	18.606	UP
ZC3H12D	-0.265473	0.973167	-7.26283	7.24376e-13	1.25454e-11	18.5868	NO
CEP20	0.266796	6.13289	7.25928	7.42735e-13	1.28522e-11	18.5624	NO
EIF4EBP3	0.312205	1.75234	7.25751	7.52055e-13	1.30021e-11	18.5503	NO
COQ4	0.283203	5.23763	7.25414	7.70122e-13	1.32928e-11	18.5272	NO
KRT31	0.508103	0.768462	7.25413	7.70201e-13	1.32928e-11	18.5271	NO
PRMT7	0.224095	3.63009	7.25256	7.78726e-13	1.34283e-11	18.5164	NO
BRMS1	0.272569	6.14875	7.25212	7.81131e-13	1.34509e-11	18.5134	NO
U2AF2	0.235794	7.06931	7.25202	7.81724e-13	1.34509e-11	18.5126	NO
NDUFAF2	0.19737	2.98457	7.25196	7.82059e-13	1.34509e-11	18.5122	NO
CNPPD1	0.210578	6.63488	7.25169	7.83528e-13	1.34645e-11	18.5104	NO
CCDC9	0.312732	4.79393	7.25044	7.90444e-13	1.35581e-11	18.5018	NO
EOMES	-0.447803	1.43526	-7.25036	7.90895e-13	1.35581e-11	18.5013	NO
AOAH	-0.460456	3.00627	-7.25034	7.91011e-13	1.35581e-11	18.5011	NO
LIX1L	-0.331319	4.14883	-7.24799	8.04209e-13	1.37724e-11	18.485	NO
SOBP	-0.307702	1.4256	-7.24749	8.07048e-13	1.38013e-11	18.4816	NO
SLAMF7	-0.602479	3.26309	-7.24734	8.07915e-13	1.38013e-11	18.4805	NO
ADCY9	0.432452	3.9894	7.24733	8.07973e-13	1.38013e-11	18.4805	NO
SLC25A37	-0.410355	4.03669	-7.24639	8.13286e-13	1.38802e-11	18.4741	NO
STK16	0.23967	4.75547	7.246	8.15536e-13	1.39067e-11	18.4714	NO
ABCF3	0.203911	5.4968	7.24465	8.23333e-13	1.40276e-11	18.4621	NO
CARHSP1	0.25551	4.50004	7.24423	8.25769e-13	1.40571e-11	18.4592	NO
IL6R	-0.415657	3.10928	-7.24355	8.297e-13	1.4112e-11	18.4546	NO
SIT1	-0.554506	2.4432	-7.24292	8.33418e-13	1.41631e-11	18.4503	NO
AZU1	0.504758	1.12467	7.24136	8.42576e-13	1.43066e-11	18.4396	NO
HSPB9	0.306003	0.907145	7.2411	8.44127e-13	1.43207e-11	18.4378	NO
IGFALS	0.681389	2.06852	7.23732	8.66905e-13	1.46946e-11	18.4119	NO
LBR	-0.397473	4.61148	-7.23647	8.72052e-13	1.47693e-11	18.4062	NO
COX16	0.320011	3.20341	7.23617	8.73889e-13	1.47767e-11	18.4041	NO
DMPK	0.353009	3.68929	7.23616	8.73973e-13	1.47767e-11	18.404	NO
ZDHHC24	0.27503	4.00849	7.23596	8.75217e-13	1.47852e-11	18.4026	NO
CCDC102B	-0.229221	1.74015	-7.23556	8.77702e-13	1.48052e-11	18.3999	NO
THSD4	0.771358	4.36234	7.23553	8.77887e-13	1.48052e-11	18.3997	NO
TJP3	0.492886	5.47246	7.23484	8.82149e-13	1.48646e-11	18.3949	NO
SNX20	-0.426435	2.30022	-7.23463	8.83439e-13	1.48737e-11	18.3935	NO
ROBO1	-0.450789	3.44695	-7.23451	8.8419e-13	1.48738e-11	18.3927	NO
ESR2	-0.0756126	0.274189	-7.23392	8.87835e-13	1.49225e-11	18.3887	NO
THEMIS2	-0.412909	3.79112	-7.22793	9.25987e-13	1.55507e-11	18.3477	NO
ALDOA	0.384816	3.1268	7.22233	9.63102e-13	1.61603e-11	18.3095	NO
TMEM184A	0.4492	3.30547	7.21889	9.8668e-13	1.6542e-11	18.2859	NO
STOX2	-0.328052	1.13724	-7.2181	9.92119e-13	1.66192e-11	18.2806	NO
PIP5K1B	-0.483496	1.58023	-7.21692	1.00038e-12	1.6739e-11	18.2725	NO
TMPRSS6	0.725068	2.06721	7.21684	1.00095e-12	1.6739e-11	18.2719	NO
AIFM1	0.225991	4.08957	7.21435	1.01854e-12	1.70189e-11	18.255	NO
MACROD1	0.399611	4.9177	7.21417	1.01988e-12	1.7027e-11	18.2537	NO
ABHD14B	0.311548	6.07957	7.21018	1.04875e-12	1.74943e-11	18.2265	NO
MFAP1	0.273526	6.08553	7.20933	1.05503e-12	1.75844e-11	18.2207	NO
EEFSEC	0.241627	5.02396	7.20832	1.06252e-12	1.76778e-11	18.2138	NO
GMPR2	0.257233	5.98259	7.20826	1.06295e-12	1.76778e-11	18.2134	NO
FIS1	0.275346	7.17714	7.20822	1.06329e-12	1.76778e-11	18.2131	NO
VAT1	0.299012	7.77826	7.20801	1.06484e-12	1.76888e-11	18.2117	NO
UQCC3	0.289237	3.27339	7.2068	1.07386e-12	1.78238e-11	18.2035	NO
CORO1B	0.32003	6.19624	7.20609	1.07926e-12	1.78985e-11	18.1986	NO
CD209	-0.371413	1.31222	-7.20548	1.08389e-12	1.79603e-11	18.1945	NO
MNAT1	0.248154	3.74331	7.2017	1.11292e-12	1.84164e-11	18.1687	NO
SLC27A4	0.310987	5.72673	7.2016	1.11368e-12	1.84164e-11	18.1681	NO
CD1E	-0.518825	1.69216	-7.20154	1.11419e-12	1.84164e-11	18.1676	NO
LMNTD2	0.438897	2.01355	7.19932	1.13162e-12	1.86891e-11	18.1525	NO
ZNF653	0.243803	2.63209	7.19821	1.14043e-12	1.8819e-11	18.145	NO
C1orf35	0.299339	4.29152	7.19603	1.15794e-12	1.90921e-11	18.1301	NO
GZMK	-0.541573	1.88484	-7.19418	1.17302e-12	1.93248e-11	18.1175	NO
ETNK2	0.585029	4.19493	7.19387	1.17559e-12	1.93511e-11	18.1154	NO
TPSG1	0.791265	1.92053	7.19206	1.1906e-12	1.9582e-11	18.1031	NO
CD27	-0.532615	2.54846	-7.19162	1.19425e-12	1.96258e-11	18.1001	NO
PSAT1	-0.858475	3.18358	-7.19075	1.20152e-12	1.97292e-11	18.0942	NO
MET	-0.588392	3.22623	-7.19029	1.20542e-12	1.97768e-11	18.091	NO
PIGU	0.247611	5.44388	7.19001	1.20771e-12	1.97982e-11	18.0892	NO
AKNA	-0.360231	3.53402	-7.18949	1.21214e-12	1.98416e-11	18.0856	NO
TTYH2	-0.351066	2.38043	-7.18947	1.21235e-12	1.98416e-11	18.0854	NO
ACOT8	0.216745	3.66477	7.18884	1.21766e-12	1.99122e-11	18.0812	NO
SLFN11	-0.415736	3.87522	-7.18777	1.2268e-12	2.00451e-11	18.0739	NO
TMEM134	0.305818	4.44003	7.18585	1.24338e-12	2.02993e-11	18.0608	NO
CLEC4C	-0.246273	0.378565	-7.18567	1.24494e-12	2.03081e-11	18.0596	NO
RELN	-0.336786	0.651526	-7.18295	1.26882e-12	2.06808e-11	18.0411	NO
ATOX1	0.27126	5.22511	7.18215	1.27595e-12	2.07801e-11	18.0357	NO
OCIAD1	0.253985	6.66619	7.18191	1.27804e-12	2.07971e-11	18.0341	NO
ZEB2	-0.337048	2.46559	-7.18041	1.29155e-12	2.09999e-11	18.0238	NO
FOXA1	1.048	7.11828	7.17969	1.29805e-12	2.10883e-11	18.019	UP
TMEM175	0.29965	4.43234	7.178	1.31344e-12	2.13209e-11	18.0075	NO
RGL4	-0.147062	0.409077	-7.17382	1.35235e-12	2.19346e-11	17.9791	NO
GABARAPL2	0.240567	6.38676	7.17319	1.3583e-12	2.20133e-11	17.9748	NO
PNMA3	-0.378426	0.669112	-7.17237	1.36607e-12	2.2113e-11	17.9692	NO
GRAP2	-0.338303	1.45963	-7.17231	1.36667e-12	2.2113e-11	17.9688	NO
HM13	0.230896	6.2822	7.17127	1.37654e-12	2.22546e-11	17.9618	NO
SRMS	0.583758	3.38657	7.1708	1.38111e-12	2.23103e-11	17.9586	NO
DOC2A	0.425219	1.37252	7.16913	1.39729e-12	2.25535e-11	17.9473	NO
ZC2HC1C	0.185021	1.22365	7.16566	1.43147e-12	2.30865e-11	17.9237	NO
ESRP2	0.354779	5.14364	7.16454	1.44273e-12	2.32494e-11	17.9161	NO
PHACTR2	-0.336259	3.23298	-7.1612	1.47668e-12	2.37771e-11	17.8935	NO
ADGRF3	-0.124829	0.435418	-7.16095	1.47924e-12	2.37992e-11	17.8918	NO
GNG2	-0.363336	3.03543	-7.16053	1.48356e-12	2.38495e-11	17.8889	NO
RIPPLY3	0.539625	2.23658	7.15881	1.50146e-12	2.41177e-11	17.8773	NO
PTGES3	0.242179	8.43297	7.15307	1.56261e-12	2.50798e-11	17.8384	NO
SIL1	0.315201	5.29814	7.1519	1.57541e-12	2.52649e-11	17.8305	NO
AAGAB	0.294489	6.11175	7.15003	1.59601e-12	2.55703e-11	17.8178	NO
DNAJC7	0.214921	4.2092	7.14994	1.59702e-12	2.55703e-11	17.8172	NO
GINS2	0.445375	4.3011	7.14959	1.60094e-12	2.56125e-11	17.8148	NO
SPOP	0.282847	5.3404	7.1493	1.60421e-12	2.56442e-11	17.8129	NO
KLRG1	-0.308075	1.58517	-7.14796	1.61916e-12	2.58625e-11	17.8038	NO
GLOD5	0.356496	1.44121	7.1443	1.66095e-12	2.64882e-11	17.779	NO
GPX4	0.306651	8.63311	7.14429	1.66099e-12	2.64882e-11	17.779	NO
PDZD11	0.23266	6.77902	7.1421	1.68653e-12	2.6874e-11	17.7642	NO
CNR2	-0.232917	0.369925	-7.14139	1.69488e-12	2.69736e-11	17.7594	NO
ZKSCAN2	0.277369	2.58066	7.14133	1.69549e-12	2.69736e-11	17.759	NO
MGAT3	-0.440954	1.77662	-7.13928	1.7198e-12	2.73386e-11	17.7451	NO
SLX4	0.279056	2.73623	7.13854	1.72868e-12	2.74518e-11	17.7401	NO
PSMC3IP	0.295365	2.3926	7.13846	1.72968e-12	2.74518e-11	17.7396	NO
TNFSF8	-0.358918	2.03269	-7.13613	1.7579e-12	2.78774e-11	17.7238	NO
DOHH	0.351512	4.16716	7.13576	1.76241e-12	2.79268e-11	17.7213	NO
GNG13	0.521967	1.11779	7.13338	1.79181e-12	2.837e-11	17.7052	NO
CCDC137	0.315578	5.24351	7.13042	1.82891e-12	2.89345e-11	17.6853	NO
ATP5ME	0.309596	4.90062	7.13004	1.83381e-12	2.89762e-11	17.6827	NO
BCDIN3D	0.226669	2.70198	7.12999	1.83445e-12	2.89762e-11	17.6823	NO
TUT4	-0.366663	2.55949	-7.12853	1.85305e-12	2.92468e-11	17.6725	NO
B3GALT4	0.329872	4.05774	7.12759	1.86524e-12	2.93983e-11	17.6662	NO
ZBTB9	0.239736	4.60383	7.12756	1.8656e-12	2.93983e-11	17.666	NO
NDUFB9	0.310006	4.51896	7.12713	1.8712e-12	2.94632e-11	17.6631	NO
FAM177A1	0.244904	4.59115	7.1266	1.8781e-12	2.95486e-11	17.6595	NO
ELOF1	0.221539	5.35025	7.12616	1.88376e-12	2.96142e-11	17.6565	NO
BOC	-0.495669	2.72915	-7.12549	1.89258e-12	2.97294e-11	17.652	NO
THAP8	0.246818	3.94385	7.12432	1.90801e-12	2.99483e-11	17.6441	NO
RAMAC	0.200822	3.42014	7.12334	1.92095e-12	3.01277e-11	17.6375	NO
RIPOR2	-0.418496	1.82916	-7.12246	1.93275e-12	3.02888e-11	17.6316	NO
CRIP1	0.410499	1.95026	7.12213	1.93724e-12	3.03345e-11	17.6293	NO
ILVBL	0.314453	5.15462	7.12202	1.93871e-12	3.03345e-11	17.6286	NO
PPCDC	0.227032	3.51853	7.12146	1.94626e-12	3.04288e-11	17.6248	NO
PTMS	0.411294	9.39569	7.12044	1.96004e-12	3.06202e-11	17.6179	NO
SP140	-0.38103	1.71227	-7.11882	1.98208e-12	3.09404e-11	17.607	NO
MOCS2	0.278953	4.47752	7.11824	1.99007e-12	3.10407e-11	17.6031	NO
XCL1	-0.360899	1.21653	-7.11741	2.00155e-12	3.11953e-11	17.5975	NO
MIEF2	0.293671	4.12068	7.1169	2.00868e-12	3.1282e-11	17.5941	NO
WNT3	0.453817	2.50956	7.11607	2.02034e-12	3.14391e-11	17.5884	NO
ACSL5	-0.453932	3.72127	-7.1157	2.02545e-12	3.1494e-11	17.586	NO
GTF3C1	0.279657	5.59629	7.11557	2.02722e-12	3.1497e-11	17.5851	NO
ERH	0.222256	8.16198	7.11524	2.0319e-12	3.15266e-11	17.5829	NO
FAT1	-0.57611	4.69412	-7.11521	2.03229e-12	3.15266e-11	17.5827	NO
CASP4	-0.308062	4.23477	-7.11388	2.05111e-12	3.17939e-11	17.5737	NO
ATP5IF1	0.275714	6.83917	7.11172	2.08199e-12	3.22474e-11	17.5592	NO
CLEC17A	-0.307823	0.654295	-7.11076	2.09598e-12	3.24389e-11	17.5527	NO
ARHGAP31	-0.351942	3.73137	-7.10964	2.11228e-12	3.26658e-11	17.5451	NO
RBM24	0.81428	2.29086	7.10928	2.11757e-12	3.2716e-11	17.5427	NO
NAA20	0.245896	6.92236	7.10919	2.11881e-12	3.2716e-11	17.5421	NO
TCEA2	0.318047	4.50948	7.10838	2.1308e-12	3.28757e-11	17.5366	NO
ADCK5	0.354231	3.77923	7.10758	2.14253e-12	3.30312e-11	17.5313	NO
ZNF830	0.245103	4.83917	7.1061	2.16458e-12	3.33452e-11	17.5213	NO
MALL	-0.39991	1.49886	-7.10581	2.16904e-12	3.33881e-11	17.5193	NO
CD6	-0.476339	2.43188	-7.10424	2.19258e-12	3.37245e-11	17.5088	NO
IGSF8	0.329112	6.95354	7.10274	2.21546e-12	3.40502e-11	17.4987	NO
TIGD5	0.302038	3.26053	7.10189	2.22863e-12	3.42261e-11	17.493	NO
LPXN	-0.354094	4.65023	-7.10168	2.23188e-12	3.42497e-11	17.4915	NO
SLC16A7	-0.309593	1.29574	-7.10118	2.23952e-12	3.43405e-11	17.4882	NO
HEXD	0.338241	3.92952	7.10075	2.24628e-12	3.44176e-11	17.4853	NO
MRPL43	0.225822	5.32915	7.10025	2.25394e-12	3.45085e-11	17.482	NO
CTSS	-0.46434	6.09948	-7.09885	2.27596e-12	3.48189e-11	17.4725	NO
ZG16B	0.781176	6.13041	7.09699	2.30534e-12	3.52412e-11	17.46	NO
TRIM3	0.431907	3.97118	7.09648	2.31345e-12	3.53381e-11	17.4566	NO
MVP	0.369051	6.5056	7.09614	2.31892e-12	3.53819e-11	17.4543	NO
TMCC3	-0.380894	2.69907	-7.09608	2.31986e-12	3.53819e-11	17.4539	NO
OSER1	0.239282	6.21009	7.09456	2.34431e-12	3.57274e-11	17.4437	NO
PIGT	0.330903	5.41092	7.09374	2.3577e-12	3.5904e-11	17.4382	NO
RSPO3	-0.363794	1.40215	-7.09318	2.36685e-12	3.60159e-11	17.4344	NO
PRF1	-0.534578	2.7059	-7.09287	2.37188e-12	3.60649e-11	17.4324	NO
EFTUD2	0.235887	5.27345	7.09179	2.38966e-12	3.63075e-11	17.4251	NO
LYZ	-0.76811	6.73788	-7.08782	2.45604e-12	3.72877e-11	17.3984	NO
TCL1A	-0.495375	0.860541	-7.08492	2.50566e-12	3.8012e-11	17.379	NO
HSF1	0.300995	5.86855	7.07982	2.59547e-12	3.93446e-11	17.3447	NO
CNTD1	0.360143	1.56084	7.07936	2.6037e-12	3.94393e-11	17.3416	NO
SSNA1	0.279809	7.10564	7.07825	2.62362e-12	3.97081e-11	17.3342	NO
CASP10	-0.329674	2.41626	-7.07815	2.62543e-12	3.97081e-11	17.3336	NO
CHTF18	0.389853	3.5741	7.07768	2.634e-12	3.98075e-11	17.3304	NO
CCDC88A	-0.317367	1.83294	-7.07632	2.65891e-12	4.01535e-11	17.3212	NO
PSPN	0.220945	2.1032	7.07606	2.66355e-12	4.01932e-11	17.3195	NO
SWSAP1	0.253016	3.12981	7.07549	2.67404e-12	4.03209e-11	17.3157	NO
LTO1	0.352491	3.21822	7.07347	2.7116e-12	4.08564e-11	17.3021	NO
C12orf43	0.187931	3.30989	7.07314	2.71766e-12	4.09168e-11	17.3	NO
SATB1	-0.425659	2.54834	-7.07222	2.73509e-12	4.11423e-11	17.2937	NO
ADAM28	-0.37317	2.07279	-7.07213	2.73676e-12	4.11423e-11	17.2932	NO
SLCO5A1	-0.245311	0.493501	-7.07196	2.73988e-12	4.11581e-11	17.292	NO
DTHD1	-0.187519	0.395257	-7.07118	2.75469e-12	4.13494e-11	17.2868	NO
DGKQ	0.295884	4.06131	7.07102	2.75772e-12	4.1363e-11	17.2857	NO
CX3CL1	-0.613094	4.64136	-7.07091	2.75975e-12	4.1363e-11	17.285	NO
GRWD1	0.202707	4.90597	7.06779	2.81976e-12	4.22307e-11	17.2641	NO
TSG101	0.243448	6.29948	7.06704	2.83444e-12	4.24187e-11	17.259	NO
PPP1R11	0.222299	6.80684	7.06354	2.90339e-12	4.34179e-11	17.2357	NO
WDR18	0.309715	5.44757	7.06244	2.92545e-12	4.37151e-11	17.2283	NO
B4GALT7	0.239735	4.34018	7.06091	2.95639e-12	4.41444e-11	17.2181	NO
BLK	-0.341583	0.612423	-7.06052	2.96437e-12	4.42303e-11	17.2154	NO
MORF4L2	0.281756	8.72773	7.05827	3.01058e-12	4.48862e-11	17.2004	NO
MINDY1	0.440079	5.71985	7.05636	3.05056e-12	4.54483e-11	17.1876	NO
PROX1	-0.317836	0.812871	-7.05383	3.10407e-12	4.6211e-11	17.1706	NO
NCR1	-0.148399	0.300523	-7.05348	3.11151e-12	4.62871e-11	17.1683	NO
XCL2	-0.461287	1.6802	-7.0525	3.13252e-12	4.6565e-11	17.1618	NO
LMO4	-0.525091	5.08575	-7.05217	3.13958e-12	4.66352e-11	17.1596	NO
HIF1A	-0.450007	6.06396	-7.04833	3.22347e-12	4.78456e-11	17.1339	NO
SCAND1	0.388093	5.967	7.04814	3.22772e-12	4.78731e-11	17.1327	NO
ZMAT5	0.212588	3.40862	7.04649	3.2645e-12	4.83825e-11	17.1216	NO
ATG101	0.291049	4.24796	7.04529	3.29161e-12	4.87481e-11	17.1136	NO
AFF2	-0.204996	0.472691	-7.04423	3.31558e-12	4.90666e-11	17.1065	NO
F5	-0.329541	0.99382	-7.04342	3.33416e-12	4.9305e-11	17.1011	NO
NDUFAF8	0.309748	5.35867	7.04224	3.36126e-12	4.9669e-11	17.0932	NO
IMP3	0.204453	4.88761	7.04092	3.39173e-12	5.0082e-11	17.0844	NO
GPAA1	0.309537	7.22953	7.0404	3.40396e-12	5.02254e-11	17.0809	NO
FRAT1	0.316856	3.3218	7.03893	3.4385e-12	5.06975e-11	17.0711	NO
RASSF5	-0.407056	3.59827	-7.0343	3.54925e-12	5.22918e-11	17.0403	NO
CLEC10A	-0.587862	2.19878	-7.03032	3.64741e-12	5.36982e-11	17.0138	NO
RHBDD2	0.28655	7.21423	7.02907	3.67884e-12	5.4121e-11	17.0054	NO
FAM53A	0.227709	1.41764	7.02681	3.7363e-12	5.49259e-11	16.9903	NO
FAM234B	0.694492	4.94265	7.02508	3.78091e-12	5.55406e-11	16.9788	NO
SPIB	-0.545328	1.1231	-7.02459	3.79367e-12	5.5687e-11	16.9755	NO
ADGRG6	-0.570385	2.41835	-7.02256	3.84669e-12	5.64238e-11	16.962	NO
ST3GAL6	-0.329126	2.19663	-7.02074	3.89481e-12	5.70876e-11	16.9499	NO
CD84	-0.436948	2.92748	-7.01878	3.94747e-12	5.78169e-11	16.9369	NO
PEX12	0.325603	3.77206	7.01734	3.98659e-12	5.8347e-11	16.9273	NO
NXNL2	0.622309	2.04246	7.01682	4.00076e-12	5.85116e-11	16.9238	NO
MZT2A	0.404653	4.83682	7.01612	4.02007e-12	5.87508e-11	16.9191	NO
MRPL40	0.236009	5.74707	7.01085	4.16747e-12	6.08603e-11	16.8841	NO
ERGIC1	0.370777	6.32795	7.0095	4.20616e-12	6.13544e-11	16.8751	NO
MAPK15	0.689287	3.28944	7.00945	4.20745e-12	6.13544e-11	16.8748	NO
HES6	0.518009	3.65666	7.0077	4.25832e-12	6.20507e-11	16.8632	NO
SRP14	0.220372	8.5625	7.0064	4.29624e-12	6.25576e-11	16.8545	NO
NLRP3	-0.31742	1.8562	-7.00616	4.30313e-12	6.26121e-11	16.853	NO
TNIP2	0.245217	5.37201	7.00575	4.31539e-12	6.27447e-11	16.8502	NO
TMED9	0.240703	7.63323	7.00277	4.40407e-12	6.39874e-11	16.8304	NO
SERPINB6	0.298653	4.84594	7.00216	4.42235e-12	6.42062e-11	16.8264	NO
PRNP	-0.431505	6.56186	-7.00182	4.43289e-12	6.43123e-11	16.8241	NO
HACD3	0.379064	6.75505	6.99773	4.55833e-12	6.60842e-11	16.797	NO
FAM183A	0.513974	2.2036	6.9972	4.57489e-12	6.62761e-11	16.7934	NO
NAGLU	0.289123	5.25642	6.995	4.64398e-12	6.7228e-11	16.7789	NO
DNPEP	0.242403	5.75963	6.99421	4.66898e-12	6.7541e-11	16.7736	NO
H1-10	0.3523	7.16461	6.99337	4.69598e-12	6.78823e-11	16.768	NO
LRIG3	-0.440003	3.37765	-6.99222	4.7329e-12	6.83665e-11	16.7604	NO
C6orf47	0.2251	5.17307	6.99154	4.75505e-12	6.86367e-11	16.7559	NO
NPEPPS	0.328992	4.7128	6.99112	4.76863e-12	6.87829e-11	16.7531	NO
POLR1H	0.198774	3.31255	6.99075	4.78064e-12	6.89062e-11	16.7506	NO
FNDC3B	-0.352369	4.60887	-6.98765	4.88275e-12	7.03087e-11	16.7301	NO
DGCR6L	0.295264	6.6026	6.98758	4.885e-12	7.03087e-11	16.7297	NO
ANGPT1	-0.362378	1.37778	-6.98701	4.90402e-12	7.05315e-11	16.7259	NO
ASB13	0.41455	6.26829	6.98656	4.91914e-12	7.0698e-11	16.7229	NO
KEAP1	0.244538	6.2789	6.98359	5.01957e-12	7.20894e-11	16.7032	NO
RASSF4	-0.401755	3.28025	-6.98107	5.10647e-12	7.32847e-11	16.6865	NO
CPVL	-0.428753	4.1935	-6.97998	5.14467e-12	7.37797e-11	16.6793	NO
CCDC159	0.34547	3.75242	6.9796	5.15818e-12	7.3881e-11	16.6767	NO
FBP1	0.676004	5.96275	6.97957	5.15915e-12	7.3881e-11	16.6766	NO
CTNNBL1	0.222413	5.47127	6.9789	5.1826e-12	7.41637e-11	16.6721	NO
PLEK	-0.487445	4.63581	-6.97866	5.19108e-12	7.42317e-11	16.6706	NO
C8orf82	0.327598	4.7121	6.97353	5.37555e-12	7.68145e-11	16.6366	NO
RABGGTA	0.205667	4.73393	6.97233	5.41973e-12	7.73903e-11	16.6286	NO
TNFRSF1B	-0.406755	5.02564	-6.97176	5.44076e-12	7.76349e-11	16.6249	NO
DNAJC12	0.897763	5.10496	6.96599	5.65854e-12	8.06849e-11	16.5867	NO
ARNTL2	-0.475918	2.46364	-6.96532	5.68447e-12	8.09966e-11	16.5823	NO
NQO1	0.586973	6.90444	6.96394	5.73771e-12	8.16968e-11	16.5732	NO
FGR	-0.375429	3.18599	-6.95984	5.90015e-12	8.39497e-11	16.5461	NO
CCR4	-0.478737	2.08382	-6.95517	6.09015e-12	8.65913e-11	16.5153	NO
PNOC	-0.279395	0.683713	-6.95424	6.12889e-12	8.708e-11	16.5091	NO
ANKRD33B	-0.292678	1.23701	-6.95359	6.15581e-12	8.74002e-11	16.5048	NO
APOBEC3C	-0.424884	4.94362	-6.95296	6.18203e-12	8.771e-11	16.5007	NO
TMEM125	0.367123	5.29346	6.95121	6.25605e-12	8.86971e-11	16.4891	NO
ABHD15	0.313353	4.27041	6.94722	6.42789e-12	9.10687e-11	16.4628	NO
NCR3	-0.366367	1.06654	-6.94646	6.46087e-12	9.14142e-11	16.4578	NO
IL16	-0.358777	2.38205	-6.94645	6.46145e-12	9.14142e-11	16.4577	NO
SMIM1	0.442873	3.05825	6.94607	6.47791e-12	9.1582e-11	16.4553	NO
AKR7A3	0.972747	4.83519	6.94424	6.55883e-12	9.26603e-11	16.4432	NO
TMEM14A	0.26919	6.75984	6.94251	6.63639e-12	9.36896e-11	16.4318	NO
TPBG	0.433466	6.09672	6.94197	6.6605e-12	9.39635e-11	16.4282	NO
MALT1	-0.274369	3.26605	-6.94161	6.67699e-12	9.40685e-11	16.4258	NO
RNF139	0.309084	6.09952	6.9416	6.67738e-12	9.40685e-11	16.4258	NO
TSSC4	0.298716	5.33284	6.94122	6.69433e-12	9.42406e-11	16.4233	NO
FAAP100	0.272496	5.05243	6.93817	6.83437e-12	9.61442e-11	16.4032	NO
NAPRT	0.468763	4.14122	6.93629	6.92174e-12	9.73047e-11	16.3908	NO
DALRD3	0.348624	4.52809	6.93326	7.06521e-12	9.92515e-11	16.3709	NO
TCEAL1	0.502205	5.69316	6.93269	7.09263e-12	9.95666e-11	16.3671	NO
ZNF580	0.316562	4.71885	6.93042	7.2025e-12	1.01038e-10	16.3522	NO
TMCO1	0.247132	6.76762	6.92992	7.22707e-12	1.01311e-10	16.3489	NO
CSRNP3	-0.246654	0.787855	-6.92961	7.24218e-12	1.01452e-10	16.3468	NO
ZNF462	-0.449652	2.40453	-6.92752	7.34533e-12	1.02824e-10	16.3331	NO
EBF4	0.539856	4.1037	6.92632	7.40536e-12	1.03592e-10	16.3252	NO
GRIPAP1	0.24084	4.79487	6.92493	7.47533e-12	1.04497e-10	16.316	NO
TFEC	-0.365091	1.97656	-6.92257	7.59529e-12	1.061e-10	16.3006	NO
CASP1	-0.402375	3.96279	-6.92224	7.61255e-12	1.06266e-10	16.2984	NO
C3orf18	0.410036	3.22338	6.92117	7.6677e-12	1.06961e-10	16.2913	NO
TRUB2	0.216698	4.69122	6.91497	7.99555e-12	1.11457e-10	16.2506	NO
STARD4	-0.294752	2.07281	-6.91408	8.04402e-12	1.12054e-10	16.2448	NO
SLC7A13	0.298238	0.788476	6.91097	8.21455e-12	1.1435e-10	16.2244	NO
KLHDC8B	0.274896	5.30967	6.90837	8.35981e-12	1.16291e-10	16.2073	NO
SKIV2L	0.228068	5.22813	6.90592	8.49957e-12	1.18092e-10	16.1912	NO
KIF9	0.262291	2.59114	6.90589	8.50119e-12	1.18092e-10	16.191	NO
GIMAP8	-0.363402	3.39891	-6.90396	8.61271e-12	1.19558e-10	16.1784	NO
PSMB3	0.310104	8.32105	6.90249	8.69832e-12	1.20663e-10	16.1688	NO
SESN3	-0.575639	4.19733	-6.90229	8.70983e-12	1.20738e-10	16.1675	NO
CCDC61	0.295481	3.66034	6.90143	8.76101e-12	1.21363e-10	16.1618	NO
RND1	0.571211	3.71688	6.90089	8.79273e-12	1.21718e-10	16.1583	NO
ICOS	-0.455501	1.5587	-6.89472	9.16614e-12	1.26799e-10	16.1178	NO
ATP6V1H	0.276165	5.64924	6.89433	9.19042e-12	1.27047e-10	16.1153	NO
CDK2AP2	0.315208	6.40751	6.89175	9.35115e-12	1.29179e-10	16.0984	NO
CCDC153	0.358429	1.70273	6.8914	9.37347e-12	1.29398e-10	16.0961	NO
MPI	0.223195	3.93794	6.8908	9.41152e-12	1.29833e-10	16.0922	NO
BORCS6	0.267238	3.62605	6.88654	9.68543e-12	1.3352e-10	16.0643	NO
GEMIN6	0.179245	3.84525	6.88592	9.72588e-12	1.33985e-10	16.0602	NO
SPRY2	-0.431924	3.51195	-6.88391	9.85793e-12	1.3571e-10	16.0471	NO
ZFP36L2	-0.491336	6.34134	-6.8824	9.95871e-12	1.37003e-10	16.0373	NO
GAA	0.311853	6.70441	6.88171	1.00048e-11	1.37543e-10	16.0328	NO
C9orf64	0.343276	4.9508	6.87897	1.01914e-11	1.40011e-10	16.0148	NO
NIPSNAP3B	-0.256034	1.41357	-6.87862	1.02153e-11	1.40242e-10	16.0125	NO
FREM1	-0.345261	1.08525	-6.87772	1.0277e-11	1.40993e-10	16.0067	NO
PDE7B	-0.268418	1.38903	-6.87717	1.03149e-11	1.41415e-10	16.0031	NO
NRROS	-0.309309	2.92846	-6.8769	1.03336e-11	1.41526e-10	16.0013	NO
HSBP1	0.243276	5.53988	6.87685	1.03372e-11	1.41526e-10	16.001	NO
FSCN2	0.330686	1.52673	6.87675	1.03444e-11	1.41527e-10	16.0003	NO
SLC25A11	0.220841	6.32426	6.87548	1.04331e-11	1.42643e-10	15.992	NO
CCND1	0.671399	7.79959	6.87287	1.06174e-11	1.45063e-10	15.975	NO
CUEDC1	0.39947	4.97042	6.87146	1.07184e-11	1.46343e-10	15.9658	NO
ZNF215	-0.197025	0.639898	-6.87131	1.07297e-11	1.46397e-10	15.9648	NO
MTHFD1L	-0.416691	3.68248	-6.8711	1.07445e-11	1.46499e-10	15.9634	NO
PGRMC2	0.276664	6.36973	6.87054	1.07854e-11	1.46956e-10	15.9598	NO
MAP4K1	-0.393183	2.38968	-6.86982	1.08371e-11	1.47559e-10	15.9551	NO
FAM25A	0.17177	0.145675	6.86915	1.0886e-11	1.48124e-10	15.9507	NO
WIPF1	-0.381153	4.46692	-6.86772	1.09911e-11	1.49452e-10	15.9414	NO
BTK	-0.345373	2.85503	-6.86488	1.12026e-11	1.52224e-10	15.9229	NO
ARL16	0.261285	4.85973	6.86412	1.126e-11	1.529e-10	15.9179	NO
CLEC4E	-0.436176	1.48347	-6.8629	1.13528e-11	1.54055e-10	15.9099	NO
RFNG	0.285958	4.8769	6.86164	1.14493e-11	1.55259e-10	15.9017	NO
STIP1	0.269632	7.16543	6.86101	1.14975e-11	1.55807e-10	15.8976	NO
FAH	0.388529	4.75643	6.85856	1.16878e-11	1.58278e-10	15.8817	NO
SLC22A3	-0.378788	1.24084	-6.85707	1.18058e-11	1.59767e-10	15.8719	NO
BACH1	-0.33693	4.14982	-6.85662	1.18409e-11	1.60134e-10	15.869	NO
SYMPK	0.229665	5.08117	6.85486	1.19813e-11	1.61922e-10	15.8576	NO
VCAM1	-0.498244	4.10623	-6.85462	1.20008e-11	1.62044e-10	15.856	NO
TRAP1	0.272668	5.12774	6.85455	1.20066e-11	1.62044e-10	15.8555	NO
NR2C2AP	0.253852	5.19678	6.85433	1.20242e-11	1.62172e-10	15.8541	NO
FAM20A	-0.407792	2.73361	-6.85405	1.2047e-11	1.6237e-10	15.8523	NO
PIK3R5	-0.317358	2.36837	-6.85331	1.21069e-11	1.63067e-10	15.8474	NO
IRF8	-0.461503	3.55297	-6.8492	1.24444e-11	1.675e-10	15.8207	NO
P2RX5	-0.316782	0.803371	-6.84895	1.24653e-11	1.67667e-10	15.8191	NO
C5AR2	0.604126	3.11385	6.84863	1.24923e-11	1.67854e-10	15.817	NO
TSC2	0.251456	4.17485	6.84859	1.2496e-11	1.67854e-10	15.8167	NO
VSIG10	0.312017	3.42069	6.84813	1.25344e-11	1.68256e-10	15.8137	NO
ETS2	-0.33941	5.05101	-6.84577	1.27344e-11	1.70826e-10	15.7983	NO
KLRF1	-0.295584	0.956411	-6.84483	1.28144e-11	1.71783e-10	15.7923	NO
H1-0	0.378551	8.99562	6.84305	1.29678e-11	1.73723e-10	15.7807	NO
CYP1B1	-0.579138	5.02766	-6.84198	1.3061e-11	1.74854e-10	15.7737	NO
OR2I1P	-0.655808	2.28007	-6.83892	1.33317e-11	1.78359e-10	15.7538	NO
C5orf49	0.503747	2.31669	6.83837	1.33808e-11	1.78896e-10	15.7502	NO
PEBP1	0.228634	9.64843	6.83751	1.34577e-11	1.79733e-10	15.7447	NO
UQCRC1	0.219763	7.29858	6.83747	1.34615e-11	1.79733e-10	15.7444	NO
RIDA	0.30031	5.42565	6.83666	1.35342e-11	1.80582e-10	15.7392	NO
RNF224	0.282121	0.936348	6.83655	1.3544e-11	1.80592e-10	15.7385	NO
ARSG	0.460997	3.19836	6.83327	1.38443e-11	1.84473e-10	15.7172	NO
CCDC125	0.378582	4.02367	6.8318	1.3981e-11	1.8617e-10	15.7076	NO
PTGER4	-0.397534	3.16384	-6.83126	1.40317e-11	1.86721e-10	15.7041	NO
SOX12	0.355997	5.34229	6.82858	1.42855e-11	1.89872e-10	15.6867	NO
SDF2L1	0.344783	5.87798	6.82852	1.42909e-11	1.89872e-10	15.6863	NO
MFHAS1	-0.324633	3.50147	-6.82846	1.42971e-11	1.89872e-10	15.6859	NO
HOMEZ	0.263283	4.09523	6.82783	1.43576e-11	1.90549e-10	15.6818	NO
XAB2	0.257021	5.59703	6.82644	1.44912e-11	1.92194e-10	15.6728	NO
C11orf21	-0.264129	0.810723	-6.82538	1.45937e-11	1.93425e-10	15.6659	NO
TBCD	0.268161	4.72284	6.82506	1.46251e-11	1.93713e-10	15.6638	NO
SLC24A4	-0.0613581	0.159708	-6.82291	1.48372e-11	1.96391e-10	15.6499	NO
ODC1	-0.419308	5.77701	-6.82097	1.50297e-11	1.98807e-10	15.6373	NO
MSN	-0.364087	7.49858	-6.81941	1.51869e-11	2.00648e-10	15.6272	NO
AMFR	0.359606	6.60835	6.81939	1.5189e-11	2.00648e-10	15.6271	NO
RNF14	0.252424	5.59836	6.81761	1.53714e-11	2.02923e-10	15.6155	NO
COMMD7	0.220979	6.2585	6.81703	1.54308e-11	2.03572e-10	15.6118	NO
NCKIPSD	0.220533	4.83941	6.8164	1.54954e-11	2.0429e-10	15.6077	NO
CXCL1	-0.603832	1.56357	-6.8135	1.57982e-11	2.08144e-10	15.5889	NO
DHX58	0.367895	4.48654	6.81188	1.59701e-11	2.1016e-10	15.5784	NO
ARHGAP9	-0.377277	2.38319	-6.81185	1.59723e-11	2.1016e-10	15.5782	NO
COLCA2	-0.341646	1.13737	-6.81144	1.60166e-11	2.10604e-10	15.5756	NO
ZSWIM9	0.308056	3.08972	6.81007	1.61639e-11	2.12401e-10	15.5667	NO
BOLA2B	0.207549	1.05062	6.8088	1.63003e-11	2.14051e-10	15.5585	NO
TTC24	-0.177696	0.306259	-6.80849	1.63344e-11	2.14358e-10	15.5565	NO
P2RY13	-0.423016	2.42944	-6.80814	1.63726e-11	2.14718e-10	15.5542	NO
DHRS4	0.293184	3.87888	6.80585	1.66246e-11	2.17879e-10	15.5394	NO
GPCPD1	-0.323091	4.23367	-6.80519	1.66977e-11	2.18694e-10	15.5351	NO
AGR3	1.36106	6.72428	6.80507	1.67109e-11	2.18723e-10	15.5343	UP
MMP24OS	0.324266	4.62099	6.80416	1.68126e-11	2.19909e-10	15.5284	NO
CYB561D2	0.30895	5.13297	6.8013	1.7136e-11	2.23993e-10	15.5099	NO
SLFN14	-0.0414928	0.0733349	-6.801	1.71699e-11	2.24289e-10	15.508	NO
TDRD6	-0.18467	0.607444	-6.80078	1.71947e-11	2.24465e-10	15.5066	NO
AAR2	0.211065	6.18884	6.80003	1.72815e-11	2.25451e-10	15.5017	NO
GLT1D1	-0.160111	0.403906	-6.79566	1.77913e-11	2.3195e-10	15.4735	NO
OARD1	0.221054	3.99505	6.79532	1.78315e-11	2.32322e-10	15.4713	NO
STX18	0.211513	4.47899	6.79512	1.7855e-11	2.32477e-10	15.47	NO
GADD45GIP1	0.340567	6.11167	6.79444	1.79361e-11	2.3338e-10	15.4656	NO
IL18BP	-0.349325	3.39836	-6.7941	1.7977e-11	2.3376e-10	15.4634	NO
HPN	0.714686	4.80374	6.79338	1.80627e-11	2.34721e-10	15.4588	NO
VNN1	-0.316732	1.26657	-6.79083	1.83718e-11	2.38582e-10	15.4423	NO
TTC1	0.192305	6.5443	6.79002	1.84709e-11	2.39668e-10	15.4371	NO
CFAP298	0.199173	2.68567	6.78995	1.84795e-11	2.39668e-10	15.4366	NO
PHPT1	0.312166	6.57438	6.78658	1.88989e-11	2.44948e-10	15.4148	NO
DNAL4	0.24764	5.30052	6.78498	1.91001e-11	2.47395e-10	15.4045	NO
TRAF1	-0.376578	3.41507	-6.78354	1.92839e-11	2.49614e-10	15.3952	NO
SLC39A6	0.784789	9.22137	6.781	1.96123e-11	2.537e-10	15.3788	NO
SGK1	-0.37549	4.15072	-6.78051	1.96762e-11	2.54361e-10	15.3757	NO
KCNN3	-0.20769	1.23577	-6.77913	1.98574e-11	2.56538e-10	15.3668	NO
ACOT13	0.200613	4.08517	6.7752	2.03819e-11	2.63143e-10	15.3414	NO
BMP6	-0.387427	1.89297	-6.77494	2.04171e-11	2.63426e-10	15.3398	NO
PLAAT2	0.670086	3.56247	6.77358	2.06014e-11	2.6552e-10	15.331	NO
ODF2L	-0.276162	3.3858	-6.77355	2.0606e-11	2.6552e-10	15.3308	NO
NSMCE2	0.252965	4.92502	6.77337	2.06304e-11	2.65664e-10	15.3297	NO
CD79B	-0.486752	2.01452	-6.77238	2.07658e-11	2.67234e-10	15.3233	NO
PEF1	0.192346	6.84352	6.76963	2.11492e-11	2.71992e-10	15.3056	NO
SLC15A2	-0.469878	1.95703	-6.76858	2.12958e-11	2.73701e-10	15.2988	NO
MEIS2	-0.299446	1.64586	-6.76806	2.13693e-11	2.74469e-10	15.2955	NO
RNF144A	-0.39636	3.915	-6.76764	2.14287e-11	2.75054e-10	15.2928	NO
PRR36	0.519067	4.35168	6.76704	2.1515e-11	2.75984e-10	15.2889	NO
SLC34A2	-0.940646	2.83041	-6.76615	2.16426e-11	2.77443e-10	15.2832	NO
HSD17B10	0.234143	7.95409	6.76397	2.19565e-11	2.81285e-10	15.2692	NO
FERMT1	-0.555229	1.49736	-6.76366	2.20016e-11	2.81682e-10	15.2672	NO
PDE9A	-0.434095	2.35245	-6.76343	2.2035e-11	2.8193e-10	15.2657	NO
SIK2	-0.311825	3.96759	-6.76105	2.23857e-11	2.86233e-10	15.2504	NO
OGFOD3	0.260597	4.37192	6.76074	2.24315e-11	2.86635e-10	15.2484	NO
CLEC9A	-0.216896	0.615523	-6.76035	2.24904e-11	2.87203e-10	15.2458	NO
COG1	0.258755	4.55066	6.75831	2.27953e-11	2.9091e-10	15.2328	NO
MS4A15	0.688183	1.76362	6.75516	2.32752e-11	2.96845e-10	15.2125	NO
VSIR	-0.362353	4.1854	-6.75505	2.3292e-11	2.96869e-10	15.2118	NO
TIGD6	0.237146	3.18022	6.75476	2.3337e-11	2.97252e-10	15.21	NO
SAMSN1	-0.354139	2.64779	-6.7544	2.33927e-11	2.9761e-10	15.2076	NO
THAP3	0.214373	3.5147	6.75439	2.3395e-11	2.9761e-10	15.2075	NO
SLC48A1	0.257925	4.62488	6.75206	2.37582e-11	3.02039e-10	15.1926	NO
CTLA4	-0.459628	1.80848	-6.75184	2.37935e-11	3.02294e-10	15.1911	NO
EPHB1	-0.38143	1.23851	-6.74847	2.43293e-11	3.08905e-10	15.1695	NO
VRK3	0.208171	3.85756	6.74703	2.45612e-11	3.1165e-10	15.1603	NO
PRR15	0.818103	5.32541	6.74397	2.50637e-11	3.17824e-10	15.1406	NO
FMO2	-0.608239	2.66254	-6.74362	2.51214e-11	3.18354e-10	15.1384	NO
SPATA33	0.220801	2.63125	6.74289	2.52426e-11	3.19686e-10	15.1337	NO
GDF15	0.757289	4.16608	6.74042	2.56586e-11	3.24748e-10	15.1179	NO
NME1	0.351186	4.47241	6.73814	2.60473e-11	3.29426e-10	15.1033	NO
ETV5	-0.370952	3.49219	-6.73806	2.60613e-11	3.29426e-10	15.1027	NO
ELOC	0.250746	5.27591	6.73791	2.60875e-11	3.29468e-10	15.1018	NO
ZBTB12	0.337415	3.74532	6.73785	2.60976e-11	3.29468e-10	15.1014	NO
SLC16A10	-0.237381	0.634139	-6.73702	2.62413e-11	3.31073e-10	15.0961	NO
HECA	-0.232704	4.87065	-6.73664	2.63066e-11	3.31686e-10	15.0936	NO
PROM1	-0.950776	3.20833	-6.73556	2.64946e-11	3.33846e-10	15.0867	NO
EIF1	0.22558	8.84599	6.73393	2.67813e-11	3.37245e-10	15.0763	NO
KLC2	0.288135	4.46689	6.73202	2.7122e-11	3.41319e-10	15.064	NO
SH2D2A	-0.443837	2.46449	-6.73182	2.71573e-11	3.41548e-10	15.0627	NO
POLR2L	0.320121	7.98462	6.73109	2.72876e-11	3.4297e-10	15.0581	NO
KIT	-0.655944	3.67495	-6.72883	2.76983e-11	3.47913e-10	15.0436	NO
CCL13	-0.586163	1.98781	-6.72753	2.79354e-11	3.50596e-10	15.0353	NO
SELENOK	0.187954	5.90591	6.72747	2.79471e-11	3.50596e-10	15.0349	NO
TEDC1	0.320066	2.49175	6.72405	2.85838e-11	3.58358e-10	15.013	NO
UBB	0.242563	8.48224	6.72373	2.8645e-11	3.589e-10	15.011	NO
ARL4C	-0.43382	5.29665	-6.72323	2.87388e-11	3.59849e-10	15.0078	NO
SRGN	-0.42416	7.18629	-6.72164	2.90426e-11	3.63425e-10	14.9976	NO
TMEM150A	0.220825	4.59695	6.71915	2.95223e-11	3.69195e-10	14.9817	NO
SLFN5	-0.451335	4.36205	-6.71891	2.9569e-11	3.69548e-10	14.9801	NO
PIGX	0.262797	5.14098	6.71874	2.9602e-11	3.69728e-10	14.979	NO
IL12RB1	-0.345252	1.78519	-6.71838	2.9673e-11	3.70383e-10	14.9767	NO
GPRC5A	0.631609	6.74953	6.71571	3.01986e-11	3.76708e-10	14.9597	NO
PNRC1	-0.277788	6.41097	-6.71481	3.03777e-11	3.78705e-10	14.9539	NO
ADCK2	0.229263	5.36996	6.71328	3.06852e-11	3.82091e-10	14.9442	NO
FDCSP	-1.29891	3.72578	-6.71327	3.06877e-11	3.82091e-10	14.9441	DOWN
ZNF552	0.593114	5.77442	6.71263	3.08167e-11	3.83458e-10	14.94	NO
PADI2	-0.739066	4.62855	-6.71203	3.09385e-11	3.84734e-10	14.9362	NO
ARHGEF4	-0.339539	1.25635	-6.71185	3.09767e-11	3.84969e-10	14.935	NO
TRPM6	-0.18861	0.365577	-6.71134	3.108e-11	3.85846e-10	14.9317	NO
HSD11B1	-0.46673	2.36323	-6.71131	3.1086e-11	3.85846e-10	14.9316	NO
MSL3	-0.221696	3.58347	-6.71064	3.12244e-11	3.87322e-10	14.9272	NO
TIGD2	-0.30046	3.68654	-6.71044	3.12645e-11	3.87579e-10	14.926	NO
VDAC1	0.218342	7.99792	6.70939	3.14812e-11	3.90022e-10	14.9193	NO
FAM135A	-0.305845	1.88798	-6.70821	3.17275e-11	3.92829e-10	14.9117	NO
SLC23A1	0.367329	1.4095	6.70611	3.2167e-11	3.97944e-10	14.8984	NO
LCP1	-0.447989	6.45071	-6.70597	3.21972e-11	3.97944e-10	14.8975	NO
NR1H2	0.207573	5.43789	6.70596	3.22005e-11	3.97944e-10	14.8974	NO
IQANK1	0.37708	5.21387	6.70428	3.25581e-11	4.02114e-10	14.8866	NO
STK19	0.225963	3.65566	6.70216	3.30134e-11	4.07486e-10	14.8732	NO
RAB13	0.307808	4.51999	6.69969	3.35544e-11	4.13907e-10	14.8574	NO
SLC22A5	0.361395	3.25799	6.69946	3.36058e-11	4.14284e-10	14.8559	NO
CTTN	0.335212	7.1358	6.69892	3.37233e-11	4.15476e-10	14.8525	NO
GATB	0.196761	2.73428	6.69851	3.38156e-11	4.16184e-10	14.8498	NO
SASH3	-0.447589	4.02055	-6.69848	3.38225e-11	4.16184e-10	14.8496	NO
CD79A	-0.79681	3.61061	-6.69596	3.43853e-11	4.22848e-10	14.8336	NO
CTNND2	0.628846	2.4761	6.69547	3.44978e-11	4.2397e-10	14.8305	NO
CDC42EP3	-0.394259	3.43639	-6.69519	3.45614e-11	4.24489e-10	14.8287	NO
EPOR	0.323966	2.96469	6.69397	3.48379e-11	4.27623e-10	14.8209	NO
PLAAT3	0.519004	6.18424	6.69387	3.48614e-11	4.27647e-10	14.8203	NO
PMEL	0.303857	1.82431	6.69373	3.48938e-11	4.27782e-10	14.8194	NO
GHRL	-0.224396	0.954066	-6.69356	3.49319e-11	4.27986e-10	14.8183	NO
STARD9	-0.218728	1.20701	-6.69327	3.49985e-11	4.28538e-10	14.8165	NO
SLC19A2	0.463678	5.36822	6.69143	3.54246e-11	4.33489e-10	14.8047	NO
CLEC1A	-0.265724	1.83293	-6.69103	3.5518e-11	4.34366e-10	14.8022	NO
EPHB6	-0.479113	2.06502	-6.68958	3.58566e-11	4.38237e-10	14.793	NO
H1-2	0.638705	7.9168	6.68775	3.62888e-11	4.43249e-10	14.7813	NO
PCBD2	0.267595	3.18391	6.68722	3.64172e-11	4.44328e-10	14.7779	NO
CACYBP	0.244899	6.12916	6.6872	3.64218e-11	4.44328e-10	14.7778	NO
REPS2	0.601153	3.90907	6.68676	3.65271e-11	4.45341e-10	14.775	NO
PM20D2	-0.540635	2.87897	-6.68569	3.67838e-11	4.48195e-10	14.7682	NO
RNF40	0.329583	5.49008	6.68481	3.69961e-11	4.50507e-10	14.7626	NO
SNRPC	0.22125	7.66525	6.68435	3.71075e-11	4.51588e-10	14.7597	NO
JMJD6	0.234622	3.90337	6.68138	3.78369e-11	4.60184e-10	14.7408	NO
KISS1R	0.506765	1.22405	6.68008	3.81615e-11	4.63849e-10	14.7325	NO
MACIR	0.452468	5.12076	6.67845	3.85711e-11	4.68542e-10	14.7221	NO
HAPLN3	-0.572516	4.03972	-6.67744	3.88271e-11	4.71364e-10	14.7157	NO
PRKCA	-0.345887	1.74435	-6.67578	3.92521e-11	4.76233e-10	14.7051	NO
RING1	0.230908	6.33495	6.67558	3.93028e-11	4.76558e-10	14.7039	NO
LYVE1	-0.413834	1.68961	-6.67474	3.95199e-11	4.789e-10	14.6985	NO
MSI2	0.383636	4.31357	6.67453	3.9573e-11	4.79251e-10	14.6972	NO
ABHD11	0.329348	6.19201	6.67099	4.0501e-11	4.90192e-10	14.6747	NO
SPATA2L	0.300874	4.06757	6.67051	4.06295e-11	4.9145e-10	14.6716	NO
AGPAT4	-0.27289	1.68865	-6.66977	4.08277e-11	4.93547e-10	14.6669	NO
ZNF467	0.437736	4.62223	6.6675	4.14377e-11	5.00618e-10	14.6525	NO
PCSK7	-0.210855	1.92269	-6.66601	4.1842e-11	5.05196e-10	14.6431	NO
IL7	-0.243154	1.03908	-6.66574	4.1916e-11	5.05783e-10	14.6414	NO
AIP	0.268947	6.54514	6.66259	4.27903e-11	5.16021e-10	14.6214	NO
SLC50A1	0.299736	7.12556	6.66247	4.28242e-11	5.16117e-10	14.6206	NO
FBXW4	0.260641	5.4364	6.66182	4.30064e-11	5.17999e-10	14.6165	NO
EFHD1	0.600809	8.14995	6.66076	4.33041e-11	5.2127e-10	14.6098	NO
SYBU	0.584666	3.83348	6.6587	4.38916e-11	5.28024e-10	14.5967	NO
EOGT	-0.287722	3.79389	-6.65478	4.50296e-11	5.41388e-10	14.5718	NO
LIN7B	0.292033	2.66331	6.65438	4.51483e-11	5.42281e-10	14.5693	NO
AGGF1	0.219151	3.87986	6.65434	4.51583e-11	5.42281e-10	14.5691	NO
FCER2	-0.391489	0.625985	-6.65311	4.5524e-11	5.46343e-10	14.5612	NO
SPINT2	0.352698	6.29934	6.65254	4.56928e-11	5.48039e-10	14.5577	NO
GCDH	0.258676	4.5147	6.65192	4.58801e-11	5.49954e-10	14.5537	NO
DOLK	0.221401	5.33871	6.65112	4.61198e-11	5.52495e-10	14.5486	NO
GEMIN8	0.243294	4.90622	6.64924	4.66874e-11	5.58959e-10	14.5368	NO
MBP	-0.349462	2.60604	-6.6489	4.67908e-11	5.59861e-10	14.5346	NO
MBNL1	-0.255692	5.46378	-6.64803	4.706e-11	5.62744e-10	14.529	NO
CAPN6	-0.746727	1.89966	-6.64789	4.71008e-11	5.62894e-10	14.5282	NO
ILDR1	0.359727	3.99769	6.64389	4.83464e-11	5.77434e-10	14.5029	NO
FOLH1	-0.377004	1.77528	-6.64279	4.86956e-11	5.81256e-10	14.4959	NO
RBM14	0.170364	4.94221	6.64234	4.88379e-11	5.82606e-10	14.4931	NO
PLPPR4	-0.282472	1.39983	-6.64155	4.90892e-11	5.85254e-10	14.4881	NO
CYB5D2	0.367589	5.09791	6.64091	4.92951e-11	5.87357e-10	14.484	NO
FAS	-0.351696	3.05669	-6.64072	4.93548e-11	5.87717e-10	14.4828	NO
PNKP	0.259307	4.51225	6.64046	4.94397e-11	5.88377e-10	14.4812	NO
XPNPEP2	-0.29383	0.866837	-6.63988	4.96286e-11	5.90273e-10	14.4775	NO
ICAM2	-0.280467	2.31482	-6.63963	4.9707e-11	5.90852e-10	14.4759	NO
UQCRQ	0.300679	6.72881	6.63766	5.03513e-11	5.98154e-10	14.4634	NO
HDAC5	0.269637	4.97509	6.63665	5.06824e-11	6.01729e-10	14.4571	NO
ARHGAP28	-0.312376	1.52811	-6.63476	5.13124e-11	6.08847e-10	14.4451	NO
CISD2	0.192285	3.76778	6.63451	5.13945e-11	6.09457e-10	14.4435	NO
EHF	-0.744131	6.09032	-6.63286	5.19508e-11	6.15688e-10	14.4331	NO
CYYR1	-0.403393	4.13233	-6.63264	5.20258e-11	6.1621e-10	14.4317	NO
ZNF775	0.293214	2.41814	6.63233	5.21308e-11	6.17088e-10	14.4297	NO
HARS1	0.176619	3.86292	6.63197	5.22525e-11	6.18161e-10	14.4275	NO
IGDCC3	0.490034	1.04429	6.63068	5.26912e-11	6.22981e-10	14.4194	NO
RCBTB2	-0.272907	3.72229	-6.63016	5.28699e-11	6.24724e-10	14.4161	NO
APLF	-0.224623	1.38638	-6.6296	5.30645e-11	6.26651e-10	14.4125	NO
DAPK3	0.28561	5.66063	6.62933	5.31574e-11	6.27377e-10	14.4108	NO
TUBB4B	0.259206	8.78605	6.62853	5.34365e-11	6.30298e-10	14.4057	NO
NFIL3	-0.43182	5.08561	-6.62582	5.43848e-11	6.41104e-10	14.3887	NO
CCDC151	0.409706	1.41	6.62217	5.56935e-11	6.56143e-10	14.3656	NO
ZNF521	-0.474915	3.59751	-6.62053	5.62886e-11	6.62763e-10	14.3553	NO
AIFM3	0.206175	0.924127	6.61953	5.66572e-11	6.66709e-10	14.3489	NO
ZNF497	0.250954	1.41436	6.61825	5.71286e-11	6.71859e-10	14.3409	NO
REXO5	0.290285	3.05717	6.61338	5.89647e-11	6.93044e-10	14.3102	NO
TIGD3	0.263806	1.38973	6.6131	5.90744e-11	6.9382e-10	14.3084	NO
POLR2K	0.267226	6.98376	6.61303	5.91004e-11	6.9382e-10	14.308	NO
RIN3	-0.277071	3.14251	-6.61281	5.9185e-11	6.94404e-10	14.3066	NO
MRPL57	0.220167	5.94172	6.6126	5.92649e-11	6.94933e-10	14.3053	NO
CXCR5	-0.100325	0.131781	-6.61216	5.94365e-11	6.96536e-10	14.3025	NO
MEAF6	0.253757	5.8665	6.61082	5.9956e-11	7.02211e-10	14.294	NO
AJM1	0.340547	2.21178	6.60896	6.06814e-11	7.10289e-10	14.2824	NO
TEKT5	0.292806	1.17374	6.60494	6.22885e-11	7.28673e-10	14.257	NO
SPSB3	0.0909631	0.281138	6.60281	6.31549e-11	7.38375e-10	14.2436	NO
SRSF12	-0.331716	0.766823	-6.60101	6.38965e-11	7.46607e-10	14.2323	NO
TCTN1	0.30697	3.88412	6.60055	6.40872e-11	7.48397e-10	14.2294	NO
PLCXD2	-0.176891	0.62293	-6.60029	6.41926e-11	7.49189e-10	14.2278	NO
DNAJC17	0.251165	3.166	6.59999	6.43187e-11	7.50222e-10	14.2259	NO
CEP131	0.341949	4.07906	6.59974	6.44217e-11	7.50984e-10	14.2243	NO
SLC9B2	-0.325834	2.07007	-6.59903	6.47227e-11	7.53616e-10	14.2198	NO
OR52N4	-0.142554	0.297728	-6.59902	6.47231e-11	7.53616e-10	14.2198	NO
NMT1	0.220393	5.53893	6.59782	6.52295e-11	7.59069e-10	14.2122	NO
DPYSL2	-0.344974	5.25407	-6.59704	6.55616e-11	7.62488e-10	14.2073	NO
GSK3A	0.185687	4.82841	6.59453	6.66351e-11	7.74522e-10	14.1915	NO
PLPPR2	0.325463	5.47976	6.59179	6.78288e-11	7.87937e-10	14.1743	NO
TNK2	0.300523	4.41641	6.59048	6.84056e-11	7.94175e-10	14.1661	NO
SQSTM1	0.308284	6.47297	6.58944	6.88705e-11	7.99106e-10	14.1595	NO
EVI2A	-0.324731	2.72318	-6.5892	6.89778e-11	7.99886e-10	14.158	NO
NT5C2	-0.341834	3.2351	-6.58743	6.97715e-11	8.08619e-10	14.1469	NO
NUBP1	0.236399	4.12895	6.58618	7.03368e-11	8.14697e-10	14.1391	NO
FMNL3	-0.277464	3.61035	-6.5857	7.05562e-11	8.16763e-10	14.1361	NO
PELP1	0.230991	5.36269	6.58544	7.06756e-11	8.17563e-10	14.1344	NO
ZCCHC10	0.243061	4.59885	6.58537	7.07073e-11	8.17563e-10	14.134	NO
ATP11C	-0.319161	3.64813	-6.58369	7.14822e-11	8.25511e-10	14.1234	NO
DRAP1	0.301095	7.11873	6.58364	7.15038e-11	8.25511e-10	14.1231	NO
SLC25A35	0.376264	3.67634	6.58361	7.15189e-11	8.25511e-10	14.1229	NO
NRN1	-0.435762	3.97669	-6.58131	7.25902e-11	8.37392e-10	14.1085	NO
EDF1	0.264001	9.04826	6.58115	7.2663e-11	8.37747e-10	14.1075	NO
SAMD5	-0.412028	1.47046	-6.58103	7.27225e-11	8.37948e-10	14.1067	NO
STAC2	-1.0049	2.96656	-6.57992	7.32463e-11	8.43496e-10	14.0998	DOWN
RHOC	0.267099	7.02771	6.57969	7.33528e-11	8.44235e-10	14.0984	NO
CLECL1	-0.262358	1.15141	-6.57742	7.44404e-11	8.56258e-10	14.0841	NO
FAM110A	0.326194	5.38647	6.57658	7.48419e-11	8.6038e-10	14.0789	NO
PARVG	-0.302041	2.22046	-6.57605	7.50993e-11	8.62841e-10	14.0755	NO
KCNK6	0.442469	4.85322	6.57412	7.60424e-11	8.73173e-10	14.0634	NO
BMP2	-0.361316	1.35287	-6.57222	7.6984e-11	8.83477e-10	14.0515	NO
ZNHIT1	0.242843	5.50021	6.57171	7.72376e-11	8.85877e-10	14.0483	NO
TFPT	0.348228	5.17498	6.57066	7.77595e-11	8.9135e-10	14.0418	NO
PET117	0.205373	1.1066	6.56708	7.95806e-11	9.11702e-10	14.0193	NO
C7orf50	0.288912	5.36396	6.56539	8.04499e-11	9.2113e-10	14.0088	NO
POLRMT	0.242055	4.753	6.56503	8.06374e-11	9.22747e-10	14.0065	NO
FCSK	0.249866	3.4828	6.56418	8.10838e-11	9.27323e-10	14.0012	NO
DTX4	-0.458096	3.55022	-6.56036	8.31073e-11	9.4992e-10	13.9773	NO
TRAPPC2B	0.213737	3.14383	6.56	8.32966e-11	9.51538e-10	13.975	NO
ABAT	0.664147	3.93628	6.55956	8.35361e-11	9.53728e-10	13.9723	NO
ING2	0.24028	4.12714	6.55918	8.37434e-11	9.55547e-10	13.9699	NO
PAK4	0.282323	5.58938	6.55903	8.38238e-11	9.55918e-10	13.9689	NO
TFF3	1.29802	7.41356	6.55796	8.44028e-11	9.6197e-10	13.9622	UP
GBP1	-0.539017	5.29163	-6.55778	8.45009e-11	9.62538e-10	13.9611	NO
NDUFAF6	0.299711	4.0442	6.55507	8.59905e-11	9.78946e-10	13.9442	NO
TRIB3	0.364733	5.63808	6.55494	8.60625e-11	9.79207e-10	13.9434	NO
C8orf33	0.297909	5.90814	6.55378	8.67068e-11	9.85975e-10	13.9361	NO
FGL2	-0.464896	3.92935	-6.55303	8.71275e-11	9.90193e-10	13.9314	NO
ZNF366	-0.245972	1.12109	-6.55269	8.73194e-11	9.91809e-10	13.9293	NO
SYT17	0.530692	2.52778	6.54739	9.03479e-11	1.02542e-09	13.8962	NO
ID4	-0.661154	3.8012	-6.54734	9.03817e-11	1.02542e-09	13.8959	NO
MED7	0.201575	4.03415	6.54718	9.04731e-11	1.02588e-09	13.8949	NO
RDM1	0.279658	1.37078	6.5466	9.08111e-11	1.02912e-09	13.8913	NO
MKRN2OS	0.29804	1.59849	6.54592	9.1207e-11	1.03302e-09	13.887	NO
DYRK1B	0.31464	5.00609	6.54558	9.14105e-11	1.03474e-09	13.8849	NO
CAMLG	0.219819	4.53563	6.54501	9.17437e-11	1.03785e-09	13.8814	NO
CINP	0.182042	4.23409	6.54493	9.17895e-11	1.03785e-09	13.8809	NO
COL25A1	-0.179142	0.413328	-6.54407	9.23017e-11	1.04305e-09	13.8755	NO
CAMK2D	-0.383432	4.2002	-6.54262	9.31661e-11	1.05222e-09	13.8664	NO
MTMR2	-0.27786	3.31132	-6.54252	9.32254e-11	1.0523e-09	13.8658	NO
GBP5	-0.597568	2.71823	-6.54099	9.41509e-11	1.06214e-09	13.8562	NO
GRM2	-0.130179	0.403846	-6.53979	9.48809e-11	1.06977e-09	13.8487	NO
MRPS28	0.264193	3.01336	6.53958	9.50047e-11	1.07056e-09	13.8475	NO
UBFD1	0.267128	5.42293	6.5371	9.65349e-11	1.08719e-09	13.832	NO
PAQR8	-0.303574	3.00088	-6.53568	9.74181e-11	1.09652e-09	13.8232	NO
C14orf93	0.187904	3.05724	6.53249	9.9439e-11	1.11863e-09	13.8032	NO
SLC6A14	-0.696193	1.5741	-6.53237	9.95101e-11	1.1188e-09	13.8025	NO
RAB3A	0.353075	3.62397	6.53225	9.9588e-11	1.11905e-09	13.8018	NO
KLF11	-0.326523	4.06657	-6.53193	9.97968e-11	1.12076e-09	13.7998	NO
NHSL1	-0.335611	2.77219	-6.53144	1.00106e-10	1.1236e-09	13.7968	NO
TGFBR2	-0.408935	5.4994	-6.53129	1.00207e-10	1.1241e-09	13.7958	NO
RBM10	0.180908	6.15026	6.53113	1.00308e-10	1.1246e-09	13.7948	NO
WFIKKN1	0.229227	0.787308	6.53079	1.00529e-10	1.12645e-09	13.7927	NO
NFKBIL1	0.316155	5.00275	6.53017	1.00926e-10	1.13026e-09	13.7888	NO
CLIP4	-0.425667	2.74167	-6.52956	1.01323e-10	1.13407e-09	13.785	NO
ULK1	0.268104	5.05343	6.52935	1.0146e-10	1.13496e-09	13.7837	NO
CEACAM4	-0.172196	0.532975	-6.52892	1.0174e-10	1.13746e-09	13.7811	NO
COX7C	0.219972	8.3044	6.52822	1.02198e-10	1.14164e-09	13.7767	NO
KLHL12	0.274603	6.06774	6.52818	1.02229e-10	1.14164e-09	13.7764	NO
EXOSC7	0.17808	4.08877	6.52774	1.02517e-10	1.14421e-09	13.7737	NO
GZMB	-0.618919	2.45015	-6.52693	1.03049e-10	1.14952e-09	13.7687	NO
SLC9A6	-0.289068	2.23187	-6.52653	1.03313e-10	1.15181e-09	13.7662	NO
TLCD3B	0.350534	0.989869	6.52644	1.03374e-10	1.15185e-09	13.7656	NO
RRN3	0.252295	5.98671	6.52608	1.03614e-10	1.15388e-09	13.7634	NO
TMEM220	-0.286694	1.88165	-6.52507	1.04289e-10	1.16071e-09	13.7571	NO
PDXDC1	0.271924	6.45596	6.52499	1.04344e-10	1.16071e-09	13.7565	NO
NEK8	0.26841	2.52792	6.52066	1.07284e-10	1.19259e-09	13.7296	NO
SIRPA	-0.36074	5.17114	-6.52059	1.0733e-10	1.19259e-09	13.7292	NO
MEIS3	0.459988	3.91091	6.5204	1.07462e-10	1.1934e-09	13.728	NO
IGLL5	-0.433429	1.17916	-6.51701	1.09824e-10	1.21895e-09	13.7069	NO
SRARP	0.747542	2.45846	6.51509	1.11185e-10	1.23336e-09	13.695	NO
HVCN1	-0.250835	2.03303	-6.51488	1.11331e-10	1.2343e-09	13.6937	NO
PLB1	-0.222308	1.1679	-6.51478	1.11403e-10	1.23442e-09	13.6931	NO
NDUFAF1	0.215156	4.0401	6.51375	1.12142e-10	1.24191e-09	13.6867	NO
TCF7L2	-0.341378	3.90504	-6.51146	1.13801e-10	1.25958e-09	13.6724	NO
C3	-0.548129	7.27255	-6.51092	1.14198e-10	1.26327e-09	13.669	NO
MPZL2	-0.450222	4.22585	-6.51065	1.1439e-10	1.26469e-09	13.6674	NO
CAPNS1	0.205584	8.67392	6.50983	1.14991e-10	1.27064e-09	13.6623	NO
LSM3	0.19528	5.69023	6.50932	1.15374e-10	1.27417e-09	13.6591	NO
CELSR1	0.561423	5.3084	6.50591	1.17918e-10	1.30154e-09	13.638	NO
RARG	0.272374	5.31773	6.50561	1.18145e-10	1.30332e-09	13.6361	NO
IL2RG	-0.4922	3.00634	-6.50489	1.18693e-10	1.30865e-09	13.6316	NO
PFDN1	0.17279	6.31946	6.50365	1.19635e-10	1.3183e-09	13.6239	NO
MORN2	0.231585	5.16673	6.50277	1.20313e-10	1.32503e-09	13.6185	NO
C12orf76	0.21806	2.84786	6.49945	1.22897e-10	1.35275e-09	13.5979	NO
TLR2	-0.361618	3.46865	-6.49755	1.24394e-10	1.36847e-09	13.5861	NO
GPR139	0.410971	0.595926	6.49519	1.26287e-10	1.38853e-09	13.5715	NO
DCAF11	0.235953	5.56901	6.49493	1.26496e-10	1.39006e-09	13.5699	NO
NAIF1	0.174701	3.52485	6.49345	1.27698e-10	1.40249e-09	13.5607	NO
DPYS	-0.0892068	0.179409	-6.49316	1.27934e-10	1.40431e-09	13.5589	NO
C2orf15	0.295729	3.15651	6.49152	1.29285e-10	1.41836e-09	13.5487	NO
SLPI	-0.977798	6.42282	-6.49065	1.30006e-10	1.42549e-09	13.5433	NO
TMEM187	0.260303	5.01146	6.48989	1.30635e-10	1.43128e-09	13.5386	NO
MSMB	0.935476	2.95152	6.48984	1.30678e-10	1.43128e-09	13.5383	NO
GSG1	0.122247	0.254793	6.48846	1.31838e-10	1.4432e-09	13.5298	NO
CD69	-0.470834	2.63355	-6.48811	1.32129e-10	1.44559e-09	13.5276	NO
AFF3	0.798414	4.0111	6.48787	1.32334e-10	1.44704e-09	13.5261	NO
CACFD1	0.328147	5.59095	6.48777	1.32418e-10	1.44716e-09	13.5255	NO
MPDU1	0.241337	5.84107	6.4873	1.32813e-10	1.45069e-09	13.5226	NO
PKP3	0.322982	5.96124	6.48704	1.33039e-10	1.45235e-09	13.521	NO
TADA3	0.20074	6.28128	6.48634	1.33631e-10	1.45801e-09	13.5167	NO
GTF2IRD1	0.234901	4.45224	6.4857	1.34185e-10	1.46326e-09	13.5127	NO
PCBD1	0.267887	7.22973	6.4855	1.34353e-10	1.4643e-09	13.5114	NO
TM9SF1	0.187199	2.38396	6.47988	1.39255e-10	1.51689e-09	13.4767	NO
SYNE3	-0.297193	1.72354	-6.47954	1.39561e-10	1.51939e-09	13.4746	NO
SBK2	0.368208	0.55418	6.47652	1.42279e-10	1.54814e-09	13.4559	NO
GRHL2	0.305123	5.76758	6.47632	1.42458e-10	1.54925e-09	13.4546	NO
SPHK2	0.248659	2.96502	6.47611	1.42651e-10	1.55049e-09	13.4533	NO
TBC1D9	0.746949	7.33539	6.47439	1.44222e-10	1.56672e-09	13.4427	NO
ZNF454	-0.259007	1.09572	-6.47315	1.45367e-10	1.5783e-09	13.435	NO
POLR2E	0.226754	6.25898	6.47259	1.45883e-10	1.58304e-09	13.4316	NO
NDUFA8	0.202439	7.60295	6.4725	1.45969e-10	1.58311e-09	13.431	NO
HLA-DOA	-0.45875	4.48668	-6.47214	1.46306e-10	1.5859e-09	13.4288	NO
CUEDC2	0.232331	6.86631	6.47054	1.47805e-10	1.60127e-09	13.4189	NO
P2RX1	-0.288569	0.998012	-6.47022	1.48106e-10	1.60366e-09	13.417	NO
NOD1	-0.234464	2.60436	-6.47008	1.48238e-10	1.60405e-09	13.4161	NO
CST9L	0.460306	0.678896	6.47	1.48315e-10	1.60405e-09	13.4156	NO
SIRT6	0.238721	4.34655	6.46992	1.48383e-10	1.60405e-09	13.4151	NO
NAPA	0.247587	5.28869	6.46857	1.49665e-10	1.61704e-09	13.4068	NO
ZAP70	-0.439918	1.84677	-6.46771	1.50492e-10	1.62509e-09	13.4015	NO
PIK3C2G	-0.445196	1.21642	-6.46592	1.52218e-10	1.64284e-09	13.3904	NO
SUSD3	0.856436	6.24251	6.46445	1.53651e-10	1.6574e-09	13.3813	NO
AGTRAP	0.255205	6.2142	6.46337	1.54709e-10	1.66791e-09	13.3747	NO
ZCRB1	0.185819	4.36986	6.46272	1.5535e-10	1.67391e-09	13.3707	NO
DQX1	0.476362	1.3254	6.4625	1.55565e-10	1.67533e-09	13.3693	NO
BLVRA	0.365807	6.92211	6.46077	1.57284e-10	1.69223e-09	13.3587	NO
SPNS2	-0.427345	3.28071	-6.46071	1.5735e-10	1.69223e-09	13.3583	NO
ARTN	0.492029	2.32525	6.46067	1.57389e-10	1.69223e-09	13.358	NO
HDGFL2	0.289273	5.43009	6.46048	1.57584e-10	1.69341e-09	13.3568	NO
TAF9	0.216515	5.57359	6.45877	1.593e-10	1.71093e-09	13.3463	NO
TMEM251	0.21575	3.86165	6.45779	1.60303e-10	1.71987e-09	13.3402	NO
CLDN4	0.376034	7.47116	6.45778	1.60305e-10	1.71987e-09	13.3402	NO
IRF2BP1	0.261747	5.48555	6.45368	1.64548e-10	1.76445e-09	13.3149	NO
UQCR11	0.20023	4.37771	6.45337	1.64868e-10	1.76692e-09	13.313	NO
MYB	0.619333	5.28376	6.45217	1.66132e-10	1.77952e-09	13.3056	NO
RSPH1	0.493881	2.9967	6.45132	1.67032e-10	1.78819e-09	13.3004	NO
ACTG1	0.218485	12.103	6.45045	1.67958e-10	1.79714e-09	13.295	NO
PALM	0.487932	4.27935	6.45014	1.6829e-10	1.79973e-09	13.2931	NO
SYAP1	0.272662	6.27779	6.44904	1.69469e-10	1.81136e-09	13.2863	NO
STAC	-0.430786	1.25126	-6.44891	1.69605e-10	1.81185e-09	13.2856	NO
SMN1	0.193393	2.75883	6.44797	1.70623e-10	1.82175e-09	13.2798	NO
CD37	-0.404207	3.75879	-6.447	1.71675e-10	1.83199e-09	13.2738	NO
UBE2J1	-0.219441	6.23845	-6.44679	1.71901e-10	1.83343e-09	13.2725	NO
KRT10	0.341326	5.27323	6.44545	1.7338e-10	1.84821e-09	13.2642	NO
GON7	0.208002	5.23445	6.44497	1.73904e-10	1.85281e-09	13.2613	NO
LTA	-0.364122	1.33388	-6.44417	1.74785e-10	1.8612e-09	13.2564	NO
MRPL54	0.267198	6.40189	6.44281	1.76303e-10	1.87571e-09	13.248	NO
HRAS	0.323018	5.69872	6.44278	1.76336e-10	1.87571e-09	13.2478	NO
STX19	-0.430789	1.388	-6.44242	1.76744e-10	1.87904e-09	13.2456	NO
FIBP	0.203175	6.00594	6.4414	1.77892e-10	1.88956e-09	13.2393	NO
C11orf49	0.237279	4.10474	6.44137	1.77922e-10	1.88956e-09	13.2392	NO
SSTR3	-0.139633	0.268548	-6.4402	1.79254e-10	1.90269e-09	13.2319	NO
FGD4	-0.285402	2.55674	-6.43953	1.8001e-10	1.90969e-09	13.2279	NO
OSR1	-0.561548	1.75952	-6.43916	1.80432e-10	1.91316e-09	13.2256	NO
CD19	-0.447895	1.10035	-6.438	1.81774e-10	1.92635e-09	13.2184	NO
TMEM128	0.24282	5.47809	6.43658	1.83414e-10	1.94271e-09	13.2097	NO
ZNF646	0.249392	3.96879	6.43424	1.86157e-10	1.97072e-09	13.1953	NO
IL21	-0.146461	0.21745	-6.43332	1.8724e-10	1.98113e-09	13.1897	NO
NUPR1	0.308052	2.7295	6.43254	1.8817e-10	1.98991e-09	13.1849	NO
QTRT1	0.306706	4.85999	6.43172	1.89152e-10	1.99923e-09	13.1798	NO
STAP1	-0.348679	1.35452	-6.43031	1.9085e-10	2.01611e-09	13.1712	NO
SLAMF8	-0.405577	2.11897	-6.42934	1.92028e-10	2.02748e-09	13.1652	NO
NOXA1	0.46395	4.44291	6.42914	1.92271e-10	2.02897e-09	13.164	NO
SLC52A2	0.310717	5.78707	6.42803	1.9363e-10	2.04223e-09	13.1572	NO
IDO1	-0.662411	2.62313	-6.42786	1.93834e-10	2.0433e-09	13.1561	NO
TLR6	-0.343748	2.03383	-6.42696	1.94938e-10	2.05386e-09	13.1506	NO
MAPT	0.788093	4.07329	6.42667	1.953e-10	2.05658e-09	13.1488	NO
HS1BP3	0.179657	3.29401	6.42656	1.95436e-10	2.05693e-09	13.1482	NO
PLCB2	-0.311834	2.85666	-6.42415	1.98448e-10	2.08752e-09	13.1333	NO
NMT2	-0.286276	3.02048	-6.42282	2.00118e-10	2.10398e-09	13.1252	NO
DDX51	0.223336	3.87163	6.42234	2.00727e-10	2.10927e-09	13.1223	NO
GALNT12	-0.351241	1.52596	-6.42198	2.01182e-10	2.11294e-09	13.1201	NO
SLC7A8	0.608824	5.93964	6.42065	2.02891e-10	2.12977e-09	13.1119	NO
DHRS1	0.246447	4.27143	6.42038	2.03231e-10	2.13221e-09	13.1103	NO
PTPN1	0.343808	6.34892	6.41736	2.07151e-10	2.1722e-09	13.0917	NO
PREX1	0.573156	6.14457	6.41643	2.08383e-10	2.18397e-09	13.086	NO
SPTBN4	0.319	1.12064	6.41575	2.09279e-10	2.19221e-09	13.0818	NO
CATSPERG	0.246113	1.3382	6.41547	2.09651e-10	2.19495e-09	13.0801	NO
CACNA2D2	0.536295	2.80075	6.41517	2.10038e-10	2.19785e-09	13.0783	NO
CPNE5	-0.322847	1.9344	-6.41266	2.13407e-10	2.23171e-09	13.0629	NO
S100B	-0.70247	2.75875	-6.41259	2.13498e-10	2.23171e-09	13.0625	NO
TRDMT1	-0.183929	1.19715	-6.4111	2.15521e-10	2.25168e-09	13.0534	NO
ADD3	-0.414802	4.81694	-6.41055	2.16263e-10	2.25825e-09	13.05	NO
MRPL41	0.327061	7.37445	6.4095	2.17707e-10	2.27214e-09	13.0436	NO
MAMLD1	-0.364328	2.03115	-6.40751	2.2046e-10	2.29966e-09	13.0314	NO
LDHAL6B	-0.0580345	0.161249	-6.40616	2.22351e-10	2.31817e-09	13.0231	NO
MRPS26	0.261819	7.22009	6.40565	2.23069e-10	2.32445e-09	13.02	NO
HOXA1	-0.211546	1.0179	-6.40542	2.23387e-10	2.32654e-09	13.0186	NO
CYBB	-0.480415	5.22942	-6.40532	2.23533e-10	2.32685e-09	13.018	NO
LILRA4	-0.333988	1.20328	-6.40493	2.24082e-10	2.33134e-09	13.0156	NO
CEP170	-0.289842	3.3261	-6.40432	2.24946e-10	2.33911e-09	13.0119	NO
MED16	0.263133	5.48788	6.40387	2.25595e-10	2.34464e-09	13.0091	NO
ADAMTS5	-0.387552	2.32456	-6.40086	2.29913e-10	2.38827e-09	12.9907	NO
NLRC4	-0.213541	1.73682	-6.40039	2.30604e-10	2.3942e-09	12.9878	NO
SNCAIP	-0.304348	1.22465	-6.39512	2.38395e-10	2.4738e-09	12.9556	NO
NDUFA10	0.186548	4.26827	6.394	2.40084e-10	2.49003e-09	12.9488	NO
LRATD2	0.392358	6.16716	6.39203	2.43079e-10	2.51978e-09	12.9368	NO
MTERF2	0.265191	3.66891	6.39081	2.4496e-10	2.53796e-09	12.9293	NO
FAM174B	0.427188	5.62972	6.39049	2.4546e-10	2.54182e-09	12.9273	NO
PDE1C	-0.284857	0.803812	-6.38976	2.46581e-10	2.5521e-09	12.9229	NO
CD4	-0.396029	5.40565	-6.38808	2.49214e-10	2.57801e-09	12.9126	NO
SLC27A2	0.739116	3.41436	6.38757	2.50011e-10	2.58491e-09	12.9095	NO
CCR7	-0.543434	2.76269	-6.38434	2.55146e-10	2.63664e-09	12.8898	NO
PTH2R	-0.360568	0.972277	-6.38342	2.56629e-10	2.6506e-09	12.8842	NO
IL33	-0.616445	2.98567	-6.38294	2.57412e-10	2.6573e-09	12.8813	NO
ZCCHC18	-0.189759	0.729153	-6.38092	2.60701e-10	2.68986e-09	12.869	NO
DENND2C	-0.211438	1.09437	-6.37958	2.62908e-10	2.71123e-09	12.8608	NO
TMEM254	0.289787	5.78455	6.37944	2.63137e-10	2.71219e-09	12.8599	NO
GNPDA1	0.204068	5.6361	6.37839	2.64888e-10	2.72883e-09	12.8535	NO
MAP3K5	-0.345049	3.84371	-6.37703	2.67154e-10	2.75075e-09	12.8453	NO
TCEA3	0.412375	5.90075	6.37666	2.67788e-10	2.75568e-09	12.843	NO
TFAP4	0.227296	3.09067	6.37658	2.67909e-10	2.75568e-09	12.8425	NO
FARS2	0.188102	3.81621	6.37557	2.69622e-10	2.77186e-09	12.8364	NO
ZNRD2	0.224472	5.12516	6.37502	2.70558e-10	2.78006e-09	12.833	NO
NKAP	0.174471	3.33966	6.37437	2.71662e-10	2.78996e-09	12.8291	NO
TTLL4	-0.33944	3.7726	-6.37322	2.73644e-10	2.80887e-09	12.822	NO
SCARA5	-0.483269	1.247	-6.37144	2.7672e-10	2.83898e-09	12.8112	NO
VLDLR	-0.364282	2.36811	-6.36735	2.83919e-10	2.91134e-09	12.7863	NO
EPB41L1	0.302913	5.03607	6.36304	2.91704e-10	2.98962e-09	12.7601	NO
OTUB1	0.206389	5.81203	6.3608	2.95838e-10	3.02953e-09	12.7465	NO
CD3E	-0.592385	3.89207	-6.36077	2.95901e-10	3.02953e-09	12.7463	NO
OR1L8	-0.0925139	0.319614	-6.35991	2.975e-10	3.04433e-09	12.741	NO
TCN2	-0.327618	4.71275	-6.35822	3.0067e-10	3.0752e-09	12.7308	NO
MRPL45	0.295541	6.46869	6.35747	3.02079e-10	3.08802e-09	12.7262	NO
CDK7	0.214002	5.42729	6.35455	3.07663e-10	3.14349e-09	12.7085	NO
MED18	0.200703	4.7952	6.3519	3.12826e-10	3.19461e-09	12.6924	NO
BFAR	0.179682	5.96074	6.35098	3.14635e-10	3.21144e-09	12.6868	NO
POC5	0.224829	3.793	6.34998	3.16612e-10	3.22854e-09	12.6807	NO
MCCC2	0.446864	6.69711	6.34997	3.16635e-10	3.22854e-09	12.6807	NO
GALK1	0.303724	4.52915	6.34974	3.17092e-10	3.23155e-09	12.6793	NO
ZNF324B	0.209453	2.59704	6.34771	3.21146e-10	3.27119e-09	12.667	NO
PGLS	0.237683	5.89124	6.34747	3.2163e-10	3.27445e-09	12.6655	NO
MCCD1	0.518399	0.830527	6.34728	3.22009e-10	3.27598e-09	12.6644	NO
RBM22	0.196711	5.81188	6.34723	3.22109e-10	3.27598e-09	12.6641	NO
AP1G2	0.291793	3.73481	6.34622	3.24145e-10	3.29501e-09	12.6579	NO
SLC27A3	0.307948	4.15813	6.3455	3.25613e-10	3.30824e-09	12.6536	NO
ABLIM1	-0.35677	5.23494	-6.34281	3.31148e-10	3.36276e-09	12.6372	NO
CRAMP1	0.244459	3.34416	6.34081	3.35315e-10	3.40335e-09	12.6251	NO
SETD1A	0.212494	4.77224	6.33805	3.41173e-10	3.46104e-09	12.6084	NO
DEUP1	-0.198105	0.437967	-6.33596	3.45661e-10	3.50478e-09	12.5957	NO
TSPAN11	-0.311849	1.54963	-6.33451	3.48801e-10	3.53482e-09	12.5869	NO
ATIC	0.227095	6.7724	6.33438	3.4908e-10	3.53586e-09	12.5862	NO
FNTB	0.174479	3.05417	6.33425	3.49361e-10	3.5369e-09	12.5854	NO
ITGB7	-0.313235	1.53986	-6.33385	3.50245e-10	3.54405e-09	12.5829	NO
GLO1	0.247824	8.02126	6.33346	3.51107e-10	3.55097e-09	12.5806	NO
NHLRC4	0.51016	2.22459	6.33332	3.51395e-10	3.55208e-09	12.5798	NO
PEX19	0.237505	5.95186	6.33215	3.53993e-10	3.57653e-09	12.5726	NO
CHST3	-0.437197	3.49171	-6.332	3.54322e-10	3.57805e-09	12.5717	NO
WWTR1	-0.358904	4.9313	-6.33141	3.55632e-10	3.58945e-09	12.5682	NO
PAM16	0.249077	2.3655	6.32838	3.62426e-10	3.65617e-09	12.5498	NO
PGAP6	0.271256	5.67397	6.32775	3.6385e-10	3.66869e-09	12.546	NO
ADTRP	-0.352834	1.14664	-6.32624	3.67293e-10	3.70152e-09	12.5369	NO
BLOC1S1	0.243421	3.15746	6.3251	3.69921e-10	3.72613e-09	12.53	NO
BNIPL	0.61865	4.47091	6.32478	3.70673e-10	3.73182e-09	12.528	NO
PPARGC1A	-0.306135	0.662798	-6.3244	3.71548e-10	3.73874e-09	12.5258	NO
CCDC167	0.282824	6.58524	6.32395	3.72588e-10	3.74731e-09	12.523	NO
REEP6	0.759284	6.04922	6.32261	3.75711e-10	3.77682e-09	12.515	NO
MRPS33	0.20414	4.69148	6.32247	3.76052e-10	3.77833e-09	12.5141	NO
DIAPH2	-0.26875	2.90245	-6.32226	3.76533e-10	3.78127e-09	12.5128	NO
GOLT1A	0.445948	4.28092	6.32205	3.77029e-10	3.78434e-09	12.5116	NO
RGS7BP	-0.17001	0.387779	-6.32138	3.78613e-10	3.79833e-09	12.5075	NO
PLEKHA6	0.413409	5.02091	6.32116	3.79135e-10	3.80165e-09	12.5062	NO
DTYMK	0.235594	5.34078	6.32042	3.80898e-10	3.8174e-09	12.5017	NO
GRB2	0.259678	7.38976	6.31862	3.85186e-10	3.85844e-09	12.4908	NO
GSTZ1	0.288496	3.39044	6.31784	3.87083e-10	3.8755e-09	12.4861	NO
MTHFS	0.127542	0.765191	6.31267	3.99761e-10	4.00042e-09	12.4549	NO
GIN1	0.217484	2.79741	6.31196	4.01517e-10	4.01598e-09	12.4506	NO
IL21R	-0.347911	1.65262	-6.3098	4.06964e-10	4.06842e-09	12.4376	NO
KATNIP	0.284183	3.95453	6.30966	4.0732e-10	4.06993e-09	12.4367	NO
RAE1	0.241324	5.04706	6.30947	4.07814e-10	4.07283e-09	12.4356	NO
CD8A	-0.519366	3.46825	-6.30915	4.08618e-10	4.07882e-09	12.4337	NO
SLC5A1	-0.691413	2.27573	-6.30852	4.10239e-10	4.09294e-09	12.4298	NO
TAF4B	-0.381732	2.60568	-6.30641	4.15666e-10	4.14502e-09	12.4171	NO
[truncated: 17,935 more rows]

## Sheet: GO_BP
ID	Description	GeneRatio	BgRatio	RichFactor	FoldEnrichment	zScore	pvalue	p.adjust	qvalue	geneID	Count
GO:0060525	prostate glandular acinus development	3/26	10/18805	0.3	216.981	25.4196	2.79747e-07	0.000338493	0.000218202	ESR1/SFRP1/FOXA1	3
GO:0060740	prostate gland epithelium morphogenesis	3/26	26/18805	0.115385	83.4541	15.6545	5.97284e-06	0.00302983	0.00195311	ESR1/SFRP1/FOXA1	3
GO:0060512	prostate gland morphogenesis	3/26	28/18805	0.107143	77.4931	15.0718	7.51198e-06	0.00302983	0.00195311	ESR1/SFRP1/FOXA1	3
GO:0042445	hormone metabolic process	5/26	240/18805	0.0208333	15.0681	8.16149	1.71614e-05	0.00519134	0.00334648	ESR1/GATA3/DHRS2/STC2/FOXA1	5
GO:0030850	prostate gland development	3/26	49/18805	0.0612245	44.2818	11.2878	4.14409e-05	0.00920372	0.00593298	ESR1/SFRP1/FOXA1	3
GO:0006986	response to unfolded protein	4/26	146/18805	0.0273973	19.8156	8.49231	4.56383e-05	0.00920372	0.00593298	HSPA1A/HSPB1/AGR2/STC2	4
GO:0010719	negative regulation of epithelial to mesenchymal transition	3/26	56/18805	0.0535714	38.7466	10.5259	6.19513e-05	0.010218	0.0065868	GATA3/SFRP1/FOXA1	3
GO:0035966	response to topologically incorrect protein	4/26	164/18805	0.0243902	17.6407	7.96407	7.17722e-05	0.010218	0.0065868	HSPA1A/HSPB1/AGR2/STC2	4
GO:1904338	regulation of dopaminergic neuron differentiation	2/26	10/18805	0.2	144.654	16.9072	8.21571e-05	0.010218	0.0065868	SFRP1/FOXA1	2
GO:0071481	cellular response to X-ray	2/26	11/18805	0.181818	131.503	16.1096	0.000100329	0.010218	0.0065868	GATA3/SFRP1	2
GO:0001655	urogenital system development	3/26	66/18805	0.0454545	32.8759	9.65242	0.000101335	0.010218	0.0065868	ESR1/SFRP1/FOXA1	3
GO:1905330	regulation of morphogenesis of an epithelium	3/26	66/18805	0.0454545	32.8759	9.65242	0.000101335	0.010218	0.0065868	ESR1/GATA3/SFRP1	3
GO:0060442	branching involved in prostate gland morphogenesis	2/26	12/18805	0.166667	120.545	15.4134	0.000120292	0.0104387	0.00672905	ESR1/SFRP1	2
GO:0043627	response to estrogen	3/26	70/18805	0.0428571	30.9973	9.35576	0.000120778	0.0104387	0.00672905	ESR1/GATA3/SFRP1	3
GO:0051091	positive regulation of DNA-binding transcription factor activity	4/26	195/18805	0.0205128	14.8363	7.22669	0.000140172	0.0113072	0.00728893	HSPA1A/ESR1/FOXA1/LTF	4
GO:1902893	regulation of miRNA transcription	3/26	76/18805	0.0394737	28.5501	8.95464	0.000154259	0.0114142	0.00735794	ESR1/GATA3/FOXA1	3
GO:0061614	miRNA transcription	3/26	77/18805	0.038961	28.1793	8.89229	0.000160365	0.0114142	0.00735794	ESR1/GATA3/FOXA1	3
GO:0071383	cellular response to steroid hormone stimulus	4/26	211/18805	0.0189573	13.7113	6.90906	0.000189742	0.0127549	0.00822216	HSPA1A/ESR1/SFRP1/FOXA1	4
GO:2000628	regulation of miRNA metabolic process	3/26	92/18805	0.0326087	23.5849	8.08007	0.000271548	0.0167851	0.0108202	ESR1/GATA3/FOXA1	3
GO:0071391	cellular response to estrogen stimulus	2/26	18/18805	0.111111	80.3632	12.5344	0.00027744	0.0167851	0.0108202	ESR1/SFRP1	2
GO:0030099	myeloid cell differentiation	5/26	455/18805	0.010989	7.94801	5.58244	0.000350514	0.0193542	0.0124763	HSPA1A/GATA3/DHRS2/SFRP1/LTF	5
GO:0002573	myeloid leukocyte differentiation	4/26	250/18805	0.016	11.5723	6.26159	0.00036213	0.0193542	0.0124763	GATA3/DHRS2/SFRP1/LTF	4
GO:0034620	cellular response to unfolded protein	3/26	102/18805	0.0294118	21.2726	7.63889	0.00036789	0.0193542	0.0124763	HSPA1A/AGR2/STC2	3
GO:0010586	miRNA metabolic process	3/26	110/18805	0.0272727	19.7255	7.32897	0.000459046	0.0231436	0.014919	ESR1/GATA3/FOXA1	3
GO:0030277	maintenance of gastrointestinal epithelium	2/26	24/18805	0.0833333	60.2724	10.8112	0.000497933	0.0238521	0.0153757	TFF3/TFF1	2
GO:0035967	cellular response to topologically incorrect protein	3/26	118/18805	0.0254237	18.3882	7.0502	0.000563582	0.0238521	0.0153757	HSPA1A/AGR2/STC2	3
GO:0030518	nuclear receptor-mediated steroid hormone signaling pathway	3/26	119/18805	0.0252101	18.2337	7.01728	0.000577628	0.0238521	0.0153757	ESR1/SFRP1/FOXA1	3
GO:0033598	mammary gland epithelial cell proliferation	2/26	26/18805	0.0769231	55.6361	10.373	0.000585338	0.0238521	0.0153757	ESR1/GATA3	2
GO:0060065	uterus development	2/26	26/18805	0.0769231	55.6361	10.373	0.000585338	0.0238521	0.0153757	ESR1/GATA3	2
GO:0032355	response to estradiol	3/26	120/18805	0.025	18.0817	6.98476	0.000591897	0.0238521	0.0153757	ESR1/SFRP1/FOXA1	3
GO:0042026	protein refolding	2/26	27/18805	0.0740741	53.5755	10.1722	0.000631628	0.0238521	0.0153757	HSPA1A/HSPB1	2
GO:0010717	regulation of epithelial to mesenchymal transition	3/26	126/18805	0.0238095	17.2207	6.79757	0.000682263	0.0238521	0.0153757	GATA3/SFRP1/FOXA1	3
GO:0022612	gland morphogenesis	3/26	127/18805	0.023622	17.0851	6.76762	0.00069813	0.0238521	0.0153757	ESR1/SFRP1/FOXA1	3
GO:0003401	axis elongation	2/26	29/18805	0.0689655	49.8806	9.80189	0.000729361	0.0238521	0.0153757	ESR1/SFRP1	2
GO:0010165	response to X-ray	2/26	29/18805	0.0689655	49.8806	9.80189	0.000729361	0.0238521	0.0153757	GATA3/SFRP1	2
GO:0060479	lung cell differentiation	2/26	29/18805	0.0689655	49.8806	9.80189	0.000729361	0.0238521	0.0153757	AGR2/FOXA1	2
GO:0060487	lung epithelial cell differentiation	2/26	29/18805	0.0689655	49.8806	9.80189	0.000729361	0.0238521	0.0153757	AGR2/FOXA1	2
GO:0006959	humoral immune response	4/26	309/18805	0.012945	9.36271	5.51522	0.000803386	0.0251716	0.0162263	GATA3/CST9/LTF/S100A7	4
GO:0043401	steroid hormone receptor signaling pathway	3/26	135/18805	0.0222222	16.0726	6.53973	0.000833607	0.0251716	0.0162263	ESR1/SFRP1/FOXA1	3
GO:0033688	regulation of osteoblast proliferation	2/26	31/18805	0.0645161	46.6625	9.46756	0.000833933	0.0251716	0.0162263	SFRP1/LTF	2
GO:0048608	reproductive structure development	4/26	314/18805	0.0127389	9.21362	5.46128	0.000852921	0.0251716	0.0162263	ESR1/GATA3/SFRP1/FOXA1	4
GO:0061458	reproductive system development	4/26	318/18805	0.0125786	9.09773	5.419	0.000894078	0.0257579	0.0166043	ESR1/GATA3/SFRP1/FOXA1	4
GO:0048799	animal organ maturation	2/26	33/18805	0.0606061	43.8345	9.1637	0.00094531	0.0266006	0.0171475	GATA3/LTF	2
GO:0045671	negative regulation of osteoclast differentiation	2/26	34/18805	0.0588235	42.5452	9.02179	0.00100354	0.0275973	0.01779	SFRP1/LTF	2
GO:0051090	regulation of DNA-binding transcription factor activity	4/26	332/18805	0.0120482	8.71409	5.27668	0.00104922	0.0282124	0.0181865	HSPA1A/ESR1/FOXA1/LTF	4
GO:0060562	epithelial tube morphogenesis	4/26	337/18805	0.0118694	8.5848	5.22787	0.00110896	0.0283608	0.0182822	ESR1/GATA3/SFRP1/FOXA1	4
GO:0048545	response to steroid hormone	4/26	338/18805	0.0118343	8.5594	5.21823	0.00112119	0.0283608	0.0182822	HSPA1A/ESR1/SFRP1/FOXA1	4
GO:0033687	osteoblast proliferation	2/26	36/18805	0.0555556	40.1816	8.75566	0.00112506	0.0283608	0.0182822	SFRP1/LTF	2
GO:0008584	male gonad development	3/26	152/18805	0.0197368	14.2751	6.11448	0.00117443	0.0283951	0.0183043	ESR1/GATA3/SFRP1	3
GO:0045880	positive regulation of smoothened signaling pathway	2/26	37/18805	0.0540541	39.0956	8.63063	0.00118833	0.0283951	0.0183043	SFRP1/FOXA1	2
GO:0046546	development of primary male sexual characteristics	3/26	153/18805	0.0196078	14.1817	6.0916	0.00119682	0.0283951	0.0183043	ESR1/GATA3/SFRP1	3
GO:0010669	epithelial structure maintenance	2/26	38/18805	0.0526316	38.0668	8.5105	0.00125329	0.0286128	0.0184446	TFF3/TFF1	2
GO:0071392	cellular response to estradiol stimulus	2/26	38/18805	0.0526316	38.0668	8.5105	0.00125329	0.0286128	0.0184446	ESR1/SFRP1	2
GO:0032350	regulation of hormone metabolic process	2/26	39/18805	0.0512821	37.0907	8.39494	0.00131991	0.0290381	0.0187188	GATA3/STC2	2
GO:0033280	response to vitamin D	2/26	39/18805	0.0512821	37.0907	8.39494	0.00131991	0.0290381	0.0187188	SFRP1/STC2	2
GO:0071542	dopaminergic neuron differentiation	2/26	41/18805	0.0487805	35.2814	8.17643	0.00145815	0.0315065	0.02031	SFRP1/FOXA1	2
GO:0060428	lung epithelium development	2/26	45/18805	0.0444444	32.1453	7.78319	0.00175449	0.0372443	0.0240088	AGR2/FOXA1	2
GO:0046661	male sex differentiation	3/26	176/18805	0.0170455	12.3285	5.61834	0.00178846	0.0373109	0.0240516	ESR1/GATA3/SFRP1	3
GO:0003009	skeletal muscle contraction	2/26	47/18805	0.0425532	30.7774	7.60533	0.00191251	0.0392226	0.025284	TNNT1/STAC2	2
GO:0030522	intracellular receptor signaling pathway	4/26	393/18805	0.0101781	7.36152	4.74223	0.00195108	0.0393467	0.025364	HSPA1A/ESR1/SFRP1/FOXA1	4
GO:0141193	nuclear receptor-mediated signaling pathway	3/26	183/18805	0.0163934	11.8569	5.49152	0.00199894	0.039651	0.0255602	ESR1/SFRP1/FOXA1	3
GO:0019730	antimicrobial humoral response	3/26	185/18805	0.0162162	11.7287	5.45655	0.00206179	0.0398926	0.0257159	CST9/LTF/S100A7	3
GO:0048546	digestive tract morphogenesis	2/26	49/18805	0.0408163	29.5212	7.43826	0.00207705	0.0398926	0.0257159	SFRP1/AGR2	2
GO:0006979	response to oxidative stress	4/26	408/18805	0.00980392	7.09087	4.6282	0.00223605	0.0413831	0.0266767	HSPA1A/DHRS2/STC2/S100A7	4
GO:0061138	morphogenesis of a branching epithelium	3/26	191/18805	0.0157068	11.3602	5.35479	0.00225772	0.0413831	0.0266767	ESR1/SFRP1/FOXA1	3
GO:0062207	regulation of pattern recognition receptor signaling pathway	3/26	191/18805	0.0157068	11.3602	5.35479	0.00225772	0.0413831	0.0266767	HSPA1A/ESR1/LTF	3
GO:0001837	epithelial to mesenchymal transition	3/26	192/18805	0.015625	11.3011	5.33827	0.00229146	0.0413831	0.0266767	GATA3/SFRP1/FOXA1	3
GO:0030520	estrogen receptor signaling pathway	2/26	53/18805	0.0377358	27.2932	7.13235	0.00242558	0.0425355	0.0274196	ESR1/FOXA1	2
GO:0060688	regulation of morphogenesis of a branching structure	2/26	53/18805	0.0377358	27.2932	7.13235	0.00242558	0.0425355	0.0274196	ESR1/SFRP1	2
GO:1902895	positive regulation of miRNA transcription	2/26	56/18805	0.0357143	25.831	6.92429	0.00270384	0.0467379	0.0301286	GATA3/FOXA1	2
GO:0002762	negative regulation of myeloid leukocyte differentiation	2/26	57/18805	0.0350877	25.3779	6.85853	0.00279979	0.047647	0.0307146	SFRP1/LTF	2
GO:1903706	regulation of hemopoiesis	4/26	436/18805	0.00917431	6.6355	4.43005	0.00284315	0.047647	0.0307146	HSPA1A/GATA3/SFRP1/LTF	4
GO:0001763	morphogenesis of a branching structure	3/26	208/18805	0.0144231	10.4318	5.08954	0.00287457	0.047647	0.0307146	ESR1/SFRP1/FOXA1	3
GO:0060135	maternal process involved in female pregnancy	2/26	59/18805	0.0338983	24.5176	6.73194	0.00299644	0.0489959	0.0315841	ESR1/STC2	2
GO:0050881	musculoskeletal movement	2/26	60/18805	0.0333333	24.109	6.67097	0.00309714	0.0499672	0.0322103	TNNT1/STAC2	2

## Sheet: GO_MF
ID	Description	GeneRatio	BgRatio	RichFactor	FoldEnrichment	zScore	pvalue	p.adjust	qvalue	geneID	Count
GO:0004866	endopeptidase inhibitor activity	4/28	161/18639	0.0248447	16.5386	7.68053	9.34072e-05	0.00562865	0.00411451	RARRES1/SERPINA5/CST9/LTF	4
GO:0030414	peptidase inhibitor activity	4/28	169/18639	0.0236686	15.7557	7.47418	0.000112673	0.00562865	0.00411451	RARRES1/SERPINA5/CST9/LTF	4
GO:0002162	dystroglycan binding	2/28	11/18639	0.181818	121.032	15.4456	0.000118693	0.00562865	0.00411451	AGR2/AGR3	2
GO:0061135	endopeptidase regulator activity	4/28	184/18639	0.0217391	14.4713	7.12286	0.000156351	0.00562865	0.00411451	RARRES1/SERPINA5/CST9/LTF	4
GO:0061134	peptidase regulator activity	4/28	226/18639	0.0176991	11.7819	6.32531	0.000342865	0.00834674	0.00610142	RARRES1/SERPINA5/CST9/LTF	4
GO:0004857	enzyme inhibitor activity	5/28	416/18639	0.0120192	8.00094	5.60128	0.000347781	0.00834674	0.00610142	HSPB1/RARRES1/SERPINA5/CST9/LTF	5
GO:0004869	cysteine-type endopeptidase inhibitor activity	2/28	36/18639	0.0555556	36.9821	8.38186	0.00132837	0.0273264	0.0199755	CST9/LTF	2
GO:0001223	transcription coactivator binding	2/28	44/18639	0.0454545	30.2581	7.53648	0.00197991	0.0341599	0.0249707	ESR1/GATA3	2
GO:0008201	heparin binding	3/28	172/18639	0.0174419	11.6107	5.42254	0.002135	0.0341599	0.0249707	SERPINA5/SFRP1/LTF	3

## Sheet: KEGG
category	subcategory	ID	Description	GeneRatio	BgRatio	RichFactor	FoldEnrichment	zScore	pvalue	p.adjust	qvalue	geneID	Count
Organismal Systems	Endocrine system	hsa04915	Estrogen signaling pathway	3/14	139/9447	0.0215827	14.5637	6.20613	0.00100754	0.046347	0.0434835	3303/2099/7031	3

## Sheet: Pathway_Genes_Expression
Sample	Group	BECN1	ATG5	ATG7	ATG12	SQSTM1	GABARAP	ULK1	ULK2	CDH1	CDH2	VIM	SNAI1	SNAI2	TWIST1	TWIST2	ZEB1	ZEB2	FN1	SOX2	NANOG	KLF4	MYC	CD44	ALDH1A1	PROM1	ABCG2
TCGA.3C.AAAU.01A	High	5.55718	3.57396	3.26745	4.50237	7.00551	0.946282	6.04311	4.95237	9.0881	1.51465	6.82728	2.88819	3.26222	1.99462	0.749234	3.31714	2.00877	9.06782	0.246834	0.0353424	3.63595	6.32151	8.17515	3.29235	0.193709	2.11233
TCGA.3C.AALI.01A	High	4.1379	4.29104	3.7907	4.0574	8.04233	0.640528	6.09222	3.18209	8.53637	1.51238	7.73599	4.07292	4.15478	3.49039	2.58688	3.11413	2.18361	10.0539	0.445515	0.0478175	4.36485	2.68966	6.78301	7.51066	0.436588	0.556209
TCGA.3C.AALJ.01A	Low	3.8085	4.35964	3.413	4.79047	6.46343	0.511569	6.6368	2.7609	7.781	1.75975	8.46465	5.33804	4.38609	4.58129	2.64556	3.55283	2.46913	10.0894	2.12456	0.0721744	3.78782	5.19597	5.16996	3.80851	0	0.991463
TCGA.3C.AALK.01A	Low	4.06113	4.43041	3.30689	3.93988	6.65331	0.766214	5.42116	3.02127	7.95847	7.24455	8.2991	3.59377	4.97722	3.80144	4.29544	4.46085	2.48422	10.3164	1.45233	0.0846086	4.63465	5.39046	6.13654	4.28369	1.77699	1.5099
TCGA.4H.AAAK.01A	Low	5.45973	4.81684	4.11322	4.20853	6.29977	0.514501	5.42313	4.24223	4.40716	2.02428	8.6401	3.16071	5.10442	5.10099	4.65519	5.05104	2.56421	11.4814	0.0472592	0	4.19222	7.24354	7.07287	5.60624	5.30852	2.35991
TCGA.5L.AAT0.01A	High	5.35388	4.61438	3.61668	3.94708	6.27741	0.501414	5.49213	3.30501	7.21809	1.20827	8.72069	4.07131	4.83864	3.83753	3.78625	4.659	2.57913	10.1598	0.111966	0	3.38362	5.68635	6.51571	5.74604	3.08779	2.1845
TCGA.5L.AAT1.01A	Low	5.26858	4.77475	4.05256	4.31017	6.74067	1.00763	5.15228	3.19142	5.67002	1.32746	8.86313	3.60305	5.68594	4.88913	4.48061	3.47814	2.71154	10.3285	5.45214	0	4.41842	5.24526	6.51487	6.21712	4.83951	1.74983
TCGA.5T.A9QA.01A	High	5.53974	4.86846	3.47279	3.89939	5.45984	0.933346	5.35789	4.50795	9.14682	0.325041	6.58153	1.9816	1.67527	6.95639	0.144699	1.12796	0.833254	6.23917	0.109026	0.0261627	6.3888	5.87872	6.86619	1.76367	0.426318	0.377624
TCGA.A1.A0SB.01A	Low	5.27545	4.87887	3.58317	4.14759	5.51179	0.391988	5.18554	4.25254	9.50955	1.22552	9.7808	0.777872	7.26617	3.58272	2.60293	4.68925	1.66585	6.99196	0	0	4.32101	8.16584	7.41871	7.44375	6.57995	2.35955
TCGA.A1.A0SD.01A	High	5.32737	4.95288	3.95287	4.54661	6.75497	0.331705	5.34477	3.90085	8.61791	2.62354	8.57765	4.00415	5.07865	3.60938	3.03268	4.85887	3.05055	10.5413	0.104739	0.0333701	4.64548	6.40846	6.97325	4.98918	3.55687	2.81601
TCGA.A1.A0SE.01A	High	5.28104	4.27134	3.6982	4.25657	6.32428	0.438932	4.76692	3.55288	8.29179	1.21568	8.06728	3.26015	5.42227	3.2756	3.26869	4.84095	2.62433	10.1661	0.104739	0.0167816	4.40128	6.30808	7.74888	4.84021	4.08027	2.79102
TCGA.A1.A0SF.01A	Low	4.9452	4.57492	3.50335	3.68176	5.65689	0.603881	4.20702	2.95256	8.70988	0.786262	8.00509	2.5935	4.90148	3.72104	3.37914	4.11492	2.18986	7.99127	2.479	0.0179219	4.47803	5.7904	6.44664	5.73214	1.90574	2.15818
TCGA.A1.A0SG.01A	High	5.27583	4.83726	3.93594	3.78146	6.70419	0.459222	5.18957	3.85178	8.43244	1.42664	8.16011	2.61962	3.92419	3.78462	2.39715	4.21101	2.36081	10.4763	0.0743684	0.0352016	4.62991	4.02915	8.09079	4.07223	4.34326	1.35293
TCGA.A1.A0SH.01A	High	5.4035	4.77257	3.75722	4.04743	6.33109	0.288418	5.08492	4.01485	8.00827	3.27852	9.17556	3.34904	6.25927	4.51343	4.34867	5.74612	3.38052	12.5386	0.102591	0.0163537	4.56007	4.48348	7.75045	6.08765	3.14171	2.10919
TCGA.A1.A0SI.01A	High	4.77498	4.8071	4.12479	4.23524	6.21852	0.548733	5.5025	2.88632	8.26793	1.81488	8.63859	4.53872	5.39784	4.07983	3.90791	5.30972	3.17878	12.4918	0.23842	0	5.73328	4.07528	7.58317	5.75163	6.39658	1.88749
TCGA.A1.A0SJ.01A	High	4.54033	4.87848	3.05029	4.83704	7.27736	0.0897693	4.98596	3.7108	10.6703	2.10893	8.30747	2.75099	4.36788	3.74658	2.27935	4.40246	2.52309	9.5697	0.0354832	0.0330882	5.28014	5.65662	6.84675	5.05047	2.50997	1.45654
TCGA.A1.A0SK.01A	Low	4.85244	5.10359	3.284	4.02987	4.74173	0.430178	6.07667	4.79644	6.59452	5.44515	6.49035	3.53788	3.31703	1.58621	0.692874	2.32542	1.462	9.50673	0.31371	0.0533894	5.40747	7.67102	8.55406	4.78098	4.19505	1.09586
TCGA.A1.A0SM.01A	Low	4.06793	4.68584	3.7196	4.33168	7.06887	0.325962	5.45891	3.31361	7.34134	5.50736	8.68921	4.01029	4.93587	5.07296	3.21577	4.45237	2.89354	11.1538	0.091666	0	5.5584	3.95901	5.98337	4.30644	1.43018	2.14186
TCGA.A1.A0SN.01A	Low	4.65998	4.25978	4.1389	4.92119	7.26673	0.366252	5.87944	4.22687	8.44345	4.33547	8.21123	3.5744	5.34408	3.25287	2.93926	4.47988	3.09273	10.6337	3.57871	0	5.23366	5.48323	6.05729	5.25764	2.01774	1.55316
TCGA.A1.A0SO.01A	Low	5.05351	5.54825	4.85501	3.63038	5.55917	0.406428	5.26514	4.16002	7.01914	1.13067	9.00282	3.37011	2.92501	1.38736	1.09234	2.3516	1.41549	7.67452	0.171719	0	2.39556	7.01304	6.98219	3.64096	3.11353	0.520447
TCGA.A1.A0SP.01A	Low	4.28701	5.78683	3.564	3.34103	6.01932	0.417596	4.63429	3.20931	8.41411	5.43838	8.31949	3.47617	3.61928	4.17443	2.29834	2.43085	2.49886	8.81978	1.59216	0.015783	5.21333	7.25175	7.65402	4.60756	7.39691	1.25211
TCGA.A1.A0SQ.01A	Low	5.4391	4.3137	3.62343	3.76863	6.50973	0.268195	4.96238	2.78578	9.67292	6.92034	6.81063	2.38051	3.42996	1.83228	1.18859	3.57796	2.27077	7.70592	0.509037	0.0176369	6.77404	5.07912	7.32548	4.25914	1.39994	1.87488
TCGA.A2.A04N.01A	High	4.75224	4.88818	3.6983	4.07376	6.27159	0.521352	4.87698	4.01784	7.57792	1.69492	8.64126	3.09554	4.81441	4.20182	3.38362	4.42802	2.53879	10.8724	0	0.0173518	4.17848	5.68581	7.92659	5.68939	4.91133	2.54003
TCGA.A2.A04P.01A	Low	1.84258	3.03555	2.09879	3.02434	4.30099	0.660107	3.53782	1.61212	4.90287	1.75446	8.17287	4.95381	2.81879	2.68134	1.13126	2.38264	1.61777	7.61881	0.0221902	0.0207689	3.85216	3.87286	6.17919	3.20036	6.24788	1.04201
TCGA.A2.A04Q.01A	Low	3.89829	4.24756	3.18515	3.22558	5.56456	0.410341	4.04734	2.64722	7.60544	0.881743	8.76428	3.9146	4.72856	4.41522	2.85812	3.02395	2.35344	9.09556	0	0.0113525	3.04967	5.77438	6.98604	4.31217	4.6984	1.35089
TCGA.A2.A04R.01A	High	5.2964	3.98808	3.15038	4.56966	6.97141	0.396159	5.69293	4.82105	9.02393	1.99816	7.79195	2.79271	4.46097	2.99568	1.82359	3.87112	1.92687	10.4793	0	0.064469	3.14473	6.95626	7.70898	3.07065	1.63979	1.22805
TCGA.A2.A04T.01A	Low	3.88739	4.21363	3.98506	3.38138	6.45017	0.681764	4.16195	3.04799	8.99389	3.22453	7.14288	2.99516	5.15811	2.81365	1.66271	2.20414	1.78471	7.80094	0.192573	0	3.8901	6.38592	6.1231	3.7203	6.2361	0.390668
TCGA.A2.A04U.01A	Low	4.89407	3.84459	3.84687	3.06828	5.08494	0.555424	3.90757	3.10913	5.94861	2.55011	9.49618	3.53762	3.86455	3.36854	3.24743	2.27748	1.09194	8.70116	0.448584	0.0203422	2.47661	6.41378	7.35792	4.07792	6.09181	1.05429
TCGA.A2.A04V.01A	High	4.6164	4.94959	2.75046	3.83392	5.8756	0.444985	4.53916	3.61672	7.18255	0.846313	8.58687	3.11748	4.49883	3.12365	2.65093	3.51426	2.17986	10.1473	0.0285692	0.0133551	2.91294	5.4878	7.35678	2.67983	2.88123	1.49349
TCGA.A2.A04W.01A	Low	3.31517	6.73326	3.4374	3.40658	6.22591	0.416299	5.1122	2.28744	8.29741	1.56638	8.26583	4.58053	3.89172	4.33499	2.33634	3.91938	1.78002	10.1309	2.20508	0	4.05866	4.34874	4.97816	4.70554	6.45749	0.887837
TCGA.A2.A04X.01A	Low	3.31596	3.47628	3.86308	3.91104	6.36681	0.57056	4.67795	3.46684	8.56323	4.05129	7.56059	2.72327	3.76217	3.09001	1.63124	2.76971	1.82122	7.78271	2.32216	0.012068	6.48616	4.20792	5.46745	4.56732	0.698218	0.950991
TCGA.A2.A04Y.01A	Low	4.02294	3.70548	2.89313	3.97831	5.69404	0.59321	4.27481	2.62314	8.49541	0.49211	7.73503	5.21126	3.1715	3.03793	2.13458	3.10015	1.98393	7.55505	0.0540844	0.0588014	3.87748	4.73787	5.15737	3.65512	2.38869	1.80376
TCGA.A2.A0CK.01A	High	5.32834	4.43047	3.3491	3.74775	6.04758	0.395831	5.53003	3.10677	4.39591	1.27119	8.6765	3.81152	3.68734	3.74397	3.2179	3.72214	2.16627	7.51732	0.166844	0.0163537	4.843	6.57491	5.70609	6.02038	1.32855	1.42336
TCGA.A2.A0CL.01A	Low	5.46052	4.68401	3.62615	4.19255	6.00257	0.588133	5.63685	4.23268	8.53099	1.43349	8.46954	4.73397	4.47579	3.87809	4.25888	5.08357	3.70044	10.2794	1.32861	0.0173518	4.85336	6.05491	7.41974	4.43047	2.10175	1.3856
TCGA.A2.A0CM.01A	High	4.36554	5.26347	3.77368	4.19428	6.59764	0.576861	4.76894	3.09023	7.96486	1.54052	8.55878	6.51157	4.03095	2.42291	2.71354	3.46638	2.97896	9.6453	0.252052	0	5.08377	8.20023	7.39844	4.22294	7.64474	0.835682
TCGA.A2.A0CO.01A	High	5.13242	4.11035	3.53927	3.65636	6.79105	0.182565	5.04278	3.06324	4.70896	0.905813	8.69946	5.73425	4.25264	4.84955	4.71522	4.36796	3.07916	8.35394	0.0736832	0	7.87539	7.35425	6.91313	5.85672	4.34958	1.5429
TCGA.A2.A0CP.01A	High	4.19274	4.3119	3.29759	3.72867	6.14872	0.705314	4.96655	3.16488	6.89575	1.55822	8.96155	3.9427	5.24108	4.26079	3.16856	4.10864	2.19434	10.485	0.0496308	0	3.79283	5.46664	6.76696	5.13814	3.92015	2.14884
TCGA.A2.A0CQ.01A	High	4.23149	3.18322	3.04334	3.99188	6.72909	0.711142	4.54063	3.29798	7.42362	0.493237	7.71076	2.18171	3.27989	2.65049	2.13714	2.35738	1.46347	7.39999	0.562181	0	3.40995	3.71159	7.48179	2.64051	0.346645	1.30024
TCGA.A2.A0CR.01A	High	3.30562	3.64041	3.7854	3.4692	5.73089	0.59474	4.63532	2.1696	5.4516	0.301002	9.36368	3.91107	2.96399	4.15523	4.38375	3.11071	2.20849	6.94827	2.79585	0.0139267	4.9227	5.24003	5.9313	4.63113	3.1431	1.68554
TCGA.A2.A0CS.01A	High	4.99421	4.47741	4.10883	4.08395	6.53429	0.406428	5.15082	3.67244	8.55143	1.23836	8.84374	2.70911	4.95843	4.00201	4.50183	3.24173	1.54191	10.4104	0	0.0418037	3.73677	3.57377	7.77094	3.68981	1.19396	1.86758
TCGA.A2.A0CT.01A	High	5.35743	4.55375	4.4298	4.01413	6.51212	0.381837	4.02433	4.4453	9.27761	0.680414	7.47605	2.46124	3.5783	2.91627	1.7536	3.49189	1.84707	8.78616	3.03675	0.0196308	4.39061	7.35492	5.25895	5.67549	0.570949	3.04052
TCGA.A2.A0CU.01A	High	6.02108	3.86835	3.57115	3.92707	6.70881	0.303927	5.48521	3.3197	10.2494	0.565402	7.81713	4.81973	3.0387	2.26589	2.58219	3.78267	2.412	8.71981	0.125783	0.0152121	4.96892	5.30315	6.74381	4.32286	0.205893	2.20301
TCGA.A2.A0CV.01A	Low	4.72108	4.50543	4.16224	4.01672	6.10423	0.633199	4.88555	3.40677	7.69126	0.972399	8.70928	4.90279	4.64676	3.82158	3.80391	4.16557	2.38706	8.7262	0	0	6.3965	6.11815	7.31163	5.63982	5.14084	2.94621
TCGA.A2.A0CW.01A	High	4.74333	4.94539	5.2915	5.36909	6.87866	0.285461	6.02496	3.00216	10.4694	0.86924	6.75003	4.26853	3.29707	2.33931	1.90315	2.8265	1.53511	8.69822	6.39081	0.0282862	4.01616	4.72661	5.01363	3.89915	2.02726	0.863146
TCGA.A2.A0CX.01A	Low	4.14374	4.59209	3.21307	3.85631	5.5888	0.520246	5.01403	3.56341	8.75933	2.02368	8.26911	4.2291	4.05263	3.86253	1.81061	4.10853	2.40711	10.9423	0	0.0150693	3.20713	6.46753	6.54915	4.43701	5.08282	1.42954
TCGA.A2.A0CY.01A	Low	3.05807	3.76546	3.24335	2.66268	5.55161	0.643672	5.88831	4.08766	7.66602	1.15095	8.38496	2.54236	0.876487	2.71108	1.53978	1.46279	0.503858	9.87187	5.77037	0.0289934	3.81821	6.71757	5.13991	7.29472	4.48807	0.315914
TCGA.A2.A0CZ.01A	Low	4.42127	3.86894	3.15593	3.24805	6.48758	0.508834	4.41554	3.21467	6.82703	2.08906	8.93337	3.64504	5.61615	3.88287	3.37805	4.52184	2.8965	11.2039	0	0	4.48363	5.8775	7.16015	4.78894	4.05182	2.06974
TCGA.A2.A0D0.01A	Low	3.75583	4.40788	2.77252	2.44292	5.39935	0.444985	5.27869	2.59748	6.4878	2.50052	9.98765	5.37823	2.60364	4.56604	4.60379	1.36211	0.902112	8.69261	0.237074	0	2.44951	6.80283	7.30846	2.62989	5.97873	0.362891
TCGA.A2.A0D1.01A	High	3.35053	4.07703	3.32984	3.40709	5.60087	0.869398	4.92236	3.09094	8.78446	1.33651	6.90668	2.84537	3.36258	2.94701	3.00691	2.67521	1.27846	9.06562	0	0.0806577	2.98428	2.16311	4.4906	1.8654	0.232292	1.40621
TCGA.A2.A0D2.01A	High	4.03813	5.17353	3.42476	3.55839	6.14539	0.644871	4.31858	4.31586	7.73743	1.00159	9.11668	4.46047	4.27741	3.51052	2.63015	2.80052	2.15238	10.0109	0.0366088	0.0172093	4.09211	6.55951	8.91422	2.81924	6.35866	0.872868
TCGA.A2.A0D3.01A	High	5.74834	5.17725	4.17385	4.73188	6.36743	0.726831	5.22717	4.06412	8.20248	0.987394	6.92645	2.11607	3.63134	2.48728	1.67261	3.44694	1.97596	8.9045	0	0.082975	5.4185	5.9676	8.72076	3.65118	3.45027	1.05901
TCGA.A2.A0D4.01A	High	5.77198	4.28538	2.94965	4.34797	7.38115	0.278342	5.85819	2.90927	8.93802	0.49682	7.19342	2.71717	3.86182	2.48929	1.56301	3.41298	1.67396	7.32305	3.47003	0.0110662	4.35826	5.57712	6.21315	3.04956	1.13547	1.71804
TCGA.A2.A0EM.01A	High	5.57403	4.49601	3.88249	4.05578	6.80109	0.637657	4.47424	4.13364	8.17677	1.81525	8.31377	2.78096	4.87781	2.59605	2.72174	4.13189	2.34948	10.7859	0.266757	0	4.20978	5.07458	8.48804	4.07707	2.9217	2.49413
TCGA.A2.A0EN.01A	High	4.69112	4.36411	3.42176	4.31542	6.40265	0.214498	4.28268	2.97356	3.52052	1.26628	9.06141	4.31798	4.45659	3.44178	3.49557	4.6359	3.44854	10.4703	0.0504669	0.0119249	3.89805	4.60657	7.44276	4.95347	6.01008	2.3503
TCGA.A2.A0EO.01A	Low	4.87055	4.24704	3.54468	3.97147	6.73296	0.342669	3.88643	3.33628	8.23585	2.82896	8.5784	3.69974	4.92798	3.90798	3.6146	4.73531	2.73736	10.4792	0.0588014	0.0277203	4.37019	6.42816	8.13041	5.18419	4.43053	2.90647
TCGA.A2.A0EP.01A	High	4.45876	4.35134	4.13198	4.20001	6.21026	0.756426	5.00537	3.17073	2.76607	0.521252	10.014	4.15829	4.85535	5.86144	5.63016	4.48966	4.30954	9.97535	0.212383	0	7.45924	6.16545	7.20281	5.65896	0.691087	1.92284
TCGA.A2.A0EQ.01A	Low	4.18351	4.6973	3.20011	3.65671	6.4142	0.55817	4.80826	3.34523	7.83605	2.12578	8.27915	2.72583	3.2791	4.71163	3.50873	3.0466	2.56888	7.93258	3.8694	0.0271541	2.94692	4.51675	6.68864	5.0117	4.54655	0.922731
TCGA.A2.A0ER.01A	High	5.51186	4.67262	3.92987	4.4204	6.84031	0.442864	4.26401	5.20031	9.18105	1.06557	7.09145	3.11843	3.04387	1.69639	1.66157	3.27264	2.22642	8.8711	0	0	4.54354	4.79119	9.64516	3.56333	1.40125	1.14581
TCGA.A2.A0ES.01A	Low	5.27163	4.89713	3.84111	4.50115	6.03685	0.54409	5.01365	3.98723	8.61773	0.822852	8.97166	3.74611	6.00288	4.03449	3.91522	4.83113	2.89369	8.73109	0.113834	0	7.06223	7.09139	7.90968	5.7519	5.22548	2.93333
TCGA.A2.A0ET.01A	High	6.15225	4.15832	3.35803	4.89097	7.46034	0.767316	5.36357	5.96089	9.01057	1.70239	6.52387	2.41102	2.45636	1.19295	0.84318	3.13526	1.99574	7.20148	6.52465	0.0302654	3.75492	6.57357	4.73783	2.59562	0.271067	1.78889
TCGA.A2.A0EU.01A	High	5.3588	5.25415	3.42758	4.90713	7.31211	0.616264	5.7334	5.11774	9.56362	1.68594	8.154	2.74895	4.72766	3.11914	3.31983	3.86146	2.51748	9.85498	3.00642	0	4.95648	6.68143	9.64733	5.74796	4.47679	1.84724
TCGA.A2.A0EV.01A	High	6.07453	4.70013	3.97962	4.45115	7.97565	0.319734	5.40929	4.21705	7.94815	1.69363	8.43761	3.53299	3.98095	3.4025	2.37189	4.22206	2.84449	10.903	3.72904	0	4.44859	3.68554	7.35106	4.84174	1.56735	1.32889
TCGA.A2.A0EW.01A	Low	5.51766	4.77316	4.10392	4.51006	6.41499	0.402286	5.45609	4.1866	6.1411	1.09565	9.05252	3.40158	5.75294	4.73838	3.83955	5.30933	3.77757	9.87162	0.187514	0.0184917	6.76283	6.94978	6.50361	6.77991	4.11226	2.81975
TCGA.A2.A0EX.01A	Low	5.35562	4.67859	3.96131	3.88864	6.37593	0.567253	4.58309	3.62792	4.09576	1.51248	8.463	2.88801	4.43013	3.96914	2.69017	4.55195	2.86217	10.0409	0.428035	0.0192037	4.19948	7.02488	7.54198	6.37976	2.60867	3.56247
TCGA.A2.A0EY.01A	Low	5.23655	5.16058	3.70823	3.27122	6.68467	0.353775	5.21343	3.20799	9.05167	1.46179	7.26972	3.58343	3.20265	2.42592	2.0106	3.5454	2.58198	10.8799	0.0342157	0	3.2585	4.22296	5.21398	4.60346	5.28502	0.483158
TCGA.A2.A0ST.01A	Low	4.41723	5.60619	3.5009	3.61495	5.97477	0.456386	4.10062	2.57039	7.27475	0.597889	9.10528	4.13302	3.49686	2.75803	2.34443	3.17142	2.85282	7.44357	0.168514	0.0137838	3.98682	6.76008	7.88067	4.47005	5.42214	1.58914
TCGA.A2.A0SU.01A	High	5.02413	4.96496	3.95159	3.99903	7.06243	0.111165	4.44324	3.36954	7.80175	1.47731	8.44898	3.14349	4.77667	3.56538	2.69526	3.90615	2.32392	9.37422	0	0	4.06397	6.21056	8.30543	4.47864	3.42134	2.2186
TCGA.A2.A0SV.01A	High	5.19146	4.42093	4.01449	4.48483	8.25972	0.46874	4.21004	3.01728	7.9678	1.93342	8.8925	4.49516	3.98137	5.12491	3.6945	3.34584	2.59908	10.7438	0.22367	0	5.10168	7.05033	7.14316	3.36861	6.84826	1.00195
TCGA.A2.A0SW.01A	Low	3.41396	3.89375	2.87737	3.69343	6.00471	0.203765	3.85376	2.08831	7.84006	0.873892	7.37169	2.96726	3.77288	2.14052	1.90215	3.02892	2.18945	9.39904	0.285461	0.0112094	5.24524	2.94782	6.61191	4.61799	0.18409	0.508631
TCGA.A2.A0SX.01A	Low	4.75946	4.98614	3.56683	3.95397	6.13007	0.48656	4.77578	3.60604	7.26728	1.96776	8.70718	3.84209	3.96909	4.00432	4.22693	3.91084	3.24607	10.1815	0.296898	0.0681893	4.61513	6.64885	6.79507	8.82097	8.36993	0.921436
TCGA.A2.A0SY.01A	Low	4.62976	4.64782	3.88759	4.44	6.6146	0.435415	5.07283	4.75153	4.99335	0.82171	8.69148	2.89087	3.9321	3.79192	3.42582	4.45203	2.83651	9.49616	0.0954519	0.0152121	4.79926	6.161	7.5575	6.37423	2.54777	2.18209
TCGA.A2.A0T0.01A	Low	4.42669	5.37638	3.84524	3.35417	5.74849	0.372061	4.01609	4.19704	7.57687	1.36424	9.42382	5.35734	4.531	4.16845	2.51541	2.83594	2.44567	10.1905	0	0	2.48589	8.266	8.18668	2.70292	4.96235	1.06323
TCGA.A2.A0T1.01A	Low	4.3571	4.31089	3.56065	3.48046	5.8168	0.393636	4.44456	2.49416	6.8249	0.872001	8.43301	3.93859	4.59601	3.35897	3.57006	3.7439	2.87719	10.165	0	0	4.31456	3.88939	7.24663	4.94205	5.62597	0.935912
TCGA.A2.A0T2.01A	High	3.33948	4.75928	2.76226	3.40368	5.43036	0.241474	4.10352	2.54807	7.29026	0.738725	8.63136	4.96377	3.48162	2.4193	1.18726	2.60663	1.63988	9.13572	0.0571383	0.0268709	3.14119	4.27001	5.91079	2.74138	7.08526	1.52897
TCGA.A2.A0T3.01A	High	5.30906	4.68037	3.21887	4.39556	6.10102	0.654802	4.96686	4.10775	9.07504	3.17013	7.74632	3.89498	4.80755	3.29622	2.1148	3.9069	2.30361	10.4689	1.1143	0	4.39545	7.07484	7.2569	2.79519	2.31936	2.13419
TCGA.A2.A0T4.01A	Low	5.09133	4.4689	4.02384	4.26691	6.91986	0.383497	5.14442	4.0449	5.64474	1.08896	9.24295	4.15572	5.0442	4.32163	4.58077	4.68116	3.12203	9.90157	0.345169	0.0224743	6.09084	6.57029	7.9404	5.78284	2.37518	3.15507
TCGA.A2.A0T5.01A	Low	4.87177	4.64722	3.66796	4.06861	6.27352	0.400101	5.00752	3.83479	7.45631	2.46618	8.03576	2.65595	5.01681	3.10739	2.26397	3.59357	2.03882	10.7729	0	0.0492125	4.85925	6.80601	8.23352	3.81382	4.99905	1.92782
TCGA.A2.A0T6.01A	Low	5.26473	4.44104	4.17323	4.45864	6.50334	0.397365	5.20536	4.06278	6.63302	2.0176	9.19308	3.97898	5.30121	5.15779	4.32913	5.47159	3.91675	11.8936	0.0350608	0.0326651	5.62753	6.45521	7.51308	6.18893	6.27094	2.47251
TCGA.A2.A0T7.01A	High	5.22286	4.59884	4.30795	4.3703	7.1741	0.284869	5.92895	4.31338	9.30365	2.73346	8.5765	4.03406	6.20545	3.92306	3.87842	4.48088	2.85898	11.0224	1.78517	0	5.34333	6.15265	6.63307	5.18232	5.10775	2.86578
TCGA.A2.A0YC.01A	High	6.34762	4.81101	3.76631	4.84989	7.3204	0.703987	5.74781	4.75537	7.88278	1.45128	8.02209	3.38128	4.0141	2.90035	2.17364	4.08759	2.67647	10.1558	0.117695	0.0282862	3.78895	5.23344	8.02396	4.65424	0.894294	1.54325
TCGA.A2.A0YD.01A	Low	5.43456	4.81816	3.99106	4.47563	7.07845	0.701327	5.20624	3.81456	4.26792	1.65178	8.9536	5.09202	5.49793	3.97368	4.5005	5.43865	3.7354	11.3897	0.0384362	0.0359054	7.33672	6.05577	7.28832	5.70783	5.38941	2.04429
TCGA.A2.A0YE.01A	Low	4.88906	5.47484	2.64238	3.93442	6.80106	0.947928	5.25427	3.8859	7.43678	1.8095	7.41609	4.79696	4.21747	3.47783	2.31609	2.8276	1.68127	9.84629	0.0701145	0.0330882	3.19249	4.52663	6.11749	1.67848	8.15879	2.82849
TCGA.A2.A0YF.01A	High	5.11781	5.23041	3.88482	4.94146	5.67059	0.509442	4.98036	4.57468	9.43663	0.813935	8.09597	3.28124	3.86917	1.8318	1.65759	3.90555	2.86523	8.70273	0.0581086	0	4.57203	6.01917	6.86407	3.80544	2.55961	2.46613
TCGA.A2.A0YG.01A	High	4.73361	5.03082	4.12102	5.16602	7.0748	0.797262	6.19994	2.78545	10.3399	1.88698	7.03703	4.6116	3.64	2.2233	1.92623	3.69755	2.14584	10.0842	2.93885	0.14952	4.05139	4.68971	5.22072	4.4404	2.16176	1.14711
TCGA.A2.A0YH.01A	Low	4.92524	4.84325	4.11106	3.67209	6.9561	0.271426	4.84309	3.54502	7.3968	1.32539	8.03358	3.31746	4.52704	4.9268	3.08794	3.67523	2.93045	10.0417	0.0647449	0.0153548	3.25651	6.27169	6.70263	5.30173	1.24945	1.62812
TCGA.A2.A0YI.01A	Low	5.49242	4.71806	4.12515	4.43783	5.81237	0.39835	4.78415	3.53808	8.82237	0.261591	8.32891	4.09626	4.75258	2.669	2.96968	4.65424	3.34217	9.35219	0	0.0274372	5.45422	5.27716	7.89193	5.45064	4.22682	2.20449
TCGA.A2.A0YJ.01A	Low	4.30551	5.84251	3.37496	2.97931	5.6536	0.397584	4.68648	4.18944	8.66711	0.92037	9.18614	4.29347	4.16661	2.00813	2.75604	2.08359	2.28413	9.57329	0	0	4.0944	7.85817	8.23962	2.50762	6.26127	0.47176
TCGA.A2.A0YK.01A	Low	4.84994	4.63349	3.85162	4.62533	6.00853	0.747688	4.85569	3.40474	6.69168	0.866552	8.82822	3.72377	5.53495	3.52224	4.24228	4.91502	3.82692	8.619	0.0357647	0.0167816	6.25121	6.19336	7.71172	5.96619	4.93891	3.0819
TCGA.A2.A0YL.01A	Low	4.95901	4.98328	4.02548	4.33249	6.35067	0.776272	5.33873	3.81468	6.79589	1.28848	8.67474	3.36747	6.72192	4.2407	4.30317	4.95026	3.22039	9.84485	0.367371	0	5.75241	7.31666	8.14492	6.47523	6.21204	3.57408
TCGA.A2.A0YM.01A	Low	4.806	4.98715	3.81743	3.06155	5.71137	0.716771	5.31179	5.35491	8.0213	1.8871	9.44379	4.8479	3.49008	3.69786	2.99144	2.80773	3.097	9.54824	0.0703893	0.0166389	5.39307	8.10149	7.4594	3.36849	8.92068	1.18034
TCGA.A2.A0YT.01A	High	5.1498	5.05782	4.26841	4.54437	7.34477	0.582749	5.13165	3.49706	10.2335	0.897937	7.4626	3.84786	3.4574	2.63708	2.72369	4.0202	2.22219	9.01012	0.0289934	0	4.01276	5.60371	6.03436	4.07654	1.53869	1.53486
TCGA.A2.A1FV.01A	High	4.44773	4.15905	3.2531	4.49614	4.63245	0.376957	4.46	4.79017	4.44311	0.49293	8.21294	3.31664	3.88848	6.57613	2.49874	4.67953	2.48365	8.28001	0.667938	0.0354832	5.06314	7.31051	8.57353	4.6099	1.9489	1.54201
TCGA.A2.A1FW.01A	Low	4.64174	4.52736	3.75845	4.56746	6.33947	0.931456	5.80671	5.04296	9.0555	3.65398	6.95322	1.756	4.11606	3.88842	1.84663	4.24391	2.33743	9.25336	1.14052	0.0743684	4.24022	6.43514	4.56485	5.37956	1.80575	1.23603
TCGA.A2.A1FX.01A	High	5.75372	4.2836	3.82161	4.46032	7.35488	0.750521	5.58582	5.20343	7.81526	2.12383	7.97967	4.26279	4.38667	2.95487	2.56664	4.4016	3.03333	9.59284	0.0650208	0.0153548	3.75858	6.2959	7.27678	4.2919	1.65187	4.95592
TCGA.A2.A1FZ.01A	Low	5.76447	5.12913	5.05676	4.34786	6.96807	0.951439	5.82837	4.19461	9.2428	1.62396	8.74369	3.9062	4.80174	4.37619	4.10433	4.8506	3.65067	10.9024	0.0489336	0	5.15621	5.36716	8.32909	6.38069	2.75926	2.20427
TCGA.A2.A1G0.01A	Low	5.93471	4.80053	3.82304	4.56464	6.79138	0.399773	5.04144	3.76692	8.15501	0.640528	8.12502	2.61238	4.95944	3.4975	2.1805	5.214	3.46428	9.47746	0.103531	0.0492125	5.41137	6.82735	8.47856	5.95524	3.93485	2.90364
TCGA.A2.A1G1.01A	Low	4.20501	5.60477	3.69261	4.23402	5.5229	0.770533	4.56205	3.49863	9.27637	3.15929	9.68204	3.89975	4.65367	3.65584	3.16231	4.06754	3.28938	10.8699	0.0795658	0.0126402	3.79325	6.42571	9.12953	4.14465	3.66439	1.23131
TCGA.A2.A1G4.01A	High	5.95501	5.20465	3.80332	4.62614	5.26757	1.04306	5.32932	5.0639	7.88653	0.436375	7.05924	2.65677	2.73901	1.69648	1.17734	3.26984	2.19796	8.43169	0	0.0381552	3.60525	5.74374	7.37043	3.46129	0.231678	1.34352
TCGA.A2.A1G6.01A	Low	4.85558	5.4084	3.77152	4.48538	5.83795	0.593784	5.02806	4.3	8.98992	0.957097	9.29316	3.89784	6.66684	4.8982	4.65753	3.84483	3.00011	5.91328	0.0740944	0	6.38818	6.66184	7.02199	6.39546	6.16133	2.76655
TCGA.A2.A259.01A	High	4.68001	4.97188	3.5909	4.42655	7.21483	0.740798	4.96317	3.91764	8.42575	2.1859	8.12901	4.07439	4.38278	3.06877	3.92008	4.4901	3.3721	9.22145	0	0.015783	4.45708	7.43339	9.23643	6.05404	4.10909	2.56008
TCGA.A2.A25A.01A	Low	4.72877	4.59225	3.85202	4.53173	6.28922	0.761115	4.92147	3.38192	6.37952	1.3883	9.4081	4.98177	5.39544	4.32686	4.31642	5.56919	3.82151	9.06151	0.0913952	0.010923	6.35343	6.6103	6.51061	6.60227	5.27596	2.95894
TCGA.A2.A25B.01A	High	4.36022	4.7185	3.56953	5.01404	6.35351	0.586212	4.81575	4.97173	9.44326	2.28315	8.71823	3.28514	4.04452	2.91075	1.93085	4.31245	2.90716	11.033	0.10165	0.032383	5.12323	5.79759	6.2187	3.87672	0.219091	0.954866
TCGA.A2.A25C.01A	High	5.72954	4.30526	4.15426	5.10884	5.88998	0.653427	4.86065	4.29177	9.57767	0.750521	7.88321	2.97168	5.28567	3.31229	2.6633	5.25887	3.16639	10.3929	2.54191	0	4.76175	5.45544	5.75547	4.82911	0.987903	2.25314
TCGA.A2.A25D.01A	Low	5.05868	4.56484	3.66806	3.59475	5.73135	0.688494	4.00949	2.98898	2.43877	1.24422	7.81631	4.16874	3.12687	6.09071	2.12572	3.20539	2.07125	7.80111	0.173639	0.0122111	4.03808	7.55662	7.3886	4.81253	5.64324	3.74895
TCGA.A2.A25E.01A	High	5.71876	4.54889	3.81692	5.30241	5.23678	0.985209	5.94476	4.56576	9.82718	1.63469	7.98129	3.51875	4.48156	3.18903	2.76435	4.51852	2.69611	9.85144	3.48415	0.0306892	4.80956	6.99651	6.1634	4.68453	1.71515	1.8583
TCGA.A2.A25F.01A	Low	4.68112	4.91151	4.34376	4.28107	6.51907	0.585155	3.83028	3.2545	6.23079	1.72404	9.37247	4.74981	4.88524	3.89264	4.09168	4.83203	4.79744	10.3697	0.0241778	0.0113525	5.90571	6.1768	8.34454	6.79424	4.91267	1.58837
TCGA.A2.A3KC.01A	High	5.4541	4.88045	3.73113	4.51811	6.7821	0.4959	5.95739	4.37089	5.69227	1.80397	8.60951	3.35274	5.27232	4.15914	4.21063	5.42257	3.48251	9.40669	0.833416	0	4.92696	7.3326	6.8988	6.13258	4.41351	4.33206
TCGA.A2.A3KD.01A	High	5.4603	3.99227	3.59972	4.12142	6.46756	0.418892	5.38551	4.03427	8.62511	1.66717	8.40311	3.11721	4.48324	2.97885	2.70244	3.65164	2.74483	8.16221	0	0.0574156	5.51608	6.4443	5.97369	5.10758	3.40787	1.29672
TCGA.A2.A3XS.01A	Low	4.37872	4.34524	2.85587	3.24524	6.27853	0.707348	5.01532	4.06083	7.29189	0.676628	7.77361	4.17009	3.81248	2.88366	2.60246	3.13542	2.02758	8.3512	0.16092	0	3.82943	6.26263	6.96635	3.65118	6.90976	0.951886
TCGA.A2.A3XT.01A	Low	3.96422	4.993	3.46973	3.46117	8.73729	0.813361	5.49984	3.63483	6.01861	0.605874	7.93382	5.05557	4.91074	3.1105	2.53453	2.39931	2.68361	8.51842	0.0271541	0.0745054	3.60482	7.50875	8.01457	4.22658	6.88032	1.15387
TCGA.A2.A3XU.01A	High	3.58728	4.12066	2.83738	4.00443	7.97418	0.9634	4.32554	3.35807	6.7931	0.151729	8.71589	4.18945	5.54138	1.02034	0.402286	0.566182	0.264717	5.10878	0.286053	0	2.54989	8.78334	6.07249	3.01303	7.23445	0.497025
TCGA.A2.A3XV.01A	High	2.7653	3.10528	3.35228	3.5271	5.76826	0.341303	4.71729	1.22194	7.5272	0.61438	7.58703	2.73907	2.54303	2.50952	1.99838	1.91441	0.646255	6.94606	0	0.17479	3.26188	5.03488	5.93681	2.93787	0.0657102	0.667938
TCGA.A2.A3XW.01A	High	4.3577	3.18763	3.49398	3.1659	6.66179	0.476952	5.90621	3.02961	7.97921	0.474773	8.53245	3.16778	3.88519	4.5773	5.38368	2.23122	1.67785	7.39853	0.424815	0	8.63886	8.10433	7.19475	4.11007	0.428678	1.61941
TCGA.A2.A3XX.01A	High	4.77998	4.66512	2.97794	3.2199	5.83527	0.907198	5.09211	4.57975	8.97068	1.19937	7.9694	4.59636	3.87846	3.12907	1.93523	2.36687	1.6565	8.69145	0.365581	0.0274372	4.10636	7.66437	5.80991	2.85808	8.24375	0.601506
TCGA.A2.A3XY.01A	Low	4.39847	4.9988	3.76993	3.7228	6.61954	0.529171	5.19988	3.94406	7.64738	1.21798	9.41224	5.60469	5.98644	6.01424	5.66675	4.10166	3.06654	10.3929	0.106348	0.0254541	6.82471	6.93839	6.5105	4.06848	6.01346	1.24068
TCGA.A2.A3XZ.01A	Low	5.35581	4.51566	3.56016	4.34757	6.58924	0.508226	5.36085	2.30317	8.1516	0.78509	7.62877	2.78568	3.61079	7.73443	3.42724	2.75013	2.27414	8.40359	2.22453	0.0146409	4.34799	4.47621	5.65657	3.99204	3.1956	0.676358
TCGA.A2.A3Y0.01A	High	3.58676	4.75609	3.43902	3.7399	5.62893	0.630405	5.79224	2.10178	7.92037	0.345737	7.0694	5.1007	3.37154	3.22226	3.6107	1.61513	1.46027	6.49795	0.654069	0.1644	6.11793	6.42765	6.94248	3.51623	2.96584	0.386259
TCGA.A2.A4RW.01A	Low	5.41481	4.80133	3.91062	4.05767	6.69802	0.315566	6.33607	3.63862	4.18684	2.53772	8.35298	3.73424	5.1463	5.79164	4.31352	4.44448	3.26215	9.69415	3.88876	0	3.93489	6.00291	8.37743	5.19554	1.64459	2.60573
TCGA.A2.A4RX.01A	Low	4.79615	4.78692	3.7447	4.77635	6.49354	0.934403	5.33355	3.89685	7.77703	3.81678	9.70543	5.28186	6.36629	5.13252	4.2938	4.56101	3.23306	11.9044	1.14607	0.0663992	7.36873	6.88869	8.28006	3.24027	6.1662	1.66712
TCGA.A2.A4RY.01A	Low	5.24905	4.46982	3.91876	4.33975	6.75865	1.37278	6.19244	4.14881	7.46541	0.879078	8.35442	3.39311	6.01362	4.51366	4.49305	4.59632	3.13264	8.68333	3.70792	0.052555	5.49924	6.99284	6.63813	5.88913	5.49975	3.40709
TCGA.A2.A4S0.01A	High	5.46631	4.01599	3.5338	4.04155	7.27693	0.747087	6.29044	4.26389	8.23243	3.00411	6.2607	2.215	2.38419	1.80665	1.30504	2.99642	1.92444	7.80633	0.1125	0.105008	2.54545	6.86777	9.15255	3.48309	0.184598	3.00283
TCGA.A2.A4S1.01A	Low	3.6867	4.85554	3.60204	4.50052	6.58925	0.620399	4.7623	1.8979	0.297485	4.71976	10.4321	7.18477	7.30657	6.30028	3.26309	2.10856	4.43716	11.2446	0.800662	0	5.03316	5.62067	6.77517	2.15225	0.247806	2.66059
TCGA.A2.A4S2.01A	High	5.1674	4.51769	3.99876	4.87629	7.55754	0.38648	5.89324	3.70236	8.09621	1.47555	7.80181	3.60782	4.32634	4.72049	4.77642	4.27444	2.80012	9.7965	3.97774	0.103128	4.57828	6.21008	8.41961	5.01539	4.39063	1.53127
TCGA.A2.A4S3.01A	High	5.88988	5.20592	3.83661	4.19094	7.6403	0.312897	6.09065	3.47156	8.0117	0.642933	7.2114	3.72772	3.05577	4.1187	2.34917	2.93806	2.10205	10.3505	0.0532504	0.0496308	3.59025	5.10238	5.41411	4.3122	0.96377	0.908506
TCGA.A7.A0CD.01A	High	5.99825	4.13068	3.95534	4.29699	7.50747	0.744592	5.69252	4.10104	8.8252	0.926986	7.42665	2.92359	3.92093	2.6308	1.26921	4.11517	2.17354	9.36053	0.064331	0.0152121	7.04051	7.23729	8.94496	3.70104	0.69813	2.70341
TCGA.A7.A0CE.01A	Low	4.70536	5.11182	3.01782	3.57945	5.28377	0.714136	4.36492	4.4172	8.17582	0.619272	7.97256	4.12578	4.51182	2.27498	2.24434	2.65821	1.62073	9.86722	0.646439	0.185105	3.3956	6.61251	5.98035	3.01439	5.70943	1.12181
TCGA.A7.A0CG.01A	Low	4.79173	4.75313	3.80735	4.62059	6.39524	0.412294	3.59249	2.96397	7.39775	1.16408	8.70093	2.95912	5.08209	3.53625	2.44761	4.791	3.48059	9.62187	0.141171	0.067501	5.71435	4.64837	7.7379	6.32278	3.97407	2.41164
TCGA.A7.A0CH.01A	High	5.39543	5.04197	3.98296	4.48295	6.51354	0.777283	5.00129	4.22178	8.21567	1.98859	7.89928	2.2762	4.45449	3.18298	3.39996	3.90947	2.25725	10.5406	0.134615	0.021764	5.37246	4.19801	8.66022	3.74462	2.44321	1.89534
TCGA.A7.A0CJ.01A	High	4.56372	4.35426	3.52346	5.05384	6.30621	0.685357	5.03055	3.9024	8.20642	1.35123	7.141	2.72367	3.1432	1.97728	1.35146	2.41776	1.65915	9.23062	6.18931	0	2.44514	6.61111	6.69584	1.92029	1.32855	0.709644
TCGA.A7.A0D9.01A	Low	5.48996	4.7504	3.87064	4.29482	6.61723	0.340391	6.21211	5.37752	10.0883	1.90277	7.93265	3.72504	4.29973	3.56618	2.22974	4.33675	2.71844	10.4775	1.99353	0	3.75883	6.35235	6.24608	4.78174	0.503552	2.19783
TCGA.A7.A0DA.01A	Low	4.50365	5.20617	3.49135	3.25322	6.20475	0.512884	4.66774	3.7315	7.84131	2.21073	9.41124	3.85942	5.01453	3.44599	2.13314	3.55006	2.39369	10.873	0	0	4.24773	6.62018	7.31738	2.48398	7.52096	0.881665
TCGA.A7.A0DB.01A	Low	4.19982	4.08668	3.95827	4.04561	5.70929	0.0847446	2.73686	2.84217	6.93113	0.873971	7.5434	1.02807	3.54982	2.7523	2.19254	4.18482	3.47368	10.1341	0.0662614	0.031254	4.02166	3.75059	5.63559	5.16918	5.71339	2.85635
TCGA.A7.A0DC.01A	Low	4.24197	3.86694	2.81635	3.46124	5.2918	0.20389	2.25145	3.5027	7.12019	0.475292	4.11606	1.18237	1.26051	0.564817	0.0518593	2.51541	0.982291	7.09169	0.0130692	0.0479571	1.93066	5.28502	7.49112	1.42481	0.583038	2.554
TCGA.A7.A13D.01A	Low	5.7026	3.99278	2.93945	3.19966	5.58182	0.713168	4.64715	2.79832	7.66715	2.31507	9.20273	4.9689	3.60613	1.96285	1.88608	3.10767	1.96233	11.3203	0.237319	0.026446	3.45955	6.44348	6.56786	0.975483	6.39741	0.420617
TCGA.A7.A13E.01A	High	4.64444	4.80352	3.37337	3.31996	6.51954	0.827169	4.76852	4.96569	7.06542	3.40486	8.84834	3.77752	3.81272	2.21126	1.1973	2.62912	2.08593	9.78344	0.275603	0.0200577	2.86194	7.82712	6.60884	3.13622	7.40469	0.647361
TCGA.A7.A13F.01A	Low	5.80108	3.99614	3.74047	4.45593	6.24023	0.40174	5.81013	3.96638	9.61365	1.02155	7.82044	2.56062	4.0819	3.04455	2.03263	4.17359	2.25236	9.63038	0.221939	0.0367495	6.03556	6.13912	8.26796	4.11481	1.3344	1.2506
TCGA.A7.A13G.01A	Low	3.97071	3.57743	2.90055	3.33033	5.08242	0.174662	1.70208	2.94214	6.14814	0.412944	4.77274	0.358621	2.16787	0.973501	0.368489	3.17405	1.55356	8.13164	0.115433	0.0166389	2.28472	1.30941	6.33874	2.34281	0.48944	1.11437
TCGA.A7.A13H.01A	High	5.40675	4.72394	4.27862	4.22667	6.81898	0.542308	5.81071	4.40805	4.98409	1.00684	8.68225	3.00554	4.86331	3.85416	3.05362	3.81378	3.04003	9.0355	0.305912	0.0468403	6.23615	5.76007	6.82782	6.08017	4.81073	2.14111
TCGA.A7.A26E.01A	Low	4.72087	4.9746	3.68269	4.12833	6.36706	0.430928	2.07132	3.15101	5.47637	0.832444	6.27463	0.427821	3.35115	3.12247	1.51874	4.39093	2.6792	9.19959	0.051024	0	3.15593	2.50637	5.65084	5.67008	1.45875	1.82619
TCGA.A7.A26F.01A	Low	3.03393	3.70142	3.41577	3.29541	5.10333	0.250719	1.87664	2.02793	6.37998	1.31208	5.79354	1.72953	3.59901	2.61984	1.46671	3.07849	2.64203	9.98906	0.668573	0.0280033	1.71668	3.8367	6.74291	4.09772	5.5752	0.94028
TCGA.A7.A26G.01A	Low	4.14107	4.87733	3.64919	4.00937	5.68921	0.522056	4.00078	3.34769	6.75888	2.9687	9.28633	5.70008	5.33096	4.17806	2.56445	5.31341	3.64795	11.675	0.0714881	0	3.20883	5.84395	11.1794	6.82765	7.5284	2.14039
TCGA.A7.A26H.01A	Low	6.05068	4.60836	3.79412	4.46695	7.83153	0.612777	5.01835	3.72594	8.40889	1.80513	8.36503	2.7068	5.01296	3.80653	2.82788	4.77245	3.21614	11.2474	0.619272	0.0237521	5.49907	5.11463	8.00046	5.10223	1.04649	1.81394
TCGA.A7.A26I.01A	Low	3.18918	4.14263	2.54947	3.13545	4.70231	0.260387	2.06412	3.20405	6.33929	1.6338	6.61119	1.16672	2.69377	1.87947	0.440102	3.69578	2.50154	10.0669	0.0784732	0.0732718	2.77093	3.96529	6.04306	2.71497	5.17718	1.09545
TCGA.A7.A26J.01A	High	5.96213	4.52037	3.80185	4.96552	6.73727	1.02176	5.45159	5.27816	8.2497	2.14828	7.94139	3.2867	4.95689	3.68045	2.14117	5.12315	3.21033	10.6838	0.884403	0.0153548	4.48504	6.39251	5.63684	5.2173	2.87712	2.16874
TCGA.A7.A2KD.01A	Low	6.2089	5.33597	3.67782	4.61866	6.56881	0.479438	6.69731	3.47733	8.28085	2.10735	8.04785	3.69167	4.9852	3.95391	3.278	4.88058	2.97697	10.8152	0.0617071	0.0291348	5.35308	5.68918	7.10236	4.6794	5.83444	1.58043
TCGA.A7.A3IY.01A	High	5.40506	4.23359	3.65374	4.19713	6.10429	0.604071	4.47393	3.38981	7.81938	2.88	9.39352	4.0294	4.11236	4.03464	1.97721	3.42781	2.88331	9.90998	0.130931	0.0471195	4.87866	5.71704	7.36024	3.59372	3.56694	3.02825
TCGA.A7.A3IZ.01A	Low	5.48959	4.43488	3.83893	4.11985	6.90189	0.68715	5.74486	5.84219	4.05043	1.25514	6.98299	2.54745	3.11463	2.30074	0.896621	3.63106	2.19368	8.57724	0	0.0186342	4.13097	7.1917	8.88492	4.45984	0.469886	3.73463
TCGA.A7.A3J0.01A	Low	5.93693	4.37187	3.22073	3.8603	6.64707	1.08175	5.3548	4.41793	8.64187	2.91659	7.19918	2.85852	3.21389	1.20151	1.1635	2.49582	1.73665	8.37616	0	0.0123541	2.74599	6.55017	8.03977	2.73626	4.00325	0.921132
TCGA.A7.A3J1.01A	Low	5.75023	4.22409	3.89278	4.68908	7.06009	0.638491	5.98033	4.69701	3.96601	0.179638	8.16147	3.46082	4.53871	4.26941	3.04446	4.8038	3.51063	8.98589	0.245252	0.0807941	5.61366	5.69226	6.69767	6.42403	6.80175	2.38131
TCGA.A7.A3RF.01A	High	5.36399	3.80833	3.32116	3.87847	7.02198	0.560226	5.69755	4.51045	8.02986	1.16575	7.03115	3.03318	3.08779	3.15948	1.36362	2.46305	1.61079	8.81791	0.148479	0.0571383	2.28283	7.02919	5.41827	1.66298	0.233029	1.64113
TCGA.A7.A425.01A	Low	5.01493	4.41547	3.91185	4.50575	7.53656	1.14176	6.24438	3.3358	5.64125	0.651408	8.22172	3.99322	4.26356	3.76716	4.29418	3.24376	2.48166	8.84014	0.266157	0.0169241	5.73817	5.88968	6.03699	5.31787	5.12247	1.02389
TCGA.A7.A426.01A	High	4.5916	4.26938	3.59245	4.30534	6.63879	0.695103	5.89828	4.14435	6.1238	0.793105	8.93855	3.35571	5.91892	4.98014	4.66011	4.16267	2.77254	7.80185	0.214374	0	6.04929	6.40627	6.40073	6.08193	3.64826	1.8427
TCGA.A7.A4SA.01A	High	4.97417	4.4046	3.3658	4.15297	5.85796	0.506094	5.1844	4.11127	4.86831	0.341872	7.97068	3.10382	4.75544	3.2224	3.30162	4.29795	2.9519	8.88687	0.78073	0	4.46373	5.44267	5.8638	5.04114	2.9169	1.77172
TCGA.A7.A4SB.01A	High	5.26281	4.47985	2.90105	4.49764	6.67075	0.657091	6.20761	3.65533	5.5192	0.277271	7.61264	2.79529	4.01799	2.9728	2.08505	3.80457	2.0358	7.25937	0.0489336	0.0230424	5.89531	4.80889	7.74997	4.58608	1.17989	1.48975
TCGA.A7.A4SC.01A	Low	5.37951	4.62109	3.85561	4.6161	7.25082	0.786596	6.1572	4.08082	4.79404	0.220082	7.83283	3.80269	5.23692	3.48398	3.20298	4.58159	3.19061	9.44508	4.09338	0.028852	6.4194	6.59658	7.13089	5.7939	8.25209	1.69314
TCGA.A7.A4SD.01A	Low	4.55615	5.02053	3.79829	3.9374	6.46732	0.265437	5.45229	3.08887	8.30643	2.45457	7.37885	4.18931	4.18403	3.37765	3.20535	3.01277	2.27134	9.79671	0.044604	0.0209111	4.62128	6.77092	6.23762	2.88429	5.29745	0.389016
TCGA.A7.A4SE.01A	High	4.68873	5.47542	3.62632	4.14578	6.72184	0.745108	5.9267	3.8188	6.93967	4.12347	8.88661	5.16806	5.77604	5.06025	4.00117	3.86782	2.92323	11.1264	4.17706	0.439144	6.09776	7.65618	6.12739	6.89085	7.15554	1.29602
TCGA.A7.A4SF.01A	High	4.45353	4.76776	3.11622	4.0272	5.49175	0.609944	5.18965	3.32252	9.52518	0.383497	6.36227	2.52667	2.89313	1.83613	2.2158	2.37476	1.50452	8.5358	5.38784	0	2.3729	4.006	5.44449	3.64031	1.5741	0.46801
TCGA.A7.A56D.01A	High	1.16922	3.49221	4.07947	3.23421	4.90438	0.217727	5.03578	1.26183	6.58373	1.42696	9.34103	3.53008	3.08064	4.27565	3.84478	1.90358	0.797179	8.91475	1.09687	0	2.31484	2.47941	4.61563	2.03966	0.348006	0.458907
TCGA.A7.A5ZV.01A	High	3.76337	4.89719	3.32677	2.90375	6.64201	0.0714881	4.88205	2.3184	7.06961	3.0286	9.35882	3.36482	8.87641	0.674099	4.83952	1.3809	1.77324	8.87328	0.931759	0	4.85739	5.91234	6.71115	3.85522	0.128293	0.711054
TCGA.A7.A5ZW.01A	Low	5.44997	5.3836	3.87375	4.661	6.49527	0.68715	4.90316	3.89958	7.61044	2.14975	9.5186	3.83443	6.61127	5.14231	4.28993	4.87282	3.30596	9.98695	0.910809	0.109427	4.52282	6.61758	8.28959	5.94619	3.8386	2.71596
TCGA.A7.A5ZX.01A	High	5.23601	5.05689	3.74743	4.56123	6.49699	0.600175	5.62998	3.6251	6.93523	1.20671	8.6832	2.74893	7.06999	4.71165	4.52089	4.71093	2.48834	9.31679	0.127633	0	5.03289	5.97439	7.00597	6.24179	5.60531	2.19096
TCGA.A7.A6VV.01A	Low	4.83595	4.96604	3.61919	3.79542	6.4269	1.33691	5.40474	3.83337	6.76304	2.96658	10.0956	4.81394	5.39537	3.78599	3.09722	3.78907	3.22219	11.5242	0.683831	0	4.16219	6.88582	9.07219	4.05977	5.13286	1.04474
TCGA.A7.A6VW.01A	High	3.52253	5.19371	3.13732	4.14233	7.63332	1.03224	4.53419	2.29293	5.97399	1.26051	7.98865	4.20881	3.85592	3.67885	3.59061	1.42996	1.24288	8.84255	1.94159	0.0336521	3.79647	5.7102	5.70439	2.17005	6.06145	0.268794
TCGA.A7.A6VX.01A	High	5.17802	4.77243	3.44931	4.56518	8.88807	0.421587	5.61627	3.45474	8.70388	2.07423	7.98643	3.21739	5.23472	3.74333	3.55595	4.11229	2.3429	11.738	2.61824	0	4.80665	4.5938	7.78605	4.10709	5.52415	1.44037
TCGA.A7.A6VY.01A	Low	3.65295	4.96851	3.61071	3.23984	6.01567	0.804384	5.5477	2.83471	6.80582	1.18428	8.45478	4.55404	5.0275	2.79809	3.38235	2.792	2.14424	9.93935	2.558	0.0257376	4.9773	6.02544	7.49354	3.74694	6.0868	0.893595
TCGA.A8.A06N.01A	High	6.8107	4.85335	3.9306	4.27083	7.59675	0.357946	5.49969	4.61276	9.23262	0.111031	5.55879	1.48496	1.51395	1.44329	0	1.90981	1.19566	6.32898	0	0.0122111	4.0792	5.11055	8.97437	2.96105	0.182819	1.32878
TCGA.A8.A06O.01A	High	5.41709	4.44247	3.76562	3.84699	6.83564	0.423955	4.82916	3.47275	7.98672	0.408386	7.52559	2.76715	3.32343	3.24225	2.37929	3.8214	2.48305	8.88109	0.155361	0.0377336	3.75136	6.87488	6.65767	5.04219	2.06326	1.34375
TCGA.A8.A06P.01A	Low	5.2351	4.60588	3.783	4.01151	6.85177	0.840685	4.9888	3.39153	8.33733	1.3527	8.81684	3.31989	4.53537	3.46897	2.69702	4.56493	3.09589	11.4239	0	0	4.53687	5.04773	7.93259	4.06001	5.57371	1.01657
TCGA.A8.A06Q.01A	Low	4.30052	4.10163	3.72601	4.12924	5.7751	0.815248	4.4427	4.43278	7.99586	0.355693	5.51117	1.94714	1.2092	0.579952	0.827087	1.83099	1.33594	6.31066	5.05967	0.00934717	4.10337	4.58735	7.12864	4.10036	3.23258	0.606726
TCGA.A8.A06R.01A	High	4.0879	4.33589	3.45022	4.55542	6.76151	0.389016	5.08943	3.36908	8.00982	2.04439	8.33752	3.05651	4.82901	3.7303	1.34182	4.3148	2.87058	10.9529	3.15914	0	2.76532	3.42308	5.82055	4.17218	0.462471	0.997907
TCGA.A8.A06T.01A	High	5.75577	4.27113	3.98889	4.52847	7.65631	0.70115	5.49224	5.77661	8.18516	0.66612	7.31389	2.43728	4.27148	3.04626	2.36871	3.71649	2.45454	8.80253	0.0289934	0.0270125	3.85974	5.11943	8.47327	4.29371	0.495081	2.02811
TCGA.A8.A06U.01A	High	5.11908	5.08445	3.24053	4.22385	7.78007	0.359746	5.14926	2.35335	8.57016	1.02609	6.94451	3.34187	3.3112	2.20936	3.10898	2.8511	1.76273	9.05218	0.15056	0	5.33674	5.33086	6.86591	3.85632	1.90369	1.46242
TCGA.A8.A06X.01A	High	4.74446	5.4303	4.02713	4.17619	6.79702	0.776441	5.78542	4.42149	8.65456	0.790105	7.49334	2.84183	3.73842	3.03256	2.68749	3.39329	2.07591	8.99187	0	0	3.44298	6.29298	9.61713	4.63309	0.0496308	1.12393
TCGA.A8.A06Y.01A	High	5.39562	4.60727	4.05691	3.98299	6.78783	0.363115	5.13292	3.63478	9.42298	0.62742	6.70414	3.24381	2.59481	1.10648	0.418028	3.08117	1.44567	8.87397	1.57168	0.0184917	1.92657	6.71505	8.67954	2.17441	1.19629	1.47586
TCGA.A8.A06Z.01A	Low	5.68805	4.01727	3.23596	4.42328	8.16216	0.342213	4.87271	3.88445	8.83046	0.204266	6.51542	2.99635	2.8405	1.36132	0.525167	2.71163	1.59259	7.65293	0.290188	0.00992041	1.65044	4.36947	7.33771	1.85886	0.570754	1.25405
TCGA.A8.A075.01A	Low	4.3619	5.30274	3.81205	4.19972	5.93973	0.484705	4.34697	3.03171	7.32669	1.46639	8.00885	3.89111	4.25125	2.74069	2.84046	3.72904	2.82279	10.8659	1.48244	0	4.65994	5.68498	6.08783	3.92453	7.92264	0.638027
TCGA.A8.A076.01A	Low	4.4756	4.78291	4.11247	4.10574	5.94089	0.284988	5.16296	3.32067	9.64116	2.40936	8.42242	3.78402	4.91963	3.32393	2.53993	4.21885	2.88561	11.2085	4.27026	0.0282862	4.22039	4.69084	5.90182	4.87455	1.83058	1.66767
TCGA.A8.A079.01A	High	4.66281	3.27438	3.7579	3.71212	7.75954	0.663754	5.55319	3.35197	6.98509	0.319965	6.95868	3.08729	2.45178	2.1696	1.26622	2.6045	1.61946	9.05894	1.5814	0	4.03566	6.08185	6.68005	2.48715	0.262313	0.234992
TCGA.A8.A07B.01A	High	4.32645	4.83938	3.58033	4.00467	5.95514	0.833983	4.93799	3.01637	3.1404	1.25011	7.17569	2.45346	4.00762	3.26318	1.63705	4.25042	2.36227	10.0516	0	0	5.33128	6.15142	8.06871	4.13184	5.13718	2.06336
TCGA.A8.A07C.01A	High	4.77266	6.00461	4.32533	4.25059	4.73194	0.686792	4.85449	3.60318	6.63557	4.57795	8.48799	3.55726	4.20407	3.04735	1.32308	3.74813	2.86598	9.61258	0.844386	0.0251706	3.28456	6.31102	8.27867	4.84519	5.34152	1.17983
TCGA.A8.A07E.01A	Low	4.90523	5.01777	4.0079	4.33633	6.21331	0.422233	5.22418	3.72311	7.98238	2.00274	9.43394	4.91698	6.01982	4.74701	4.75945	5.06118	3.84401	10.3272	2.06719	0.0147838	6.2486	5.40917	6.82402	4.91253	2.9381	2.25677
TCGA.A8.A07F.01A	High	5.26286	5.85521	3.70527	5.07307	6.37796	0.639788	5.46301	4.75594	4.67206	1.43365	7.93648	3.03779	4.83705	6.26756	3.27858	4.79795	3.24928	10.2905	1.89844	0.0504669	4.46776	6.22494	6.53636	5.21529	3.08712	2.27202
TCGA.A8.A07G.01A	High	5.27419	4.76647	3.90476	4.48216	8.15563	0.515309	4.8733	3.38235	8.21277	2.33908	8.55865	3.7385	5.06496	3.75483	2.9602	4.7024	2.93527	11.6573	0.122871	0	3.45386	4.02361	7.85577	5.37385	5.71771	2.18228
TCGA.A8.A07I.01A	High	4.55854	4.801	3.66386	4.55207	6.67176	0	5.54718	3.18357	9.41612	4.84097	8.20598	4.23265	5.58781	4.70507	2.46981	4.6678	3.19306	11.2888	0.333195	0.0216219	3.9399	5.62565	7.8173	3.6949	1.16813	1.40359
TCGA.A8.A07J.01A	Low	5.47346	4.40505	4.05594	4.17249	6.69785	0.897705	5.21571	3.81526	7.86835	1.43499	9.54793	3.47046	4.77565	3.70346	3.57369	5.16336	3.79578	11.0303	0.799833	0	4.12578	3.83619	7.47162	6.16107	0.236707	3.21324
TCGA.A8.A07L.01A	Low	5.12229	4.15485	4.16383	4.43204	7.36954	0.614003	6.0972	4.30179	8.60309	1.48114	7.87535	3.44447	4.81405	4.53225	1.41219	4.49706	2.41164	10.3575	3.97414	0.0196308	3.19159	5.82874	5.57356	4.01354	0.700085	1.46221
TCGA.A8.A07O.01A	Low	4.3027	5.39516	3.96505	3.40753	7.64263	0.435842	5.1403	3.15368	7.38655	1.03816	7.69258	5.66051	5.02512	3.05048	1.60933	2.38921	2.7797	8.91956	0.0553345	0.0130692	3.6943	9.07911	7.27769	2.1574	6.3719	0.405557
TCGA.A8.A07P.01A	High	6.14494	4.71404	4.0738	4.25286	7.30354	0.376957	5.41742	5.30413	8.33809	1.22879	7.47607	2.30124	4.43492	2.52467	1.59732	3.28002	2.22333	9.51223	2.42207	0.046002	2.8926	5.62794	6.23117	5.04421	3.08726	3.03845
TCGA.A8.A07R.01A	High	4.63204	5.11391	3.43614	3.61671	7.24542	0.328722	3.59294	3.33297	7.36718	0.723777	7.579	4.33278	4.4322	3.99781	2.16115	2.07748	1.21375	9.16058	0.0563061	0	3.20068	6.62956	7.99044	1.9895	7.57358	0.341872
TCGA.A8.A07S.01A	High	5.50714	3.77666	3.86999	4.40636	7.02561	0.652877	5.00705	4.16225	8.26003	1.12829	7.93085	3.10236	4.05424	2.71323	1.11076	3.52647	2.25332	9.8637	0.0735461	0.0347792	3.14066	4.96684	8.16329	3.2318	1.0092	1.65324
TCGA.A8.A07U.01A	Low	3.83357	4.02199	3.31235	3.17878	5.72794	0.433921	4.41917	2.87598	8.3755	0.702658	7.50466	4.18684	3.65869	2.72731	3.26607	3.43272	2.618	9.164	0.101247	0.0480967	4.65056	6.04169	7.11105	4.37062	5.42232	0.916859
TCGA.A8.A07W.01A	High	6.1542	4.4002	4.12117	3.96931	7.5903	0.444773	5.99483	3.60988	9.78656	1.71519	8.17249	3.66052	3.07013	3.13645	2.43848	4.04547	2.88219	12.1713	0.711407	0	4.31264	4.76542	5.72121	3.96059	0.239276	0.82985
TCGA.A8.A07Z.01A	High	5.35114	4.11044	3.44702	4.11378	7.5959	0.710878	5.82857	4.18468	9.68658	0.802731	7.42669	3.2053	3.27932	2.62169	2.26255	2.18247	1.61169	8.52631	0.0500489	0.0467006	4.42632	4.20342	6.98217	3.25724	0.427713	1.80199
TCGA.A8.A081.01A	Low	6.17267	4.96459	3.91074	4.40485	5.59939	0.490467	5.97096	3.57791	9.08654	0.528971	6.90054	2.01446	2.62319	2.66446	0.798756	3.04413	2.50724	8.75219	4.2864	0.0261627	2.98723	2.9627	7.00812	5.15986	5.74737	0.595599
TCGA.A8.A082.01A	High	5.91549	3.8051	3.91219	4.10075	5.85947	0.378845	5.35607	4.42183	9.23301	1.84912	8.59701	4.64961	4.62691	4.29514	2.06153	4.04402	2.71116	10.5953	0	0	3.84809	5.68178	9.88206	2.46292	1.31788	2.12005
TCGA.A8.A083.01A	High	5.8544	4.37088	3.91127	4.86983	7.60701	1.1123	5.32684	4.39857	8.83045	0.478092	6.73458	1.81938	2.55746	2.05523	0.723165	2.54557	1.54097	7.38343	0.0313952	0	4.91425	3.98724	5.82716	2.99798	1.09383	3.06733
TCGA.A8.A084.01A	Low	4.68861	5.97343	4.10981	4.93066	6.60086	0.623024	5.6314	2.52324	8.50234	1.79917	7.57033	3.01568	4.41129	3.60315	2.39169	3.96003	1.83358	10.8657	2.92608	0.0186342	5.68636	2.54673	7.40881	2.52349	1.78643	0.829931
TCGA.A8.A085.01A	High	5.67244	3.86019	3.66231	4.49342	6.4849	0.444773	5.63404	3.31996	9.36976	1.27381	7.66506	3.04492	4.6958	2.71918	0.877744	4.00792	2.33703	10.3121	0.0223323	0.0207689	3.96525	6.52512	8.61377	2.74519	0.109294	1.74295
TCGA.A8.A086.01A	High	4.96964	4.78381	3.85805	4.38912	7.40736	0.41997	4.83548	4.99267	7.85425	2.27879	8.70145	3.49944	5.10992	3.58525	2.61207	4.50776	2.77884	11.1892	0.14965	0.0434845	3.21178	6.63939	8.51041	4.61127	3.49043	2.43103
TCGA.A8.A08A.01A	High	5.30954	4.46247	3.98382	3.75934	6.94553	1.45812	5.55768	4.01192	7.69246	1.5104	7.73609	2.42299	4.41984	3.19593	3.10351	3.3788	2.07858	10.2735	0	0.0489336	4.35996	5.10325	7.79975	3.41539	0.567643	1.52662
TCGA.A8.A08B.01A	Low	4.122	5.34231	3.52379	4.41721	5.91446	2.28546	4.24885	2.28978	7.69466	1.23585	6.79443	2.76526	3.00827	1.79718	0.951215	2.41137	1.27828	10.6302	4.45252	0	5.12544	6.15493	6.34481	3.93873	7.50468	1.0273
TCGA.A8.A08C.01A	High	5.64825	5.33103	4.38811	4.82666	7.18904	0.986083	4.98152	4.18668	6.5577	1.0364	7.22785	2.90566	4.02768	2.09943	1.6918	3.59041	2.14692	9.83641	0	0.0182069	2.32014	6.70548	6.88516	3.46399	1.66125	1.41099
TCGA.A8.A08F.01A	High	5.53113	4.18086	4.16061	3.98988	7.98221	0.484396	5.8007	3.60237	9.19506	1.77842	8.3485	3.32102	5.10249	3.07805	2.70909	3.88616	3.43716	11.2187	0	0.0206267	3.36895	5.93255	7.23369	4.81704	0.0149265	1.33027
TCGA.A8.A08G.01A	High	5.82951	5.05092	3.86906	4.56117	7.97875	0.22132	6.12391	4.51547	8.96439	1.58684	7.88556	3.92586	4.30377	3.07922	1.72587	3.80758	2.28868	9.89138	0.228603	0.0976108	4.70126	5.51136	7.37633	3.83302	0.625083	1.28333
TCGA.A8.A08H.01A	Low	5.07458	4.7124	4.70394	4.3395	7.11105	0.489337	4.66089	3.68077	5.63647	1.74407	10.8128	4.65608	6.29085	5.05105	4.19241	5.23005	4.83301	10.9653	0	0.0415234	4.93358	6.48123	7.63257	7.04401	3.35081	2.9828
TCGA.A8.A08I.01A	High	5.43812	3.8489	4.08398	4.1744	6.34985	0.73786	4.95814	4.35344	9.23771	3.25264	7.69901	1.13166	2.36991	1.76486	1.51884	2.82595	3.5656	7.82574	1.24659	0.0404015	3.97565	4.69258	8.48114	6.57226	1.34857	1.64801
TCGA.A8.A08J.01A	High	4.75302	4.67591	4.26658	4.0663	7.70587	0.53963	5.96393	3.37134	8.69352	1.80941	8.21493	2.94811	4.45057	3.78113	1.94156	3.77727	2.29801	10.7441	0.296311	0	2.68176	3.60318	6.18662	4.21421	2.24762	1.50116
TCGA.A8.A08L.01A	High	4.85494	5.80858	4.41608	3.69373	5.95418	0.710261	4.99786	3.4689	9.63079	1.49733	7.87196	3.45121	4.28067	4.19536	2.01132	3.47567	2.62782	9.57561	0.620117	0.0143553	4.63894	3.16119	6.92439	3.68224	0.266157	0.908044
TCGA.A8.A08O.01A	High	5.86322	4.88561	3.8037	5.06165	6.55873	0.561693	5.825	4.30709	8.57972	2.81519	8.20898	3.24758	5.69835	3.63162	2.65926	5.02058	2.86778	11.184	0.10286	0.0246034	3.65135	6.39872	7.33104	4.40001	3.30638	2.45757
TCGA.A8.A08P.01A	High	5.56992	5.27053	3.95889	4.41749	6.45726	1.21568	4.97406	3.48876	7.92049	1.82501	8.53773	3.60479	4.67401	3.32331	3.03585	3.81936	3.16332	10.1618	1.50197	0	3.47405	5.28267	7.15635	5.18815	1.07922	1.23689
TCGA.A8.A08R.01A	High	4.93397	5.17544	3.67359	3.29347	5.81363	0.386921	3.89357	3.37239	8.00711	1.04712	9.45675	4.24205	4.55174	3.39119	2.41552	3.68986	3.02549	9.49503	0	0.0265876	3.84368	7.3638	7.81089	4.65819	7.63445	0.954122
TCGA.A8.A08S.01A	High	5.28715	5.00881	3.8815	4.18247	7.77167	0.569686	5.40236	4.77681	8.37169	1.34891	7.18148	2.47571	3.89594	2.33976	1.88959	3.6429	1.86342	10.0693	1.65334	0.086512	3.28611	4.23498	5.35457	2.51969	4.56931	1.07786
TCGA.A8.A08T.01A	Low	5.36486	4.9434	3.96057	4.13944	6.64362	0.831472	5.17988	4.61556	8.29287	1.18117	7.971	2.98105	3.60831	4.70122	1.37635	4.42192	2.40689	10.3128	0.097476	0.0309716	5.75995	7.12543	8.21883	4.13246	7.10511	2.03966
TCGA.A8.A08X.01A	Low	3.7022	3.72813	2.98204	2.60658	5.40567	0.540622	4.01478	3.53127	6.57318	1.7557	8.00943	3.95769	4.09216	3.24992	2.11173	3.49021	2.35662	10.0508	0.0280033	0.0130692	3.10256	5.77619	6.90804	3.79257	5.74633	0.827087
TCGA.A8.A08Z.01A	High	5.31754	5.22199	3.95543	4.60001	6.60028	1.09822	5.13842	4.60978	7.02435	2.37571	9.28239	3.6444	5.22501	4.26952	3.04567	5.42601	4.01845	12.0138	2.81486	0.0184917	3.83373	6.13547	7.7865	5.80509	7.89744	2.37418
TCGA.A8.A090.01A	High	5.94681	4.57517	3.93404	4.72038	8.22222	0.47633	5.53444	5.83164	7.70477	2.06053	8.2594	3.3785	4.47035	2.41446	1.96484	4.44317	3.17908	10.6643	0.0479571	0	3.05613	6.20467	6.6449	5.11729	1.71119	1.65512
TCGA.A8.A091.01A	High	5.59289	4.31166	3.708	4.00492	6.20007	0.703544	5.11126	5.71889	8.29073	0.924556	7.32662	3.57803	4.06733	6.18807	1.8484	4.40197	2.9238	9.49829	0.143524	0.0231844	3.31755	4.62609	7.71234	4.85975	0.89786	2.90475
TCGA.A8.A092.01A	High	5.71439	5.00456	3.92517	3.83204	6.70395	0.286763	5.69902	3.744	8.59761	1.12506	7.56447	2.78958	4.08648	3.34086	1.84113	3.45727	2.28336	9.83068	0.227495	0.0284277	5.16549	7.25062	6.45671	4.19229	6.36588	1.44546
TCGA.A8.A093.01A	High	5.66554	4.6493	4.35909	4.38401	6.92381	0.431569	5.32517	3.62066	8.2905	1.46001	8.12579	2.87739	5.16865	3.24582	2.95435	4.22251	2.39868	10.6193	0.777367	0.0164963	2.82034	5.46033	8.42356	5.02003	5.65867	2.20486
TCGA.A8.A094.01A	Low	4.67953	4.91737	3.96302	4.29287	5.5209	0.381394	5.07469	2.80192	8.39265	1.82126	7.80419	2.96549	4.44135	3.82852	2.68334	3.74303	2.84724	9.94312	0.555914	0.0261627	3.63162	2.62618	8.10002	4.99277	3.46333	0.78266
TCGA.A8.A095.01A	Low	5.30398	5.06482	3.93097	5.04811	6.29458	0.68437	5.20624	4.3363	8.47614	1.61396	8.46087	3.90889	4.92027	3.30124	3.05071	4.39026	2.83639	10.222	0.270469	0	5.94323	5.04441	6.97287	4.6012	5.50665	1.43526
TCGA.A8.A096.01A	High	5.61982	4.72729	4.21925	4.07592	7.20607	0.457227	4.8997	4.28387	7.25671	2.2295	8.84701	3.60818	5.00314	4.06064	2.41351	4.83054	3.5951	11.4225	0.0243197	0.0113525	6.97123	5.85765	7.63628	5.23276	0.243182	1.43488
TCGA.A8.A097.01A	High	5.57414	4.58991	4.05574	4.53743	6.63418	0.238175	5.18578	4.06095	7.88721	2.44996	8.55135	3.90656	4.39085	3.78025	2.42161	4.63358	2.96938	11.5513	0.294665	0.0347792	4.4872	4.78576	6.70881	4.30929	2.26279	1.57032
TCGA.A8.A099.01A	Low	6.12045	5.28353	3.78603	4.25942	7.24008	0.290188	5.41887	4.07046	8.83482	0.742265	7.27984	2.98546	4.19513	1.98331	2.39306	3.86187	2.51677	9.65096	0.168129	0	6.19915	3.42307	8.12169	3.99598	1.09255	2.17434
TCGA.A8.A09A.01A	High	5.70697	4.71011	4.02712	3.73417	6.17403	0	5.2348	3.80345	9.5548	2.32915	8.12321	3.59764	5.3	4.32769	2.40618	5.21429	3.1471	11.1263	4.28019	0	3.45994	5.0154	6.23994	4.9461	2.97095	1.75403
TCGA.A8.A09B.01A	High	5.24899	4.97413	3.74703	4.58652	6.98714	1.00216	5.85072	4.56262	8.3961	0.971148	7.53099	3.46617	4.04819	4.95381	3.13836	4.23295	2.34903	9.7792	0.305795	0	4.21614	5.7765	7.98581	4.33251	0.432853	2.20135
TCGA.A8.A09C.01A	High	4.62179	4.23301	3.609	3.70217	6.58106	0.375735	4.98512	3.49407	8.91185	0.886277	7.52725	2.38106	3.98888	2.33428	2.49324	3.54623	1.94167	9.7762	2.08953	0	3.63376	6.76334	5.76325	3.40938	2.31528	0.914947
TCGA.A8.A09D.01A	Low	4.12229	4.61873	3.48351	4.22817	6.24792	0.172103	4.20873	3.83473	9.18303	2.32475	8.98676	3.08158	4.63798	3.61618	3.29675	4.65665	3.50529	10.954	0.135404	0.064607	3.90896	5.16474	6.09744	5.5247	1.27316	2.15455
TCGA.A8.A09E.01A	High	5.74926	4.1531	3.92709	4.077	7.54781	0.435309	5.57504	4.83444	9.19391	0.604356	7.11453	3.08668	3.18655	2.67068	2.55812	2.50954	1.68984	8.94045	4.68056	0.0182069	4.6064	5.62113	5.65534	4.12126	0.555718	0.622649
TCGA.A8.A09G.01A	Low	6.31486	4.73751	3.68019	4.56735	6.32523	0.431463	5.36016	2.97679	7.78718	0.572114	6.94494	3.45952	3.87149	1.61716	1.85806	3.74962	2.63227	9.16573	0.054779	0.0129262	5.82703	3.01986	8.82132	4.48092	3.05925	1.02283
TCGA.A8.A09I.01A	High	4.22762	4.75162	3.88581	4.55762	6.87043	0.531269	5.95951	3.38442	8.79983	1.67536	7.66037	3.51514	4.19482	3.21973	2.10732	3.48413	2.34395	10.4677	0.115033	0.0275787	3.89531	4.70903	6.37474	4.12649	1.25604	0.944184
TCGA.A8.A09K.01A	High	5.19346	4.5611	4.01297	3.89308	6.0579	1.11563	5.89342	4.62319	8.26372	0.254473	6.62615	1.68952	2.52937	1.33348	0.970633	2.89923	2.03816	6.59417	0.0771062	0	2.56489	6.27668	9.17898	4.48865	0.654069	0.980318
TCGA.A8.A09M.01A	High	5.03361	4.02625	3.23859	3.85477	7.27848	0.66512	5.30755	3.67765	7.67592	0.527871	7.25576	3.08653	3.32767	2.28558	1.00036	3.04721	2.01425	8.96394	2.43416	0	2.00766	5.52846	6.07203	4.73963	0.290306	1.21207
TCGA.A8.A09N.01A	High	4.88662	6.36334	4.37631	4.59245	7.50414	0.351741	5.69165	3.66981	8.74074	0.827006	7.34764	2.52077	4.30128	2.83064	3.26995	4.0458	2.36264	9.68719	3.97492	0.0237521	5.23741	5.04359	5.08024	4.53549	4.70872	2.15235
TCGA.A8.A09Q.01A	High	4.88302	4.16559	3.97458	3.43909	5.86887	0.81295	3.88154	4.03195	7.11125	1.01514	7.5945	2.13096	3.66185	2.33076	1.61551	3.93336	3.1662	10.6642	0.596363	0	3.33505	6.90389	8.33846	5.58572	1.77159	2.79732
TCGA.A8.A09R.01A	High	6.39523	4.68976	4.43558	5.13216	8.08854	0.793355	5.9641	5.13706	9.22538	2.34562	8.48926	3.54362	5.00682	3.68679	2.3986	4.68447	3.14222	11.9423	0	0	3.69255	4.40269	8.26694	4.72315	0.840926	1.32809
TCGA.A8.A09T.01A	High	5.6087	5.09614	4.1214	4.13868	6.32148	1.83228	5.06839	4.16364	4.04001	1.51556	8.43398	2.44443	4.25756	2.88288	2.15368	4.45209	2.59386	11.0629	0	0	4.0008	4.21301	7.34174	4.76961	3.44619	1.72325
TCGA.A8.A09V.01A	High	5.85453	5.0451	3.65727	4.93068	6.35687	1.08651	5.56517	5.26293	5.02024	0.934403	7.88312	3.02205	4.86098	3.032	2.64662	5.08246	2.93423	10.8019	0.066537	0.0619835	6.29896	4.91874	8.64655	5.80276	2.2063	2.91577
TCGA.A8.A09W.01A	Low	4.85022	4.11216	3.91392	3.9065	6.12013	0.320542	3.57289	3.80276	2.40439	0.505891	7.64291	2.78578	4.17413	1.52341	1.39627	4.57791	2.43074	9.59298	1.64395	0	3.77449	4.59699	5.28832	4.55807	2.50266	1.88675
TCGA.A8.A09X.01A	Low	4.56835	4.36919	4.09788	4.26339	6.31751	0.624054	4.52016	3.01847	3.11437	1.38184	8.29263	3.51832	4.40731	2.3456	1.58904	3.76832	2.90148	10.0085	0	0	4.01798	5.9763	6.39976	5.64118	4.14241	1.1333
TCGA.A8.A09Z.01A	High	5.96196	5.23973	3.83183	4.59956	7.84318	0.0945063	4.75996	3.33181	6.92746	0.215989	6.98983	3.68307	2.50759	1.35231	0.740625	2.94748	2.21008	7.92339	0.243547	0	6.46459	6.26627	8.59207	5.01145	0.0127832	0.449112
TCGA.A8.A0A1.01A	Low	5.57268	4.83032	4.32209	4.73455	7.33415	0.555325	5.17785	4.10819	3.71974	1.40512	9.07909	2.80114	4.30064	3.06879	3.1621	4.74067	3.65906	10.7737	0.216734	0.0270125	5.89977	4.5169	7.9727	6.52692	0.332622	1.4079
TCGA.A8.A0A2.01A	Low	5.47812	4.67806	3.70415	4.33784	6.86318	0.697151	4.65446	4.44538	7.66847	1.11263	7.63764	2.52547	4.20987	2.66052	1.8356	4.42746	2.56269	9.80855	0.152378	0.0123541	5.40381	5.96878	7.64368	5.31846	1.20577	2.54268
TCGA.A8.A0A4.01A	High	5.56417	4.28686	3.70771	4.67901	7.11173	0.281194	5.5722	4.09541	6.51103	0.810155	8.62924	2.36112	3.86712	5.24666	3.7002	4.99041	3.20345	8.20056	1.24537	0.065848	4.4032	5.01232	7.37081	5.79522	3.88059	3.93709
TCGA.A8.A0A6.01A	Low	5.04876	4.84125	3.86361	4.72055	7.02562	0.426104	4.973	3.6179	6.76606	1.20069	8.18449	2.52792	4.35485	2.4457	1.95215	4.06208	2.83384	9.27276	0.821547	0	6.25203	3.75138	7.75759	5.94982	4.32534	0.9241
TCGA.A8.A0A7.01A	Low	4.26128	4.37945	3.82974	3.524	7.26872	0.374622	3.90385	2.93399	6.72375	0.842536	8.02013	3.24121	4.31807	2.60945	2.38242	3.75825	3.01878	9.96313	2.61756	0.0119249	2.94626	2.90576	6.45586	7.29672	1.40108	1.31806
TCGA.A8.A0A9.01A	High	5.56004	4.57284	3.8314	4.64024	8.65256	0.67229	4.97279	3.80546	4.09911	1.69127	8.15192	3.06595	3.9993	2.99753	2.96638	4.02458	2.56579	10.6259	0.178492	0.0292762	5.22543	6.40559	6.99372	4.29434	1.16504	1.09889
TCGA.A8.A0AB.01A	High	5.85088	5.47894	3.98024	4.62542	6.49737	0.803392	5.46236	4.3805	4.05143	0.966135	7.46262	2.26939	4.14619	5.03987	2.53164	4.33786	2.12135	10.2397	0.0606008	0.0426443	3.82821	6.63326	7.91999	3.74	2.05748	2.22392
TCGA.A8.A0AD.01A	Low	5.10437	4.1614	3.77163	4.12595	6.71402	0.764176	5.37885	3.45277	7.56036	2.4983	8.78631	3.26338	5.00543	3.52544	2.40278	4.75928	2.84744	11.0432	0.0453032	0	4.70252	4.22179	7.37631	3.68083	0.242084	1.90018
TCGA.AC.A23C.01A	Low	4.65676	5.09684	3.84423	4.85726	7.44587	0.491802	5.08612	3.02102	9.39717	1.22577	8.17953	2.94139	4.7675	3.0079	2.38962	4.47977	3.01626	10.2987	4.5288	0.0263043	4.05619	3.04443	7.43936	5.17491	1.94714	1.28759
TCGA.AC.A23E.01A	Low	5.19722	5.15352	3.93022	4.45615	6.6332	0.427177	3.96489	3.76705	8.50939	2.85334	9.39466	3.5579	5.3517	4.54236	2.7366	5.55165	3.57744	12.8147	0.152508	0	5.50929	5.07009	7.45065	4.63506	2.09353	2.12763
TCGA.AC.A23G.01A	Low	5.0461	4.28012	3.88642	3.78228	6.64916	0.258097	5.10526	3.95766	5.20739	2.88994	9.7732	5.80145	5.28019	5.03433	4.25792	4.95292	3.44366	11.4564	0.438293	0.0336521	5.62827	7.05876	7.36136	5.80961	5.76073	3.08829
TCGA.AC.A23H.01A	Low	4.74229	5.24768	4.31059	4.79055	7.49409	0.520246	5.98323	3.5502	10.7675	2.15105	8.00065	4.09863	4.50177	3.40815	2.68693	3.94826	2.16292	11.2113	0.513188	0	5.23852	2.2353	5.00931	3.47799	2.90221	1.05575
TCGA.AC.A2B8.01A	Low	5.00586	4.94431	3.96238	4.32621	6.58968	0.921893	5.59636	4.53856	7.50413	1.51268	8.88851	3.70921	4.66383	3.59839	3.49129	5.19737	3.79135	11.0457	1.06474	0	5.23647	6.13851	7.96707	5.52753	1.94692	2.4837
TCGA.AC.A2BK.01A	Low	4.10824	5.05099	2.61824	4.21111	6.32362	0.979001	5.15036	5.09779	5.68357	0.258459	9.77808	3.16079	1.40425	6.56338	0.0531113	4.55233	2.72672	9.18338	6.52636	0	1.02489	6.76512	10.2987	3.48602	5.59888	1.24208
TCGA.AC.A2BM.01A	High	5.56482	3.66803	3.73127	4.67426	7.08819	1.05207	5.51971	5.90169	8.05748	1.28623	7.37657	2.81912	3.68284	2.95658	2.48499	3.59946	2.64125	8.92693	0.229588	0.0381552	3.1992	5.55667	5.60918	4.02081	0.704429	1.37055
TCGA.AC.A2FB.01A	Low	5.38959	4.72392	3.9209	4.3267	6.69991	0.806448	4.95545	3.53749	6.30111	0.338909	8.31915	2.93836	5.09184	3.11135	3.26297	4.60575	3.15994	8.85307	0.0306892	0.0567222	5.28736	6.59291	8.70754	5.44713	4.11024	2.62033
TCGA.AC.A2FE.01A	Low	5.30061	4.75657	3.84726	4.23939	6.70535	0.305912	5.6027	3.93813	6.76149	1.25641	8.85976	4.44901	4.34778	4.41301	4.67231	4.59398	3.30131	9.68941	0.0326651	0.0153548	5.68563	5.88191	7.82338	5.69769	2.67951	2.30679
TCGA.AC.A2FF.01A	Low	4.63372	4.78212	3.84112	4.34731	5.26742	0.541217	4.69343	3.6364	4.95318	1.42879	9.36332	3.945	5.31255	4.51047	3.98067	5.38225	4.1721	8.88294	0.27262	0.0549179	4.67378	5.58602	7.2756	7.67526	4.23229	4.55078
TCGA.AC.A2FG.01A	Low	5.5489	4.92421	3.77819	4.24376	6.59136	0.744075	5.34047	3.88001	6.78246	0.477159	8.42434	4.16215	4.02757	3.72084	3.70644	4.18051	2.71859	7.08004	0.107956	0.0258793	6.107	6.11049	8.5316	6.24763	5.27158	3.5002
TCGA.AC.A2FK.01A	Low	5.30149	4.97067	3.90547	4.34063	6.56281	1.11663	5.48104	4.49985	8.72937	0.633757	8.57658	4.38188	5.62466	3.25716	4.45118	4.26406	3.29681	6.09935	0.143655	0.0687396	5.96259	6.83791	7.64608	6.20663	7.16405	3.01048
TCGA.AC.A2FM.01A	High	6.28905	4.73704	4.08486	4.44873	7.02831	0.389236	6.43595	5.13647	8.75354	0.562865	7.13087	3.07764	3.54111	7.96687	2.06939	3.89585	2.16234	7.74756	0.247441	0.0529723	4.61062	6.89417	4.67536	4.55348	0.720891	2.27712
TCGA.AC.A2FO.01A	High	5.69705	4.71348	3.51612	4.30555	6.22695	0.579373	4.53881	4.88118	7.65041	0.36614	8.73535	4.47824	5.42009	4.66976	3.34187	4.68143	3.44306	8.59943	0.844064	0.0183493	5.78082	6.71492	7.53446	6.78056	1.65205	2.03503
TCGA.AC.A2QH.01A	Low	2.14564	3.8005	2.64672	3.46052	4.45782	0.355242	2.51957	4.86369	0.0935602	4.2938	7.31744	0.771886	5.12259	4.20402	1.96129	4.16439	2.23967	11.2595	1.80174	0.00518438	1.1099	4.41376	5.28695	5.8709	5.4291	0.377068
TCGA.AC.A2QI.01A	High	5.96645	5.00526	4.17226	4.42459	7.27053	0.539928	6.21756	3.37121	6.26354	1.30358	8.7911	4.27944	5.55431	4.5259	3.45775	4.54688	3.20861	9.81196	0	0.0180644	5.19402	5.31642	7.86891	5.64819	1.61141	3.0714
TCGA.AC.A2QJ.01A	Low	2.46939	3.24473	4.36274	3.41021	5.71733	0.780394	4.53318	1.75039	2.94845	0.234747	10.381	4.17021	7.72451	7.23945	3.63856	2.01724	2.32288	8.5057	0.0654344	0.0154976	2.45312	6.93333	5.87389	2.26297	1.84052	1.1562
TCGA.AC.A3BB.01A	Low	4.81031	4.25672	4.12272	4.26225	6.59796	0.748719	5.35469	3.15432	6.63725	1.18047	9.3413	4.07911	4.74167	5.23327	5.0439	4.09988	3.17527	9.97409	0.563646	0.0167816	5.28167	6.74326	6.75903	6.32192	4.12309	2.23625
TCGA.AC.A3EH.01A	High	5.34213	4.58867	3.7347	4.12204	6.53192	0.374956	5.46216	3.15745	3.88536	1.65334	7.92043	3.10571	4.08521	5.02846	3.39401	3.10412	1.77855	10.2972	0.272023	0.0306892	2.90983	5.1431	7.98957	4.06187	6.50482	1.91869
TCGA.AC.A3HN.01A	Low	5.48173	4.58508	4.12941	4.62452	7.06337	0.62882	5.48235	3.94201	4.93762	1.50838	9.01085	4.56571	5.00619	4.36593	4.20846	5.13918	3.57597	10.7509	0.0571383	0.0401209	5.69082	5.31208	6.57579	5.96021	3.38871	2.75549
TCGA.AC.A3OD.01A	Low	2.99297	3.46621	2.57391	2.84722	4.02887	0.199876	1.65086	1.94617	3.62236	0.235482	5.56201	0.327802	1.87912	1.43611	0.670297	2.90169	2.63789	6.26926	0.129349	0.0662614	2.55675	3.70056	5.54158	4.36057	2.052	1.52246
TCGA.AC.A3QP.01A	High	4.50102	4.70506	3.62958	3.76071	6.15835	1.0624	4.51748	3.0085	3.81136	0.816231	8.37441	3.39609	5.24683	4.22119	4.1248	3.44858	2.30574	8.57809	0.0301242	0	3.7263	6.84783	6.38661	5.3081	4.24985	2.7329
TCGA.AC.A3TM.01A	High	3.25273	3.77858	3.76042	3.7936	5.42308	0.562181	5.34311	3.10207	4.64358	0.819995	8.67482	2.98297	3.9653	3.62376	3.87068	2.29416	1.1689	7.47518	0.229834	0.0164963	3.3466	6.04532	6.50072	3.68605	4.41917	0.724825
TCGA.AC.A3TN.01A	High	4.68005	4.30334	3.69549	4.1039	6.41875	0.547549	5.62087	2.75247	3.34207	0.557974	8.06868	2.58938	3.65315	3.81838	2.64168	2.5528	1.20564	8.45482	0.0632268	0	5.91933	4.40937	6.40983	3.66837	0.895768	0.944484
TCGA.AC.A3W5.01A	High	4.21022	4.32665	3.86556	4.31828	6.625	0.291486	5.36355	2.75839	7.06186	2.17117	8.91428	4.26209	4.96779	4.46324	3.92485	4.49754	3.07946	11.1601	0.718789	0	5.00808	3.7025	6.23412	5.81612	6.15567	1.72487
TCGA.AC.A3W6.01A	Low	4.43966	4.54852	3.8459	4.31449	6.45873	0.847115	5.70762	3.24478	3.42959	0.808344	9.28516	4.5737	5.67581	5.48707	4.78323	4.55208	3.30347	9.86109	0.721329	0.0374525	4.94824	5.06958	5.83689	5.81527	0.273814	2.61105
TCGA.AC.A3W7.01A	Low	4.95855	4.50564	3.83837	4.63858	6.73892	0.809744	5.49455	3.0889	5.8449	0.886667	7.99719	3.48109	5.03587	3.88172	4.03327	4.25931	2.52875	10.0815	0.189413	0.0311128	6.97279	5.08011	6.69902	4.72622	3.10894	2.21726
TCGA.AC.A3YI.01A	Low	4.88581	4.50118	3.48198	4.00202	6.44676	0.922274	5.10865	3.69533	6.45009	1.73583	9.21709	5.80938	4.97992	5.21773	5.29061	4.21167	3.34226	9.82974	0.0448837	0	4.86801	7.34937	7.78957	5.84664	6.7844	2.38871
TCGA.AC.A3YJ.01A	Low	4.98583	3.99884	3.58145	3.71272	6.61444	0.72369	5.56576	4.27203	7.86316	0.791689	7.46223	2.13777	2.69944	1.95002	0.784504	1.94358	1.73955	6.96933	2.4401	0	3.13177	6.1346	6.13746	2.26415	0.768078	2.42414
TCGA.AC.A4ZE.01A	High	5.85318	3.89806	3.60291	4.68943	6.6581	0.572696	5.7338	4.54142	6.93152	0.397803	7.39099	3.1385	3.21819	2.49406	2.52291	4.02149	2.75907	6.0315	6.33544	0	5.83784	7.10637	7.29413	5.26563	0.467279	1.54201
TCGA.AC.A5EH.01A	Low	4.54865	4.65862	4.30031	4.34686	7.15344	0.563158	6.30337	4.74139	8.48824	1.80587	8.91696	4.79322	4.6597	4.69373	4.05825	4.25768	2.41784	11.5046	0.0439044	0.0206267	4.72112	5.2116	5.54221	4.1832	0.392098	1.03787
TCGA.AC.A5XS.01A	High	4.59143	4.16066	3.91274	4.30424	6.1292	0.560519	4.63057	2.90389	4.64348	0.653335	8.8731	3.69518	3.67236	3.64264	3.87647	3.07842	2.27897	7.43641	4.70621	0	5.81906	5.94214	6.28956	5.25109	1.10212	1.09228
TCGA.AC.A5XU.01A	High	5.14061	4.89786	3.23363	3.84279	6.89418	0.700528	5.63814	4.37088	8.61502	1.99982	8.27066	4.39415	4.61218	4.59723	2.93919	3.59205	2.19472	10.0624	1.41797	0.0180644	2.92338	7.3042	6.26413	3.24679	0.946132	1.44858
TCGA.AC.A62V.01A	High	4.609	4.36694	3.47254	4.18029	6.35308	0.759497	4.92904	4.00392	8.07463	1.57676	8.86319	3.29178	4.03178	5.36291	2.23723	2.42072	1.25036	9.16587	0.102188	0	3.12958	4.67106	4.58451	4.19613	0.125122	1.34233
TCGA.AC.A62X.01A	Low	4.23387	5.71551	3.48741	3.31612	6.47008	0.283092	5.05607	3.21072	7.10819	1.03654	7.77348	3.37648	4.8832	2.15685	4.15864	1.79127	0.929337	5.42637	0.44869	0.304861	2.41967	6.47988	7.69334	1.42648	7.86264	1.11789
TCGA.AC.A62Y.01A	High	4.57561	4.74507	3.74517	4.41972	5.9538	0.596744	5.12165	3.12625	9.32293	0.543991	8.58149	3.91728	3.80712	3.42086	3.017	3.37611	2.64016	8.84126	1.40305	0	7.00439	6.27295	7.66767	4.29666	0.0255958	1.35513
TCGA.AC.A6IV.01A	High	5.21027	4.59318	3.75872	4.37819	6.78295	0.914105	5.99449	4.27006	4.13775	1.42094	9.30329	3.81624	5.47766	4.73946	3.94387	4.8936	3.81182	10.2309	0.0990932	0.015783	5.20776	6.31363	6.3623	6.43322	1.70403	2.44069
TCGA.AC.A6IW.01A	Low	4.52537	4.70386	3.91099	3.57122	6.41618	1.54409	4.91665	3.19069	6.09469	0.52717	7.64933	4.66515	3.1684	5.88402	5.58897	1.81828	2.78919	6.13461	0.0272956	0.0127832	3.24505	8.67193	6.08512	6.92296	6.00983	0.878451
TCGA.AC.A6IX.01A	Low	4.8975	5.05583	3.98975	4.60784	6.54202	0.573471	5.97298	3.82654	4.11142	0.715454	8.65305	3.32436	4.84296	4.47832	4.2711	4.88264	3.42786	9.56063	0.250477	0.0359054	5.42004	4.71383	5.89617	5.93699	2.57151	2.37893
TCGA.AC.A6NO.01A	High	5.5359	4.71205	3.78098	4.36289	6.42812	1.42309	5.80083	4.40528	7.64523	1.41105	7.50554	2.64335	4.43982	2.84008	2.5428	3.55022	1.93836	9.18948	0.0832474	0.0197731	4.41966	5.91187	7.4122	3.27261	3.6263	1.80281
TCGA.AC.A7VB.01A	High	6.23892	5.07725	3.80742	4.59154	6.7099	0.888928	5.25442	4.35179	7.78575	0.310689	6.19951	3.65091	3.14434	1.88647	1.96813	3.08279	1.48295	7.18555	0.064331	0.0152121	3.71275	6.40648	4.81176	2.56638	0.290188	1.51687
TCGA.AC.A7VC.01A	Low	4.08998	4.20903	3.54176	4.11333	5.41605	0.643856	4.9255	3.70819	1.67771	2.43456	11.2827	4.31918	8.08564	6.40059	2.17722	4.76513	3.77153	11.8844	0	0.0444641	1.94797	7.24004	6.82196	1.76871	0.372172	2.51891
TCGA.AC.A8OP.01A	Low	5.48424	4.5434	3.70898	5.09276	6.69019	0.587749	6.07328	6.21749	7.80252	1.028	7.77245	3.39521	4.47808	3.08049	3.32477	4.61411	2.75324	9.24507	0.743817	0.0236102	4.9681	6.92207	7.77548	4.35116	2.48983	1.31075
TCGA.AC.A8OQ.01A	Low	4.48622	3.94339	2.86406	3.14752	6.17991	0.339935	4.65145	2.5871	7.53903	0.808756	8.19253	4.4516	3.74374	4.28902	2.82214	3.33116	2.5052	9.52282	0.185993	0.0153548	4.78586	5.58123	6.00582	4.47232	7.16322	0.674822
TCGA.AC.A8OR.01A	High	5.72953	3.85947	3.74149	4.27518	6.46444	1.34039	5.66181	4.33959	8.56576	0.301236	9.03897	1.92797	2.59488	0.998484	0.278936	1.6988	1.5589	7.77098	0	0	3.22552	7.80682	8.11554	1.90176	2.05897	0.876566
TCGA.AC.A8OS.01A	Low	4.52516	4.30045	3.50833	4.34517	6.23975	0.649478	5.33107	2.87216	4.95972	0.572017	8.17071	2.95153	4.5133	4.17705	3.52467	4.61728	3.32539	8.76512	0.0731347	0	5.2804	4.64303	5.953	5.90585	1.95241	1.86096
TCGA.AN.A03X.01A	High	4.9079	4.64174	3.03786	4.46172	6.94347	0	4.90439	3.35761	7.21031	1.7753	9.20247	3.82132	5.22044	4.19704	3.9913	4.69139	2.56108	11.8108	0.153676	0	3.49559	6.38595	7.53396	4.68478	1.46158	1.15465
TCGA.AN.A03Y.01A	High	4.75277	4.73524	3.31985	4.54233	7.24619	0.389897	5.20748	2.99261	3.36358	1.04956	7.05922	2.73387	2.90493	5.7409	1.54439	2.63979	1.64952	8.55758	0.0287106	0.0267293	2.53481	7.41922	8.20366	4.01233	0.813771	2.32167
TCGA.AN.A041.01A	High	5.96809	4.47286	3.48818	4.28998	6.68091	0.392757	5.22065	3.6848	9.90432	2.90768	8.45611	3.93125	5.217	3.01539	2.19931	4.72025	3.12871	11.4818	0.122209	0.0147838	2.74691	5.56352	5.52028	3.63128	0.752406	2.25223
TCGA.AN.A046.01A	High	4.48677	4.23616	3.48294	4.43635	6.43651	0.534759	4.87848	3.24445	7.43698	0.718964	7.86774	3.87695	4.10448	2.49866	2.74949	3.56632	2.18415	10.051	0.0277203	0.0257376	4.79016	6.22396	7.88277	4.46919	0.587077	1.00511
TCGA.AN.A049.01A	High	5.71751	4.61585	4.41338	3.97472	8.37559	0.351628	5.46191	4.42009	7.57627	1.86196	8.16916	3.02299	4.42411	3.13439	2.48792	4.03821	2.53583	10.8597	0.205518	0.0204844	5.36845	6.02281	7.14795	4.09272	1.92433	1.28795
TCGA.AN.A04A.01A	High	4.6265	4.04255	3.76778	3.85625	6.3337	0.573375	5.09118	3.21987	9.06136	3.0516	8.63165	3.35023	5.45504	4.06449	2.28108	4.44669	2.64612	11.7502	0.7122	0.0133551	4.4845	6.45072	7.13837	3.66642	2.30375	1.222
TCGA.AN.A04C.01A	Low	5.61526	4.80783	3.35841	3.12292	4.96822	0.558757	4.28927	2.72124	8.45443	0.62527	7.02202	3.12118	2.54107	1.74532	1.39972	2.5555	1.51379	7.8919	0.397584	0.0223323	5.00043	5.6979	7.53477	3.86244	6.00418	0.71721
TCGA.AN.A04D.01A	Low	3.97167	4.31696	2.50617	3.97737	5.45032	0.515813	5.35957	3.4941	7.18907	0.365021	6.80444	3.52458	3.44968	0.979879	0.486869	1.66134	0.831148	7.3157	0.0251706	0.0117819	1.61951	4.17075	8.30696	2.46509	3.00545	0.753005
TCGA.AN.A0AJ.01A	Low	5.13681	8.23517	3.90909	4.59741	7.05109	0.653427	4.99217	3.51979	8.51484	6.87346	8.22497	2.78016	4.15573	4.00299	2.78563	3.143	2.58854	9.46256	5.62947	0.0142124	4.51118	6.32458	6.72674	5.67682	1.23211	0.768163
TCGA.AN.A0AK.01A	Low	5.53943	5.42332	3.70022	4.60023	6.28473	0.507008	5.39828	3.8112	9.27969	0.672108	7.14708	3.20781	3.39093	4.93445	0.730575	2.54221	1.98116	8.93027	0.543892	0	2.03418	5.89431	5.35494	4.52624	0.015783	0.932968
TCGA.AN.A0AL.01A	Low	3.91285	4.04045	2.95751	3.02666	6.96641	0.409798	4.60596	2.49593	8.26505	1.41316	8.64283	4.32932	5.08272	4.36298	2.301	3.84911	2.72365	10.1773	5.19484	0.0154976	4.7394	5.07159	6.77025	5.59974	8.75313	1.64718
TCGA.AN.A0AM.01A	High	4.11883	5.40318	4.29128	4.41278	7.41623	1.29037	4.87179	2.80184	8.23683	2.1476	7.44175	4.5146	3.5005	3.27041	3.16944	2.97036	1.67061	11.9292	0.65205	0.0519985	2.70357	4.82955	8.1873	3.15004	3.48126	0.554049
TCGA.AN.A0AR.01A	Low	4.76648	5.37074	3.09753	2.99957	6.42629	1.31191	5.08591	3.08736	6.68073	0.382169	9.02262	2.43592	2.25592	1.23383	1.12869	1.26243	1.0732	7.85965	0	0	1.43205	6.95138	5.26225	2.49861	3.27639	0.454281
TCGA.AN.A0AS.01A	Low	4.35176	4.74736	3.63016	3.77915	7.7513	0.706729	4.31991	2.86491	7.88548	1.57821	9.31605	3.99007	4.80592	4.18723	2.56779	3.79064	3.12894	11.4788	0.429214	0	5.31125	5.89178	6.77308	3.70375	5.2332	0.818851
TCGA.AN.A0AT.01A	High	4.48818	5.27188	3.88506	3.35231	6.5018	0.676087	5.03994	4.03172	7.61701	2.94116	8.27469	2.97098	3.30346	3.59377	1.87613	1.90508	1.91571	9.01348	0.152378	0.0247452	4.25767	7.61979	6.83744	4.80175	5.15497	0.476537
TCGA.AN.A0FD.01A	High	4.3039	4.61966	3.64495	4.11273	6.89526	0.579759	5.19776	3.56391	8.92877	2.00698	8.15506	3.38114	4.58513	3.74685	2.37965	4.04213	2.01185	10.6853	0.038998	0	3.62856	6.65676	8.43762	4.39383	0.601792	1.48985
TCGA.AN.A0FF.01A	High	5.25468	3.78115	3.68392	4.27434	6.74208	0.545178	5.41417	4.6673	8.77082	3.68842	8.21236	3.43057	4.29514	2.88452	2.94697	4.00885	2.98899	9.95325	0.253505	0.0364682	4.48412	5.12654	6.08882	5.01369	0.751806	1.10862
TCGA.AN.A0FJ.01A	Low	5.09224	5.2592	3.26647	3.97159	6.68772	0.322274	5.26736	3.20758	8.92203	7.5164	9.99336	4.69163	4.27911	6.228	1.46639	3.11475	2.17485	8.60606	0	0	1.35986	7.93955	6.89621	3.54335	6.99524	4.86116
TCGA.AN.A0FK.01A	High	4.93529	4.65211	3.44676	4.49143	7.48712	0.329066	5.14968	3.99264	9.2988	0.848638	7.25649	2.7557	3.97118	2.4527	1.85112	3.2776	1.91411	9.11755	0.0354832	0	4.72473	5.60047	7.50812	3.13565	0.0475384	2.07464
TCGA.AN.A0FL.01A	Low	2.78277	3.70846	2.99101	1.98342	5.46951	0.208517	3.62936	1.47949	7.70242	0.114367	6.92534	2.12155	2.56482	1.14763	0.463413	1.79373	1.09943	7.4801	0	0	2.28294	5.06086	7.80302	5.1414	5.45236	0.988412
TCGA.AN.A0FN.01A	Low	4.84116	4.62446	3.66498	4.27023	6.20149	0.57415	4.08263	3.61639	2.9726	2.52589	10.0596	5.16077	5.92668	4.80778	4.09365	5.82796	4.09515	11.6701	0.116897	0	5.93549	5.21183	7.23043	5.80919	1.32964	2.80851
TCGA.AN.A0FS.01A	High	5.34439	4.93884	3.89191	4.54387	6.61307	0.432104	5.13772	4.33862	7.11457	0.44668	9.21268	2.89179	5.00995	4.00538	3.86706	4.82343	3.12148	9.56465	0.531668	0.0129262	6.35912	5.53851	8.48335	6.02844	2.67297	2.98297
TCGA.AN.A0FT.01A	High	2.73296	3.7728	2.66778	3.04291	4.23922	0.308128	4.36001	3.49571	8.27743	0.518938	8.27723	4.18822	3.84808	3.14241	2.25369	2.83754	1.66857	8.50601	2.41403	0	3.61294	4.11163	5.69804	4.15742	0.593306	0.892741
TCGA.AN.A0FV.01A	Low	4.65768	4.61672	4.06735	4.53394	8.12674	0.357833	5.82454	3.61376	9.71218	2.17153	8.48699	4.23168	4.625	3.55529	1.41419	3.93139	2.36536	11.0906	0	0	3.79673	3.65166	6.54192	2.59674	1.26754	1.32377
TCGA.AN.A0FW.01A	High	4.53405	4.76126	3.3892	4.20492	6.58492	0.590147	4.61388	3.45708	9.15691	1.20764	7.99936	3.3539	4.15253	3.06297	2.5297	3.44702	2.2986	9.11145	2.31165	0.038998	3.38556	5.70104	4.84371	4.72798	1.15257	1.4462
TCGA.AN.A0FX.01A	High	4.347	4.26121	3.84411	3.53612	6.44973	0.566182	5.33893	3.71045	7.42883	3.43078	9.01812	4.5038	5.63481	4.13098	2.21319	3.87023	2.42903	10.2819	2.72218	0.0309716	4.18605	7.07856	7.40363	3.35961	6.71648	1.50111
TCGA.AN.A0FY.01A	High	4.34136	5.29261	3.41185	4.32861	6.11647	1.0425	5.35826	4.01962	9.24899	2.0009	8.2832	3.43168	4.93853	4.35545	3.85713	3.81647	2.46503	10.8887	0.311387	0.013498	4.65514	7.23614	8.04883	3.29911	4.66563	1.10588
TCGA.AN.A0FZ.01A	High	5.86763	4.87932	3.75444	4.7525	7.07297	0.274291	5.07518	2.93278	9.88867	1.97691	7.73277	4.83675	4.85492	6.54626	1.69122	4.13126	2.12499	10.5247	0	0.021764	2.97867	5.17471	4.68077	3.22158	0.468323	1.93157
TCGA.AN.A0G0.01A	Low	4.70198	4.60931	3.25095	3.43459	6.1229	0.829444	4.94447	3.03147	8.28896	0.883855	9.39935	3.84803	3.82457	5.67758	1.2397	2.9051	2.2482	9.83528	0.0308304	0	2.50006	5.96495	8.29962	3.27696	8.23845	0.471552
TCGA.AN.A0XL.01A	High	5.84773	4.92386	3.47424	4.55623	6.34425	0.321466	5.05204	3.52862	7.93134	0.531868	9.46426	4.80593	4.50819	3.8388	3.82175	5.19088	3.69492	9.74665	0.80554	0	6.88002	6.74758	6.14404	5.78886	2.17252	2.22916
TCGA.AN.A0XN.01A	Low	4.61553	6.7377	4.10848	4.32443	6.33274	0.72369	4.52109	3.40708	7.08791	2.76233	9.94666	4.52448	5.48702	4.44559	3.09178	5.27507	4.0527	13.5671	0	0	4.17596	5.99816	8.11739	4.00059	5.3554	2.21101
TCGA.AN.A0XO.01A	High	5.20492	5.00251	3.83014	4.47425	8.35637	0.298424	5.01037	3.72296	8.15295	2.18815	8.45816	3.27007	4.46999	3.41982	2.31345	3.62027	1.75484	10.9444	1.06385	0.026446	4.41414	4.54671	7.81718	2.99005	2.24297	1.32855
TCGA.AN.A0XP.01A	Low	5.50408	4.71925	3.88547	4.52791	7.2757	0.283329	5.31626	2.75881	8.91069	1.26033	7.89027	3.53707	4.64308	2.80062	1.86948	3.77313	2.45431	10.1778	0.0343566	0.0319597	6.6488	3.99918	6.96828	4.00913	0.797594	1.64487
TCGA.AN.A0XR.01A	High	4.03408	4.66117	3.45653	4.94701	7.02252	0.408277	5.71191	2.78159	7.73377	1.78018	9.49521	3.27815	4.20779	2.56379	2.44313	2.82116	1.20245	9.57241	0.0451634	0.122739	5.10024	3.8737	4.95187	1.74807	0.187768	0.623867
TCGA.AN.A0XS.01A	High	5.37641	5.04227	3.90726	4.22944	6.69933	0.904889	5.40699	3.59954	7.77129	1.80252	8.69965	4.04903	4.45397	3.82746	3.17774	4.3185	2.71266	10.8126	0.031254	0	3.51536	3.66557	7.34624	4.42961	0.707701	1.7366
TCGA.AN.A0XT.01A	High	4.56288	4.78348	3.54406	4.74222	6.47626	0.826274	5.43704	4.08133	9.04437	1.72727	8.18853	3.90479	3.3367	3.128	2.43256	4.2019	2.4798	8.03882	0.536451	0.0200577	4.49328	6.09087	9.30457	4.53116	1.55179	4.75258
TCGA.AN.A0XU.01A	High	4.561	5.66654	3.40575	3.76824	6.91601	0.650489	4.26915	4.161	7.1326	1.1099	9.08455	5.44474	4.47926	1.61904	2.04918	2.40141	2.1516	9.55886	0	0	3.74891	6.38638	7.88729	3.106	6.6482	0.52697
TCGA.AN.A0XV.01A	Low	5.0456	4.80929	3.80604	4.47341	6.4079	0.55454	4.57807	4.29696	8.60385	1.34767	8.76877	3.37665	4.36569	3.94991	3.22951	4.57391	2.93386	9.98778	0.0641931	0.0302654	5.96463	6.92703	8.96333	5.6937	1.26003	2.54505
TCGA.AN.A0XW.01A	High	4.83837	7.57543	3.81857	4.84982	6.39266	0.463099	5.43989	4.00973	8.44998	4.9363	9.37006	3.6343	5.42362	4.54555	3.71979	4.70838	3.42746	11.2395	4.06057	0	5.29956	5.03847	8.16623	6.38354	0.490673	1.88131
TCGA.AO.A03L.01A	High	4.46764	4.46864	3.29443	4.82949	6.3341	0.443288	5.19467	3.97634	9.15651	1.59182	7.79386	4.15683	4.81472	3.09408	3.28868	4.81078	2.5568	10.5637	4.83308	0	4.52261	6.06954	5.76977	4.32056	1.96036	1.57051
TCGA.AO.A03O.01A	High	5.86143	7.50037	3.84302	4.14316	6.90326	0.900026	4.67029	4.07874	8.42428	0.47892	7.20784	3.77345	3.13854	3.90957	2.7257	3.02781	2.33423	8.35119	6.61059	0	4.43902	6.52764	5.66289	4.77764	8.08306	1.79764
TCGA.AO.A03P.01A	High	5.55116	4.64049	3.19205	4.00716	6.81011	0.78927	4.4207	3.89799	8.0717	0.800993	7.17047	6.02138	3.454	4.52417	1.75378	3.05674	1.67107	8.82131	0.0244615	0	4.05717	6.5582	8.01202	3.70941	0.258579	1.82522
TCGA.AO.A03R.01A	Low	3.21692	3.22008	2.69216	2.90059	5.41988	0.246591	3.71936	2.743	7.11652	0.502534	7.73877	3.38153	3.55721	1.99088	2.4359	2.22626	1.27965	6.56733	0.225152	0	3.53534	6.57522	7.07847	3.33527	1.96724	0.540523
TCGA.AO.A03T.01A	High	2.92262	2.80554	1.7646	3.28465	4.64705	0.194465	4.11217	3.05773	7.73652	0.214	7.36627	2.25583	3.73443	2.77218	2.46407	2.41897	1.10299	5.89796	0.0398403	0.00934717	2.64284	4.60886	7.43232	4.28322	1.95002	0.628914
TCGA.AO.A03V.01A	High	5.10186	5.1655	3.87786	4.57968	6.46416	0.651224	5.92321	3.24288	9.58032	1.35394	8.03789	3.16416	4.46007	3.40919	2.83869	4.10469	2.18206	9.49447	3.28005	0.0197731	4.97334	6.36748	6.13546	3.46715	2.51765	2.01667
TCGA.AO.A0J2.01A	High	4.33365	4.44381	3.97502	4.58317	5.78661	0.555424	4.19951	2.22749	8.31597	2.25614	7.33172	4.18564	3.21903	2.88788	2.67116	2.3088	1.35845	8.82218	0	0.0231844	5.69768	5.96729	6.67722	3.21904	5.31362	0.498557
TCGA.AO.A0J3.01A	Low	4.26481	4.02558	2.99099	4.66256	6.85273	0.39835	5.41608	4.6309	8.11744	1.21655	6.07272	1.91648	2.1115	7.99968	0.500802	2.67052	1.13757	6.83797	1.4727	0.0103502	2.35304	5.18844	6.37704	3.03499	0.234869	1.44927
TCGA.AO.A0J4.01A	High	4.47908	5.5473	3.81494	3.83766	5.9806	0.43189	4.06679	2.97379	8.2524	1.86881	9.13063	4.04856	4.40811	3.38096	2.33044	3.53675	2.55837	10.1	0.0714881	0.0226164	5.00942	6.75262	7.38515	2.75238	8.37709	0.745022
TCGA.AO.A0J5.01A	High	5.14963	4.51506	3.8698	4.06344	6.50333	0.596554	5.09898	4.62426	9.1324	1.14071	8.76965	3.81437	4.9632	5.10945	3.89719	5.45388	3.24978	11.4668	1.22188	0.026446	4.44655	3.72076	7.01324	5.61746	0.15562	2.61955
TCGA.AO.A0J6.01A	Low	4.11931	4.36068	3.9799	2.96746	7.01857	0.388465	5.28664	3.97856	8.12215	0.189666	8.60595	4.89407	2.63935	2.09778	1.88284	1.76447	1.30089	8.97555	2.31728	0	5.12114	7.2387	7.60514	8.02442	6.19663	0.411426
TCGA.AO.A0J7.01A	High	5.51603	3.80535	4.09235	4.19321	6.71766	1.08066	5.04934	3.89674	8.27747	0.951737	7.11594	3.03879	3.78723	2.86534	1.51717	2.69176	1.37301	9.04185	0.0352016	0	3.76669	7.51274	5.95834	3.07368	1.52376	1.31429
TCGA.AO.A0J8.01A	High	5.55994	4.24815	4.10417	4.25999	6.99237	0.367818	4.94605	3.08229	3.631	1.49902	8.33421	3.45552	3.96818	3.03772	2.52351	3.60126	2.11293	10.6987	0	0	5.26814	4.20635	7.1944	3.93065	6.0074	2.07721
TCGA.AO.A0J9.01A	Low	3.03796	3.4303	2.82965	3.47985	5.72311	0.383608	3.95646	2.67776	3.15607	0.552377	9.47654	2.9715	3.71243	3.96774	3.48882	3.60109	2.62796	8.46477	2.15364	0.00834346	3.24137	3.9454	5.18557	5.14339	1.39605	1.27399
TCGA.AO.A0JA.01A	High	4.91175	5.21167	4.13385	4.70797	6.93454	0.596458	5.25128	3.21308	8.5742	2.01482	8.44563	3.34187	5.41232	3.77308	3.08444	5.30321	3.22335	11.3675	1.06136	0.0177794	5.09228	4.58996	6.54488	5.51902	2.89503	2.30987
TCGA.AO.A0JB.01A	Low	1.38411	2.44972	1.84141	2.01824	3.81668	0.270947	2.45133	1.1171	5.0784	0.219463	7.0979	2.03647	3.56935	2.18805	1.40283	1.41765	0.621337	5.12043	1.01635	0	2.20727	4.12621	4.35197	3.21473	1.92482	0.443288
TCGA.AO.A0JC.01A	Low	4.56529	4.55803	3.56207	4.7817	5.70694	0.851199	4.44073	2.5813	5.51347	0.868687	9.33742	3.1134	3.67579	3.80486	3.41978	4.67542	3.9119	6.8644	2.52872	0.0494914	4.759	5.45422	7.94706	5.73587	0.589572	1.54913
TCGA.AO.A0JD.01A	Low	4.71002	5.5339	3.99836	5.09604	7.23344	0.143916	3.71378	3.61758	7.88372	0.449535	7.00863	3.25122	3.50243	1.67179	1.84451	2.65159	1.8819	8.27946	4.73079	0	3.63443	6.35355	7.27006	5.62988	3.89145	1.80074
TCGA.AO.A0JE.01A	High	4.55321	4.73278	3.67951	3.98371	6.92818	0.205142	4.71555	2.34954	8.83747	3.06293	8.42728	4.69676	5.32121	3.55073	3.42358	4.2074	2.85068	11.3443	1.91728	0.0315364	3.96693	5.33204	8.08093	4.81807	3.08338	1.16691
TCGA.AO.A0JF.01A	Low	5.38419	5.11519	4.04704	4.69646	6.60307	0.587365	4.85396	4.01865	8.29133	1.51738	9.29484	4.31374	5.67287	4.05281	4.43691	5.3328	4.09924	10.4175	2.36261	0.0200577	5.98452	4.86374	7.59189	6.16632	1.35468	3.68331
TCGA.AO.A0JG.01A	High	4.61743	4.42653	3.99561	4.4321	6.96463	0.20389	5.84247	3.97142	8.94899	0.876016	8.17723	2.73645	4.34755	3.51646	3.36295	4.79073	3.35356	8.58103	0.098689	0.0468403	5.98171	5.21636	7.10192	5.58065	3.18277	2.76241
TCGA.AO.A0JI.01A	Low	5.01142	3.93351	3.68745	4.03999	6.49023	0.245252	5.09252	6.23343	8.22407	1.21562	7.02201	1.49733	3.02091	2.07786	1.627	3.69778	2.16176	6.41065	0	0	4.26015	6.93992	6.48366	4.86305	0.772055	4.19722
TCGA.AO.A0JJ.01A	Low	4.95599	4.10478	3.7227	4.11899	6.75169	0.418999	4.61215	3.57779	4.86255	0.322736	8.532	2.76235	4.41503	3.21131	3.89852	4.82579	3.27214	9.21125	0	0.0159257	6.96104	4.95572	7.98757	5.98136	3.60964	2.60647
TCGA.AO.A0JL.01A	Low	1.61231	2.8338	1.62882	2.72384	3.90847	0.980318	3.93871	3.17442	6.87097	0.869161	8.13897	3.6685	4.86151	2.61753	0.195474	2.42148	1.63278	7.52861	0	0	1.53012	4.87206	4.55187	2.83317	3.94707	1.60834
TCGA.AO.A0JM.01A	Low	4.43893	4.72306	3.5807	4.2086	6.56844	0.711142	4.53108	2.60331	9.01711	8.63153	9.11185	3.9924	5.19182	3.53958	2.83562	4.18485	2.57034	11.1214	0.340733	0	5.57771	5.28158	5.3046	3.14467	0.343919	1.44557
TCGA.AO.A124.01A	High	5.40227	6.34979	3.43152	3.68623	6.579	0.550113	4.51847	3.51006	7.89407	0.61711	8.3086	3.62924	5.47893	2.41194	1.60994	1.77682	1.42293	7.53445	0.0302654	0	3.00746	6.55533	8.52438	2.35284	7.13402	0.615981
TCGA.AO.A125.01A	Low	3.88824	4.21494	2.7599	4.69669	5.91853	0.847035	5.12223	4.01685	7.09622	0.121281	6.56511	1.69501	2.53578	0.832201	0.545968	2.01361	1.20852	6.90749	1.00389	0	4.91798	3.13488	7.46798	0.946506	0.299362	0.948975
TCGA.AO.A126.01A	Low	3.63002	4.08792	3.58235	3.88662	5.62692	0.577924	4.89086	2.87511	7.67889	1.34295	9.52002	3.58033	4.55211	5.1154	3.35852	3.67495	2.07967	9.26269	0.467384	0.0282862	3.11846	4.30412	8.09524	4.14692	0.109427	2.30635
TCGA.AO.A128.01A	High	5.1111	4.95926	4.18113	4.20938	6.7569	0.372618	4.8389	2.97519	7.78861	1.05075	7.9336	5.11884	3.43455	2.30789	2.10417	3.50763	3.58812	9.2466	0.840443	0.0277203	4.11489	5.28198	7.92934	6.69218	3.65922	1.08372
TCGA.AO.A129.01A	Low	3.72606	4.77885	3.15436	3.64361	7.47449	0.44869	4.34751	3.17808	7.01291	1.41414	9.65457	4.07313	4.28222	3.19702	3.00558	2.48589	1.92102	8.81294	0.0615688	0.0146409	2.83092	6.01703	7.03217	3.75002	5.88118	0.574053
TCGA.AO.A12A.01A	Low	5.23696	4.90393	3.693	4.96573	6.75354	0.514501	5.27271	4.27731	8.40748	1.61046	8.42678	3.70187	5.65138	3.35681	2.838	4.5587	3.02121	9.79595	0	0	4.98577	6.26771	8.43468	5.20892	5.23316	3.12067
TCGA.AO.A12B.01A	High	5.34348	3.99491	3.00106	4.28392	7.85719	0.440208	4.45775	4.36432	7.89103	0.256528	6.39678	1.97801	2.84276	1.41857	0.92136	2.56094	1.42196	6.91643	0	0	1.902	5.34408	8.53886	2.02283	0.0267293	1.44085
TCGA.AO.A12C.01A	High	4.85345	4.17337	3.42728	4.43121	6.60747	0.83754	5.28673	5.09699	7.85749	2.1102	8.29418	3.43611	5.66297	4.51801	3.7154	5.2893	2.90178	11.4465	0.115433	0.0549179	5.0805	6.42009	6.03469	5.21329	2.66537	2.61358
TCGA.AO.A12D.01A	Low	4.12405	4.37977	4.04	3.71867	5.99545	0.470615	4.96904	2.93144	8.24535	1.49912	7.85776	2.95756	4.12579	3.43692	1.94568	4.09678	2.82161	10.5095	0	0	5.16946	5.33489	6.42979	5.09645	3.5585	1.42787
TCGA.AO.A12E.01A	High	5.58719	4.43849	3.44058	4.50421	7.00991	0.878608	4.83412	4.32741	6.81669	0.388575	8.32295	2.89375	4.6794	3.42829	3.10345	3.69113	2.82509	8.81651	4.71097	0	5.76065	6.43796	6.49973	4.74668	4.39081	1.97398
TCGA.AO.A12F.01A	Low	4.24749	4.51995	2.70611	3.55459	4.60031	0.91747	4.63811	2.98368	7.26829	1.54265	9.3314	5.22625	4.68543	3.44407	4.47265	3.83809	2.86811	10.2519	0.191689	0	3.45755	6.57377	6.76316	2.50312	4.69308	0.940731
TCGA.AO.A12G.01A	High	4.78995	4.30846	3.08578	3.41321	6.23319	0.351063	4.47188	2.12869	1.88885	0.667029	7.6273	2.83998	3.9107	3.25576	1.89581	3.45133	2.00036	8.89698	0.0695647	0	3.22064	5.02516	7.55468	4.2152	0.682034	1.99617
TCGA.AO.A12H.01A	High	4.83298	4.03221	3.32152	3.80957	6.31326	0.614192	5.18394	4.62708	8.88118	1.7853	7.24101	2.97853	3.15683	1.84487	0.903424	2.53439	1.73795	8.08395	0.0280033	0	2.88651	6.25372	7.43392	2.87161	0.0282862	2.93938
TCGA.AO.A1KO.01A	Low	4.23523	4.5262	3.43049	3.77526	4.61609	0.167743	4.20244	3.51571	7.60231	0.58477	7.74998	1.61791	5.72411	4.01594	2.67936	3.49397	2.34911	6.35481	0.0453032	0	4.83577	7.71027	6.79413	5.45017	6.69091	5.05274
TCGA.AO.A1KP.01A	High	3.70872	4.43585	3.07175	4.57251	4.7249	0.234747	4.4708	5.27073	7.64996	0.779974	7.7602	2.17728	3.81767	3.27111	2.85667	3.36069	1.31267	9.00575	0.0824301	0.064469	3.62616	5.57139	6.0185	3.01316	4.19421	1.47726
TCGA.AO.A1KQ.01A	High	4.57364	4.07879	2.83153	4.74665	6.08749	0.288063	4.52256	3.66713	7.90862	0.746915	8.29141	4.09603	3.73204	4.03583	2.90656	2.48184	1.68881	8.61176	2.13898	0.0190614	3.76751	6.2127	5.47127	4.23571	0.439995	0.329525
TCGA.AO.A1KR.01A	Low	1.96003	3.36471	2.36171	2.77345	3.96046	0.84149	4.45076	1.39204	6.05818	1.15225	6.61987	4.08829	2.8203	2.31185	3.88203	1.53869	0.636729	4.77278	0.0721744	0.0340748	1.26688	5.4354	5.96352	1.29325	7.03959	0.534261
TCGA.AO.A1KS.01A	Low	4.68754	5.80356	3.07461	5.33628	4.16473	0.286763	4.82556	4.42436	7.87606	1.02027	7.77564	3.02105	4.64627	4.19939	1.97034	4.45443	2.90458	9.92304	4.91443	0.0951818	4.1446	6.23305	6.33492	5.23273	4.02135	2.59283
TCGA.AO.A1KT.01A	High	5.49295	4.47667	4.60043	4.36102	6.97278	0.421695	5.34266	4.23572	9.43082	2.41514	8.83266	4.31809	4.42622	4.20772	3.40178	3.79522	2.25402	10.5861	2.11999	0.013498	5.48189	6.17826	6.78956	4.4207	5.13998	1.85941
TCGA.AQ.A04J.01A	Low	4.06013	5.24139	3.51019	3.40212	5.90923	0.384492	3.73091	3.09271	7.55806	1.47264	8.48585	3.98218	5.12988	2.64229	2.29778	4.05895	2.77448	9.29027	0.0946415	0.0448837	3.87695	6.44387	7.51034	4.27272	6.49116	2.32749
TCGA.AQ.A0Y5.01A	High	4.71058	5.40736	4.02927	4.9242	6.79978	0.531569	5.40549	3.55548	9.26762	2.00317	9.19986	3.37256	4.86466	5.45506	2.93412	5.17797	3.29647	11.3586	0.401958	0	3.99716	4.38686	7.57995	5.22474	0.750692	2.41789
TCGA.AQ.A1H2.01A	High	5.94481	3.88698	3.661	4.42046	7.75032	0.807767	5.41676	4.75693	7.87922	0.809826	7.17737	2.22404	2.80132	2.46616	2.44821	2.63517	1.59302	8.88783	0.0287106	0	3.08989	3.09134	7.47626	3.2395	0.368601	2.14271
TCGA.AQ.A1H3.01A	Low	5.73538	4.27586	3.93668	4.4721	6.15156	0.303225	5.24426	4.69234	7.54175	2.07854	8.68769	4.19636	4.72745	4.16289	3.7695	4.66507	3.25974	10.6717	0.0640551	0.0302654	5.89482	5.80794	8.42367	5.41832	1.91732	1.58309
TCGA.AQ.A54N.01A	Low	2.33968	3.40735	2.34619	3.26646	5.27785	1.00691	5.58347	2.71405	6.56501	0.156655	8.32151	5.99316	0.576474	0.442227	2.19934	0.571919	0.493647	4.30815	0.19232	0.0237521	1.03654	6.50685	5.53887	1.57826	6.90941	0.153027
TCGA.AQ.A54O.01A	High	2.55501	2.94714	2.68165	3.6881	5.2835	0.793688	5.38043	3.45303	8.2731	0.817378	8.08337	2.35524	2.67342	3.52057	2.94653	2.06991	0.926303	8.22052	0.0385767	0	3.00615	3.51739	5.79582	2.84133	0.113967	0.595408
TCGA.AQ.A7U7.01A	Low	5.03437	4.29009	3.84347	4.52324	6.64453	0.667665	5.40807	3.62312	4.22817	0.649386	8.65114	4.17683	5.36598	4.56951	4.27722	5.1511	3.78549	9.56012	1.11843	0.092884	5.70326	6.17562	6.85529	5.65012	3.9516	3.0263
TCGA.AR.A0TP.01A	High	3.98005	4.79961	2.92195	3.28595	5.22886	0.24306	4.87532	3.54934	8.15012	1.42712	9.31514	3.88623	5.27136	2.43074	1.47902	2.58674	1.87259	9.49552	1.36036	0	3.73516	5.80067	8.45098	2.13855	6.97639	1.06826
TCGA.AR.A0TQ.01A	Low	4.93615	4.32256	3.92624	4.19296	6.48736	0.606347	5.43974	4.47161	9.41846	0.859334	7.90082	2.69265	4.05225	4.83706	3.03432	4.0347	2.80612	9.70416	0.0813396	0	4.46757	6.66566	6.26635	4.20799	1.34619	1.61027
TCGA.AR.A0TR.01A	High	5.82859	4.56415	4.02711	4.99685	7.03186	0.215865	5.78817	3.93952	9.95351	0.206768	5.57906	1.61772	1.43755	0.760349	0.557582	2.18008	1.89387	5.52984	0.202261	0	3.39634	2.4577	8.70203	3.7077	0.0828388	0.917088
TCGA.AR.A0TS.01A	Low	5.0936	5.22421	3.76477	3.92259	6.209	0.640251	5.28367	4.46779	9.52877	1.69968	9.21565	3.19528	5.44163	2.65469	2.23407	4.1175	3.56623	9.08927	0.0363275	0.0339339	4.03463	5.3417	7.85317	4.57972	8.43451	1.86084
TCGA.AR.A0TT.01A	Low	4.7711	6.4821	4.22143	3.87478	6.04852	0.501312	4.93258	3.49329	7.93657	1.31144	8.00869	2.93652	4.19324	4.85051	2.8689	4.0636	3.39776	10.6049	0.200253	0.0329472	3.14277	6.14328	7.91602	6.07118	2.04516	0.901572
TCGA.AR.A0TU.01A	High	3.43892	4.57588	3.31095	3.93687	5.8332	0.879627	4.93574	3.60629	7.18833	2.86249	9.8698	3.02489	3.07685	3.31717	1.50965	1.86065	1.95021	7.43116	0.097476	0.0762854	4.82328	7.91849	6.728	4.16826	6.10624	0.555914
TCGA.AR.A0TV.01A	High	5.56802	4.90367	3.69447	3.39512	7.99226	0.678973	5.45127	4.67172	7.41809	0.563744	7.1739	3.1156	2.64455	1.70505	1.47918	2.73236	2.30129	7.88563	0	0.0156403	2.91292	7.06954	7.64252	4.66316	0	1.25175
TCGA.AR.A0TW.01A	High	5.59642	7.41573	3.77906	4.02796	8.19087	0.210638	5.92779	2.85296	9.35812	0.978562	6.85936	4.48738	3.08872	3.14251	2.21307	3.25173	2.02255	9.15642	0.192068	0	4.0251	6.76779	7.58214	5.48535	0.402831	0.828144
TCGA.AR.A0TX.01A	Low	4.38951	4.72868	3.71953	4.34305	6.67653	0.513491	4.71818	3.39754	9.70906	1.14705	8.38591	3.59403	5.02966	3.74838	3.46051	4.34563	3.30075	10.1363	0	0	5.13992	3.41002	6.88558	5.73926	6.84656	1.37579
TCGA.AR.A0TY.01A	High	4.82622	5.37719	3.52121	3.97852	5.77742	0.43328	5.18371	3.7067	10.441	0.683831	7.443	4.65389	4.13359	3.03333	1.94148	3.21476	1.91399	8.32109	0.827331	0.0140696	4.60717	5.72323	4.15765	3.41706	1.50954	2.25764
TCGA.AR.A0TZ.01A	High	5.75908	4.3428	4.04783	4.59773	6.76006	0.695192	6.33495	4.96837	9.5947	2.94916	7.45455	3.10425	3.84837	3.90895	2.9771	4.49701	2.50764	10.5888	5.26864	0.0291348	5.38992	8.0548	4.89475	4.23749	1.06833	2.75134
TCGA.AR.A0U0.01A	Low	4.70781	5.2719	4.05693	4.02338	6.69167	1.20157	3.99173	3.78218	6.68561	0.533065	7.32895	3.6327	3.95308	3.25761	2.18552	2.67414	2.54201	8.74913	0	0	5.47707	6.50973	7.03267	3.76483	1.34187	0.858061
TCGA.AR.A0U2.01A	Low	5.03179	5.33623	4.7433	4.89173	6.35471	0.472696	6.29181	4.71369	8.20953	1.91842	7.55514	2.7238	3.76067	3.15144	1.36854	3.96748	2.57124	9.19955	1.50289	0	4.00371	6.9799	5.59847	4.80473	0.0650208	1.90674
TCGA.AR.A0U3.01A	Low	5.20747	4.58733	4.22169	4.88207	6.71601	0.295135	5.45608	3.83268	8.77184	0.301119	7.12032	2.84153	3.53947	1.78195	1.34477	3.44692	2.14997	9.26555	5.59082	0.0292762	4.83632	5.84687	5.9531	4.18808	1.40474	0.947629
TCGA.AR.A0U4.01A	High	4.36767	5.42287	4.23501	3.59012	6.52412	0.855192	4.56506	3.78119	9.89941	1.68104	9.1491	5.37899	4.49866	3.60446	2.33523	3.11111	3.86341	10.2443	0.365133	0	4.4881	7.6411	8.64149	4.02935	7.42896	0.937796
TCGA.AR.A1AH.01A	Low	4.0524	5.66474	3.40016	4.10403	5.39938	0.740539	5.43187	3.11178	7.03673	1.34016	7.86661	4.12675	4.31425	2.78004	4.17991	2.82511	1.88573	8.88183	0.033793	0.0622599	2.60139	6.31556	6.83439	1.61018	5.98177	1.44943
TCGA.AR.A1AI.01A	Low	4.54523	5.24661	3.58025	3.76771	5.06451	0.515712	4.40879	2.69459	8.45897	0.286526	8.43223	4.80468	1.77699	1.60706	0.858299	2.34375	2.41357	9.62884	0.0298416	0.0277203	3.9786	6.74752	7.80293	4.48655	6.43573	1.0664
TCGA.AR.A1AJ.01A	Low	4.6188	5.23925	4.05017	4.10919	6.59974	0.326882	5.02868	3.77137	7.80402	0.913493	8.67936	5.41031	4.50797	3.58946	4.71871	3.86398	3.88061	9.72945	0	0.0739573	5.31837	7.21432	7.54445	5.06469	7.07013	1.16343
TCGA.AR.A1AK.01A	Low	6.01996	4.79112	3.85947	4.85265	7.16799	0.718	5.67512	4.38924	7.58268	0.714927	8.18381	4.64563	4.06999	3.33583	2.98196	5.03772	3.33868	8.89406	0.170181	0	5.98558	6.99752	6.91775	6.46855	4.49545	2.85178
TCGA.AR.A1AL.01A	High	5.71878	5.13268	3.92763	4.76404	6.24996	0.485736	5.13176	4.46173	7.18307	0.739762	8.73054	4.91387	5.39162	4.26309	4.78398	5.25402	3.60285	9.82013	0.0402612	0	5.27733	7.1523	7.78472	6.23916	5.83592	2.64593
TCGA.AR.A1AM.01A	High	5.72546	4.87986	4.05573	4.53371	6.90861	0.314174	5.76797	3.66235	7.79267	1.03062	8.34167	2.67109	4.75267	4.29836	4.00512	4.27499	2.82526	8.90724	0.147958	0.0359054	5.72783	5.18642	7.48635	5.41579	5.93222	2.16546
TCGA.AR.A1AN.01A	Low	4.87804	4.59112	3.72577	3.84076	6.48606	0.199876	4.77403	3.54491	7.66521	1.99255	8.68994	3.11308	5.08658	4.6843	3.50622	4.86305	3.22157	10.8784	0.835843	0	5.56477	6.06161	6.06862	4.81642	1.48754	1.86378
TCGA.AR.A1AO.01A	Low	4.67984	4.59339	4.58637	3.99486	6.75587	0.773659	4.46486	3.1527	7.70637	1.17671	9.78252	3.86431	5.49218	5.16469	4.03245	4.32657	4.34135	9.8635	0.243303	0	5.51842	6.30441	7.6291	6.68921	4.7695	3.12976
TCGA.AR.A1AP.01A	Low	5.07377	4.96387	3.86954	4.48846	8.64309	0.993783	6.23601	4.16417	7.23823	1.35445	7.85647	3.85388	3.98844	2.79566	2.9233	3.9346	2.73192	11.0057	1.24184	0.0462815	4.97578	4.90873	6.44196	4.83711	1.69608	1.41338
TCGA.AR.A1AQ.01A	Low	3.8313	3.94154	2.87598	3.34778	5.39544	0.501923	3.59714	2.63227	5.92071	1.96277	8.04825	5.03696	3.72948	2.47467	1.92296	2.63731	2.11909	8.11164	0.352759	0.188781	2.69913	6.06256	6.33856	3.87766	6.08219	0.696884
TCGA.AR.A1AR.01A	Low	4.10972	5.64389	4.05752	4.54568	5.58418	0.659559	3.93452	3.57416	7.17107	1.74399	9.18785	5.27714	5.0297	3.24702	3.67789	3.96333	4.16909	10.65	0.0790196	0.0373119	4.06155	7.31666	7.03268	4.01767	5.36697	1.30562
TCGA.AR.A1AS.01A	High	5.48406	5.44037	4.58401	4.12746	6.7059	0.53824	5.60014	2.46108	9.23134	1.79801	8.1685	4.44986	4.51661	2.86271	2.10585	3.10246	1.85144	10.938	0	0.0234683	3.90209	5.7123	7.79424	3.4311	0.191563	0.875544
TCGA.AR.A1AT.01A	High	5.14982	4.41311	3.96151	3.83391	5.9854	0.190425	5.22221	3.44087	3.89105	1.17069	8.57256	3.4109	4.38668	3.49178	1.726	3.61444	2.96253	12.9678	1.51778	0	4.30181	6.07331	7.35661	5.5612	7.54496	1.34489
TCGA.AR.A1AU.01A	High	5.53817	4.77503	3.93626	4.40377	7.04158	0.186247	5.84015	3.7572	8.97929	1.40316	8.27723	3.04527	5.51182	4.43313	4.21079	4.73971	2.89565	10.3999	1.99906	0.0354832	5.68195	7.82411	9.80304	5.44263	4.82311	2.46263
TCGA.AR.A1AV.01A	High	6.20457	5.34414	3.81065	4.9583	7.16412	0.885574	5.99484	4.70363	9.6212	1.74687	7.95423	3.17308	4.40979	2.94853	1.96066	4.65894	2.76693	10.9765	0.139208	0	4.572	5.54193	7.35383	4.03819	0.414244	1.82032
TCGA.AR.A1AW.01A	Low	5.06296	4.34742	3.61552	3.6414	5.54008	0.615981	4.05037	4.06832	6.48193	0.595122	7.64384	3.56522	3.75807	5.21792	2.89327	3.99665	3.53828	9.35326	0.0758749	0	4.00676	6.39249	6.97493	5.60459	0.32008	1.01735
TCGA.AR.A1AX.01A	Low	4.66083	4.62535	3.77963	4.60249	6.62598	0.535356	5.08365	3.17568	7.42675	1.46048	7.96065	3.25438	4.51262	3.41374	2.82727	4.55062	3.48486	10.1593	0.568713	0.0531113	4.07346	6.59221	7.59756	5.55577	7.34158	3.58951
TCGA.AR.A1AY.01A	High	4.03291	5.77829	3.59795	3.69482	7.14309	0.952855	5.38083	4.05789	8.29817	5.37626	9.91768	5.03598	4.86398	4.76175	2.74364	3.64609	2.6145	10.4776	0.655627	0	3.74195	7.13356	7.76762	3.27065	7.03569	0.377068
TCGA.AR.A24H.01A	High	6.1298	6.03492	4.09202	4.6653	6.26632	0.632082	5.45604	5.53293	7.47369	1.03386	7.61334	2.38527	3.35068	3.83806	1.30795	3.50715	2.66912	9.58612	0.0854247	0.0270125	5.57724	8.76932	6.21945	4.45998	5.74165	0.885965
TCGA.AR.A24K.01A	Low	5.452	5.16025	3.82293	4.3965	6.31453	1.25876	4.43709	5.19123	7.72179	1.18878	7.11339	2.43728	4.01961	2.73767	1.96639	3.80785	1.93471	9.70002	0.063641	0.0299829	3.66007	7.21168	8.97572	2.79917	3.57592	1.61429
TCGA.AR.A24L.01A	High	6.19462	5.25128	3.62597	4.69727	6.30165	0.384934	5.75663	4.79102	9.11482	2.6724	8.81683	3.99878	5.86324	3.90114	2.26409	5.523	3.25151	11.5439	0.0282862	0.0522768	3.54473	5.57583	7.49549	5.14122	1.5945	2.63024
TCGA.AR.A24M.01A	Low	5.62188	5.19295	3.96754	4.43498	6.33294	0.454597	5.05086	3.77224	9.52983	1.96517	8.45383	2.80614	5.327	2.75783	3.20632	5.05151	2.99389	10.93	0.0862403	0.0137838	6.89947	4.61204	7.32933	4.8914	3.60793	3.14421
TCGA.AR.A24N.01A	Low	5.15451	5.06751	3.85795	4.30327	6.82385	0.549718	4.78637	5.20642	8.16816	1.51949	7.77583	2.99322	4.25357	3.41274	2.84412	4.47774	2.45394	10.9231	0	0.0142124	4.32294	4.82991	6.96953	4.11799	1.70301	1.58736
TCGA.AR.A24O.01A	Low	5.24879	4.92545	3.8569	4.68413	6.01367	0.701239	4.69235	3.65374	5.72673	1.33771	9.1958	4.6894	5.57343	4.74294	4.76379	5.7416	4.18308	10.7394	1.74575	0.0339339	6.95425	6.06619	7.76811	6.77337	4.53823	3.19481
TCGA.AR.A24P.01A	Low	5.91167	4.48612	4.03368	4.58231	6.75642	0.525768	5.13763	3.83691	7.75392	2.75786	8.66138	3.65991	5.14679	3.71309	2.72247	5.01084	3.23234	11.0243	0.0953168	0.059909	4.58809	6.47732	8.27211	5.20424	4.25322	2.98401
TCGA.AR.A24Q.01A	Low	4.5079	5.4527	4.24365	3.63284	6.43163	0.883621	4.19584	3.88092	7.47598	4.33208	9.38824	2.67514	6.32762	4.44176	2.50779	4.13056	2.59929	10.8523	0.153805	0.0250288	4.49798	5.89897	8.01659	4.28729	6.57676	1.20364
TCGA.AR.A24R.01A	Low	5.52038	4.39013	3.7933	5.06114	6.599	0.356031	5.44534	4.35597	9.74506	1.34096	7.64266	2.56849	4.33309	3.10914	2.32265	4.14592	2.68549	10.1634	1.5098	0.0289934	2.45241	5.35461	6.12405	4.44137	1.46712	0.967316
TCGA.AR.A24S.01A	Low	5.11695	5.23665	3.64639	4.12777	5.87464	0.371838	4.20163	3.79453	7.2042	1.62176	8.79897	3.82265	4.27457	3.14282	2.47897	4.7274	3.95463	11.5199	0	0.041243	4.84187	7.20743	7.65072	5.45989	6.41413	2.70261
TCGA.AR.A24T.01A	Low	5.28708	4.66678	4.03977	4.54207	6.25348	0.578407	5.1266	4.01375	5.05747	1.9327	9.02396	4.72432	6.2202	4.45153	4.35963	5.7324	3.53741	11.0711	0.494262	0.0170667	4.25517	6.32993	6.62817	6.44617	2.6273	2.57214
TCGA.AR.A24U.01A	Low	4.52093	4.86934	4.0117	3.58496	8.25927	0.288299	4.86257	3.42601	6.70046	1.5877	8.30637	4.22858	3.82759	3.45486	3.04182	4.10934	3.50796	10.8319	0.106214	0.0127832	5.75615	5.62316	6.93449	4.86194	6.53491	2.18935
TCGA.AR.A24V.01A	High	5.43122	4.91851	3.95092	5.26213	8.39351	0.267236	5.2401	4.26349	8.13443	2.58378	9.24975	3.62939	5.69099	4.99918	3.6543	5.06602	3.54881	12.5279	0	0.0448837	4.21422	5.16688	8.50686	5.6042	1.15834	1.69024
TCGA.AR.A24W.01A	Low	5.02794	4.69352	3.98425	4.64047	6.80069	0.666847	4.89583	4.23648	8.6867	0.771548	8.69886	5.24118	5.3104	4.76577	4.1432	4.75447	3.35807	9.3463	0.645056	0.0179219	8.03806	7.57494	8.89893	6.96712	5.66731	3.48801
TCGA.AR.A24X.01A	Low	5.5999	5.16852	4.13237	4.60576	5.83078	0.821629	5.21859	4.48629	4.04653	1.5637	7.86925	3.93547	4.82172	3.12284	2.91123	4.7085	2.81322	10.9534	0	0.0282862	6.19696	6.75903	8.01346	3.87093	4.28534	2.2278
TCGA.AR.A24Z.01A	High	6.2089	5.70055	4.05361	4.66353	6.28594	0.529471	5.36295	4.16001	9.48104	1.51556	6.95743	3.87776	4.0971	1.80859	1.64819	4.20054	2.47399	9.9447	0	0.0127832	4.23547	5.32586	7.85483	3.76998	6.07414	1.37618
TCGA.AR.A250.01A	High	5.54773	4.37805	3.79379	4.34501	5.76091	0.484499	4.963	3.37376	9.74456	2.68408	8.78306	3.31005	5.20998	4.04667	1.98732	4.89686	3.21422	11.5459	5.50329	0.0122111	3.98141	3.70145	6.02632	4.53942	1.29608	2.12436
TCGA.AR.A251.01A	High	5.05963	6.58392	3.83246	3.95458	6.82517	0.750263	4.36248	4.51159	7.01684	1.743	8.74312	5.56808	4.77067	2.69584	2.56199	3.8703	3.20253	9.88038	0	0.038998	4.71462	6.63834	7.19984	4.36203	7.29805	1.08977
TCGA.AR.A252.01A	Low	4.48454	4.58307	3.88667	4.61861	5.60111	0.43776	4.01684	3.39734	9.42797	1.1432	8.63393	2.93595	4.79113	3.2991	2.83151	4.74928	4.08269	9.37454	0.30871	0.0485152	4.61366	5.19564	8.31846	6.38187	2.98308	1.8906
TCGA.AR.A254.01A	Low	4.44998	4.81099	4.05524	4.38428	5.57183	0.975043	4.74756	3.32846	7.4881	2.49078	8.61552	2.61138	5.75689	3.97003	2.48852	4.39388	3.70123	11.1849	4.25227	0.0373119	5.60264	6.7956	7.28761	4.7614	2.98605	1.36306
TCGA.AR.A255.01A	High	5.60227	4.90892	3.56823	5.17518	6.98155	0.559247	5.42734	4.20047	8.78924	1.89883	8.37377	4.09912	5.37655	3.40803	3.46289	5.17229	3.39705	11.2558	1.93994	0.03492	4.00247	6.25273	7.11238	5.42414	2.5827	2.45618
TCGA.AR.A256.01A	Low	4.92178	5.92107	3.96839	4.62733	5.96727	0.683382	4.64728	2.93395	8.51879	2.16044	8.78114	5.26571	4.36446	1.81377	1.62625	3.10854	2.54357	9.6144	0.190552	0.015783	3.75572	8.81394	6.88736	2.52747	8.1518	1.46011
TCGA.AR.A2LE.01A	Low	5.13131	4.44824	3.12697	3.94446	5.73214	0.611833	4.65377	3.11472	4.35245	0.587557	7.27569	2.50688	3.45054	2.46336	1.99924	4.00225	2.1715	8.7994	0.14091	0.0507455	4.5159	6.7678	6.21563	3.95966	0.750435	2.40591
TCGA.AR.A2LH.01A	Low	4.60061	4.63487	3.68179	4.0842	6.2267	0.713696	4.58903	3.14331	5.47628	0.671112	8.48598	4.42653	4.30017	3.71665	3.63276	3.78496	2.93093	7.99	3.2724	0.114634	5.70639	6.51669	7.70862	6.24412	7.69658	1.98006
TCGA.AR.A2LJ.01A	High	4.52768	4.11458	4.06154	3.6026	6.88549	0.519542	5.28341	3.07329	6.42766	0.728574	9.1333	4.04819	3.96737	5.65409	4.08915	3.12833	2.35561	8.46858	0	0.0150693	5.08473	5.83302	6.62819	5.16288	4.46674	1.98521
TCGA.AR.A2LK.01A	High	5.83439	5.2475	4.24924	4.79943	7.91022	0.478195	5.38855	5.23015	8.03012	1.66271	7.82822	2.92503	4.2038	2.62077	2.23014	4.25517	2.98765	10.6449	0.267236	0.033793	4.15246	7.32967	6.58988	5.26428	6.03166	2.22061
TCGA.AR.A2LL.01A	High	6.15694	4.69573	3.96522	4.16342	7.29359	0.569297	5.61073	5.38256	4.45289	0.387252	7.93344	2.03573	3.18488	2.93525	2.28451	3.27051	2.62063	9.20004	0	0.0332292	3.14338	6.49401	6.80581	5.53816	3.80518	2.15335
TCGA.AR.A2LM.01A	Low	5.70934	5.01785	3.93281	4.48365	6.51655	0.57415	5.71173	4.91846	5.13911	1.77796	8.36101	3.48752	5.3059	4.25171	4.25001	5.65921	3.35885	10.9323	0.325502	0.066537	5.24242	5.89977	8.22939	5.84153	7.17829	2.2939
TCGA.AR.A2LN.01A	Low	5.32155	4.92717	3.76633	4.56836	6.83455	0.780394	4.89679	4.00553	6.08196	2.78346	8.8836	4.06424	5.13901	4.68674	4.39992	5.29504	3.65519	10.6019	0.174534	0	7.33478	7.2428	7.07312	6.35559	3.50164	3.48406
TCGA.AR.A2LO.01A	High	5.19803	4.38292	3.89602	4.31643	6.34945	0.642008	5.75603	4.59691	5.99343	0.819178	8.25711	3.12035	4.91825	3.59699	3.5407	4.7534	3.12319	9.19473	0.0560285	0	4.9362	7.84044	7.79305	5.13882	4.79742	3.00166
TCGA.AR.A2LQ.01A	Low	4.77588	4.58318	3.80147	4.15088	6.70602	0.492827	4.68485	3.6802	6.01735	1.61984	9.083	4.11344	6.46106	5.54447	4.34934	5.48785	4.04408	10.9388	0.0448837	0	5.61887	6.65255	6.95452	6.5875	7.32434	2.69472
TCGA.AR.A2LR.01A	Low	4.45279	5.11271	3.15437	4.2489	5.685	0.714311	5.36828	4.92179	6.44131	4.63854	9.41639	4.46182	6.73004	5.18553	4.92981	4.08436	3.28432	10.2043	4.29025	0	5.4854	7.52096	7.13574	4.91258	1.04082	1.13855
TCGA.AR.A5QM.01A	High	4.82276	4.19744	3.58428	4.42842	7.1541	0.346191	5.61274	2.65352	4.86527	0.328032	8.65298	4.24762	4.04656	3.83241	4.21012	3.98984	2.80317	8.93553	2.91812	0.0200577	6.20854	5.92865	6.50391	5.5508	2.31994	1.7488
TCGA.AR.A5QN.01A	Low	5.35197	5.00388	3.85481	4.74483	6.84359	0.282618	5.86137	4.56787	5.03124	0.700884	8.49484	4.84497	4.65833	7.12575	3.66499	4.34818	2.79254	8.58163	1.04033	0.0160684	7.28129	6.48301	8.36086	6.05042	1.77011	1.90535
TCGA.AR.A5QP.01A	High	5.12546	4.84502	3.87751	4.45937	6.77648	0.345396	5.33428	3.79887	5.87761	0.480472	8.48186	3.35623	5.17879	4.52639	4.17804	4.03786	2.51682	9.41672	0.879941	0.0592168	5.3618	6.66691	7.30969	5.80731	6.15274	2.46856
TCGA.AR.A5QQ.01A	Low	4.53658	4.89203	3.87949	4.30703	6.00416	0.362891	4.58143	2.06633	6.52061	2.4665	9.05776	3.73941	7.55566	5.25028	4.00037	2.45518	2.20204	9.42552	4.09178	0	5.64149	6.22125	8.82201	4.46592	1.92486	0.885028
TCGA.B6.A0I1.01A	High	3.42636	4.31157	2.99105	3.77107	5.18749	0.88495	5.50473	3.63513	7.74432	0.132511	6.12241	5.43018	2.30967	1.05651	0.836409	1.15406	0.62742	5.90536	0.0261627	0.0122111	3.66282	6.93862	5.12151	0.879784	3.51937	0.268794
TCGA.B6.A0I2.01A	Low	3.25891	4.25704	2.3352	3.57251	6.15204	0.547154	3.49978	2.63513	6.4864	0.166458	7.70487	5.44716	1.84394	2.25689	0.643025	1.41376	1.29907	6.33905	0	0.0395596	1.47928	6.59231	6.52751	4.11695	1.92672	0.158337
TCGA.B6.A0I5.01A	High	2.91871	3.53614	2.84414	3.58482	5.35688	0.831634	3.67814	2.79331	6.32236	1.25798	8.18229	3.56544	3.7027	2.74395	2.88573	2.35149	1.30545	8.51259	0.0319597	0	3.67814	4.06562	6.86414	2.58002	1.88354	0.402504
TCGA.B6.A0I6.01A	Low	3.94724	4.17387	3.25471	3.77245	5.49674	0.172872	4.86224	3.70429	7.25173	1.86473	10.1936	4.00423	5.18942	4.19555	2.62777	3.88716	2.29977	10.7681	0.514299	0.0219061	4.90665	6.68048	8.15753	2.81991	7.43979	0.722466
TCGA.B6.A0I8.01A	Low	6.07864	4.85093	3.29788	4.42334	7.2223	0.403159	4.80143	3.54995	8.85318	0.867343	7.29575	3.0927	4.14635	2.43536	1.83988	4.07467	2.05634	9.60875	0.503145	0.0139267	4.72419	5.3729	3.88546	4.18578	1.65563	1.69835
TCGA.B6.A0I9.01A	High	4.69971	5.36594	2.96971	4.30477	8.13442	0.289008	6.1324	3.98479	9.14349	0.992333	7.02021	3.73774	3.20317	3.14644	1.7291	2.9687	1.78337	9.25013	5.82811	0.0427844	4.72837	3.34264	5.676	3.52281	2.14048	0.676809
TCGA.B6.A0IA.01A	High	4.11223	3.31716	3.43524	4.01568	7.07154	0.597698	3.99945	3.52051	6.77183	0.345396	7.03146	2.52411	2.63932	1.4621	0.572502	0.961401	0.575216	6.82726	0	0.012068	5.50977	4.56076	7.89078	2.08872	0.881586	0.305212
TCGA.B6.A0IB.01A	High	4.41703	4.439	2.99117	3.49001	6.79978	0.452279	5.1054	3.53364	7.7617	0.386149	6.99319	3.62954	2.24394	2.42999	2.00856	2.08753	0.859493	7.90785	4.73986	0.0503276	3.59583	4.07376	5.69231	2.67349	0.0183493	0.898015
TCGA.B6.A0IC.01A	Low	5.95515	4.46912	3.75323	4.10317	7.13242	1.23695	5.57399	5.07644	8.23838	0.243547	6.06505	1.49646	1.62985	0.665757	0.184217	1.35597	1.11636	6.91981	1.31005	0	3.56272	4.65922	5.51946	0.86758	2.34176	1.68594
TCGA.B6.A0IE.01A	High	2.51086	4.37217	2.13027	3.08678	5.16121	1.01221	4.32176	2.07755	9.33707	0.214125	7.64118	3.07931	3.47325	2.37945	3.29562	3.00958	1.24884	6.35367	0.556699	0.0102069	2.42377	4.99801	6.36159	4.24816	3.70937	2.31548
TCGA.B6.A0IG.01A	High	5.68238	4.95748	2.71196	3.59548	5.93589	0.583519	5.00878	2.79714	8.33094	1.63427	7.07872	3.96716	3.77196	3.20306	2.40907	2.68811	1.42584	9.47812	3.36853	0	4.02022	4.5656	4.68646	2.88278	2.23876	0.651132
TCGA.B6.A0IH.01A	Low	4.68342	4.95436	3.51267	4.27903	6.2555	0.541118	4.68835	3.41577	8.20471	1.83823	9.04177	3.33812	5.15752	4.92542	4.53805	4.36131	3.12636	9.03161	1.43109	0.0236102	4.96167	5.38977	8.22597	5.9239	6.64336	4.92373
TCGA.B6.A0IJ.01A	Low	3.5384	4.16972	3.13177	3.392	6.0112	0.316841	4.8476	3.52716	6.4947	0.897705	8.53205	4.97335	2.9565	4.08285	1.65508	2.00141	2.05672	9.28267	0.0621217	0.193456	2.87984	7.4032	7.10891	3.93924	4.23212	0.670931
TCGA.B6.A0IK.01A	High	5.5689	5.10898	4.35999	5.19083	6.85389	0.782325	5.68176	2.9042	9.44401	2.89987	7.6741	4.04216	3.87755	2.5906	2.05897	3.21604	2.10444	9.3463	0.564817	0	5.14152	5.50822	6.12938	3.66988	5.1755	1.48068
TCGA.B6.A0IM.01A	Low	5.98234	4.85973	3.98377	4.82683	6.67865	0.676809	5.84161	5.21872	7.99781	2.11666	8.20832	3.82722	5.00562	3.65191	3.03085	4.02982	2.87005	10.7796	0	0	3.80667	5.53941	8.13512	3.63526	0.755144	1.75099
TCGA.B6.A0IN.01A	High	3.84305	3.73376	2.70259	3.34144	5.23403	0.208642	3.25232	1.96029	7.49335	0.833497	8.12891	3.80082	3.49561	2.45741	1.98528	3.14037	2.00205	7.60236	0.632734	0	3.32031	3.7399	4.96406	4.6764	0.0322419	1.35913
TCGA.B6.A0IO.01A	High	5.52786	4.97971	3.54107	4.49077	7.23449	0.482229	4.77255	3.0243	9.44449	0.570366	6.90059	3.07187	2.74283	2.59474	1.45149	2.35713	1.12353	7.93473	0.107152	0.0129262	4.30017	5.96796	6.83283	3.19577	2.17143	1.11523
TCGA.B6.A0IP.01A	Low	5.5485	4.77837	3.65481	4.3035	6.59633	0.77989	5.24041	4.23239	4.6369	1.00928	7.76505	3.10257	4.07615	2.86881	2.35521	3.20914	1.68858	8.80396	0.136716	0.0133551	3.54462	4.31464	8.37015	4.00055	3.48768	1.69136
TCGA.B6.A0IQ.01A	Low	3.37808	4.21983	2.85433	4.02136	4.6146	1.03316	5.17374	2.80655	6.57969	5.68416	9.28167	3.61546	4.55547	2.05276	4.82993	1.87468	0.984772	6.7053	0.196985	0.115433	2.49823	6.96404	5.68821	2.17718	5.68173	0.934479
TCGA.B6.A0RE.01A	Low	3.89918	4.90538	3.28137	3.9451	6.84303	0.421156	4.6103	3.14318	7.99011	2.77089	9.80596	5.01878	4.47676	4.16641	1.79784	2.46231	1.6345	9.34086	2.57918	0.0176369	4.38183	7.16012	7.64902	3.95276	6.69173	0.850239
TCGA.B6.A0RG.01A	High	5.46921	4.77025	3.79382	4.16645	6.72331	0.382059	5.95787	3.39325	9.28174	1.17031	7.38071	3.61499	4.58979	2.78297	2.63234	3.97583	1.59288	9.79367	2.96279	0.0224743	3.44334	6.18577	8.50404	5.25435	0.956577	1.5062
TCGA.B6.A0RH.01A	Low	3.49117	4.22514	3.51788	4.17371	7.06596	0.723602	4.85362	2.35106	7.34133	1.38841	8.70717	3.86795	4.90039	4.03821	4.20612	2.61605	1.49728	10.3121	0.658189	0.012068	3.18261	3.99173	6.27913	3.75779	0.944858	0.937646
TCGA.B6.A0RI.01A	High	5.46834	5.02435	3.66268	4.24488	6.39941	0.434455	5.32165	3.3914	8.51327	2.63385	9.57226	3.17671	5.1224	3.76321	2.95788	4.22585	2.6612	11.9669	1.73656	0	4.40968	5.56453	7.80746	4.005	0.570269	1.04831
TCGA.B6.A0RL.01A	High	5.3156	4.85082	3.69237	4.7989	7.41516	0.449852	6.14111	6.22254	8.33905	0.0394192	4.84926	3.3422	0.484293	3.57685	0.398679	0.713344	0.364124	5.09928	1.38427	0.015783	3.8915	5.62398	7.70517	1.06295	0.896543	0.604356
TCGA.B6.A0RM.01A	High	4.98639	4.69612	3.45614	3.98527	6.93188	0.826681	5.22419	4.48588	7.85541	0.80521	6.91329	1.78006	2.92115	1.34659	0.489337	4.07899	2.09126	10.3879	0	0	2.88194	6.35946	8.66414	3.62501	2.52519	1.25145
TCGA.B6.A0RN.01A	High	4.90284	4.90542	3.75002	4.31687	6.13495	0.298072	5.0698	3.54682	4.69683	2.40953	8.71309	2.5826	5.00431	3.63213	4.26972	4.16002	2.03808	10.8684	0.531768	0	4.00552	5.45567	8.16447	4.94614	5.2461	2.39961
TCGA.B6.A0RO.01A	High	5.62378	4.98728	3.97262	4.35996	6.50521	0.157432	4.9367	4.00143	9.87857	0.471656	6.83674	2.99906	3.24858	2.5884	1.73014	3.25778	1.29149	7.49199	4.34211	0	4.82264	4.43574	4.57504	4.25286	4.31726	1.75271
TCGA.B6.A0RP.01A	High	5.37238	4.91899	4.18557	4.19808	6.49766	0.580435	4.97271	4.16157	7.87909	2.02379	8.78255	3.35081	4.82126	3.8024	2.7217	4.34258	2.71378	10.9501	0.212134	0	7.15666	5.68885	7.64503	4.60164	0.195096	2.10705
TCGA.B6.A0RQ.01A	High	5.08094	4.98785	3.51497	4.06219	6.33195	0.574634	4.99605	3.82621	8.51619	0.372284	8.64968	2.75773	5.88095	3.32968	3.09945	3.05811	1.5008	6.03149	0	0	4.08684	6.20215	7.65794	4.60468	5.55021	3.72558
TCGA.B6.A0RS.01A	Low	4.53607	4.63593	3.48844	3.66039	6.61704	0.540424	4.4706	2.26321	7.70957	1.02361	7.84762	4.92756	3.70772	2.98256	2.88372	2.9066	2.2278	8.81992	0.145221	0	6.74259	6.9098	6.5308	5.09863	5.13096	0.679334
TCGA.B6.A0RT.01A	Low	4.2927	5.01406	3.89709	4.15553	6.33246	0.655901	4.47305	3.50275	7.33812	0.873892	8.18194	4.97351	4.23252	2.7929	3.94933	4.08731	3.28284	8.88734	0.0289934	0.105276	3.88887	6.8457	7.19087	5.59898	6.23495	1.51541
TCGA.B6.A0RU.01A	Low	4.54504	4.75498	3.64044	4.11592	6.09408	0.501821	4.25403	3.77688	8.21361	3.69008	8.84642	4.59967	6.706	3.81489	3.73379	3.84663	2.638	8.39782	0.516822	0	5.34008	6.92868	6.59119	4.629	5.39096	2.24205
TCGA.B6.A0RV.01A	Low	4.70231	5.14727	3.83294	3.89251	6.42936	0.491186	4.52786	3.67134	5.63526	0.320658	7.87641	2.68491	4.1508	3.35517	3.0427	3.98208	2.56755	7.84153	0.211012	0.0210533	5.69381	5.79578	7.66897	4.21371	4.11096	1.99302
TCGA.B6.A0WS.01A	Low	5.55291	5.28108	3.4393	4.34785	6.60063	0.663663	5.5485	5.23339	8.68618	1.10969	8.30442	3.75625	4.6922	3.41961	3.69564	4.26206	2.74887	10.06	0.0359054	0	4.62347	5.93577	8.095	5.05358	1.01949	1.60663
TCGA.B6.A0WT.01A	High	5.61565	5.08334	4.07151	4.85978	6.22159	0.983386	5.53658	4.27833	9.36983	3.69815	8.67932	3.6066	5.1007	4.86128	3.26846	4.61176	2.64768	11.2519	0.139077	0.0336521	4.49078	4.47134	8.08336	4.49349	2.23741	2.50426
TCGA.B6.A0WV.01A	High	5.94554	4.95882	4.23272	5.15535	7.11454	0.491904	6.07194	5.34976	9.71927	1.52687	7.22363	3.69069	3.90217	2.22382	2.34534	3.1964	1.68356	10.0063	0.109561	0.0263043	3.43937	5.49271	8.62395	2.71081	1.77319	0.954122
TCGA.B6.A0WW.01A	High	5.14097	5.19438	2.92913	4.23848	6.92989	0.203264	5.49448	4.27694	8.8264	1.88963	8.13707	3.30552	4.16295	3.19829	2.10986	3.36519	1.97096	10.17	2.73972	0.026021	2.95304	4.43045	5.9636	3.84874	2.51025	1.23413
TCGA.B6.A0WX.01A	Low	4.41737	4.88766	3.44065	3.84148	5.64714	1.20232	4.59245	4.65763	7.61258	2.22851	9.8121	3.72108	5.20393	3.94171	5.05932	3.96642	2.40724	9.8759	0.0662614	0	2.69261	5.43814	6.01766	5.53142	6.93609	1.51864
TCGA.B6.A0WY.01A	High	5.26475	4.58644	3.57257	4.62802	7.21893	0.531369	6.04175	3.42264	9.22628	1.8722	8.43845	3.37221	5.9222	4.84559	3.43237	4.17025	2.104	9.00035	0.0695647	0	3.86037	6.50594	7.16016	4.16827	3.67916	1.53879
TCGA.B6.A0WZ.01A	Low	4.37324	4.36498	3.50674	4.38134	5.72658	0.409038	4.85043	2.23266	7.80361	0.442545	9.06234	3.44023	3.84406	2.8828	2.44581	2.8608	1.26867	9.14008	0	0	3.49264	3.05405	8.26151	2.75542	0.998557	1.18682
TCGA.B6.A0X0.01A	Low	5.528	4.5372	3.72143	3.8764	6.39662	0.725523	5.56663	4.21505	7.64891	1.56467	6.63999	3.06039	3.74414	1.48507	1.63626	2.23628	1.0087	8.39521	0	0.0306892	6.40676	7.86431	7.71344	1.90092	6.1011	0.980025
TCGA.B6.A0X1.01A	High	5.26294	5.27596	3.78411	4.18401	9.88224	0.602647	4.74334	4.18043	7.85335	3.3514	6.7329	4.75704	3.0103	4.61632	2.73405	3.18517	1.92528	8.40293	0.181675	0.115566	4.30856	7.01449	8.79626	3.83777	1.78952	0.733007
TCGA.B6.A0X4.01A	Low	5.16186	4.35213	3.59739	4.41048	6.83043	0.929033	5.07354	4.20054	8.36292	2.32723	6.54062	1.69653	2.88573	0.835924	0.505281	1.66152	0.903501	8.62106	0.159629	0.026021	2.8495	6.56605	9.4326	1.18682	0.890719	0.641269
TCGA.B6.A0X5.01A	High	4.37162	4.70809	3.49045	4.1175	5.88688	0.865444	4.40115	4.67732	8.79544	4.95574	7.039	3.86229	3.40319	2.19324	1.37145	2.28253	1.31754	8.57855	3.16152	0	5.54383	4.01321	7.32584	4.16277	0	0.330673
TCGA.B6.A0X7.01A	High	5.03696	4.69419	3.58896	4.27507	5.98751	0.301705	5.03312	3.29968	4.62057	0.821057	8.91517	3.1568	5.08035	4.08924	4.68404	4.57977	2.44895	9.45666	0.371392	0.0594937	4.40703	5.47406	8.63596	5.26197	4.61284	2.38477
TCGA.B6.A1KF.01A	Low	3.62292	4.80471	3.07017	3.77986	4.90925	0.409255	4.48417	4.42834	9.01139	1.23805	8.79428	3.72015	6.11919	2.2337	2.08206	2.53429	1.39879	8.63486	0.0794293	0.0560285	1.99657	7.16745	6.71786	2.91368	6.07226	1.84382
TCGA.B6.A1KI.01A	Low	5.23465	4.33883	3.24926	4.14522	7.25681	0.453122	4.76348	3.60007	8.41053	0.544782	8.08519	3.72449	4.75719	2.59099	2.35067	5.01452	2.62408	9.296	0.138945	0.0113525	5.79127	3.27129	6.92996	3.70892	3.38837	2.96815
TCGA.B6.A1KN.01A	High	5.02684	4.66259	4.39828	4.66432	6.57018	0.258459	5.37274	3.45085	9.47552	2.04984	7.801	4.47232	4.71684	2.61998	2.39813	4.03713	2.49633	10.0585	0.120485	0.0713508	5.55191	5.09974	5.83362	4.4445	6.23399	1.50828
TCGA.B6.A2IU.01A	High	5.27076	3.85887	3.75974	4.19401	6.88398	0.478713	5.26735	4.77276	4.65991	0.392977	7.48619	2.15455	2.91688	2.4889	2.14512	3.31253	1.59412	8.17912	0	0	6.29917	6.18912	8.39841	4.17604	2.2914	2.45941
TCGA.B6.A3ZX.01A	Low	4.18568	4.28702	3.04951	3.9299	6.5367	0.820322	5.08495	3.70829	6.20609	1.7583	8.07719	3.21406	5.63135	2.65278	1.85551	3.35586	2.98546	6.65938	1.40098	0.0137838	4.87524	7.11691	8.89519	3.76639	6.37065	2.44416
TCGA.B6.A400.01A	Low	4.17482	4.40004	3.37916	4.27696	6.23765	0.758303	5.38995	4.00203	7.2503	2.79296	9.28311	4.53892	6.07445	4.77054	4.90611	3.02153	2.47781	9.58872	0.60065	0.0545012	5.18677	7.45977	6.64831	3.99173	4.96727	1.14626
TCGA.B6.A401.01A	High	5.26545	3.83359	3.46072	3.83447	6.48636	1.14516	6.06445	4.54597	8.58296	1.07998	8.39434	3.94963	3.8272	4.21718	4.25989	3.39467	2.31258	10.6159	1.84531	0.0415234	4.38628	5.9836	7.2459	3.65517	5.52347	0.669752
TCGA.B6.A402.01A	Low	4.57315	5.0031	2.55139	3.05396	6.00659	0.585828	4.1481	2.98878	7.272	0.644318	8.67754	4.24245	3.18721	2.14587	1.3446	2.24899	1.7169	8.28671	0.0308304	0.0287106	1.8984	7.42104	5.46874	1.46404	7.62632	0.255561
TCGA.B6.A408.01A	High	4.71992	4.06568	3.6579	4.14376	7.68014	1.05381	4.95053	3.73192	7.13419	1.42347	8.26067	3.5324	3.42043	5.05991	3.48427	3.49819	2.09187	9.62759	0.242938	0.0136409	3.82628	4.4476	7.7544	4.29982	2.96049	2.54698
TCGA.B6.A409.01A	High	3.46907	5.34448	2.54942	3.53181	5.83829	0.408277	4.17708	2.26646	7.658	0.613249	8.61425	4.58465	4.62528	2.61655	2.59872	2.07039	1.35502	7.59165	0	0.0211954	3.89488	6.39792	5.18403	2.3665	6.67026	0.874207
TCGA.B6.A40B.01A	High	4.91412	4.46375	3.58708	4.44794	6.62796	0.610983	5.58116	2.89683	4.14674	2.05182	8.46822	4.9409	4.15429	3.97573	4.89261	3.39591	2.02052	10.009	1.76371	0.0932897	5.72137	7.78569	6.59526	3.38601	2.44236	0.883386
TCGA.B6.A40C.01A	High	4.61013	3.65102	3.06919	3.77868	6.27077	1.00892	5.81413	4.46212	5.9841	1.28865	8.15931	3.28339	4.02906	3.78183	3.34776	3.68846	2.32544	9.9468	0.0915306	0	2.76273	6.01041	7.81813	3.46665	2.53209	1.20633
TCGA.BH.A0AU.01A	High	6.16295	4.65782	3.95354	4.18771	7.58389	0.116232	5.89701	4.53081	8.51451	1.90119	7.94734	3.81245	4.6299	3.76288	3.18534	4.76575	2.75525	11.2776	5.02908	0.021764	3.43078	5.81415	6.83037	4.9734	1.22546	1.18295
TCGA.BH.A0AV.01A	Low	4.57497	5.74604	4.25731	4.48475	5.7331	0.129085	4.48905	3.77504	7.42171	2.53416	10.2459	4.72688	5.92092	5.24174	4.16947	4.56767	3.558	12.0865	0.0681893	0	6.39852	6.25391	7.45561	2.86346	7.95768	0.842295
TCGA.BH.A0AW.01A	Low	3.52872	4.57373	3.63761	3.68818	6.07296	0.685267	4.49829	2.49347	8.32562	2.39276	8.25487	3.16013	4.02028	3.34895	2.26541	3.54694	2.75215	9.52706	3.32586	0	3.60245	3.77713	6.57374	6.01143	3.70822	1.50762
TCGA.BH.A0AY.01A	High	4.01952	4.42661	3.45046	3.75771	6.15282	0.415651	4.22251	2.81678	6.70138	1.0664	8.99792	3.22373	4.30231	4.64877	2.74891	4.18157	2.5603	10.395	0.23008	0	4.95096	5.3274	5.70225	5.21145	2.02836	1.54057
TCGA.BH.A0AZ.01A	Low	5.0244	4.42669	3.76295	4.60348	6.77317	0.253989	4.95249	3.79945	7.95298	2.38585	9.32446	4.76839	6.36378	4.52129	4.27234	5.48501	3.26224	11.9558	0.083792	0.0199154	4.89701	4.75236	6.74023	5.60609	2.63159	2.53931
TCGA.BH.A0B0.01A	Low	4.63448	4.0658	3.85141	4.30132	6.51235	0.0943712	4.01719	2.87381	7.46281	1.51979	9.54417	4.17788	5.48822	3.86218	4.37598	4.11806	2.99453	10.835	0.505993	0	6.08069	4.20589	6.68564	4.73307	1.66721	1.95345
TCGA.BH.A0B1.01A	High	5.48516	4.66461	3.71263	4.48722	7.42241	0.383165	4.64384	3.62543	8.58318	1.0536	8.21238	3.21974	4.6884	3.95091	3.2698	4.45223	2.73283	9.6468	3.45635	0	4.80156	5.77856	6.38239	6.0068	7.10827	2.58294
TCGA.BH.A0B2.01A	High	5.17687	4.87746	3.99468	4.18645	7.20669	0.537048	4.94392	4.77055	4.2135	1.72155	8.59477	3.30765	5.44305	4.5115	4.29238	4.81503	3.29694	10.5582	0	0	4.76597	7.02073	6.98465	5.93495	5.80436	3.33574
TCGA.BH.A0B3.01A	High	4.28323	4.89141	3.14628	3.64697	6.15335	0.282736	4.99081	3.74719	7.05076	1.98503	9.16079	4.89409	4.30113	3.47234	2.67701	2.92905	2.01396	11.5039	1.56296	0.0140696	4.09135	5.59707	7.25155	3.94203	6.38018	0.900722
TCGA.BH.A0B4.01A	Low	5.39252	3.88116	3.06335	3.43332	6.53361	0.469261	4.97086	2.62492	7.47494	1.84105	8.04151	3.69767	4.59331	3.36541	2.67701	4.15789	2.27298	10.1304	2.71666	0	3.79026	5.69626	5.90929	4.4427	1.51359	2.12499
TCGA.BH.A0B5.01A	Low	5.67673	4.49176	4.29368	5.00919	6.47774	0.528771	5.86754	3.81468	7.47703	1.46963	8.47783	3.19344	4.664	3.80858	3.22013	5.31599	2.94411	10.571	1.79256	0.0190614	5.47632	6.09117	6.49004	5.2757	5.59591	1.64159
TCGA.BH.A0B6.01A	Low	4.53066	4.75229	4.01322	3.63165	7.00165	0.0861044	5.01619	3.17113	8.76244	1.1797	8.13416	2.4513	4.08442	4.11887	3.13762	3.37446	2.76449	8.33121	3.90654	0	4.57527	3.95926	6.48017	5.35503	0.870818	2.69203
TCGA.BH.A0B7.01A	Low	4.42597	4.73363	3.78815	4.16127	6.81975	1.01164	5.63231	3.27624	8.98212	4.43864	8.50442	3.95261	4.89836	4.03598	3.75885	4.7395	3.28653	10.7553	0.162983	0.0159257	5.45573	6.01187	8.23391	6.07664	6.6059	2.29707
TCGA.BH.A0B8.01A	High	5.62158	4.11708	3.03143	3.90522	6.54806	0.680234	5.17954	5.47954	8.01692	1.11929	7.3361	3.53037	3.94015	2.19147	1.93716	3.50797	2.31707	9.91491	2.57792	0	4.64204	7.28977	8.39605	5.44441	0.0692897	2.88466
TCGA.BH.A0B9.01A	Low	3.92774	5.25578	3.02034	3.60412	6.75617	0.960141	4.84771	2.13106	6.62643	1.04033	7.53642	3.63811	2.32363	1.88526	1.22435	2.09123	1.56008	7.1664	0.18612	0.676899	2.55063	7.90251	5.58241	2.99193	8.1683	0.729966
TCGA.BH.A0BA.01A	High	4.83163	4.65521	3.75338	4.70016	6.50652	0.326882	5.71502	3.32395	8.77231	0.56267	7.91349	2.31194	4.86076	3.12155	3.10993	4.48208	2.95712	8.53908	0.103128	0.0962619	7.24688	5.20606	6.39007	5.44594	3.34106	2.04352
TCGA.BH.A0BC.01A	Low	4.48684	4.52826	4.13249	4.22048	6.66761	0.455334	4.82248	2.95317	8.23613	1.12889	8.60417	4.31438	4.75942	3.18669	2.28499	4.37355	2.8055	9.60985	0.388245	0.0676387	4.16784	5.05099	7.57973	5.05202	3.11023	2.89774
TCGA.BH.A0BD.01A	High	4.98232	4.07791	3.9609	4.18954	7.76598	0.273576	5.27858	4.14903	8.5429	0.962882	8.1229	3.72445	4.7492	3.05551	2.41351	4.14542	2.98627	9.75515	0.0330882	0.046002	4.40251	5.83595	7.89065	4.9016	3.67706	1.66494
TCGA.BH.A0BF.01A	Low	4.50833	5.4763	3.76738	4.13644	5.76593	0.341189	4.39958	3.29497	6.94576	1.43194	8.56457	3.26544	5.37164	3.77759	3.3838	4.61326	3.28595	11.981	0.377735	0.0153548	4.29546	6.35645	7.69141	5.85395	5.37347	1.91338
TCGA.BH.A0BG.01A	High	4.79149	5.46442	3.12138	3.94275	6.56269	0.659377	4.43259	3.95874	7.92314	1.18218	10.1161	3.44029	4.96975	3.05443	2.39545	2.96601	2.24881	8.75828	0	0.0272956	4.96979	7.56444	7.41953	2.98067	6.34614	0.897008
TCGA.BH.A0BJ.01A	Low	5.06348	4.4916	3.81808	4.45888	6.87242	0.765959	5.18278	4.48431	9.16277	1.26376	8.50029	3.4724	5.1245	3.55385	3.08035	4.71364	2.90849	10.2367	0.113167	0.0360461	3.57705	5.01228	8.74751	4.98644	3.61393	2.11433
TCGA.BH.A0BL.01A	Low	4.69291	5.17355	3.98753	4.2459	5.97733	0.734309	5.0692	3.98948	8.33931	2.4156	9.31445	4.53528	5.69738	4.08605	4.05068	4.77214	3.89322	11.2504	0.0319597	0.334568	4.18967	5.8691	6.93001	5.02576	7.39072	1.65095
TCGA.BH.A0BM.01A	High	3.93524	3.7546	2.79496	3.82669	5.65253	0.258217	3.79682	2.36799	7.52845	0.746141	8.80702	3.26499	4.77059	3.67767	3.36882	3.7693	2.3705	8.41098	0.165815	0.0404015	6.02411	5.2406	5.89622	5.97348	3.91285	2.89348
TCGA.BH.A0BO.01A	Low	5.49399	4.39524	3.69897	4.19163	6.83906	0.480886	4.94441	3.68524	8.02743	0.953675	9.01306	6.28682	5.95629	5.01242	5.33409	5.2048	3.73926	9.41456	0.0364682	0.0340748	7.09999	8.43336	8.17927	6.40798	3.12153	2.25287
TCGA.BH.A0BP.01A	High	4.23888	4.81001	3.81463	4.12738	6.62814	0.521151	5.637	3.04327	8.20097	1.50574	8.83165	5.38296	4.35089	4.08969	4.20135	4.77559	3.03645	10.322	2.39457	0	5.01431	5.83903	5.97718	4.61617	2.76439	1.48713
TCGA.BH.A0BQ.01A	Low	5.18966	4.01747	3.94077	3.95882	6.64939	0.4609	5.18347	3.21375	7.36334	2.41816	8.8225	3.60874	5.4595	4.73448	3.63682	4.50627	2.56003	10.8027	0.0908534	0.0430645	5.70865	6.57675	7.53847	4.19583	5.40516	2.4937
TCGA.BH.A0BR.01A	High	5.27378	4.51824	3.49685	4.39429	6.96901	0.446786	5.90476	3.73116	9.48306	4.66648	9.00902	5.27788	5.55454	4.51528	3.47849	4.89107	3.36285	11.6362	3.0583	0	4.31065	4.42135	7.20416	4.89258	2.44702	1.39468
TCGA.BH.A0BS.01A	Low	5.59516	5.08458	4.24266	4.63292	6.19479	0.177982	4.95074	4.64145	9.17228	0.822363	7.17688	3.37148	3.11573	1.726	0.918844	3.36811	1.78325	8.75886	0.440208	0.0170667	4.59581	4.0162	8.33658	3.49558	3.65025	1.62288
TCGA.BH.A0BT.01A	High	4.57463	4.09614	3.59852	3.26318	6.05251	0.706553	4.4035	3.00475	7.3768	1.17108	7.86618	2.69488	3.77848	3.05665	3.43307	3.1692	1.53715	8.99879	0	0.0464212	2.87751	5.05082	5.4503	3.63838	5.32093	1.73405
TCGA.BH.A0BV.01A	High	5.75655	4.88669	3.883	4.29933	6.47783	0.504264	5.26627	4.65456	9.06764	1.29942	8.16706	3.62765	4.80305	3.18609	2.12932	4.50883	3.04796	10.6315	4.19475	0.0391384	5.62687	5.65148	5.80464	4.94926	0.907506	2.28732
TCGA.BH.A0BW.01A	Low	5.39338	4.81117	3.69896	4.03812	6.61063	0.159758	4.84497	4.48971	9.97508	1.85168	8.41464	4.04069	3.95512	3.66788	2.3202	4.17309	2.89441	10.1825	0.0430645	0.0201999	4.85474	4.57781	7.972	4.10657	8.19324	0.613815
TCGA.BH.A0BZ.01A	High	4.98561	3.78593	3.7358	4.22595	7.14908	0.288536	5.05478	3.07553	8.44422	2.30387	8.71257	3.89123	4.98294	3.59188	2.69147	4.29922	2.92486	11.1406	2.73859	0.0285692	4.21638	4.53469	6.1958	5.30228	0.956949	1.2673
TCGA.BH.A0C0.01A	High	5.07921	5.55197	4.25381	3.65018	6.25553	0.345396	4.57442	2.58046	7.15588	0.737773	7.8632	4.02675	3.05434	1.78823	1.68643	3.31739	3.01637	9.97649	2.75754	0.0398403	4.22538	6.3021	7.96264	6.2478	5.61361	1.06357
TCGA.BH.A0C3.01A	High	5.66201	4.23118	3.52564	4.40461	7.5719	0.247198	5.38351	5.33358	7.76105	0.945608	8.96059	2.75986	5.42783	5.12899	4.31341	5.5525	4.14196	9.83647	0.712464	0.130536	4.98383	5.81889	5.9611	6.47633	1.56823	2.55925
TCGA.BH.A0DD.01A	High	4.93177	5.38241	3.38015	4.46849	6.48724	0.305562	5.99076	5.44153	9.43867	1.31742	7.22338	3.6035	3.66531	3.624	2.59624	4.17884	2.05061	10.9399	2.56448	0.0603241	3.74845	6.46624	7.32665	3.19886	0.154583	1.36424
TCGA.BH.A0DE.01A	High	5.53446	3.9676	3.26556	4.38081	6.49542	0.271904	4.76773	3.4319	7.87314	1.69095	8.90197	4.6975	4.29023	3.12067	2.69446	4.40443	3.22441	9.68245	0.476226	0.030548	5.04668	6.21869	6.84454	4.89696	3.0878	2.06261
TCGA.BH.A0DG.01A	Low	4.84224	4.51499	3.64397	4.35178	6.33104	0.641454	5.57637	4.07647	9.29964	1.94696	8.79938	3.83328	5.22311	3.43908	3.20459	4.53225	3.01259	11.1961	4.13128	0	5.75147	5.27186	5.95503	5.04107	3.57005	1.91785
TCGA.BH.A0DH.01A	High	5.17185	3.66788	3.47709	3.43075	6.71979	0.257493	4.57577	3.67855	8.02557	0.438612	9.17541	2.22435	2.99776	1.89798	1.69755	3.17825	1.74614	8.90893	0.0908534	0	3.88464	2.93372	5.81441	3.00669	1.2107	0.853437
TCGA.BH.A0DI.01A	Low	4.92748	4.80936	3.65941	4.37626	7.41681	0.363676	5.26401	3.354	9.05598	3.91262	9.29036	3.5538	5.50353	5.0459	4.39836	5.02014	3.29141	11.6378	2.62035	0.0186342	5.23338	5.67878	7.32907	6.02907	2.9046	2.62747
TCGA.BH.A0DK.01A	High	4.26225	4.02987	3.27428	3.49788	6.54412	0.255319	5.39946	2.59369	8.1651	1.16665	8.09101	3.38289	5.00456	3.09864	2.88378	4.27917	3.03203	9.77167	2.41086	0.0426443	5.56332	6.10866	6.06599	5.19856	2.31197	2.05977
TCGA.BH.A0DL.01A	Low	4.50865	4.23775	3.4813	3.70885	5.90157	0.610417	5.63235	2.44039	7.80632	0.681134	7.41766	3.08707	4.9718	2.46684	2.22429	2.32227	2.50673	9.11078	0.135141	0.0326651	6.73745	6.03341	8.08965	4.5071	7.32724	0.555424
TCGA.BH.A0DP.01A	Low	5.19932	4.58125	3.86169	4.43387	7.36543	0.215616	4.99219	3.8026	6.88771	1.05082	8.67749	3.17361	4.90308	3.58769	3.40469	4.39881	2.74147	10.1011	2.35927	0	5.68569	6.45834	7.81659	5.35657	4.75083	2.40444
TCGA.BH.A0DQ.01A	High	4.92371	4.68343	3.37826	4.17434	6.4448	0.490159	5.37907	3.4221	8.84537	2.24489	9.36812	3.72154	5.3447	4.0341	3.33851	5.33355	3.07325	11.0117	0.143655	0.0347792	4.85997	4.42089	6.33574	5.06194	1.99971	1.99367
TCGA.BH.A0DS.01A	High	4.39837	4.0757	3.54024	3.87846	7.00213	0.545771	4.3384	3.50456	6.43442	0.905659	8.91426	3.63939	4.08025	4.18561	2.51874	3.63392	2.57925	9.77007	0	0.0170667	4.35936	4.03463	6.77548	4.54996	5.42879	1.71194
TCGA.BH.A0DT.01A	Low	5.43844	5.11008	3.88065	4.45725	6.26335	0.724126	5.19456	4.52413	7.59972	1.99317	8.35262	2.94739	5.31172	3.43	3.22743	4.51996	2.91428	10.2901	0	0.0199154	5.41054	6.84651	8.56212	4.93342	5.2334	2.75901
TCGA.BH.A0DV.01A	Low	4.8959	4.77066	3.89552	3.83962	6.56228	0.143655	4.79238	3.51598	7.75566	1.61814	9.9855	4.58466	5.29728	4.63669	4.44533	5.55923	3.647	11.1133	0.533165	0.0136409	7.20961	6.61486	6.89419	6.63487	3.6088	3.53583
TCGA.BH.A0DX.01A	Low	4.3571	4.53923	4.32718	4.56597	6.60641	0.429107	4.43251	3.57692	9.85483	1.82134	9.56009	4.93646	5.33762	4.38796	3.70759	4.50505	3.232	10.9543	0.39835	0	5.65855	5.53846	7.30105	5.85651	0.937043	3.08405
TCGA.BH.A0DZ.01A	Low	4.30448	6.17319	3.43059	4.6367	6.93976	0.634036	5.34404	3.34366	8.0746	6.63425	8.89936	2.72349	5.07968	4.38884	3.40294	4.25871	2.42798	11.5061	4.05703	0	4.30604	5.4752	7.36875	4.90249	1.79606	1.48641
TCGA.BH.A0E0.01A	Low	3.13626	4.41512	2.72439	3.28741	5.93778	0.571628	5.14937	3.07063	7.74492	0.277985	6.51815	2.94836	2.17431	1.81603	0.894449	1.84044	1.2529	6.55072	0	0	3.1968	5.19529	5.36121	3.60596	3.70543	1.03914
TCGA.BH.A0E1.01A	Low	5.24535	4.50665	3.5754	3.7256	6.99988	0.409907	5.10379	4.43279	7.64493	0.525969	8.10257	3.28288	4.68792	2.94615	3.5869	3.73387	2.17798	9.07874	0	0	6.12819	5.99662	7.68301	3.21774	2.75926	2.54414
TCGA.BH.A0E2.01A	Low	4.55037	5.1031	3.79167	4.89203	6.84238	0.249749	5.0614	3.72285	8.95195	2.50873	8.7679	3.69348	4.90985	4.15397	3.03923	4.36336	2.75431	9.98031	2.76199	0.038998	4.78774	6.51403	6.91477	5.0609	1.82032	1.80781
TCGA.BH.A0E6.01A	Low	3.29221	3.88156	2.88922	3.22409	4.89065	0.790939	3.76373	2.23438	6.52885	0.483777	9.07908	4.37102	3.02685	2.99847	3.09104	2.01685	1.30638	6.68963	0.0535284	0.244887	2.12823	5.04311	5.96263	4.61239	5.81745	0.609377
TCGA.BH.A0E7.01A	High	5.66125	5.1625	3.93441	4.25067	6.74847	1.05395	4.71277	4.73953	9.12773	1.4321	7.64389	2.67426	4.37603	2.31182	1.12935	3.77443	2.4143	10.0364	0	0.0159257	3.02251	3.20449	7.87099	3.00227	5.82323	1.58612
TCGA.BH.A0EA.01A	Low	5.49508	4.5676	3.79122	4.0007	6.43595	0	5.56849	4.4885	7.19582	2.27551	9.32936	3.7283	4.98024	4.17087	3.69012	4.26451	3.00177	9.58001	0.148609	0	5.74913	6.22141	7.7931	5.69552	4.7389	3.47904
TCGA.BH.A0EB.01A	Low	5.22308	4.76119	4.09818	4.29248	7.25546	0.510962	4.09566	3.26617	8.63793	1.58636	8.53751	3.24703	4.84199	3.03991	2.31124	4.53208	2.92454	10.394	0.0621217	0.0147838	4.89214	4.32137	6.52992	4.90599	1.99809	2.60212
TCGA.BH.A0EE.01A	Low	3.26368	5.22522	3.54381	4.35067	6.65424	0.432425	3.93392	1.99273	7.29061	0.16877	6.66284	2.88239	1.87291	1.95639	1.59898	1.35157	1.11457	5.10684	7.70214	0.0226164	4.9629	3.48882	5.90777	7.70015	6.71794	0.615887
TCGA.BH.A0EI.01A	Low	5.32671	4.12343	3.96095	4.59562	6.65839	0.157302	5.6119	3.81502	8.64392	3.15806	9.04057	4.2223	5.19921	4.62494	4.04913	5.18246	3.02744	12.0019	0.0836559	0.0199154	4.10984	4.45857	8.63303	5.1975	1.57986	1.86718
TCGA.BH.A0GY.01A	High	5.17555	4.9492	3.64986	3.97014	6.21205	0.160791	5.36434	3.08035	8.8523	1.64011	8.04273	5.88932	4.70829	3.477	2.73565	3.85692	2.84525	10.4945	3.68958	0.0203422	4.15637	6.37299	6.27917	5.2797	2.75862	1.73401
TCGA.BH.A0GZ.01A	High	4.13363	4.31307	3.22886	3.32468	5.98351	0.346872	4.64606	3.22518	8.40375	1.20395	8.46642	2.95988	4.54759	3.40417	2.41719	3.70227	2.03323	9.52754	2.08787	0.0140696	3.29137	3.32034	5.92874	4.7585	0.244765	2.18884
TCGA.BH.A0H0.01A	High	5.57846	4.05839	3.7025	4.43903	6.65318	0.55031	4.24602	3.69185	9.46377	0.122871	6.15736	2.01753	2.4457	1.43061	1.50447	3.51354	2.00032	6.35725	0.204015	0.0253123	5.47227	6.32486	8.74092	3.92184	0.173639	0.972325
TCGA.BH.A0H3.01A	Low	5.59124	4.86753	3.97445	4.51227	6.32774	0.79859	4.80633	4.08236	7.80776	2.25193	8.92268	3.2475	5.97708	4.58997	3.19445	5.52801	3.76281	10.2087	0.0702519	0	5.11209	6.70059	7.86424	6.1637	6.50809	4.14416
TCGA.BH.A0H5.01A	Low	5.27207	4.705	4.00298	4.07787	5.99356	0.636451	4.62619	2.97787	6.8932	0.391548	8.42271	1.76749	5.28951	3.62958	2.84491	3.77245	3.44431	8.70766	0.561693	0.0301242	5.19163	6.01123	7.72419	5.99085	3.10652	1.55149
TCGA.BH.A0H6.01A	High	5.02783	4.86704	3.59412	4.11131	6.36746	1.16053	5.12119	4.07099	8.29539	2.13619	8.71896	4.28935	5.12254	3.94907	3.21746	4.29908	2.70699	10.9055	0.0426443	0	4.97735	5.37794	7.75942	4.34578	5.72121	1.51369
TCGA.BH.A0H7.01A	High	5.36141	4.36099	3.50968	4.09988	7.21257	0.366476	5.37013	3.64135	9.20183	2.70808	8.63011	3.72743	5.59757	3.78313	3.16345	4.17961	2.1429	11.4633	0.316262	0.0136409	3.88189	4.88443	5.51693	4.04264	1.74532	1.74562
TCGA.BH.A0H9.01A	High	5.14821	4.9809	4.20964	5.0176	6.37997	0.659285	5.18405	3.66198	9.93538	0.824809	7.64129	4.0757	3.78348	2.4561	2.37571	3.70999	2.20611	9.97521	3.07998	0	3.90466	6.22379	5.89354	4.37152	4.13544	1.32118
TCGA.BH.A0HA.01A	Low	4.44145	3.93195	3.20083	4.23675	5.81736	0.356482	4.60369	2.91433	9.13135	2.26742	9.02269	3.73851	5.68121	4.16533	3.27859	4.64833	2.64957	10.2477	0.0387171	0	3.53397	4.90053	5.99637	5.41812	0.762646	2.26144
TCGA.BH.A0HB.01A	High	4.09011	3.76569	3.22663	3.52242	6.4877	0.325156	4.60282	2.49927	8.94304	0.72561	8.10689	3.31185	4.06077	3.13404	2.61948	2.66398	1.77993	8.70815	3.00333	0	3.93628	5.15113	7.61483	5.61447	0.882213	0.927745
TCGA.BH.A0HF.01A	Low	4.62795	4.73659	3.982	4.02913	6.68069	0.202888	5.03828	2.87963	8.96501	1.29296	9.11786	4.76676	5.31527	3.87979	3.54599	4.13861	2.90136	10.4588	4.62771	0.0196308	5.45427	5.27772	7.47718	7.22359	2.3249	3.05038
TCGA.BH.A0HI.01A	High	5.29103	4.65607	3.88827	3.51501	6.80899	0.680504	5.09097	3.73047	8.31712	1.70173	8.23179	3.6209	4.43609	3.51127	2.35735	4.45214	2.53194	10.0696	0.14274	0	5.94398	5.39572	6.91771	4.26952	1.83815	2.72951
TCGA.BH.A0HK.01A	High	4.75392	4.34251	2.9364	3.28679	5.82078	0.0824301	3.92892	2.58566	7.16171	0.214747	7.56011	3.03652	3.84646	2.40923	3.0969	4.09873	2.6908	7.85874	3.16599	0.0304067	5.76783	6.67929	7.96731	6.05025	0.28155	2.14156
TCGA.BH.A0HL.01A	Low	5.37036	4.88731	3.69148	4.92383	7.37506	0.907967	5.7082	4.74651	9.40182	2.71088	6.76692	3.92906	3.12045	3.111	0.317651	2.8533	1.47669	9.32407	0.81492	0.0518593	3.90412	5.89836	4.59416	7.90557	0.0251706	1.40245
TCGA.BH.A0HN.01A	High	4.12048	3.60689	3.41139	3.39769	6.05188	0.657731	5.2177	3.84546	7.70597	0.355016	6.20572	1.61603	2.06243	1.82342	2.67548	1.7835	0.846714	6.76572	0.224287	0	2.90697	3.68836	6.66007	1.69238	0.105142	2.12324
TCGA.BH.A0HO.01A	Low	5.54795	4.11068	3.91622	3.87588	7.46421	0.792272	4.74508	4.67205	6.94028	0.6291	7.34531	2.91068	4.06285	1.92934	1.32227	3.59907	2.83115	8.99805	0.0574156	0.0270125	4.79074	6.53786	7.57788	3.69375	0.431569	2.78052
TCGA.BH.A0HP.01A	Low	4.54645	4.99058	3.57135	4.33931	6.69153	0.215244	4.93	3.02068	4.97704	0.561204	8.23828	2.19862	4.81709	4.07478	3.02974	4.43996	2.68715	8.73627	0.0874628	0	5.76423	5.48969	7.62908	5.53418	5.43591	2.76158
TCGA.BH.A0HQ.01A	High	5.34854	4.68122	3.6907	3.92356	6.67926	0.31371	5.03908	4.08633	8.07986	1.52487	8.01701	3.13485	4.63996	2.91207	2.48725	4.47464	2.55655	10.5016	0.044604	0.0210533	3.91519	4.96631	7.49134	4.45217	4.82541	2.26526
TCGA.BH.A0HU.01A	High	4.32841	4.82893	2.82875	4.27827	5.90128	0.597698	5.00232	2.91621	7.93619	1.25205	7.19956	2.62356	3.26225	2.39218	1.16408	2.87645	1.46059	8.53033	0.462262	0	3.58457	5.46372	6.71677	2.86257	4.92722	0.746227
TCGA.BH.A0HW.01A	High	6.33661	3.81607	2.97179	4.39934	6.92506	0.384271	5.38651	6.544	8.80871	0.802565	6.43397	2.51061	2.95682	6.12613	0.399007	2.91443	1.53137	8.2211	0.0903115	0.0568609	4.06286	6.3112	8.95097	2.22014	0.0514417	3.09857
TCGA.BH.A0HX.01A	High	5.13529	4.21104	4.01001	4.4562	7.29214	0.603787	5.50358	4.07053	8.94974	2.20261	8.85108	3.73076	4.50875	4.25802	2.17833	4.39537	2.74655	10.6045	3.5229	0.0192037	5.3033	7.45745	6.26063	5.50457	0.379732	1.8526
TCGA.BH.A0HY.01A	High	4.25773	4.22227	3.71748	3.91276	6.72382	0.309293	4.64783	2.71002	8.65102	2.10732	8.41151	3.31136	4.13904	3.62415	2.4494	3.63388	1.9364	10.3271	0.328147	0.0308304	4.69789	4.53206	5.40748	3.53294	1.34073	1.00705
TCGA.BH.A0RX.01A	Low	3.72752	3.96172	2.58518	3.29574	5.09549	0.521453	3.77701	3.33163	7.79968	0.898711	8.89737	4.37131	4.87148	3.32451	3.41082	3.27813	2.58686	8.88768	0.0321008	0	2.69477	6.2802	6.49012	3.23801	4.89714	1.86334
TCGA.BH.A0W3.01A	Low	5.99589	4.35144	4.17987	4.83566	7.05101	0.842617	5.89273	5.09582	8.5527	0.482022	6.5958	3.04647	3.03034	1.22854	1.46811	3.26843	1.93859	8.58538	0.692516	0	3.65308	4.24845	7.05203	3.31287	0.413702	0.969233
TCGA.BH.A0W4.01A	Low	5.72138	5.23111	4.06622	4.42852	6.14271	0.728138	5.91867	4.07627	8.76132	2.22999	8.59968	2.89616	5.73907	4.48331	3.70558	4.67337	2.84511	10.8812	0.0381552	0	5.18652	6.73505	8.21537	3.53432	2.52253	1.67356
TCGA.BH.A0W5.01A	Low	5.06569	4.6605	3.90871	4.47778	6.36092	0.639047	4.95217	3.85284	7.73387	1.3173	8.76402	3.35208	4.58242	3.64318	3.08712	4.54727	3.14178	10.2775	0.253868	0.0160684	4.98478	5.8705	7.62744	4.98117	4.72527	1.77201
TCGA.BH.A0W7.01A	High	4.01114	4.21837	3.78315	4.3372	6.1834	0.597984	4.35871	2.69232	7.80225	1.84479	8.77743	4.31939	5.1935	3.75616	3.4081	4.62619	2.64333	10.2958	1.80735	0	4.92814	4.99471	6.10219	5.06653	3.48599	1.25302
TCGA.BH.A0WA.01A	High	4.80818	5.44538	3.6632	3.72701	6.12774	0.51783	5.35814	3.22104	8.05654	2.21673	9.65723	4.16057	6.60337	4.19637	2.98408	3.36825	2.6311	10.2007	0.22367	0.0186342	5.04437	6.37911	7.913	3.01266	7.96209	1.82036
TCGA.BH.A18F.01A	Low	4.73096	4.37882	3.74044	4.7256	6.71512	0.611078	5.24034	3.31717	4.81805	1.17255	8.57731	3.49302	4.86312	3.94364	3.84618	4.93419	3.2887	10.4256	0.91242	0	5.74027	6.17542	6.64509	6.05391	3.24335	1.97772
TCGA.BH.A18G.01A	Low	2.57584	4.20574	2.86574	3.73686	5.70573	0.710261	3.20168	3.5306	6.95442	0.881273	10.8182	4.57669	4.75892	3.88922	2.21173	2.47654	1.67437	9.46151	0.0413832	0	3.20675	6.72171	7.47528	3.06642	7.82676	0.489543
TCGA.BH.A18H.01A	High	4.61937	4.35092	3.34924	4.47394	6.78815	0.289598	4.09831	2.77374	8.27	2.02952	8.0616	4.74306	3.34881	5.16581	2.4961	3.74355	2.88505	8.33371	0.574538	0	5.67033	5.91592	7.52807	4.29897	0.679063	1.3497
TCGA.BH.A18I.01A	High	5.07529	4.54392	3.80707	4.57416	6.80892	0.676267	4.98908	4.42089	7.588	3.00666	8.94945	4.26493	5.9125	4.23806	3.37334	5.2401	3.74704	11.3687	0.0301242	0.0281448	5.83535	5.69892	6.87559	5.60989	2.85527	2.36081
TCGA.BH.A18J.01A	Low	4.47759	5.01471	3.4446	4.11105	6.22987	0.571046	5.67712	3.42068	8.17837	1.91319	8.45379	4.1	4.44677	4.40542	2.7447	3.86194	2.23291	11.2132	1.19937	0	5.17534	3.98681	5.72386	4.11303	3.37097	1.04054
TCGA.BH.A18K.01A	High	4.36441	4.43664	3.66142	4.5318	5.82102	0.62742	4.94754	3.37446	8.45763	2.33743	8.76537	4.18527	5.60754	4.07751	3.5092	4.38137	2.55277	10.4227	0.236584	0.0149265	4.72852	5.38826	5.32575	3.8415	5.15283	1.74274
TCGA.BH.A18L.01A	High	6.10721	4.34588	3.97576	4.68989	8.24275	0.466549	5.5746	3.70981	8.46272	0.255319	6.42599	4.30165	2.18447	5.10079	0.54587	3.35918	1.92782	6.88248	0.24184	0.0304067	3.38568	7.71549	5.05322	3.95305	0.569588	1.83082
TCGA.BH.A18M.01A	High	5.29803	4.97771	3.83328	4.65288	6.89194	0.815575	5.12634	4.32204	7.80938	1.88225	8.39694	3.64659	5.1755	4.2708	3.41139	5.13081	3.32374	11.2429	0.339822	0.0391384	4.43504	6.43053	7.71845	5.80887	5.35158	2.68102
TCGA.BH.A18N.01A	High	5.7937	4.71388	3.95243	4.77212	7.52119	1.01021	5.65013	4.81281	8.51964	1.2529	7.60843	2.93981	3.79048	2.55667	0.781066	3.79023	2.3039	9.17445	0	0.0373119	2.61209	5.25258	9.31486	2.67238	0.392537	2.0675
TCGA.BH.A18P.01A	Low	5.73914	5.22669	4.09192	4.63068	6.83324	0.591679	5.62998	3.9928	5.70171	1.90203	8.51135	3.18949	4.79488	5.95642	2.03125	4.50587	2.71574	10.7629	3.99088	0.0219061	4.55115	2.99597	6.29833	4.08696	2.8193	1.45233
TCGA.BH.A18Q.01A	Low	4.56924	5.37227	3.78267	4.42929	5.95287	0.275126	4.8242	4.07415	8.39824	1.15231	7.5835	3.24963	4.75424	2.19276	1.89519	3.14843	2.21388	8.148	0.0462815	0.021764	4.82913	7.60125	8.01509	4.73213	7.36541	1.53002
TCGA.BH.A18R.01A	High	4.58749	4.24422	4.13999	4.28924	6.3236	0.545277	5.6195	3.62958	9.61896	0.955759	7.31796	2.487	4.42183	4.41612	2.87125	3.82578	2.30106	9.2636	0.52667	0.0280033	4.42791	7.31358	6.37833	4.30474	3.07168	2.29137
TCGA.BH.A18S.01A	High	5.83216	3.79048	3.79798	4.4804	6.8927	0.267356	4.64253	4.49334	9.4271	0.574731	6.71694	2.45788	2.50795	1.87645	0.6291	2.86255	1.65228	7.895	0.063779	0.0594937	4.71331	5.27252	8.35552	4.20064	0.719841	2.72089
TCGA.BH.A18T.01A	High	4.05535	4.40703	4.29561	3.17615	6.65127	0.473008	5.67516	2.97624	8.11502	1.1157	7.52867	5.43352	3.84274	1.51919	1.2643	2.65501	1.95747	8.67953	0.0330882	0.046002	3.13101	7.76397	6.57979	3.20519	5.86539	0.929337
TCGA.BH.A18U.01A	High	4.97215	5.22487	4.34667	5.13652	7.16878	0.392427	4.17626	3.20278	8.01872	1.75108	7.84181	3.85291	4.06715	3.42518	2.14607	3.69256	2.48091	11.1651	2.28818	0	4.40265	5.75569	7.56051	4.2941	4.76615	1.16421
TCGA.BH.A18V.01A	High	4.99552	5.15357	3.94635	4.04934	7.18095	0.391328	3.50631	3.12801	9.29847	1.55778	8.08541	5.43015	4.1803	3.08907	2.40629	3.42995	3.28496	9.88911	0	0.0532504	4.5401	8.11818	7.71771	3.66706	8.41897	0.579566
TCGA.BH.A1EN.01A	Low	4.7341	4.31976	3.80547	4.75957	6.3857	0.732226	4.34297	3.3249	7.26542	1.07724	7.2164	2.51463	3.72622	2.17098	1.60606	3.45845	2.15594	9.19168	0.438825	0.0132121	6.3753	4.84999	8.56934	5.6319	1.79714	0.968349
TCGA.BH.A1EO.01A	High	5.22471	5.46806	3.98763	4.54957	6.79519	0.575119	4.62118	4.30217	8.9548	2.12244	9.48895	4.1148	5.92738	4.58682	4.34362	5.74279	4.17369	11.8516	0.067088	0	5.2151	5.1091	8.83564	5.60462	1.09586	2.85762
TCGA.BH.A1ES.01A	High	4.92082	5.07155	4.07654	4.88087	6.02662	0.862035	5.76318	4.01427	9.55549	6.64141	9.53062	3.38677	5.32006	4.18024	3.9899	4.53802	2.38275	11.2382	0	0.0467006	6.00145	5.31819	7.19254	3.48188	1.87263	2.01339
TCGA.BH.A1ET.01A	High	5.50899	5.05482	3.66471	4.7334	5.5667	0.942083	4.59225	4.33655	8.3542	0.664847	7.86384	3.37072	5.0643	3.00662	2.44856	5.01055	2.99056	9.84948	0.778629	0.032383	6.70393	4.03239	6.646	5.06082	2.34361	2.94238
TCGA.BH.A1EU.01A	Low	5.21278	4.87239	4.46246	5.39802	6.11515	0.636358	4.87523	4.07251	7.66062	0.767824	9.18891	3.69813	5.4097	4.53636	3.69509	5.40651	4.46998	9.99729	0.136716	0.0220482	6.46131	5.7465	8.03199	6.71034	3.47931	3.03219
TCGA.BH.A1EV.01A	Low	5.51046	6.29763	4.57004	3.94373	6.29303	0.310689	4.60439	2.86346	8.39962	1.79635	8.0631	3.70693	4.10832	3.72322	1.65531	4.3022	2.42229	11.2725	1.11969	0.0699771	4.3299	4.32874	5.52145	3.88472	6.76621	1.14235
TCGA.BH.A1EW.01A	High	5.56196	5.18187	3.81886	5.12308	7.3596	0.730836	5.0029	4.31649	8.61899	1.17709	7.93321	4.94236	3.77257	3.13893	4.57551	4.61455	3.5453	9.38413	0.413052	0	5.09586	6.35813	7.84124	5.19419	6.27179	1.6107
TCGA.BH.A1EX.01A	High	5.64755	5.00416	4.09614	4.14889	5.4849	0.512176	5.04539	4.30587	9.57199	4.60661	8.30549	2.9909	4.77721	3.23755	2.80405	4.61098	3.21065	10.9861	0.0237521	0.0110662	5.27318	3.75472	7.65038	5.89482	3.71383	0.957989
TCGA.BH.A1EY.01A	Low	5.00243	5.26937	4.15062	5.48998	6.51173	0.901108	4.29786	3.49823	8.18128	1.41175	8.46912	3.99949	5.58648	4.11485	4.17113	4.50908	3.19003	10.3255	0.969012	0.0236102	4.85183	3.60799	6.9947	5.38999	1.93776	2.58328
TCGA.BH.A1F0.01A	Low	5.52202	5.79361	3.56545	3.83959	6.11774	0.441802	3.83334	3.37735	6.64676	1.6133	9.29552	3.90491	4.36755	4.59816	3.7108	4.40235	3.99636	9.31716	0.128029	0.0439044	5.90877	6.4575	8.10908	6.1082	5.94518	2.38871
TCGA.BH.A1F2.01A	High	4.43626	5.1522	3.94106	4.69701	5.24599	0.692427	4.66412	4.33203	8.05225	1.64053	9.40643	4.97659	5.51225	4.37913	3.85295	5.09809	3.57294	11.3489	4.08805	0	6.5478	5.48273	5.96671	5.02036	1.37	1.81217
TCGA.BH.A1F5.01A	Low	4.08634	4.54081	3.28727	4.75625	4.27673	0.592158	4.21391	4.52795	8.51068	1.14489	7.86418	2.37696	4.11663	2.67166	1.69461	4.1353	2.18986	9.14866	0	0	4.13622	5.0921	8.5772	3.16678	4.87891	2.33788
TCGA.BH.A1F6.01A	Low	4.37858	5.31908	3.37104	3.72482	6.16236	0.349365	4.12901	3.1364	7.61911	1.62807	8.92337	3.8292	3.87414	3.42137	2.89842	2.85991	2.413	9.72198	0.0851527	0	5.08447	7.6605	7.65624	4.25734	7.82672	0.615134
TCGA.BH.A1F8.01A	High	5.47182	6.06609	3.60675	5.77041	6.52629	0.389567	4.84354	3.53187	9.38474	1.29643	7.75554	3.02733	4.61113	3.06502	4.30895	3.92859	2.21894	10.5368	0	0	2.95552	5.17494	8.66864	4.25549	0.448795	2.29405
TCGA.BH.A1FB.01A	Low	5.52049	5.20349	4.06593	4.40136	6.16568	0.89964	5.10867	4.21407	7.95147	1.72626	8.81252	3.87147	5.17412	5.32245	3.75165	5.16968	3.8371	10.6516	0.0632268	0	5.89576	6.57092	8.30324	6.20373	5.33464	3.5174
TCGA.BH.A1FC.01A	High	3.90123	4.21133	2.91636	3.64863	5.31588	0.524966	4.55264	4.67959	6.45425	1.23732	7.65463	4.21201	3.23034	4.31488	2.7605	2.27852	1.78576	7.49951	0.836247	0	3.88505	8.66062	5.87547	4.07673	6.62779	0.413919
TCGA.BH.A1FD.01A	High	4.76538	4.18907	3.57748	4.06472	7.03463	0.536948	5.13222	3.13373	7.14181	1.13343	7.84348	3.20558	4.26903	3.17935	2.12108	3.91769	2.74923	10.4884	4.03281	0.0137838	5.57561	7.10844	5.87234	2.91135	1.87373	0.978122
TCGA.BH.A1FE.01A	Low	5.3128	5.40888	3.80898	4.2211	4.98334	0.398898	5.11697	4.02383	8.62488	2.28857	8.71229	3.53612	5.23702	4.87246	4.57817	5.4426	3.85707	10.9617	1.3129	0.0543623	4.53622	6.61936	7.47776	5.71963	6.19004	2.97611
TCGA.BH.A1FG.01A	High	5.25804	4.77238	3.17597	3.73871	6.67724	0.183963	4.22233	3.66643	8.39311	0.382833	7.15194	2.68235	3.20463	2.30463	1.34341	2.44665	1.43829	7.34982	0.0499095	0.0117819	2.5757	4.33154	8.76426	3.32377	1.15134	0.995882
TCGA.BH.A1FH.01A	Low	4.79827	5.10297	3.58854	4.34885	7.07343	0.277985	5.56425	4.23965	8.23278	2.60703	8.9021	4.46499	6.50755	5.96873	4.77758	5.88832	4.34279	10.8421	0.130008	0.015783	5.67217	6.01848	7.53421	7.13285	3.53839	3.05773
TCGA.BH.A1FJ.01A	Low	5.7222	4.51657	4.0129	4.60975	6.56516	0.572696	5.4551	4.59169	9.01138	1.13146	7.15075	3.05038	3.74681	2.02326	2.24847	3.6991	1.88096	9.13926	0.0666748	0.015783	7.24062	4.4747	8.43981	3.20853	0.252537	1.53017
TCGA.BH.A1FL.01A	High	5.82472	5.20167	4.24378	4.69487	6.5684	1.17836	5.73289	4.63861	4.07533	0.513188	7.7593	3.05275	3.95002	2.62698	2.68603	4.15407	2.41297	9.10797	0.162983	0.0473988	4.54375	7.42612	8.13201	4.30245	3.9248	2.48073
TCGA.BH.A1FM.01A	Low	3.60475	5.36155	3.91364	4.91175	4.98095	0.301588	4.30817	3.15892	8.38415	2.8268	9.00314	3.12838	5.77997	3.78346	2.83758	5.03821	3.06445	11.4065	0	0.0133551	2.08678	4.43174	8.0445	3.28259	0.55218	2.08672
TCGA.BH.A1FN.01A	High	4.95196	6.03413	3.83313	4.82424	6.03543	0.558953	4.7287	4.50607	8.69538	2.01189	8.40819	5.26153	5.20235	3.45749	3.36952	3.91224	2.67061	10.9478	0.0521376	0.118493	4.61443	7.23874	7.55239	2.30252	7.0646	1.17146
TCGA.BH.A1FR.01A	High	5.55747	4.62914	3.57474	4.37687	6.44897	0.643949	5.46337	4.62282	8.84711	1.97486	7.25359	3.51201	3.99492	2.50391	1.84559	3.529	2.43582	8.26766	0.101381	0	3.76444	5.7426	8.72345	3.7751	1.30568	2.16813
TCGA.BH.A1FU.01A	Low	4.24965	4.78678	3.61193	4.21303	7.35514	0.720716	4.76295	3.24237	8.67035	3.34873	8.50918	4.52726	5.23563	4.36355	3.60418	5.13187	3.50645	11.3072	0	0	4.81915	6.09367	7.29393	5.19205	8.17534	2.83786
TCGA.BH.A201.01A	Low	5.04339	4.44289	3.71035	4.36454	6.63096	0.298776	4.80417	3.85684	8.44963	2.68109	8.76215	4.91928	5.10228	4.0355	4.48782	4.8127	3.12603	10.6183	0.342669	0.0297002	6.01194	6.32491	8.6284	4.49928	3.70739	1.70655
TCGA.BH.A202.01A	High	4.98237	5.15738	3.97371	4.95295	7.26933	0.473631	4.90054	2.90481	6.91587	2.01225	7.94292	2.92922	3.68539	3.72891	1.33743	3.97246	2.68616	12.2566	2.40972	0.0236102	3.61203	6.85111	7.78083	6.30188	8.03089	1.41343
TCGA.BH.A203.01A	Low	4.75953	4.53765	3.9222	5.29732	6.92493	0.597317	5.3529	2.7684	8.2794	1.64353	8.21008	4.8255	4.05494	5.2124	2.74002	3.58445	2.69361	10.2788	0.572211	0	3.81765	5.4523	6.51787	4.16282	1.24135	0.777788
TCGA.BH.A204.01A	Low	5.58488	5.36671	3.88962	5.06091	5.39967	0.637286	4.21164	5.21377	7.97829	1.53526	7.84616	3.58406	3.77448	2.18812	0.379177	4.32857	2.41616	10.3102	0.067501	0	2.98067	6.28347	6.50235	5.03357	0.7376	2.1148
TCGA.BH.A208.01A	High	4.16086	4.6381	3.21058	4.14026	5.43441	0.118758	3.84303	3.31333	7.17603	2.62195	9.52844	4.5597	6.1941	5.09935	3.99627	5.53619	3.49403	12.1131	0.717386	0.0147838	4.05481	4.30448	7.52259	7.00059	3.96901	2.36566
TCGA.BH.A209.01A	Low	4.44989	5.07249	3.52877	3.65166	6.15393	0.580724	3.7479	3.76611	3.04131	0.41997	7.76637	2.62129	3.9922	3.26448	2.30993	3.42742	2.97631	9.98688	0.916018	0	2.77705	7.14505	7.16432	5.19606	6.03609	0.862273
TCGA.BH.A28O.01A	Low	4.9127	4.5531	3.65954	4.21926	6.51952	0.647545	5.6733	3.83012	7.3432	1.02694	8.7378	3.10232	7.12132	4.53825	4.20921	4.72022	3.26677	8.58251	0.302056	0	6.6504	7.75618	6.83403	6.15307	5.23866	2.52271
TCGA.BH.A28Q.01A	Low	5.4874	4.3314	4.0046	4.40943	6.80566	1.21593	5.48445	4.75604	3.4845	1.26622	7.57791	3.25662	4.64944	3.43807	3.31644	4.80924	2.85386	10.304	0.143785	0.0140696	5.34895	6.75028	7.05704	7.5981	3.66564	1.36715
TCGA.BH.A2L8.01A	Low	5.57198	4.76788	4.17285	4.50064	6.61108	0.790939	5.2572	4.08838	6.54782	1.59541	8.49004	3.07786	4.64489	4.05559	3.6401	4.35442	2.82134	9.60456	1.68563	0.0172093	4.3849	6.35773	6.84308	5.86871	3.56838	1.63932
TCGA.BH.A42T.01A	High	5.79037	4.57826	3.0364	3.85484	7.50472	0.444667	6.127	3.60458	5.68613	0.519743	7.69615	4.21376	3.68046	3.227	4.1858	3.15908	1.85758	8.82072	0.111165	0	5.72442	7.39113	5.52653	4.51463	0.749663	0.931305
TCGA.BH.A42U.01A	High	4.31429	4.32534	3.37071	3.65241	6.4149	0.755571	4.94222	3.11018	6.87134	1.00418	9.34321	5.09908	4.42283	4.04768	4.6857	3.14307	2.03443	7.4893	0.525167	0	6.42153	7.68329	5.9595	5.84554	4.86285	2.4512
TCGA.BH.A42V.01A	High	4.5594	4.80681	3.53463	4.13228	6.56679	0.885965	5.60099	4.19422	7.83753	0.92873	8.58505	4.1439	5.30425	4.13501	4.26529	4.30031	2.82069	8.41046	0.3421	0.0274372	6.3458	7.02708	7.34643	6.19236	4.07762	1.91762
TCGA.BH.A5IZ.01A	Low	4.01953	6.07516	2.96188	3.97589	6.22592	0.569394	4.77965	4.36552	7.81808	2.43296	8.75567	5.35145	3.40388	2.99684	1.95438	2.09292	1.80871	8.23713	0.300182	0.0571383	4.34599	7.0743	7.49951	3.203	7.15039	0.332622
TCGA.BH.A5J0.01A	High	3.89818	4.63723	4.47484	4.05884	6.7383	0.783415	4.78734	2.32717	7.5583	3.47301	9.39305	3.86579	4.27515	3.67281	3.82171	3.25505	2.1358	9.82812	0.356257	0	4.21349	4.5497	6.03072	4.93819	0.388245	0.531269
TCGA.BH.A6R8.01A	High	5.04165	4.65585	3.33395	4.52001	7.97568	0.801573	5.46714	4.35802	9.4451	0.379732	7.45353	2.89381	3.81384	2.87034	2.93425	2.27721	1.60279	8.4366	0.138028	0.0497702	3.22461	3.42978	7.49495	3.5008	0.345396	1.33279
TCGA.BH.A6R9.01A	Low	4.47796	4.74853	3.81546	4.27302	6.56724	0.52316	4.54372	3.51987	4.05566	5.02024	10.1707	4.7738	7.43857	7.5021	6.68406	5.09477	4.62232	12.0097	0.421695	0.0174944	3.17116	5.76692	7.84011	4.09984	2.18441	1.51111
TCGA.BH.A8FY.01A	High	4.01657	3.71072	3.42539	4.7374	7.98917	0.656817	5.31271	3.83858	4.57163	0.18954	6.90822	2.40299	2.49288	0.751978	0.679784	2.5368	1.40577	5.78138	0.045443	0	5.50439	2.90086	7.5944	2.81289	0.938098	2.12324
TCGA.BH.A8FZ.01A	High	5.24948	4.11811	3.85242	3.75481	6.88927	0.684549	5.41914	3.84645	6.27721	0.856627	8.86111	5.35422	4.69678	3.53643	3.90908	4.34284	3.40878	9.67189	0.270589	0.0196308	6.32682	8.14668	7.4891	5.6168	4.64767	3.11303
TCGA.BH.A8G0.01A	Low	5.35197	4.56637	4.0312	4.22706	6.50246	1.09613	5.32045	3.84129	5.85437	1.28244	9.28312	2.63413	5.92786	4.90423	3.51293	4.56455	3.54914	9.54728	0.267716	0.0226164	5.54457	6.62976	8.3255	5.97225	3.70417	2.22438
TCGA.BH.AB28.01A	High	5.85215	4.88913	4.25641	4.20777	6.7148	0.696261	5.87794	4.70593	7.64826	0.69635	7.75648	3.17698	4.54241	3.4513	3.37393	3.85479	2.712	9.49142	0.0897693	0.0425043	6.4634	7.34144	7.50926	5.29203	2.15069	1.4631
TCGA.C8.A12K.01A	Low	4.01429	4.69519	3.63412	3.47783	6.35964	0.299831	4.43682	3.6811	8.15473	1.87645	8.43886	4.53607	3.59075	4.38936	2.0754	2.85937	2.54496	8.86673	0.285935	0.0133551	3.86423	6.86666	8.63408	4.961	6.94508	0.732399
TCGA.C8.A12L.01A	High	4.8795	5.21458	3.5226	3.61218	5.88276	0.428678	6.20672	3.52441	9.40716	2.5117	7.16464	4.25194	3.65337	3.13327	2.65741	2.76014	2.04817	11.31	0.432211	0.0532504	4.78458	6.04562	8.60307	3.58264	3.65485	0.882447
TCGA.C8.A12M.01A	High	5.22937	4.41792	4.29506	4.99369	6.7283	0.878215	4.75026	4.5603	9.08186	1.82985	7.37513	3.02933	3.59116	4.33062	0.549127	4.22254	2.28327	8.42282	0.156914	0	4.13098	6.9889	4.80093	4.15089	0.316262	2.0262
TCGA.C8.A12N.01A	High	4.88478	5.07435	3.5455	4.52081	6.38006	1.06881	5.18101	3.65865	7.39692	2.56905	8.69942	3.94342	5.25815	3.68162	4.22827	4.60227	2.53463	11.8794	0	0	3.16675	4.64868	8.30212	4.32884	2.28469	2.55974
TCGA.C8.A12O.01A	High	5.55597	4.63462	3.98551	4.27763	6.81812	0.440314	4.83553	3.78351	8.46418	3.02214	8.44819	4.31168	5.21236	3.75358	2.62793	4.96272	3.34869	11.7198	0.138552	0.0167816	5.00734	6.26622	7.88259	4.2902	6.02178	1.41803
TCGA.C8.A12P.01A	Low	4.54353	4.39871	4.12136	3.901	6.82712	0.790772	5.78474	2.27325	8.44437	1.96088	7.89391	3.94656	4.877	3.3386	2.19478	3.92149	2.68446	10.783	1.29537	0	3.15874	5.72	6.88396	4.57856	2.85523	1.17639
TCGA.C8.A12Q.01A	High	4.77947	4.51142	4.22733	4.61629	7.0921	0.630965	6.58766	2.792	9.19113	1.912	8.00779	4.40745	4.65692	2.93157	2.3158	4.60461	3.13034	11.1748	0	0.073409	4.79055	4.47327	6.49407	4.97313	3.0101	1.56116
TCGA.C8.A12T.01A	High	4.37864	4.7506	3.9365	4.18911	6.71998	0.299362	5.4221	3.74167	9.29584	7.14625	9.15124	4.11755	5.61772	4.56539	3.09452	4.10288	2.72731	11.4024	0.0423642	0	4.1694	5.63493	7.68469	3.88822	0.671927	1.63905
TCGA.C8.A12U.01A	High	4.73021	4.75758	3.94797	4.79474	7.35358	0.846152	5.14362	3.60128	9.55782	1.05116	6.98068	4.37331	2.46383	3.16943	0.815821	2.15377	1.37651	7.30198	0.433173	0	3.02703	4.90866	4.65986	4.2758	0.101112	0.458907
TCGA.C8.A12V.01A	Low	4.3454	4.61113	3.81816	3.47569	6.56687	0.646531	4.72843	2.50016	6.99523	1.02013	8.27615	3.58906	3.59848	2.11929	1.99411	3.36285	2.91248	9.07402	0.423847	0	3.83493	6.47341	8.26798	4.75379	5.14131	2.12737
TCGA.C8.A12W.01A	High	5.81304	4.46405	4.36161	4.01393	6.75631	0.434241	5.16715	3.9718	9.90481	2.10725	8.33167	3.64628	4.29185	3.2655	2.47573	4.51556	2.92298	11.6063	1.24117	0.0201999	3.94756	5.40792	6.2088	4.84937	1.00777	1.51702
TCGA.C8.A12X.01A	High	5.43364	3.84986	3.53766	4.17701	6.64047	0.516116	4.72199	4.46208	9.51459	1.2097	7.95677	4.14841	3.61079	2.70545	1.34449	2.6854	1.72452	8.34012	0.193078	0	3.23465	4.80674	6.99231	3.6368	0.419647	1.6007
TCGA.C8.A12Y.01A	High	4.38257	4.70959	3.37323	4.19897	7.24633	0.65361	5.31816	3.83494	7.64076	1.59039	8.43457	3.58069	4.96189	3.71079	3.32155	2.75478	1.44795	8.85474	2.71257	0	5.00369	5.10091	6.53002	3.67752	1.03956	0.46801
TCGA.C8.A12Z.01A	Low	4.46062	4.90408	3.92939	5.69522	7.55395	0.359409	4.84331	2.30644	8.25177	3.30213	7.54257	4.26439	4.36001	2.75781	1.71273	3.53941	1.86588	10.6936	1.27041	0	2.54693	5.62229	6.13589	2.46592	4.40766	0.404576
TCGA.C8.A130.01A	High	5.14621	9.0705	2.85977	3.46197	5.17733	0.642378	5.2472	3.5631	7.26462	1.33211	8.06206	3.47056	4.31001	3.40628	2.06292	3.81227	2.22524	9.52692	0.246955	0.041243	2.92102	5.79957	5.80173	3.82326	3.68382	2.12052
TCGA.C8.A131.01A	High	3.79597	4.42026	3.34521	3.16274	4.49938	0.42094	4.5798	2.21825	8.06327	1.79834	8.35635	4.84646	4.68393	3.89436	2.53359	3.07238	2.49723	10.7622	0.131853	0.0318186	4.2516	4.61866	7.41324	3.20632	7.25027	1.10996
TCGA.C8.A132.01A	High	5.01318	5.12702	3.99404	4.54755	6.57528	0.401194	5.83454	4.01027	9.36678	2.99931	8.52266	4.11313	5.57999	4.25792	3.71398	5.04027	3.0939	11.4817	3.02471	0	5.14525	5.12143	7.18476	4.22822	3.71225	2.11267
TCGA.C8.A133.01A	Low	5.28323	4.19447	3.67852	3.73625	7.32674	0.904966	5.01943	4.80052	7.5977	0.136454	5.75574	1.32054	1.9782	0.616169	0.105544	1.44031	0.838185	5.83648	0	0	3.35599	6.72096	8.97217	2.63684	2.89334	2.13944
TCGA.C8.A134.01A	Low	5.15351	4.64587	3.75277	3.69674	6.16557	0.276913	5.66258	4.17657	9.12935	2.77598	8.0148	3.25521	6.45495	2.74104	3.00447	3.04278	2.44697	7.94894	0	0.106482	3.92442	6.04779	8.87987	4.18918	5.87511	1.09424
TCGA.C8.A135.01A	Low	3.81803	4.21346	3.02834	3.86354	6.01871	0.451963	4.09807	2.27367	8.41488	1.13337	8.01897	4.76847	4.67261	3.68867	2.26475	4.04926	2.3034	10.1684	2.85491	0.0173518	5.54723	6.96848	5.87849	4.53581	5.57682	1.73036
TCGA.C8.A137.01A	High	4.34932	7.61165	4.68208	4.86452	7.07544	0.445833	5.87916	2.45731	8.29616	1.9214	7.75396	3.92995	4.83854	3.03689	1.74941	3.78775	1.78308	10.9536	0.189793	0	5.52259	5.00403	6.04353	2.95938	1.34443	1.60089
TCGA.C8.A138.01A	High	3.2975	4.16171	3.43023	4.05157	5.85007	0.391328	4.07199	1.94092	8.64935	1.34426	8.74602	3.32356	5.33386	4.27622	3.2902	3.77091	2.52191	9.31794	6.26582	0.0146409	3.70024	2.44597	5.62718	5.04408	0.866077	1.00454
TCGA.C8.A1HE.01A	High	5.83355	4.79962	3.85085	4.44088	6.44868	0.45386	5.54871	3.89401	8.13655	0.793937	7.19763	3.08765	3.68756	2.07111	1.70655	3.82002	2.16533	9.42394	0.582652	0.0254541	6.17684	3.20198	7.18779	3.88069	1.73448	2.44742
TCGA.C8.A1HF.01A	Low	3.53505	4.67582	3.65044	4.28913	5.66669	0.718701	4.84817	2.52832	7.10714	5.65983	8.74356	3.51388	5.4064	3.87753	2.15911	3.68761	2.6311	10.7068	0.976144	0	4.50286	4.11371	6.22165	5.41334	1.01842	1.18199
TCGA.C8.A1HG.01A	High	4.39608	4.63953	3.27721	5.04822	6.57472	0.205393	4.86142	3.20104	7.70745	1.35879	8.07272	4.52704	4.27156	3.97688	2.25677	3.0254	1.91161	8.79501	0.397036	0.0522768	4.01667	6.26151	5.37615	5.24359	0.56589	0.889396
TCGA.C8.A1HI.01A	High	4.95236	5.07579	3.77749	4.93268	7.92098	0.224411	5.54211	3.08449	7.94624	1.68441	8.51332	2.81108	5.29201	3.17899	2.47708	3.74707	1.92345	8.01437	0.0690147	0.0852887	4.60031	4.5003	7.8041	5.39531	2.56306	2.56108
TCGA.C8.A1HJ.01A	Low	2.61756	4.44883	2.05189	3.596	2.55979	0.302407	3.71656	2.22799	7.70024	2.27468	8.57677	4.47059	3.98429	3.10343	2.55309	2.85812	1.97519	7.96348	0.0216219	0.0399806	3.41837	6.69475	6.84095	3.53943	5.5806	1.01099
TCGA.C8.A1HK.01A	High	3.87077	5.05795	3.39773	4.91701	5.43434	0.953153	5.64115	2.6573	9.7394	5.74072	7.20801	3.16757	3.89883	5.71214	1.49626	3.21154	1.76031	8.47103	1.29519	0	5.00872	2.09079	5.12611	4.01535	5.35913	1.36222
TCGA.C8.A1HL.01A	High	4.16899	4.66438	3.53173	4.74431	5.45311	1.16472	4.59999	2.54142	8.80518	1.27507	8.76109	4.10729	5.55011	2.97739	1.81324	4.5667	2.9639	9.84454	0	0.0387171	4.49918	3.74046	5.62655	5.1185	0.509341	2.76133
TCGA.C8.A1HM.01A	High	5.33529	5.34742	3.70348	4.49946	6.8286	0.469886	4.74845	3.13847	8.87624	0.463832	7.61124	4.17262	3.05313	2.47381	2.10578	2.74666	2.52664	10.1741	0.377401	0	4.79584	5.40288	6.30151	5.25558	0.304511	0.965987
TCGA.C8.A1HN.01A	High	5.48991	5.58128	3.39468	5.03861	7.15435	0.734395	5.38708	4.15958	8.75474	1.52607	8.00904	5.25487	4.4216	8.73453	1.1884	3.21757	2.21207	9.55547	0.0282862	0.0132121	2.73201	6.04749	10.0894	3.74014	0.760945	1.34874
TCGA.C8.A1HO.01A	High	4.48361	4.12721	3.31914	4.80697	6.0796	0.715718	4.63406	3.77945	9.15403	0.747774	6.9192	3.05617	3.77994	4.72989	1.81024	4.01554	1.98961	8.29011	0.17645	0	2.79417	6.63792	7.21928	4.06444	0.0209111	1.83495
TCGA.C8.A26V.01A	Low	4.74761	5.14375	3.27598	4.53538	8.63513	0.830174	5.66561	3.83399	7.72569	1.20571	7.39918	2.52291	4.13021	2.86194	1.89017	3.28155	2.06264	10.1641	1.5509	0.0223323	3.76739	3.94506	7.51682	2.96872	0.598842	1.25381
TCGA.C8.A26W.01A	High	4.75469	4.97519	3.11773	4.05005	5.6928	0.687509	5.44173	3.2103	7.93042	0.860685	8.00149	4.02785	4.91091	3.37177	2.84167	4.42842	2.60006	9.63847	4.8967	0.0500489	4.58264	4.87279	6.50548	5.01128	3.84192	1.7827
TCGA.C8.A26X.01A	Low	3.6703	3.50392	3.30562	2.96848	5.73711	0.597126	4.11286	1.73777	7.36614	0.988485	8.04942	5.24561	3.74152	2.76696	2.21639	2.92682	2.2033	9.28555	0.0623981	0.0487942	3.85049	4.25271	6.97271	5.14778	1.19642	0.612683
TCGA.C8.A26Y.01A	High	4.88805	4.51015	5.08697	4.62681	7.69451	0.468635	5.50561	2.32697	8.05374	0.881038	7.62007	4.54041	3.38565	2.03143	1.2286	2.69019	1.89115	7.76846	0.296311	0.0233263	4.76865	2.18152	4.03436	3.68716	1.85945	0.976144
TCGA.C8.A26Z.01A	High	6.12656	4.18997	4.04321	4.56162	6.50783	0.481299	5.64123	3.624	10.2906	1.98218	7.702	3.14802	4.69718	3.65596	2.26562	4.11792	2.34565	10.0959	0.0313952	0.0292762	3.61543	5.41448	8.64293	4.62555	0.829444	3.17596
TCGA.C8.A273.01A	High	4.4049	4.14877	3.57766	4.02397	6.5708	0.640806	5.57408	3.99893	9.57552	1.49667	7.96597	4.364	4.55845	2.6922	2.46746	4.21	2.29443	10.569	0.0295589	0.0275787	5.62364	4.70549	6.05516	3.50739	2.09805	1.2294
TCGA.C8.A274.01A	Low	5.09792	4.53846	3.03323	4.40284	5.39834	0.791522	5.43723	3.46475	4.39461	0.833821	6.69931	3.43205	3.05141	2.01453	2.07864	3.19074	1.46279	9.66682	0.895768	0.0364682	4.95282	3.77227	6.89858	3.1701	6.50904	0.903347
TCGA.C8.A275.01A	High	4.14468	4.78234	3.58253	4.52306	6.54254	0.311154	5.31869	3.69657	8.45261	1.43098	7.91778	2.95908	4.08291	3.14267	2.67868	3.40001	2.6865	9.91636	2.6098	0	6.29797	3.93186	7.39396	5.52506	3.16569	1.20658
TCGA.C8.A278.01A	Low	3.66662	5.10568	3.64122	3.99792	5.37895	0.777115	4.83301	2.03439	7.51089	1.40996	8.01872	3.18937	4.85496	3.64976	2.88018	3.51229	2.64293	10.089	0.0214797	0	3.35154	4.85315	5.8318	5.23714	0.336169	1.00065
TCGA.C8.A27A.01A	Low	5.00772	4.96013	4.01039	4.73111	5.69048	0.484087	4.46524	4.30005	8.65679	5.50017	7.29603	3.2606	4.59559	4.92194	0.722816	4.45021	2.98138	9.60457	1.04586	0.0257376	2.8978	7.80524	4.0336	3.24668	0.151599	2.23453
TCGA.C8.A27B.01A	High	4.16032	5.09881	3.57546	3.46269	5.83388	0.515006	4.08411	3.02777	7.96428	0.86481	8.63821	3.13786	3.66603	3.66065	1.44387	2.99208	2.8704	8.39307	0.796182	0.0576929	4.74554	7.02306	8.75165	4.06146	9.23792	0.80488
TCGA.C8.A3M7.01A	Low	4.45969	4.76332	3.34389	4.71735	5.69615	0.40163	4.76341	2.82971	4.8043	0.461529	8.83144	3.58749	4.48422	3.79281	2.63747	5.32972	3.61005	7.30183	1.36692	0.0277203	5.15353	4.4961	6.36928	5.98634	5.20176	2.65572
TCGA.C8.A3M8.01A	High	5.87276	4.7315	3.50603	4.41507	7.13767	0.526069	5.71458	3.54118	9.20208	1.45828	7.88597	4.27885	3.94617	3.11355	2.09778	4.28191	2.42215	9.82725	0.77905	0.010923	4.169	5.25251	6.30809	3.26837	0.445515	1.98637
TCGA.C8.A8HP.01A	High	3.90331	3.62882	3.04954	4.25307	5.90773	0.703809	5.79424	2.18951	8.51132	1.6332	7.80902	4.16092	3.03041	3.61762	4.12504	2.50597	2.0941	8.28037	0.193583	0.0192037	4.28281	2.90117	5.76405	4.81185	4.71524	0.887681
TCGA.C8.A8HQ.01A	High	5.16956	4.9572	4.14051	4.55147	6.27596	0.878294	6.07457	3.13002	8.69251	2.25831	8.66159	4.28206	5.001	5.18177	4.43342	4.33479	2.80902	10.957	0.0633649	0.044604	6.35153	5.0496	7.16268	4.36857	0.735955	0.968128
TCGA.C8.A8HR.01A	Low	5.0374	4.32533	3.90328	3.9733	6.11369	0.647453	5.42724	4.12557	6.88603	1.17747	9.25241	4.5041	5.5044	5.57944	4.97233	4.96475	3.62855	10.1844	1.0397	0.0768327	6.04182	6.43575	7.48743	6.07324	5.17603	2.95358
TCGA.D8.A13Y.01A	Low	4.67445	4.33077	4.87874	4.93224	6.51831	0.794603	5.07145	4.61816	7.63892	4.45113	7.33695	4.5382	4.28541	3.3178	0.253021	2.7316	2.0438	9.09038	1.17332	0	4.05284	5.20716	6.44355	8.98314	0.106884	1.85188
TCGA.D8.A13Z.01A	Low	5.11633	5.48992	3.52139	4.3382	6.04383	0.744419	5.7913	3.80778	8.14137	1.92828	9.21359	3.98235	4.81151	3.1986	2.18675	3.92672	2.8537	10.7596	5.91529	0.0278618	5.32399	3.78614	7.78389	5.74734	5.98809	1.51733
TCGA.D8.A140.01A	Low	5.34126	4.0443	3.48662	4.66116	6.95827	0.863859	6.19869	5.36249	8.95247	0.967316	7.2817	2.66801	4.15049	4.54194	1.34107	4.34572	2.77083	8.98323	1.29825	0	3.30479	5.76336	8.31376	4.65916	0.440952	2.55827
TCGA.D8.A141.01A	Low	5.07189	4.68032	4.04423	4.40366	6.26299	0.875701	5.12548	3.84126	6.2702	2.22395	9.22227	3.71842	5.76377	4.06873	4.0809	5.53355	3.62356	12.0389	0	0.0330882	4.86935	6.39542	7.28169	4.68908	2.73066	2.35493
TCGA.D8.A142.01A	High	4.32073	4.55739	3.43041	3.52993	5.60494	0.591584	5.23879	3.3471	7.60184	2.45899	9.8384	4.24825	4.06159	3.67204	2.68219	4.19848	2.82183	11.4346	5.56323	0	4.36274	4.46311	8.242	4.10894	6.43689	1.14241
TCGA.D8.A143.01A	Low	4.88304	5.08692	4.09827	3.57531	5.88265	0.567059	4.28485	4.48975	8.81447	1.7886	8.0358	3.29509	3.77615	1.85635	2.12922	2.55186	1.89786	8.67653	3.65151	0	3.76041	4.46652	8.21017	3.38229	6.59623	0.969602
TCGA.D8.A145.01A	Low	5.35829	4.64297	3.83906	4.12589	6.15724	0.878137	5.1797	3.89616	8.56674	3.25509	8.41035	4.01581	5.23576	4.20774	3.79241	5.06195	3.31452	8.70984	2.12684	0	5.17767	6.11823	6.61215	6.13872	3.51221	2.75183
TCGA.D8.A146.01A	Low	4.83201	4.70251	4.09877	4.20363	6.92509	0.685626	5.43897	3.77371	8.4362	2.28463	8.68536	3.59239	5.13953	3.74594	3.19388	4.86981	3.26981	11.0837	0.109427	0.0174944	5.73547	4.48678	7.54871	4.95532	2.40545	2.34954
TCGA.D8.A147.01A	Low	5.27789	5.96945	3.6423	4.72065	7.15019	0.597126	5.10276	4.45502	8.19526	1.16376	8.47972	4.08462	4.47603	3.61711	2.35862	3.34725	2.51266	8.66787	0	0.0563061	4.37473	6.90266	7.29313	3.104	8.99105	1.05061
TCGA.D8.A1J8.01A	Low	4.15216	6.18408	3.86774	5.83014	5.22222	0.420509	4.98458	3.42432	9.01715	2.04334	8.78902	3.4893	5.40046	3.989	3.44906	4.16352	3.58013	11.0581	1.2241	0	6.6271	3.88085	8.04096	4.83738	4.5417	0.844466
TCGA.D8.A1J9.01A	Low	4.35555	4.89815	3.67469	4.65743	6.77975	0.71079	6.37078	2.65684	9.17872	5.27186	8.33972	3.90796	4.70946	3.10569	2.61782	4.83211	2.799	11.1853	3.75243	0	6.37435	3.7601	7.77017	4.45691	1.55964	1.53277
TCGA.D8.A1JA.01A	Low	3.94074	5.56917	4.33166	5.25112	4.75439	0.373286	5.3005	3.5693	9.87864	1.95166	8.10101	3.69831	5.9127	4.45656	3.07493	4.41217	3.3918	10.9983	0	0	5.80501	2.64789	7.7158	3.71942	2.51071	1.05977
TCGA.D8.A1JB.01A	Low	5.78014	4.85775	4.1742	4.42373	6.48788	0.271665	5.03985	4.28792	8.64252	0.914947	8.3635	3.01184	5.57887	3.47534	2.83655	4.18432	3.03501	8.10984	0.0457225	0	4.67663	6.71444	7.78804	5.97354	4.61386	4.43271
TCGA.D8.A1JC.01A	High	5.51774	5.65323	4.03308	5.05906	7.4484	0.272143	5.81236	4.18474	9.3452	1.92884	7.95429	4.16144	4.79706	3.40703	2.47262	4.37193	2.81584	10.8138	0	0.0532504	4.36378	5.41917	7.00798	4.80671	2.7017	1.92994
TCGA.D8.A1JD.01A	High	4.94603	4.93693	3.91373	4.34762	6.66446	0.814509	4.31573	4.83546	8.19734	2.32225	8.28579	3.06686	4.98544	3.80187	3.16131	4.82914	3.26388	11.6157	1.12334	0.0261627	4.12974	6.33461	6.66148	5.24222	6.37473	1.72966
TCGA.D8.A1JE.01A	Low	5.34836	4.70092	4.03617	4.86053	5.60198	0.223546	5.15184	3.76291	8.74202	2.2037	9.15863	3.16334	5.90689	3.82591	2.74114	4.7343	2.9857	11.4141	0.204015	0	5.29397	3.91194	7.48902	3.87033	0.259785	2.66909
TCGA.D8.A1JF.01A	Low	4.68243	4.99936	3.72664	3.74444	6.8343	0.143263	4.2178	4.41665	8.71771	0.973281	7.39191	3.74657	4.79132	2.32711	1.98688	3.95272	2.40024	9.78929	0.74932	0.183963	4.03409	4.01344	6.9454	4.55298	0.0766959	1.91739
TCGA.D8.A1JH.01A	High	5.55138	5.10436	4.05355	4.51104	6.43627	0.529971	5.45076	4.34162	9.20272	2.23367	8.94402	3.83138	5.4753	4.41305	3.29726	5.32221	3.72253	10.839	0.360533	0.0402612	4.53175	5.73169	8.69882	6.2498	1.58895	3.14819
TCGA.D8.A1JI.01A	High	5.78901	4.19099	3.85812	5.25149	6.80886	0.984042	5.96763	4.92099	7.65716	0.0652966	6.40714	6.34017	2.67344	0.844948	0.984334	3.27313	1.90554	6.49059	1.05388	0.0623981	3.02554	5.39415	7.73694	3.00983	0.411969	1.67157
TCGA.D8.A1JJ.01A	High	5.01877	5.69832	3.66787	5.18041	7.2976	0.572308	5.64422	3.63603	8.82271	8.56542	9.03008	3.86608	4.9056	4.11958	2.02913	4.90168	3.18946	11.7467	2.63229	0.015783	4.54693	4.91504	6.33278	4.80041	1.56886	1.3905
TCGA.D8.A1JK.01A	High	4.63091	4.99796	4.50998	3.68627	6.70702	0.436588	5.13046	2.69232	8.49339	5.07402	8.37046	3.79693	5.78915	5.14086	2.9474	3.32632	2.78962	10.8195	0.0771062	0.0183493	4.2521	4.21932	7.60481	3.88643	1.15082	1.05866
TCGA.D8.A1JL.01A	Low	5.09716	5.42658	4.51802	3.5211	7.71121	0.544782	4.91318	4.47619	7.93074	1.95494	8.884	4.91563	5.78974	5.05277	3.69427	4.48395	3.52832	10.1755	0.0299829	0.0687396	4.43894	6.25538	8.17557	4.55954	7.05834	1.35095
TCGA.D8.A1JM.01A	Low	3.89495	5.62293	3.13767	3.41811	6.88587	0.384492	4.26565	3.24176	8.31153	1.08209	6.01021	3.59176	6.54601	5.81811	4.05757	1.59292	1.17856	8.27256	4.22534	0.0287106	4.15657	7.21265	7.2768	3.43861	0.550802	0.133169
TCGA.D8.A1JN.01A	Low	4.47994	4.91361	3.78777	4.94888	6.40656	0.439783	4.7454	2.17166	3.89303	0.178364	6.52662	3.99881	1.94894	1.31017	0.550901	2.64268	1.35676	6.28359	0.0490731	0	5.96784	3.77045	7.51846	3.92308	0.143916	1.88737
TCGA.D8.A1JP.01A	Low	5.45822	6.15835	3.91899	4.43289	5.54553	0.330214	4.69504	3.9511	7.31188	1.91724	8.7397	4.16369	5.13256	5.49499	3.26845	4.40646	2.63262	10.4782	0.180403	0.0221902	3.77826	6.85562	8.70343	5.83685	5.87258	2.09906
TCGA.D8.A1JS.01A	High	5.52199	4.42938	3.45031	3.97686	7.15986	1.01078	5.24899	3.5371	7.09798	0.161565	6.33154	1.41338	2.23352	1.08787	0.193078	1.47607	0.961253	6.25435	0.146003	0.0142124	6.32417	2.76857	7.34525	1.37951	0.220454	1.18307
TCGA.D8.A1JT.01A	Low	4.58091	4.33017	3.19749	5.36441	6.06038	0.392537	4.84047	5.27271	8.3287	0.939753	7.54952	3.04895	3.672	2.44771	1.06219	2.39706	1.92528	8.23075	0.165301	0.0402612	3.96403	4.63563	8.07201	3.45336	2.67036	0.958954
TCGA.D8.A1JU.01A	Low	5.47575	4.83584	4.17368	4.68	6.72976	0.56774	4.98559	4.01127	7.41189	1.36227	9.82471	3.83204	5.75396	5.07431	4.89023	5.87163	4.04492	10.6085	0.137372	0	6.40561	4.76766	8.27787	6.96467	2.20674	3.12691
TCGA.D8.A1X5.01A	High	4.79535	5.29828	3.53514	4.33498	7.55694	0.349705	4.69594	3.86588	8.53225	1.99729	7.9092	3.0545	4.14039	2.98703	1.1551	4.11531	2.8869	11.2418	4.64619	0.0404015	3.40915	4.5625	6.60089	4.55967	0.896156	1.41403
TCGA.D8.A1X6.01A	High	5.24186	4.88296	3.9039	4.75142	7.51914	0.876645	5.10149	5.08949	7.51658	0.179511	7.38872	3.44066	3.33633	1.39715	1.53824	3.00425	2.2833	8.57439	0.351063	0.0132121	2.79485	5.13469	8.12883	2.31788	0.245617	1.1662
TCGA.D8.A1X7.01A	High	5.32863	5.11306	3.75518	4.85498	7.15291	0.375735	5.2628	3.29333	9.19713	2.14225	7.92413	3.21801	4.28941	3.2324	1.60848	4.32289	2.81394	10.3606	0.0329472	0.0154976	6.33669	4.46789	7.36885	4.19599	0.208642	1.42686
TCGA.D8.A1X8.01A	High	5.63733	5.13971	4.02199	4.73505	6.57275	0.653977	5.01398	4.27915	4.91877	0.894449	8.52412	2.59863	4.52774	3.32636	3.2725	4.7815	3.37182	9.03405	1.63045	0.0174944	5.94502	5.0071	6.84967	6.02262	1.84246	2.49894
TCGA.D8.A1X9.01A	High	5.98172	4.56717	4.04176	4.46543	7.03086	0.345056	4.65879	3.34694	9.40531	2.13225	8.70985	3.00499	4.99134	3.53109	2.00935	4.61792	3.10976	11.5368	0.0272956	0	5.2667	4.50567	7.30178	3.98345	0.634872	1.15834
TCGA.D8.A1XA.01A	Low	6.05796	4.34276	3.81861	3.94662	9.19057	0.724825	5.78576	5.29301	9.19157	0.816886	7.27302	2.93962	3.95325	2.74341	2.03164	3.72347	2.46449	10.4472	0.266397	0	6.18488	5.60496	6.72244	4.39834	0.934177	1.29561
TCGA.D8.A1XB.01A	High	5.39673	4.57957	3.82746	4.77551	6.82975	0.425244	5.28326	4.59108	8.8649	2.70024	8.71306	3.73643	5.63741	4.47837	3.47533	5.02638	2.95032	11.7878	0.204266	0.0253123	4.66202	5.74382	8.49354	5.23793	2.86614	2.4376
TCGA.D8.A1XC.01A	High	5.30153	4.34716	3.37074	4.32023	6.61693	0.514501	5.14322	4.3538	8.87595	1.12862	5.98983	1.16871	2.26963	0.816477	0.314986	2.27748	1.49226	7.67568	0	0.0201999	2.48197	6.22359	8.4966	1.69951	0.0993625	1.27769
TCGA.D8.A1XD.01A	High	5.42557	5.22374	3.64894	4.71483	6.0368	0.682124	5.98254	5.10546	9.21103	4.63551	8.10163	2.98495	5.21054	5.25228	2.37139	4.80009	2.73998	11.29	0	0.0240359	4.02986	5.91816	6.80867	4.19231	1.51056	1.73639
TCGA.D8.A1XF.01A	Low	5.58975	4.16469	3.62169	3.94126	5.29608	0.490159	5.72206	4.09269	9.30255	0.620774	6.13455	2.90348	3.68527	0.765025	0.664301	3.32902	2.03488	8.64895	0.0344975	0.016211	2.88448	6.89621	8.89086	2.55988	0.296311	1.71211
TCGA.D8.A1XG.01A	High	5.63026	5.08212	3.75281	4.80399	7.13742	0.643949	5.40969	4.83167	9.1885	2.84856	7.44038	2.4969	4.72132	2.12981	1.22805	3.27827	2.38211	10.9298	0.0443242	0	2.66252	5.96598	8.92249	3.02199	2.73257	1.47379
TCGA.D8.A1XJ.01A	Low	4.50082	5.44185	3.96514	4.00942	7.20103	0.674913	4.59152	3.26114	8.32922	0.892741	7.74777	3.12517	4.28482	3.05036	2.18199	3.61638	2.2092	10.2472	1.70186	0	4.35453	4.9982	4.94309	4.36807	5.3367	1.00065
TCGA.D8.A1XK.01A	High	4.31392	5.88094	4.089	4.00299	7.74772	0.485118	3.68861	3.79746	6.51767	0.52085	9.29394	4.27995	4.9699	5.33379	3.33063	2.09255	2.51359	9.86147	0.289008	0.0583858	5.61268	6.59701	8.97131	2.96822	1.80219	0.49334
TCGA.D8.A1XL.01A	High	4.73679	4.45514	3.6213	3.41374	5.93263	0.661476	5.17718	3.29322	8.12418	0.894837	7.79044	2.59753	3.89097	3.27873	3.14828	1.89968	1.5539	8.17151	0.0581086	0.0542233	3.87556	7.87712	7.86262	3.90552	4.337	0.709644
TCGA.D8.A1XM.01A	Low	6.04197	4.55504	4.32664	4.62563	6.72751	0.618615	5.41898	4.49617	8.70526	1.91353	8.68595	3.5689	5.07725	3.77816	3.96805	4.96807	3.69412	11.3385	0.0918014	0.0146409	4.02804	5.61647	7.32166	6.00902	5.4187	1.93233
TCGA.D8.A1XO.01A	Low	5.48835	4.55881	4.04665	4.75541	6.24941	0.649202	4.17068	4.26944	7.26439	1.65155	8.61559	2.64078	5.2897	3.56222	3.24685	5.10865	3.1064	11.3595	0	0.0308304	3.93795	4.47639	8.51734	6.03526	3.8918	3.30232
TCGA.D8.A1XQ.01A	High	4.24927	5.26673	3.57245	4.89503	6.05224	0.577828	4.47009	3.42217	7.95795	1.31892	9.92798	4.36762	3.8728	4.37372	2.60048	3.13194	2.86995	9.52877	0.252537	0	5.05657	6.16989	7.14908	5.34072	8.08396	0.488721
TCGA.D8.A1XR.01A	Low	5.35424	4.76766	3.81176	4.79803	6.97909	0.764006	5.01252	4.79424	7.39315	2.12664	7.80477	2.8578	4.39764	2.77032	2.08879	3.99395	2.40051	9.97133	0.054779	0.0257376	4.847	4.18537	6.14087	2.87884	0.660564	1.44339
TCGA.D8.A1XS.01A	High	6.1963	5.2709	3.91238	4.84228	6.57094	0.407951	4.80138	5.70258	8.26973	1.70598	8.45229	3.20065	5.08084	3.43833	1.85012	4.59457	3.07562	11.0333	0.0965317	0	4.27636	6.65589	8.1087	4.85208	3.01189	1.96632
TCGA.D8.A1XT.01A	Low	4.84953	4.9704	3.42699	4.67354	8.81989	0.691891	5.95344	3.75942	8.73903	3.64261	9.10044	4.92972	5.80876	4.22558	3.34602	4.60319	3.43464	11.4845	0.742869	0.0144981	4.24128	4.142	5.92169	4.20236	6.06537	1.74317
TCGA.D8.A1XU.01A	Low	4.9853	4.27263	3.36466	4.81341	6.16431	0.516318	5.08227	3.01184	9.44098	1.73894	8.09341	3.57077	4.96856	2.90196	3.10294	4.55242	2.59381	10.9273	1.63487	0.0112094	4.96322	3.3471	7.4133	4.27708	0.865444	2.66855
TCGA.D8.A1XV.01A	Low	4.66865	3.95686	2.84489	4.00752	5.58371	0.503349	2.86641	3.6376	7.53369	3.83398	5.61029	1.01378	2.25005	0.651683	0.267116	2.15672	1.09038	7.03542	0	0	1.62106	5.4883	7.68484	3.36888	0.258941	1.24884
TCGA.D8.A1XW.01A	High	4.53455	4.69682	3.71296	3.44483	5.73054	0.816641	4.36508	4.04926	8.56435	1.10949	8.38667	3.2527	4.46023	1.93406	0.799004	4.26763	3.69576	9.17674	0.0291348	0.0271541	3.50996	5.63695	6.13679	4.03737	5.74083	1.88288
TCGA.D8.A1XY.01A	High	5.67723	5.06621	3.37801	4.88047	7.19336	0.455544	5.00557	5.23164	8.23912	2.08716	8.72416	3.58621	5.38943	4.2673	3.11879	4.55875	3.00831	11.1684	0	0.0160684	5.34141	5.08239	7.67493	4.94777	2.18701	1.28919
TCGA.D8.A1XZ.01A	High	5.4653	5.64702	3.89103	3.59444	7.55354	0.630312	4.82515	6.25739	9.13822	2.2581	8.3582	2.99204	4.34776	3.22262	1.77564	3.96234	2.59763	10.7835	0.057277	0.013498	3.7061	7.80572	7.31469	4.39245	3.36031	1.74558
TCGA.D8.A1Y0.01A	Low	5.52273	4.42376	3.98801	4.99766	7.24227	0.28558	4.92691	3.52241	8.14635	1.35236	8.34408	2.70874	4.29991	3.29137	3.46629	5.30392	3.82697	9.6866	1.34976	0.0126402	5.06244	5.60532	7.28101	6.43741	2.83329	1.83094
TCGA.D8.A1Y1.01A	High	5.01073	4.67636	3.87032	4.23427	6.1415	0.346645	4.83716	4.39278	3.88585	1.97041	9.35907	3.3239	5.16543	4.39226	4.0968	4.51513	2.74084	11.7261	0.852398	0.0255958	5.81625	6.27652	7.51887	4.75788	5.64284	1.47964
TCGA.D8.A1Y2.01A	Low	5.12468	4.91794	4.39666	4.45524	6.89722	0.463309	4.47636	2.95481	7.37668	1.66152	9.65245	3.35267	4.44074	4.47643	3.63662	4.0528	3.32137	11.0306	0.160404	0.0130692	4.26391	6.46368	8.12269	5.53997	1.27507	2.45062
TCGA.D8.A1Y3.01A	High	4.07199	4.83562	3.89801	3.69734	6.46729	0.778209	4.48309	2.28629	7.65367	0.609282	7.69999	3.93456	3.05287	7.25123	1.97662	1.57966	1.32573	7.46204	0.0779266	0.0123541	3.63404	8.15283	7.098	4.41737	1.26484	1.15607
TCGA.D8.A27E.01A	Low	5.47939	4.2033	3.76156	3.84421	6.75116	0.96414	5.2763	4.93635	8.7889	1.62639	6.87422	2.19506	2.48483	1.49006	0.916935	3.09616	1.96617	8.43391	0.232538	0.0130692	3.31207	6.67653	8.7252	2.58135	0.0556122	3.25666
TCGA.D8.A27F.01A	High	4.21067	5.53546	3.01448	3.87344	5.65392	1.10286	5.13677	4.17415	7.91297	3.31226	9.3816	4.52456	5.25729	2.95017	3.44994	3.27946	2.99559	11.1735	0.0302654	0.0282862	4.90288	6.12831	8.42092	2.55154	8.50771	0.870345
TCGA.D8.A27G.01A	High	4.92339	5.11084	3.82578	4.87569	7.03284	0.710261	5.89271	4.44892	3.49365	1.3065	8.89679	3.46163	4.57085	4.28941	2.41462	5.2614	3.02632	10.7954	0.190552	0.031254	4.82871	4.71734	8.6008	4.97178	0.481506	1.32077
TCGA.D8.A27H.01A	High	4.98373	5.35047	4.17478	3.74794	7.09313	0.557484	4.4398	3.31885	8.70838	2.46976	8.6929	5.1977	6.47253	4.53696	3.69854	4.70227	2.7398	11.3557	1.06984	0	3.91726	3.75796	7.75391	3.50173	8.24034	0.803062
TCGA.D8.A27I.01A	High	5.03243	4.81852	3.95448	4.74111	7.73149	1.01114	5.41539	4.27703	5.82206	0.784839	9.12966	4.17013	5.61399	4.88062	4.4001	5.08343	3.83965	9.94279	2.19219	0.0275787	5.39689	7.04882	7.96435	7.06798	3.24934	2.73123
TCGA.D8.A27K.01A	Low	5.32973	5.09204	3.97597	4.62242	5.96671	0.728835	5.41823	4.65034	7.05218	1.27465	7.80976	3.78907	5.26978	2.94681	2.69035	4.72747	3.0265	10.1964	0.0363275	0.0339339	4.11278	4.9916	8.0167	4.70128	5.15171	2.28351
TCGA.D8.A27L.01A	Low	5.52073	5.05115	4.14305	4.38722	6.43498	0.980537	5.46708	4.38278	8.14859	2.17645	8.51485	3.61624	5.03027	4.04296	3.49874	5.27975	3.68047	11.1691	1.15763	0.0846086	5.43999	4.85795	7.20773	5.28511	4.36952	1.99016
TCGA.D8.A27M.01A	Low	4.66192	4.89202	3.69234	4.20355	6.41432	0.581785	4.20168	3.31423	7.57824	2.41012	8.92982	3.19316	4.94007	3.93172	2.69437	4.38864	3.4954	11.117	0.118626	0	6.25438	6.21334	7.97052	5.01157	8.81875	0.913876
TCGA.D8.A27N.01A	High	4.45862	5.08028	3.38525	4.62483	7.33789	0.740021	4.89643	4.60468	8.9635	1.68491	8.78443	3.5916	5.11574	3.77166	2.87285	4.10262	3.00972	11.2511	3.02414	0.0144981	5.50057	4.74101	6.87848	4.82353	1.3825	1.4799
TCGA.D8.A27P.01A	Low	5.95514	4.81278	4.11301	4.62033	6.57358	0.830499	5.53969	4.24817	8.48856	2.97836	8.04652	2.92771	4.94093	2.66959	2.3639	3.84115	2.244	10.0574	0.0889557	0.0211954	4.90704	4.21245	7.83498	3.64815	4.0413	2.39657
TCGA.D8.A27R.01A	High	6.14782	4.62826	4.18379	4.40279	7.61528	0.421479	7.25739	2.80824	9.32215	0.899176	7.80921	4.65445	4.2491	3.34535	3.4318	3.9762	2.26831	9.1416	0.248778	0.0126402	4.50257	7.42663	5.87035	5.32834	0.585924	1.31359
TCGA.D8.A27T.01A	Low	4.78047	4.35568	3.98683	4.5572	6.34876	0.49057	4.67022	4.00023	3.92223	1.25139	8.61653	3.37	5.19746	4.35377	3.71108	5.08001	3.3183	10.7936	1.67879	0.0479571	4.34347	6.19772	7.53843	5.98738	0.66612	2.56423
TCGA.D8.A27V.01A	Low	4.81804	5.4631	3.59848	4.9476	6.97953	0.699996	4.23604	3.89229	7.52002	0.422986	7.97682	2.14734	4.95902	4.12032	4.01113	4.70495	3.40936	8.30914	0.236095	0	6.43991	5.10029	8.16105	6.39205	3.34028	3.44186
TCGA.D8.A27W.01A	High	5.87549	4.05295	3.96052	4.00279	7.28198	0.343578	5.0557	3.80432	10.1389	2.06285	7.68425	2.50739	3.66348	5.60483	2.38725	4.21329	2.73333	9.50792	1.68558	0	3.51953	7.26115	6.35002	5.09251	0.750006	1.87102
TCGA.D8.A3Z5.01A	High	5.29763	4.27864	3.20813	4.00868	6.61492	0.817787	5.72943	3.72652	6.35263	0.230695	7.84388	3.89688	4.06767	3.69812	3.445	3.38789	2.26255	5.78664	2.90117	0.0152121	6.78839	6.8294	5.9165	6.15396	3.67241	1.92956
TCGA.D8.A3Z6.01A	Low	4.98221	4.47819	3.3051	4.01291	7.00691	0.818196	5.67305	3.27897	4.2047	1.34233	7.76022	3.55313	4.40847	3.18881	2.27372	4.15783	2.10538	9.59164	4.02496	0.0436245	5.633	4.11976	6.6659	4.08252	3.42683	2.18704
TCGA.D8.A4Z1.01A	Low	5.48514	4.77941	3.87741	4.516	6.71289	0.640343	5.94127	4.42476	8.20279	0.640343	8.64597	3.51348	4.9432	4.435	4.42026	4.63605	3.40096	8.30875	0.230941	0	5.70496	6.54089	7.70348	7.04254	4.5897	3.00775
TCGA.D8.A73U.01A	Low	5.06764	4.24869	3.95106	4.00814	6.91501	0.831958	5.19312	2.57381	3.41086	0.785341	8.60374	2.31127	4.52507	3.54467	2.96486	3.97416	3.25929	9.46451	0.593497	0.016211	5.17432	3.3472	6.72965	6.96683	1.06619	1.41289
TCGA.D8.A73W.01A	Low	5.1909	3.98032	3.4488	4.18341	7.36153	0.27858	5.18601	2.69637	7.38977	1.91686	8.20681	3.60541	4.50201	3.0197	2.4157	4.03965	3.21559	10.3934	0.0392788	0.0545012	6.88195	4.94396	7.42655	3.15408	0.0396999	1.08753
TCGA.D8.A73X.01A	High	5.27291	4.82613	3.84395	4.47459	6.62217	0.886433	5.48682	3.90028	7.8203	1.15491	8.30931	3.01235	4.69971	3.54977	3.0894	4.42381	2.43776	10.2649	0.27608	0.0691522	5.48943	4.56387	7.83001	5.81767	4.86591	1.67215
TCGA.E2.A105.01A	High	6.24615	4.798	3.47904	4.71705	6.17587	0.602742	6.31152	4.24018	8.97257	2.89109	7.59293	5.14649	3.67278	4.02294	2.82894	3.63512	1.71079	8.86203	2.03931	0.0149265	3.09373	6.71998	6.12185	3.23148	0.429536	1.46258
TCGA.E2.A106.01A	High	6.51508	4.19411	3.77575	4.6306	8.0117	0.376735	5.00865	3.24405	9.73115	0.50019	6.7986	3.59414	3.38164	1.73635	1.27429	3.39995	1.4352	7.95387	0.141433	0.0172093	4.56113	6.16506	7.70833	3.32457	0.692249	1.30906
TCGA.E2.A107.01A	High	5.23809	4.2917	3.53284	4.58494	6.78872	0.347666	5.83544	3.78407	4.82903	0.34301	7.28835	2.31751	3.03605	2.57773	1.75305	3.25358	1.53297	6.98811	4.41412	0.015783	4.43198	4.77512	6.41539	3.88063	6.50929	1.68464
TCGA.E2.A108.01A	Low	4.59969	4.49325	4.35488	4.0832	7.00737	0.598937	5.1636	3.45948	7.00511	1.4619	9.39588	5.31711	4.92703	4.66794	4.20028	4.69801	4.13058	10.4898	0.156008	0.0378742	5.92904	6.41706	7.78607	6.91948	5.1563	2.19276
TCGA.E2.A109.01A	Low	5.45446	3.97574	4.00657	4.27129	7.11606	0.314407	5.70688	4.31528	10.3682	2.73092	7.9083	3.53458	4.15204	4.38706	2.68554	4.35301	2.27199	10.117	3.31267	0	4.30113	6.90098	5.37844	3.88145	0.532068	1.96122
TCGA.E2.A10A.01A	High	5.71864	5.15928	3.9669	4.554	6.68007	0.595886	5.0894	5.14309	8.15456	2.54216	8.2109	3.45822	4.41793	2.82843	1.63106	4.16649	2.60985	11.054	0.0404015	0.0375931	5.90013	5.34401	6.25084	2.64851	0.554147	1.67279
TCGA.E2.A10B.01A	High	5.72359	4.50905	3.89406	4.59901	7.06043	0.459537	5.7311	4.18078	10.0801	1.29631	8.11451	3.14153	4.62404	3.35693	2.58487	4.01344	2.48666	10.2818	2.9449	0.0149265	5.15946	4.98918	6.42541	4.37995	2.28913	1.83689
TCGA.E2.A10C.01A	High	3.7694	4.24131	2.96517	3.79765	5.29624	1.02921	4.18999	2.536	7.49332	0.205518	7.84345	3.66679	3.30504	3.54565	2.67102	2.77724	1.6586	8.31619	1.56057	0	3.63426	2.66794	5.35298	3.84133	0.111165	0.722816
TCGA.E2.A10E.01A	High	5.55445	4.98568	3.92719	4.74162	6.5553	0.678523	5.44391	3.95336	8.42023	1.58159	8.0533	3.60892	4.34728	2.92048	2.92262	4.12068	2.34829	10.5486	0.597507	0.0309716	5.65807	4.91348	5.76752	3.68721	2.29408	1.61847
TCGA.E2.A10F.01A	Low	5.58317	4.39901	4.14595	4.53851	6.93529	0.328836	5.57711	4.1616	3.18793	2.58393	9.01969	3.31538	4.84422	3.93118	3.86308	4.78356	3.36778	11.494	1.81873	0	4.29464	6.4564	7.77745	5.76841	4.4899	2.3722
TCGA.E2.A14N.01A	Low	3.52897	5.13755	3.74646	3.0791	5.68027	1.46226	3.99292	1.9899	6.9049	0.535854	9.08797	4.7235	2.70549	1.69822	1.79302	1.97977	1.38654	8.35237	0.103531	0.0490731	3.44353	8.08725	7.52775	3.04186	8.24699	0.315566
TCGA.E2.A14O.01A	High	4.78971	4.41782	3.34119	4.73327	8.21463	0.716947	4.27717	4.74795	8.23524	0.703012	7.62924	2.01371	2.9415	2.61718	2.60103	1.88671	0.986884	8.60821	2.51286	0.0139267	2.40231	3.80039	5.66899	2.66095	0.39594	0.47747
TCGA.E2.A14P.01A	High	5.37388	6.4137	3.58919	4.1905	6.50956	0.529371	6.06125	3.7757	10.7827	0.464459	7.39337	4.6706	2.77406	2.42347	2.51972	2.86174	1.84459	8.27595	0	0.0176369	4.63868	4.71933	5.41811	4.20217	1.60564	0.909888
TCGA.E2.A14Q.01A	High	4.72801	4.68484	3.70761	4.33945	6.47813	0.602077	5.14241	3.59197	8.6049	0.629566	7.93177	3.29565	5.42048	3.50933	2.22925	3.71	1.97354	8.56692	0.191563	0	5.45392	5.56697	7.1472	4.27299	4.12525	1.92235
TCGA.E2.A14R.01A	Low	3.41981	5.50713	3.64214	3.28654	4.94259	0.372729	2.91326	2.99814	7.95932	1.26748	8.14899	2.9651	3.58271	2.1129	1.56487	1.69457	1.66307	9.06696	0	0.0139267	3.02501	5.37732	7.42159	4.03503	5.12771	0.552574
TCGA.E2.A14S.01A	Low	4.99288	3.71518	3.62236	4.74222	6.3395	0.240009	4.81589	3.76529	7.81832	0.515107	7.60337	2.97547	2.80993	1.4691	0.490467	3.64945	2.19912	7.52398	0.0287106	0	3.23963	6.00123	8.30741	3.50098	0.306612	1.84912
TCGA.E2.A14T.01A	High	6.07607	4.9161	3.8211	4.8901	6.69479	0.236217	5.14942	3.97047	9.61378	1.01871	8.26997	3.27836	3.5051	2.68023	2.42334	3.00576	2.08182	9.02934	0.292193	0.0114956	3.0954	6.19014	6.75756	3.86298	0.922959	1.93028
TCGA.E2.A14U.01A	High	5.453	4.7856	3.73652	4.13452	6.49446	1.08862	5.90932	4.39693	8.56877	0.221692	7.97821	2.45817	5.6947	2.1445	2.86045	2.02754	1.22805	5.01904	0.161307	0.107152	6.6347	7.13986	8.05275	4.26935	4.689	1.0054
TCGA.E2.A14V.01A	High	4.72186	7.85	3.16919	4.65667	5.87367	0.512884	5.82097	3.08653	9.2772	4.02793	7.63895	3.82332	4.16487	3.64045	2.22061	3.24817	1.81938	9.95382	3.34234	0	5.09632	6.41778	6.18833	2.64579	2.97337	0.944109
TCGA.E2.A14W.01A	High	4.71966	5.31011	3.40035	4.74563	6.91597	0.106482	4.77281	3.41229	7.97252	0.791856	7.62188	2.59445	2.32423	3.48727	1.50538	2.4909	1.08522	8.99315	0.16221	0.0199154	1.93964	5.916	7.97993	1.47975	4.42496	0.429536
TCGA.E2.A14X.01A	Low	4.35902	5.03709	3.13714	3.42569	5.74982	0.514804	4.09815	3.63674	7.82981	0.548042	7.09795	3.27054	4.68446	3.07053	2.12608	3.30657	2.18148	7.79616	0.259905	0.0408223	3.35368	6.51493	6.22469	3.64248	7.71403	1.04012
TCGA.E2.A14Y.01A	High	2.95663	4.88118	2.99146	3.95755	5.80789	0.354903	4.7453	4.46578	6.91495	1.49595	7.25464	4.65858	5.8994	2.46352	1.90504	2.04527	1.30498	8.94263	0.422664	0.0611541	5.33705	6.75321	7.82435	2.72498	3.38906	0.829525
TCGA.E2.A14Z.01A	High	4.62304	4.76084	3.646	3.91225	5.92423	0.585732	4.89243	2.92425	7.40403	1.1503	8.55874	3.95696	4.56126	5.10021	3.27793	3.45566	2.52201	9.98374	0.151989	0	4.18345	5.60026	7.15235	4.94511	5.51542	2.371
TCGA.E2.A150.01A	High	4.23123	5.40939	3.39587	3.42702	6.85941	0.450697	4.88253	3.94144	8.05758	0.67075	9.52518	5.56209	4.1389	2.28377	1.72111	3.51899	2.41846	9.71281	0.0799754	0.0190614	3.20259	6.15553	8.01632	3.31012	5.31997	1.71079
TCGA.E2.A152.01A	Low	4.81177	4.80439	3.56266	4.66436	6.61707	0.548239	5.80768	2.51543	9.85943	2.61089	8.66566	3.93769	5.22956	4.80888	2.5877	4.82002	2.95947	11.7354	1.42481	0.0184917	5.30925	2.81537	7.65744	4.54101	2.57058	1.50863
TCGA.E2.A153.01A	High	5.04648	4.25135	3.80021	4.23538	6.51071	0.508124	5.00429	3.21301	7.59756	2.45378	9.57609	4.46567	5.13628	4.62607	3.53928	4.50868	2.87867	12.2669	0.0515809	0	5.45816	6.50404	8.33194	4.59515	4.62926	1.77311
TCGA.E2.A154.01A	High	5.52256	4.69776	3.84751	4.4074	5.57519	0.135009	4.70042	4.62808	8.156	1.50034	8.09704	4.39532	4.12801	2.73474	2.30562	3.85702	2.131	10.8756	1.12519	0	4.64821	7.47305	7.84957	3.73002	3.51721	1.04229
TCGA.E2.A155.01A	Low	5.3638	8.46744	3.29734	4.12872	6.31871	0.559834	5.3529	4.96263	8.58345	0.882995	6.55357	2.62145	2.77438	4.72372	0.992623	3.73303	1.88756	8.50051	2.76757	0.0136409	3.39423	6.27897	9.28488	3.36713	0.114634	1.59359
TCGA.E2.A156.01A	Low	5.89946	5.33682	4.09055	4.71781	7.18015	0.78073	5.83049	4.84107	8.53943	0.777367	6.92996	1.99208	2.66369	1.46127	0.459117	2.94107	1.74287	9.20027	0	0.0461418	2.9437	5.50168	8.23571	2.05113	0.846634	2.27632
TCGA.E2.A158.01A	Low	3.70506	4.77256	3.52544	3.40204	4.60631	0.666029	5.13658	3.06019	7.73632	0.737081	6.36091	3.36049	1.88413	0.987394	0.336283	1.84643	1.0371	7.00127	0.148609	0.028852	2.51559	7.80311	6.26349	4.56124	6.64952	1.5635
TCGA.E2.A159.01A	High	4.66184	4.88421	3.41546	4.43238	5.84042	0.859334	4.99971	4.17379	7.34319	1.41457	8.19082	3.59174	4.2439	4.03382	2.41546	3.55906	3.03267	9.16511	3.70218	0	4.65572	3.9518	7.96667	4.9048	5.51642	0.748976
TCGA.E2.A15A.01A	High	5.48744	4.7344	3.40788	4.65755	6.49181	0.340163	6.35606	4.21198	10.0596	1.62709	7.69045	3.93253	4.29465	3.21943	2.3512	4.26416	2.61772	10.69	2.26595	0.030548	3.55682	5.17196	6.41469	4.72329	0.609471	1.15355
TCGA.E2.A15C.01A	High	5.41246	5.14939	3.54575	4.40893	6.2423	0.413702	5.24332	4.32716	7.89989	1.83467	8.14028	2.99418	4.41566	3.03752	2.2901	4.21242	2.40193	10.8566	0.0803848	0.0192037	5.40422	4.75041	8.6116	3.56071	3.17679	2.52494
TCGA.E2.A15D.01A	High	5.31224	5.01332	3.88581	4.4453	6.25353	0.790438	5.40599	4.82191	7.28811	1.51793	8.78881	3.6288	4.0849	3.51783	3.55723	4.49655	2.87515	9.75802	0.0758749	0.0708015	4.84996	5.36479	8.65734	3.97948	3.0371	2.85671
TCGA.E2.A15E.01A	High	5.38237	4.45644	3.95827	4.17069	6.6173	0.466758	5.09456	4.08036	8.50149	1.66485	7.8935	2.39556	6.07067	2.93059	3.4087	3.87024	2.41351	9.97497	0	0.0247452	5.05668	6.67848	6.65597	4.21583	4.79814	1.47472
TCGA.E2.A15F.01A	Low	5.60586	4.26718	3.91686	4.55774	6.96607	0.676628	5.66963	5.22479	8.55167	1.40686	7.52771	4.97364	3.10846	3.2187	2.43749	3.2351	2.32697	9.33678	0.0927487	0	3.30794	5.88913	8.43094	3.74631	1.60711	1.21711
TCGA.E2.A15G.01A	High	5.68277	4.88535	4.13145	4.92348	6.72481	0.550605	5.89843	4.28168	9.04038	0.735955	7.36812	2.22321	3.21574	1.62691	1.50767	3.60694	1.89488	8.8211	2.81305	0.0240359	5.69712	5.37876	7.66262	2.62574	2.66673	3.05302
TCGA.E2.A15H.01A	High	4.62768	4.30859	4.0911	4.3892	7.06449	0.695014	5.58691	3.2003	8.64381	1.9895	7.862	3.26659	4.43508	3.1874	2.74431	3.81822	1.82627	10.7924	0.0402612	0	4.39352	6.50775	5.85475	3.17049	2.8933	1.26748
TCGA.E2.A15I.01A	High	5.6293	5.10357	4.04075	4.91202	6.23472	0.506602	5.32585	3.81567	8.38901	1.1143	7.97506	2.23873	4.7411	3.31719	2.13534	4.75757	3.0533	9.06602	1.0697	0.0394192	4.90366	4.83988	6.14639	5.24562	3.81535	2.26981
TCGA.E2.A15J.01A	Low	5.4382	4.58113	3.8889	4.5011	7.74559	1.55464	5.47341	4.3415	7.21431	1.16935	7.08535	2.60609	2.99108	2.16208	1.13337	2.81987	1.79423	9.81106	0.167743	0.0164963	4.56125	6.72591	8.23022	1.66002	2.66719	1.25266
TCGA.E2.A15K.01A	High	5.58415	5.03098	3.92662	4.65124	6.73471	0.545079	5.25688	3.66276	8.36849	0.685985	8.42924	3.92463	4.24942	2.691	2.62115	3.63029	2.46093	9.5908	0.341986	0.0586628	4.50006	3.93374	6.94033	3.41943	0.137635	1.11942
TCGA.E2.A15L.01A	Low	5.6853	4.72125	4.22392	5.15194	6.41406	0.720891	5.51436	4.75975	3.97189	3.5011	8.88142	3.28466	4.93257	4.30006	1.99697	5.04257	2.68538	11.9671	3.63467	0.0176369	5.7096	5.87721	6.45793	4.01474	0.836328	1.80538
TCGA.E2.A15M.01A	Low	4.88924	5.27492	3.78858	4.70463	6.02437	0.690194	4.11293	3.53543	5.88297	0.950618	9.44752	3.04264	4.7448	4.09353	3.89432	5.61208	4.29822	9.65956	0.123401	0.00992041	5.45421	5.54376	7.95382	6.34809	0.984188	3.35636
TCGA.E2.A15O.01A	High	5.17868	5.08969	3.34116	4.03561	6.23029	0.870108	6.01296	4.50045	7.82352	0.684639	7.28	3.00333	3.3751	4.88937	2.37934	2.85561	1.8673	8.94575	0.0820213	0.0765591	3.77295	5.49474	6.53326	2.27077	1.51637	1.20821
TCGA.E2.A15P.01A	High	5.65363	4.28479	3.87322	4.39899	6.91504	0.612966	5.45677	4.47823	7.80494	1.03872	7.86461	3.42249	4.45074	3.22871	2.72367	4.24079	2.63513	8.62979	0.0554733	0.026021	3.73371	4.90136	8.74564	5.03706	2.76369	1.98189
TCGA.E2.A15R.01A	Low	6.02364	3.98627	4.14301	4.48656	6.27528	0.430928	5.69523	5.63074	8.33464	1.4092	7.05071	2.59355	4.53185	2.90412	3.01534	3.86282	2.36101	8.99772	0.158208	0.0384362	3.32874	6.77643	7.20562	3.29977	1.65086	2.37843
TCGA.E2.A15S.01A	High	5.91397	4.67887	3.80994	4.41182	6.76674	0.655901	7.08556	4.07545	9.87645	1.41743	6.93504	3.11502	3.68769	4.95927	1.63362	3.44726	1.78555	6.671	0.361207	0.0404015	3.88608	6.44858	4.15143	5.13686	1.12254	1.56954
TCGA.E2.A15T.01A	High	6.47345	4.78511	3.82978	4.13393	6.48099	0.215492	5.62559	4.12936	8.00298	0.736648	8.0944	2.77058	2.94201	1.735	1.76018	2.81357	1.73335	8.50363	5.50404	0	4.47768	6.39087	6.11422	3.28731	0.490057	0.93259
TCGA.E2.A1AZ.01A	Low	4.33344	4.87129	3.50677	4.55752	5.6813	0.519944	4.21937	3.47177	7.55891	3.74538	8.38465	5.12977	5.07394	3.34836	4.0156	4.80881	3.43685	10.2664	0.078883	0.477677	3.98494	7.27862	7.24599	5.40715	6.11804	2.48127
TCGA.E2.A1B0.01A	Low	4.61224	5.01167	4.56311	3.88739	5.57542	0.528271	4.77173	3.73496	8.96967	2.81541	8.34048	5.38861	4.42908	3.55068	3.15398	4.41993	3.03019	11.199	0	0	4.41269	6.62044	7.42664	4.46768	9.27775	1.98834
TCGA.E2.A1B1.01A	Low	6.10397	5.34641	3.88469	4.78836	5.82281	0.442333	4.7227	4.10766	9.46251	8.93841	9.37511	3.2866	5.55162	4.70815	3.59075	5.35207	3.89055	10.5984	0.0440443	0.0611541	6.07583	6.49208	7.38617	6.42541	4.6712	3.3254
TCGA.E2.A1B4.01A	High	4.55097	4.48539	3.44107	4.35783	6.12519	0.453439	4.99599	3.61633	7.85485	0.935837	8.23552	2.38579	3.97657	3.19596	2.76197	2.89035	1.26754	8.7626	0	0.012068	4.8216	4.70882	7.47048	4.1221	2.05613	2.36636
TCGA.E2.A1B5.01A	Low	3.87078	4.53407	2.84089	4.93245	7.35138	0.629193	3.35507	2.36424	4.53329	0.438399	9.0569	3.53306	3.37814	3.67543	2.49062	3.99342	2.77028	6.6406	2.29948	0.013498	4.61372	4.91161	6.8629	5.75044	2.05207	2.21005
TCGA.E2.A1B6.01A	Low	3.10439	4.36543	3.14731	3.90554	4.88587	0.818687	4.18339	2.11892	5.70898	0.692874	8.95667	2.56191	4.86904	2.53528	2.67852	2.87208	2.25574	6.06061	0.0344975	0.0322419	2.1309	5.11166	6.59148	3.85931	3.5005	1.40316
TCGA.E2.A1BC.01A	High	5.62836	4.47041	4.10099	5.08466	6.5184	0.110764	5.01238	3.45958	8.28231	1.69189	9.23052	3.37902	5.14361	4.61709	4.07249	5.4627	3.31359	11.0673	0.389347	0	6.23953	5.36003	7.02436	4.75969	1.04586	1.76116
TCGA.E2.A1BD.01A	High	4.90425	4.44967	3.51624	4.53322	6.50902	0.778209	5.07048	3.34358	8.01914	1.17146	8.27338	2.80566	3.79753	3.7844	1.82636	3.69255	1.91587	9.07562	0.0464212	0.010923	3.73719	4.77959	7.38511	4.38295	4.69039	2.37757
TCGA.E2.A1IE.01A	High	6.36163	5.46396	3.74113	4.51939	6.69194	0.467488	5.74996	3.97062	8.83992	1.01192	7.43174	2.77749	3.74584	2.23732	1.32077	3.80016	1.9159	8.92926	0.268195	0.0124972	4.49404	6.03265	8.89641	3.46237	1.0756	1.57245
TCGA.E2.A1IF.01A	High	4.17844	4.10638	3.3794	4.24563	6.65698	0.539134	5.62514	3.16638	7.04444	1.52667	9.2954	4.46482	4.30249	4.94637	4.23612	3.75131	2.3138	9.73644	0.0335111	0	6.41616	4.62969	6.66606	4.58933	4.57563	1.49559
TCGA.E2.A1IG.01A	High	6.46122	4.97838	3.82501	4.50351	7.01389	0.454386	6.01427	3.49329	8.9133	3.26806	8.41925	3.65611	4.87972	4.04887	2.04618	4.49933	2.63807	11.5823	0.0806577	0.0568609	3.29801	5.87055	7.37029	3.58634	1.15075	1.85487
TCGA.E2.A1IH.01A	High	4.37534	5.29439	3.61326	4.51784	5.08865	0.395392	4.46708	3.31073	3.4897	2.56757	9.97109	3.90552	5.06686	4.64523	4.69118	4.87553	3.39361	10.5863	0.0268709	0.0250288	5.1538	5.23225	7.99815	5.45171	0.122739	2.66205
TCGA.E2.A1II.01A	Low	4.57023	5.39234	3.38961	3.74543	6.4506	0.470303	5.75188	3.05068	7.25763	5.67639	7.9455	4.39675	2.23119	2.05422	1.17447	2.80686	2.92898	7.969	2.8576	0	3.14204	8.33875	6.37391	5.52377	4.75561	1.06385
TCGA.E2.A1IJ.01A	High	5.27065	4.61595	3.78533	4.09613	6.44204	0.278698	4.96377	3.11891	4.59435	1.86366	9.13534	3.72796	5.32606	4.22034	4.04059	4.8635	3.21193	11.1771	0.16877	0	6.14697	5.1341	7.03145	6.0536	3.13811	3.15716
TCGA.E2.A1IK.01A	High	5.10941	4.24508	3.34677	3.59256	6.25568	0.594166	4.71172	3.78088	8.54982	0.761285	7.28539	3.43511	3.24946	2.13819	1.62457	2.39309	1.53326	6.43745	0	0	4.74499	6.05101	5.37958	2.87395	2.11547	1.71918
TCGA.E2.A1IL.01A	Low	5.47356	4.09627	4.12338	4.52428	6.63026	0.327802	5.58796	3.86749	8.3468	1.38504	8.1187	3.47233	4.65229	3.28122	2.86469	4.75387	2.88155	10.3728	0.0560285	0	4.04606	3.77856	7.18093	5.02262	2.99164	3.46442
TCGA.E2.A1IN.01A	High	4.93707	4.78975	3.84849	4.30032	6.15252	0.531369	4.61045	2.7853	9.04812	2.678	9.07219	3.35362	5.29642	4.49117	3.13128	4.65324	2.54164	11.4332	0.142348	0.0344975	3.96905	5.7014	7.74357	5.21253	4.24295	2.42156
TCGA.E2.A1IO.01A	Low	5.65422	5.12903	3.47325	3.9828	5.83727	0.494467	5.41907	3.68321	8.80023	2.67586	8.40126	3.695	5.92036	4.22652	4.13161	5.70749	3.60457	11.1948	2.11093	0.0192037	4.06544	6.02034	7.37568	5.29551	4.79803	2.35146
TCGA.E2.A1IU.01A	High	5.91608	4.73324	4.03367	4.5296	6.90421	0.666757	5.31313	5.18864	7.99024	0.543892	7.48002	2.57197	3.83045	1.79077	1.48342	3.60291	1.93081	8.14327	0.509645	0	4.83744	5.61398	7.25221	3.87149	3.15646	2.31057
TCGA.E2.A1L6.01A	Low	5.58695	4.86154	3.95896	5.13753	6.25044	0.741489	5.1619	4.48628	8.32107	0.98156	8.23518	3.25258	5.66542	3.79154	3.36716	4.66714	2.92524	9.43452	0.0699771	0.0330882	5.33852	5.87693	8.14868	4.74561	3.99935	1.81492
TCGA.E2.A1L7.01A	Low	4.61649	5.52371	3.7827	5.07822	6.09522	0.886823	4.93925	4.06412	7.18378	3.44143	7.57914	3.29212	4.27716	3.20289	2.82057	3.61457	2.66887	9.32076	2.70458	0	4.29938	6.77917	7.45918	6.05957	4.22781	1.4143
TCGA.E2.A1L8.01A	Low	4.51108	4.37963	3.27711	4.70975	5.22519	0.456491	4.61982	3.50329	5.22165	1.58443	9.10903	2.96619	4.84824	3.90472	3.16042	3.90579	2.40705	9.83801	0.171847	0.0360461	5.13323	5.36175	6.92604	4.3472	1.2593	2.14372
TCGA.E2.A1L9.01A	High	4.74085	4.93164	3.70717	5.21008	5.69195	0.783331	4.75797	3.74241	8.51356	4.19743	9.57452	4.6381	6.27423	4.41501	3.16904	4.98514	3.28002	11.796	0.0275787	0.0257376	4.12653	4.0466	7.78609	4.08794	2.06167	1.95099
TCGA.E2.A1LA.01A	High	4.88456	3.71483	2.88016	3.31223	5.19616	0.444455	4.30589	2.90929	7.93326	1.31904	8.7356	3.30615	4.02066	3.73428	3.05813	2.9871	1.81615	9.09763	0.090447	0	3.70755	6.6097	7.59717	4.81588	0.799585	0.770195
TCGA.E2.A1LB.01A	Low	4.30933	4.5142	3.92816	3.98927	7.67122	0.676989	5.85867	3.57198	9.2577	1.69332	7.55186	3.99952	4.46963	2.59906	1.95166	3.31761	1.86703	9.19089	0.0768327	0	3.08863	3.32344	4.65084	4.19396	0.244035	1.04775
TCGA.E2.A1LE.01A	Low	3.7748	3.82249	4.60233	4.2251	6.04628	0.396159	5.79247	2.63178	8.88959	0.862987	8.8749	4.6527	4.55868	4.2289	4.22345	4.04141	2.76126	10.1833	0	0.0163537	4.482	3.92747	6.96924	4.45744	1.69622	1.64339
TCGA.E2.A1LG.01A	High	4.3292	4.4963	3.24004	4.50337	6.73622	0.45249	3.51622	1.57333	4.60062	1.07341	6.12111	1.56067	2.926	1.86971	4.53523	1.35507	0.774502	6.61353	1.35389	0.502432	4.42381	6.73265	4.4119	8.06274	2.31333	0.672199
TCGA.E2.A1LH.01A	Low	3.25478	4.76723	2.34335	2.87955	5.22783	0.390778	2.93418	2.49669	6.96416	0.640343	9.51257	3.28122	4.35222	3.38157	3.22438	2.10601	1.61659	7.40483	0.0344975	0.0321008	2.79363	3.67631	6.05439	3.84373	6.48567	0.405992
TCGA.E2.A1LI.01A	Low	4.59204	5.10376	3.4155	3.86287	5.31144	0.597221	3.72422	3.85643	7.58297	0.261952	9.33922	4.30578	2.45883	3.10056	1.66152	2.24483	1.65191	6.81447	0.0927487	0.054779	3.31599	6.23784	6.74302	2.15361	8.41498	0.456386
TCGA.E2.A1LK.01A	Low	4.73788	4.35487	2.97578	3.13785	5.82246	0.239031	4.33765	3.39421	8.10607	0.53665	10.1836	3.50627	6.89732	1.93251	4.41402	1.00439	1.38918	7.27619	0	0.0462815	6.39821	6.88212	7.12621	1.87259	2.24753	0.267835
TCGA.E2.A1LL.01A	High	4.61891	4.70046	3.60572	4.92173	6.77273	0.487795	5.77863	2.6978	8.18912	3.92354	10.4395	6.67224	6.17687	2.73331	3.10626	2.41795	1.34301	9.72392	2.00267	0.218843	3.29096	7.33729	9.1607	5.1711	3.70324	0.960289
TCGA.E2.A1LS.01A	Low	1.82847	4.37861	2.0246	2.84553	3.70699	0.177726	3.19395	1.49702	6.41981	0.132248	6.8306	3.00885	5.23918	0.636822	0.725698	1.57884	0.523462	5.60697	0	0	3.04926	5.39473	6.8856	2.9492	5.03179	3.17375
TCGA.E2.A2P5.01A	Low	4.03132	4.75796	3.29807	3.95661	6.31236	0.490262	4.78262	3.47963	3.52781	1.27453	7.85885	3.02577	3.59733	5.25941	1.82151	3.34388	1.82371	9.16555	3.50167	0.0298416	3.47676	7.33523	5.76932	4.33355	1.00418	3.19281
TCGA.E2.A2P6.01A	High	4.26927	4.0231	2.84675	4.05736	6.53725	0.576377	5.50087	3.86873	4.41119	0.940881	7.76892	2.38637	3.42425	2.96092	1.05256	3.22666	2.01396	7.45348	0.149259	0.0122111	6.67405	3.6742	8.00606	3.95795	0.966873	3.54577
TCGA.E2.A3DX.01A	Low	5.17457	4.51318	3.71899	4.03399	6.53394	0.396598	5.55635	4.098	5.67064	0.962142	8.94635	3.28635	5.25704	5.16052	3.79835	5.30532	3.61504	10.0575	0.152768	0.0443242	6.19173	6.70632	8.6154	6.54185	2.50055	2.63222
TCGA.E2.A56Z.01A	Low	4.65824	4.5724	3.04126	4.62984	7.09711	0.174151	5.59527	3.46094	8.47533	0.861082	7.77897	3.29383	3.07022	3.438	1.86576	2.39517	1.34255	8.28444	0	0	4.37392	4.91365	4.69574	4.14022	0.264717	0.629753
TCGA.E2.A570.01A	High	4.36726	4.72475	3.48361	4.55556	5.90013	1.00115	5.19686	3.76198	6.90358	2.28125	9.24319	3.48795	4.94971	4.85445	4.39804	4.24632	2.20019	10.5314	0.133827	0.0216219	4.36221	4.53623	7.89367	4.90756	2.92298	2.34602
TCGA.E2.A572.01A	High	3.54656	2.82981	3.24413	3.37637	5.72887	0.66339	5.25156	4.41077	7.54468	0.429214	6.99779	1.31301	1.10916	1.14019	1.51712	1.33434	0.570171	4.65832	1.23897	0	2.38305	4.59313	5.22481	2.48859	0.15095	2.18846
TCGA.E2.A573.01A	Low	4.00069	5.56023	3.51004	3.54503	6.05386	1.03591	4.77798	3.79514	6.51533	0.848478	9.51867	4.8187	3.49903	3.51262	2.46336	2.2198	2.25456	8.22933	0	0.0630887	3.97406	4.96362	7.2778	3.02721	7.37692	0.792106
TCGA.E2.A574.01A	Low	3.10427	5.26757	3.03596	3.56885	4.60766	0.660837	3.90534	2.59479	7.13334	0.626486	10.7556	4.92277	2.03896	4.18822	1.146	0.950692	0.565695	7.41651	2.71103	0.0177794	3.18345	7.39726	5.46175	1.86916	6.40655	0.629939
TCGA.E2.A576.01A	High	3.71521	4.43014	3.44651	3.61651	5.37958	0.669299	5.52798	2.42581	3.77845	0.593115	7.65801	2.27483	2.4517	3.15733	2.62209	2.38747	1.19579	6.83151	2.98202	0.0478175	2.95784	6.21464	6.54158	4.07713	4.11922	2.40179
TCGA.E2.A9RU.01A	Low	3.20273	7.88651	3.2205	3.80368	5.87766	0.348232	3.98244	2.80552	6.88069	2.61829	8.79476	2.76109	3.62483	4.4287	4.04294	2.10926	1.51066	9.28543	0.613626	0.0236102	2.67387	6.3742	6.97399	2.06633	0.237074	0.361993
TCGA.E9.A1N3.01A	Low	5.56009	4.40509	3.59163	4.17064	6.72563	0.742265	4.99481	4.90457	7.9962	0.755486	6.52271	2.38045	2.63585	1.88741	0.96584	3.18112	1.91953	7.92363	0.0528332	0.024887	3.39221	6.55641	8.68348	3.8301	1.99048	2.32199
TCGA.E9.A1N4.01A	Low	5.54976	4.64703	4.14714	4.36836	6.84777	0.796681	4.43532	4.34179	7.32696	1.54156	10.0206	3.7626	4.65312	2.77629	1.8076	4.92576	4.16916	10.3908	0	0.023894	5.72913	6.14189	6.95522	5.69515	1.68876	1.93195
TCGA.E9.A1N5.01A	High	4.96627	4.218	3.85536	4.29256	6.66803	0.678523	5.64889	3.53558	8.1458	1.61301	8.5997	2.99747	4.9288	3.63693	3.25805	5.18525	3.09327	10.6773	3.48823	0.0513025	5.71155	6.68378	8.09572	4.89097	0.450591	1.54453
TCGA.E9.A1N6.01A	High	4.511	4.79737	3.66718	5.07919	7.24479	0.29678	6.43706	4.11431	9.45589	2.96366	8.83294	4.77315	5.91398	4.37641	3.33735	4.72846	3.1645	11.65	0.235605	0.0469799	4.48646	4.84123	6.14023	4.27247	0.838992	1.28202
TCGA.E9.A1N8.01A	High	4.01625	5.90023	3.90755	3.81675	6.24275	1.17326	5.77747	3.59319	7.97484	7.23681	9.15007	3.54677	3.72044	4.1156	2.67773	2.51377	1.52962	8.62134	0.0551957	0.026021	4.14067	7.41765	8.36793	3.87713	5.94083	0.76511
TCGA.E9.A1N9.01A	Low	4.77452	5.62706	3.30175	4.08705	5.925	0.807272	4.6585	5.47348	9.22349	0.918463	7.78479	3.16364	4.28024	5.83193	2.53197	4.56116	2.6908	9.82786	0.046002	0	4.24116	5.64048	6.88128	5.10185	5.51751	3.1875
TCGA.E9.A1NA.01A	Low	4.05209	4.31036	3.7407	4.48983	7.24241	0.820975	5.71724	4.98532	9.38683	2.15439	8.40485	3.66383	5.1364	3.87328	2.89991	4.09882	2.86289	10.7844	0.0326651	0	4.79294	6.6363	6.28975	5.70899	0.0652966	1.01192
TCGA.E9.A1NC.01A	Low	3.89495	4.66097	2.84603	3.17055	6.18342	0.462995	3.83649	2.79083	6.47591	1.81504	8.84721	4.10473	3.79749	4.45534	3.01455	2.89709	1.9263	9.77057	0.223917	0.0140696	3.62765	5.41759	6.52332	3.76816	6.14488	0.461005
TCGA.E9.A1ND.01A	Low	4.06772	4.37017	3.78442	3.61206	6.28627	0.510557	4.61003	2.22435	7.1924	0.636915	7.88863	4.63281	4.35055	3.86998	3.06829	2.78789	2.88879	11.0705	0.0391384	0.173767	4.57361	5.1487	7.23321	3.55991	2.39728	0.590051
TCGA.E9.A1NE.01A	High	5.19614	4.62303	3.89796	4.70627	6.69766	0.265677	4.9468	3.56736	9.34286	1.00806	8.0887	3.38256	5.04899	3.5445	3.34425	5.11567	3.62611	9.79394	0	0.0261627	5.11099	6.69668	7.29204	5.82099	4.01592	1.88511
TCGA.E9.A1NF.01A	Low	4.20845	4.49771	3.49092	4.25086	6.71556	0.389567	4.75262	3.43981	7.14205	2.33837	9.57828	4.17225	6.34381	5.15973	3.28367	5.29906	3.43683	11.9925	0.228973	0.0229004	3.28955	4.60398	6.98784	4.41035	0.314174	2.18517
TCGA.E9.A1NG.01A	High	5.23651	5.19551	4.0325	4.68444	6.33419	0.577344	4.97657	3.72394	7.62686	2.83843	10.0624	3.80579	5.75581	5.42902	2.78503	5.79507	3.86433	12.8614	0.0321008	0.0298416	6.11234	4.85637	7.76253	2.89978	1.17938	1.86449
TCGA.E9.A1NH.01A	High	5.37865	4.653	3.86633	4.66468	6.30235	0.595886	5.18931	3.45196	7.6235	2.95287	9.02129	3.45273	5.06677	4.06877	2.49237	5.20272	3.17648	11.7442	0.0469799	0.0437644	3.20119	3.89852	7.4604	4.92304	3.66898	2.12254
TCGA.E9.A1NI.01A	High	5.11597	4.81619	3.3039	4.24443	7.09407	0.672108	4.84392	4.14658	7.95949	1.64589	8.5717	3.47106	5.11688	4.2801	3.06096	4.09029	2.49247	10.6944	0	0.0436245	2.97964	5.06963	6.50557	4.348	1.52877	1.53087
TCGA.E9.A1QZ.01A	High	5.99024	4.56811	3.46883	4.62062	6.84839	0.489029	4.70255	4.48632	8.18981	0.450908	9.24416	3.60581	4.47848	4.11451	3.72115	4.13963	3.11415	9.19804	0	0.0278618	5.46969	5.8508	6.72463	6.6227	4.03505	2.20389
TCGA.E9.A1R0.01A	High	5.29631	4.29007	3.7976	4.07966	6.71832	0.649202	5.33123	3.48592	7.86698	1.1853	10.8573	3.19503	4.48421	4.07883	4.00172	3.99968	2.79791	9.33864	0.137897	0.0267293	4.78884	5.36127	7.59311	6.11591	1.75365	1.95557
TCGA.E9.A1R2.01A	High	5.82342	4.21524	3.71478	4.59647	6.82257	0.995955	4.95349	4.72767	9.3191	1.521	7.75232	4.23996	4.48332	3.07358	3.01389	4.29167	2.36286	9.70546	0.0497702	0.0464212	3.97392	7.02946	6.97165	4.57236	1.76077	1.42455
TCGA.E9.A1R3.01A	Low	5.83419	4.96888	4.13411	4.8769	7.89722	0.344147	4.90969	3.77059	9.00378	2.76808	8.79445	3.86988	5.19349	4.91376	3.1825	4.68294	3.44313	11.8788	0	0.0253123	6.51511	3.35696	8.17055	4.65886	3.95067	1.02899
TCGA.E9.A1R4.01A	High	5.52867	4.7692	4.20898	5.08806	7.45728	0.708849	5.13132	4.12504	8.14043	1.51076	7.70662	3.06108	3.50085	3.7903	1.57875	3.86831	3.09818	10.578	0.120352	0.057277	4.06944	5.00326	7.08552	4.68469	1.60914	1.16858
TCGA.E9.A1R5.01A	High	5.71591	5.1007	3.57413	5.09099	7.55147	0.430392	5.20589	4.17772	7.12999	1.78098	8.1762	2.99906	5.10013	3.3342	3.2522	4.62759	2.3388	11.5131	1.07211	0.0592168	2.24811	5.50074	7.91531	3.37489	4.16882	1.52441
TCGA.E9.A1R6.01A	High	6.36838	4.51751	3.39871	4.64839	8.09804	0.570657	6.36542	6.04465	8.74332	1.47597	7.63695	3.25426	3.58596	3.20234	1.80467	3.50628	1.76486	10.3572	0	0.0193461	3.26159	6.26225	8.76313	3.30328	0.147176	0.943284
TCGA.E9.A1R7.01A	High	6.55344	5.47714	3.89296	4.95238	6.86087	0.377401	5.19855	3.40848	8.39712	0.676358	6.89157	4.13703	3.92152	2.32251	1.08658	4.41778	2.0824	8.84385	2.93391	0	3.20477	4.04887	9.51723	3.35082	0.735522	1.58967
TCGA.E9.A1RA.01A	Low	4.75773	4.23538	3.72312	4.34895	6.38047	1.10165	5.40427	4.00641	7.64312	1.35783	8.63592	3.33372	4.53667	3.18363	2.36868	3.96338	2.35154	10.2978	0.0468403	0.0220482	5.14358	6.15231	6.89858	3.24562	2.42929	1.25671
TCGA.E9.A1RB.01A	Low	4.59415	4.54789	3.53628	5.13449	5.77195	0.555914	5.09882	3.19914	7.13406	2.4443	8.08547	4.55096	3.92388	3.1172	1.76854	3.12193	2.10896	11.4105	1.4351	0.0346383	4.44634	6.87679	6.63711	2.56221	7.55261	1.01535
TCGA.E9.A1RC.01A	High	5.36353	5.14226	4.25508	4.81567	8.52907	0.451752	5.20728	4.39287	9.3341	1.96625	8.37823	3.23961	4.67447	3.45366	2.45851	4.07593	2.20633	11.4806	0.218099	0.0405418	4.70542	5.7047	7.44891	2.48571	3.81034	1.05617
TCGA.E9.A1RD.01A	Low	5.25312	4.84329	3.83553	4.9647	6.33235	0.505688	4.85057	4.85313	8.78491	1.18891	7.91601	3.29933	4.60137	2.72711	1.96824	4.45016	2.41378	10.0603	0.181802	0.0381552	5.35786	3.77239	7.49797	4.58824	1.10434	3.49316
TCGA.E9.A1RE.01A	High	5.27147	4.60385	3.60844	4.29668	6.35194	0.139208	4.61594	5.2803	8.33852	1.17664	7.37399	2.19027	4.35108	5.45682	1.85471	4.07504	2.31965	9.60544	1.23695	0.0391384	2.85718	6.22872	6.98358	2.95082	0.018919	2.64927
TCGA.E9.A1RF.01A	Low	4.82176	5.85552	3.88633	4.0451	7.35262	0.359296	5.55177	3.2462	7.63078	1.67147	8.4843	3.47051	4.36284	3.75989	2.55348	3.6593	2.2959	10.6383	0.286408	0.0122111	2.96896	4.84102	6.59399	4.54972	0.407951	0.818196
TCGA.E9.A1RG.01A	High	4.3374	3.3835	3.09241	3.94338	6.88067	0.519643	4.58688	2.39144	8.58103	0.972987	8.11824	4.36045	3.53247	2.93499	2.35287	1.9621	1.20533	9.37724	1.47897	0	3.14349	5.90239	4.75966	2.22928	1.88955	0.62854
TCGA.E9.A1RH.01A	High	4.97441	4.64101	4.20065	3.77915	7.1966	0.244765	5.30716	3.24275	8.92848	1.13809	8.37089	5.3815	4.51906	4.0317	4.27949	3.76568	2.91177	10.6764	0.113834	0.0272956	3.53048	4.92815	6.92749	1.77892	0.697774	6.83478
TCGA.E9.A1RI.01A	High	5.79393	4.60958	3.82424	4.68758	5.91266	0.707613	4.70908	3.83654	8.60142	3.28355	8.84647	3.99124	5.63956	4.52183	3.32655	5.49235	3.36505	11.3077	0	0.0156403	3.83949	5.21413	6.38046	5.97034	2.33751	2.21518
TCGA.E9.A226.01A	High	4.53292	5.51948	3.1574	5.429	6.18701	0.496718	4.93397	5.05691	9.04757	3.36212	9.34516	3.06236	5.79838	4.50809	3.18161	5.19259	2.97896	12.2835	5.86711	0	5.21983	4.95374	6.92914	4.36342	6.05152	1.6116
TCGA.E9.A227.01A	Low	4.78561	4.49019	3.69206	3.91421	5.97691	0.361319	4.44955	3.82083	7.24915	1.1705	8.63247	3.21813	4.91299	3.53488	2.43496	4.03166	2.74302	9.37661	0.0776532	0	4.8335	4.84666	6.30684	5.16414	1.22682	1.81881
TCGA.E9.A228.01A	Low	5.41661	4.2388	3.9031	4.32912	6.80937	0.424062	5.30732	4.48758	9.70432	2.38833	8.4466	2.5758	3.91759	5.02255	1.448	3.652	2.83323	8.28358	2.88135	0.0136409	3.45723	5.79895	5.44292	3.86917	0.0391384	1.96399
TCGA.E9.A229.01A	High	5.33112	4.65471	3.97221	4.83301	6.22026	0.450591	5.27212	4.13471	9.08289	2.50421	8.54927	3.84727	5.85511	4.25983	4.00923	5.68829	3.32226	11.4539	0.567448	0	4.35034	4.68587	6.18471	5.67147	5.01448	1.88409
TCGA.E9.A22A.01A	Low	4.01192	4.41098	3.6355	3.80149	5.89169	0.47892	5.12252	3.05598	8.20133	2.68388	9.38143	3.40955	5.4663	5.75911	3.39167	4.44357	2.81644	11.4933	0.0230424	0.0107798	2.41938	4.71947	6.94024	5.17797	1.72892	1.90943
TCGA.E9.A22B.01A	High	5.36988	4.89484	3.27316	4.85679	7.25527	0.576571	4.34314	3.74872	9.17348	1.87794	8.59954	3.36984	4.36548	4.50094	2.50663	3.94952	2.64344	10.3947	0	0.0221902	3.29241	5.70261	7.34222	4.24507	1.33033	1.69238
TCGA.E9.A22D.01A	High	4.79542	4.50656	3.777	3.83958	6.2009	0.376624	4.77678	2.38598	7.37027	0.873262	8.16408	2.81836	3.88765	4.23995	2.34764	3.26897	2.44172	8.68902	1.02496	0.051024	4.50531	4.5299	6.38244	5.72606	0.502127	0.967833
TCGA.E9.A22E.01A	Low	3.98768	4.50587	3.65254	4.21566	6.45735	0.412727	3.72371	3.16409	7.08233	2.3191	10.1704	3.79251	6.15482	5.3399	3.83233	5.34703	3.35781	11.8177	0	0	3.36048	3.63942	6.67341	4.84768	0.787934	1.70208
TCGA.E9.A22G.01A	Low	3.19253	4.25964	4.01601	3.63087	4.65032	0.483158	4.98708	3.09665	6.82289	2.53804	9.2518	2.85032	5.3309	2.98247	0.852798	1.42975	1.09282	7.04947	0.240864	0.0361868	3.77243	6.24181	7.98474	3.6905	6.29329	0.702658
TCGA.E9.A22H.01A	Low	5.51518	5.31408	3.88929	5.09001	6.17355	0.906583	4.92511	4.59794	8.96337	0.648189	7.38619	2.6617	3.85254	2.31345	1.52592	4.04363	2.38535	8.64294	0.940355	0.0133551	5.46769	3.93738	6.35457	3.87556	1.56813	2.06981
TCGA.E9.A243.01A	Low	3.97513	4.70333	3.95739	3.97247	4.96974	0.555031	3.09413	3.68578	6.06772	0.736215	8.27166	2.15882	5.10455	3.75212	2.39092	3.97777	3.77778	10.4258	1.73557	0.127765	2.04827	5.16588	10.4452	7.68913	7.33991	1.7062
TCGA.E9.A244.01A	High	4.00196	5.08278	3.03598	4.20803	5.21137	0.669027	3.66732	4.98671	8.65312	4.90155	10.4892	2.95453	3.62104	2.56986	1.96059	2.72777	1.6653	9.97474	0.083792	0	1.88464	7.34584	5.79662	2.42511	8.38775	1.69314
TCGA.E9.A245.01A	High	5.52318	4.3603	3.5128	3.71384	6.34446	1.11909	5.72047	4.90532	8.43788	1.176	7.36712	3.10779	3.38855	2.04369	2.11666	2.88614	1.72635	7.97201	0.319965	0.408929	3.9599	5.44726	7.85775	3.73707	1.04222	2.63981
TCGA.E9.A247.01A	High	5.19292	5.20277	3.51881	4.0866	6.27805	0.524866	5.1648	4.15278	7.46679	1.86521	7.66931	3.45033	4.42317	4.28051	2.29087	2.82849	1.31086	9.71801	0.844145	0.0251706	3.55508	6.15866	6.99442	3.01806	1.8048	1.34295
TCGA.E9.A248.01A	Low	4.72739	5.45256	3.83354	4.05142	5.69134	0.275365	4.52546	3.02191	7.775	1.11303	7.4104	2.53901	3.37726	2.9296	1.70841	3.40106	2.97713	8.86207	5.47433	0.0122111	5.38027	4.61153	7.94281	7.08582	5.94709	0.744419
TCGA.E9.A249.01A	High	5.27619	4.65802	3.71551	4.7851	6.12916	1.03076	5.0305	4.54065	7.1262	0.747001	7.46541	3.56052	3.63684	1.99505	1.36182	3.00755	1.79971	9.0953	0.0792928	0.121413	6.15681	6.6184	8.13758	3.10983	4.77128	1.61819
TCGA.E9.A24A.01A	Low	5.42221	4.61986	4.05888	4.67427	6.41293	0.720016	4.78484	4.24762	7.74523	2.40231	8.69972	2.98204	5.39668	3.04313	1.94711	4.65797	3.48903	11.1065	0.185359	0	6.58985	3.81475	7.04178	3.95331	0.493545	2.09021
TCGA.E9.A295.01A	High	5.21832	4.51782	3.06552	4.16807	6.48109	0.59321	4.92563	3.45159	8.60431	0.890486	8.67733	3.50364	4.78258	4.29955	4.54985	3.76388	2.73424	9.19135	1.52812	0.0203422	5.99941	5.81729	6.7858	4.60631	0.854953	1.60597
TCGA.E9.A2JS.01A	High	5.37285	4.58623	3.98716	4.73324	8.12602	0.315102	5.92985	4.01585	7.86133	1.53556	7.4071	2.51546	3.71116	3.98308	1.83863	3.44124	1.91246	10.0035	0.590339	0.0418037	1.97585	5.89473	8.33907	3.52242	1.10889	0.887681
TCGA.E9.A2JT.01A	Low	4.78079	4.57006	3.56759	4.53063	6.16551	0.617581	4.58197	2.68044	6.48486	1.44026	8.90626	3.5936	3.87039	3.20714	3.10801	4.7889	3.96977	7.19531	0.591871	0.0306892	4.39798	4.79077	7.29803	5.62065	0.424062	1.96136
TCGA.E9.A3HO.01A	High	3.59049	4.20664	2.33457	3.91006	5.13353	0.702746	4.39253	3.99625	1.91884	0.282736	7.13451	2.36748	3.23909	2.06785	1.53486	2.61247	1.74257	6.94915	3.47709	0.0335111	2.75561	4.71509	6.43564	3.3147	5.48878	0.979879
TCGA.E9.A3Q9.01A	Low	3.99332	3.71477	2.61869	3.33812	5.99817	0.332393	4.27393	3.46578	6.82309	0.154842	7.34656	2.05217	2.30644	3.03302	2.6708	3.44553	2.25423	6.08472	0	0	5.32086	4.52969	6.6336	4.98506	0.10165	1.19604
TCGA.E9.A3QA.01A	High	3.72837	5.03296	3.98446	3.35819	7.24066	0.733268	4.22106	3.04019	7.80064	0.655718	7.94488	4.18498	3.19292	2.92784	3.02441	2.54317	2.37746	8.7705	0.0773797	0.0604625	5.56388	6.82977	7.4918	3.61419	5.36647	0.587461
TCGA.E9.A3X8.01A	High	2.1474	3.67506	3.42963	3.6279	4.50525	0.512581	4.07116	2.42481	3.28076	0.833335	9.32584	2.95838	3.73701	4.28871	4.20332	3.1215	1.75296	8.2128	0	0.067914	3.8417	4.83944	6.34742	4.9379	2.48277	1.50034
TCGA.E9.A54X.01A	High	4.76371	4.31046	2.91926	5.10297	6.66743	0.247928	5.23709	3.15175	8.84864	4.51915	8.48936	1.88053	1.09956	0.867422	0.315798	0.987903	0.544881	5.68113	1.39966	0	2.37039	4.74618	4.64542	1.13192	1.04754	0.156138
TCGA.E9.A54Y.01A	High	2.09424	3.00668	2.58169	3.5338	4.43917	0.359409	4.94074	2.81112	6.6949	0.0546401	6.34719	0.906121	0.683113	0.996389	0.161049	0.846072	0.383386	5.31372	0.121546	0.0720372	1.19925	2.90495	3.97513	1.40703	0.315334	0.042084
TCGA.E9.A5FK.01A	High	3.6028	4.18206	3.08083	3.90806	5.87916	0.426211	4.37194	2.43922	4.83544	0.278698	9.18558	3.9756	3.54649	5.0401	3.78519	2.82136	1.69559	7.33745	0.101381	0	3.42256	4.64724	7.10412	5.1107	1.5785	1.72557
TCGA.E9.A5FL.01A	High	2.43253	3.60828	2.53966	3.5838	6.68208	0.351967	4.65862	1.95271	7.53541	0.50457	8.5305	3.94845	5.2066	4.60672	4.18914	2.54942	1.74962	7.37583	5.45208	0.0316775	5.41313	5.02076	6.56619	4.4106	0.0343566	0.480886
TCGA.E9.A5UO.01A	High	6.12378	3.70274	3.19879	4.30958	6.65876	0.362105	6.43974	6.42343	9.401	0.278698	6.93121	2.07639	3.82601	1.18523	0	2.66662	2.00191	8.04622	2.67367	0.0419438	4.76925	3.16922	7.09542	1.83815	0.0304067	1.79473
TCGA.E9.A5UP.01A	High	6.57964	4.60491	3.64034	4.17769	8.5485	0.379177	6.1505	3.78503	7.90702	0.442227	6.05199	1.53197	1.15633	1.85052	2.22866	1.12862	1.34238	6.16162	0.523763	0.0387171	5.02366	5.78443	8.4119	1.00482	5.02096	1.71813
TCGA.E9.A6HE.01A	High	4.67072	4.65294	3.8685	3.87167	7.01603	1.04264	5.51126	2.66812	2.52213	0.547746	8.78928	3.28696	3.82982	4.46698	3.89958	3.12719	1.55934	9.22514	0.0957219	0	4.36526	5.06378	5.87392	4.55422	1.45475	1.18371
TCGA.EW.A1IW.01A	High	5.66081	5.26768	4.21425	4.35464	6.65953	0.478299	5.68784	5.00728	6.71552	1.78149	8.34172	3.87949	4.61309	3.92936	3.48904	4.4367	2.77669	9.97258	1.67911	0	5.61203	6.49735	6.69958	6.483	3.8075	2.32167
TCGA.EW.A1IX.01A	High	5.71165	4.24368	4.06053	4.25848	6.15449	0.657183	5.58179	4.52523	9.20533	1.87806	8.76593	3.62729	4.79279	3.97226	3.97985	5.41561	3.26524	11.438	0.563744	0.0590783	5.86303	5.57779	7.59986	5.04803	0.827819	2.77995
TCGA.EW.A1IY.01A	Low	4.23665	5.35221	3.75437	5.15304	4.69223	0.593975	4.12665	4.10204	8.16978	3.86575	8.97893	4.87668	6.19009	3.90314	3.17063	5.50111	3.69997	10.5322	0.0588014	0.0413832	5.25803	4.5763	7.25994	4.7777	2.81262	2.47179
TCGA.EW.A1IZ.01A	Low	4.68567	4.49858	3.12605	4.44131	5.99532	1.52226	4.56013	3.88077	4.97974	0.531269	7.8822	2.73756	2.87194	5.16349	2.16607	3.01815	2.29596	7.16497	1.03668	0.0149265	4.29279	5.00795	6.62895	5.32987	2.11726	1.756
TCGA.EW.A1J1.01A	Low	5.35677	4.70043	3.86533	4.70602	5.41035	0.478299	5.41285	3.83958	9.13852	0.898247	6.7901	2.25656	3.50628	1.91273	0.842617	3.87674	2.49641	8.52423	0.0855606	0.0271541	4.15014	6.06052	9.19055	4.12261	0.326192	1.93369
TCGA.EW.A1J2.01A	Low	6.04881	4.81061	3.96603	4.63431	6.55921	0.499068	5.31156	4.25767	5.76614	1.74605	9.1753	3.33674	5.45354	3.93381	3.06828	5.01458	3.44787	11.4047	0.137897	0.0267293	6.27094	6.17354	8.1161	5.33598	5.10817	2.45883
TCGA.EW.A1J3.01A	Low	3.62452	4.68765	3.59289	5.05057	5.08889	0.415975	4.48595	2.84914	6.55938	3.82015	8.50502	3.74711	4.51551	3.0448	2.36765	3.71472	2.02924	9.34066	0.127897	0.0489336	5.05691	4.86745	7.74547	3.58724	3.36439	1.64911
TCGA.EW.A1J5.01A	Low	6.18958	4.26965	3.92719	4.7972	6.62842	0.491391	5.58641	5.92405	4.95418	1.37362	7.66762	2.61753	3.66886	2.74397	1.74687	4.38478	3.01201	9.36289	0.0281448	0.0391384	4.82112	6.00652	8.22982	5.18191	2.69773	3.71651
TCGA.EW.A1J6.01A	Low	2.45807	3.05714	1.99661	3.93027	4.00264	0.607958	3.9166	3.38698	6.94853	0.338795	6.87148	2.20633	2.51116	1.30159	1.08719	2.3555	1.42024	5.22359	0.0322419	0.00762609	2.63872	4.86296	5.99516	3.24201	0.437441	1.71888
TCGA.EW.A1OV.01A	Low	4.73153	4.4954	3.26809	3.19689	5.64836	0.315798	4.82834	2.53366	3.31509	0.674551	7.91735	2.72268	3.46216	5.52845	2.84888	3.759	2.97743	8.67646	7.61109	0	3.85288	3.4633	6.54987	4.47614	0.162081	0.981195
TCGA.EW.A1OW.01A	Low	4.70732	5.75905	2.26571	4.01973	6.24126	0.794853	5.27538	4.51908	8.24642	4.63923	9.86521	4.82276	6.03591	3.55691	3.322	3.94464	2.82749	10.6737	0.0538064	0	3.98413	6.54067	7.13064	2.25378	7.09011	1.18878
TCGA.EW.A1OX.01A	High	6.35437	5.28674	3.24636	4.53389	6.76136	0.836167	5.54253	5.23329	10.2792	0.874207	5.83982	1.92437	2.60521	0.821465	0.241474	3.01175	1.23242	7.1451	0.0480967	0	5.86014	4.96314	7.30525	1.93255	0.14104	1.30679
TCGA.EW.A1OY.01A	High	5.50466	4.35176	3.96969	3.87098	7.00584	0.16543	4.77748	4.60976	8.83068	1.12307	7.34069	4.47983	2.63243	2.48254	1.47259	2.96925	1.62929	9.47606	0.0880059	0	3.61598	7.04129	6.72633	2.94555	2.96371	1.15504
TCGA.EW.A1OZ.01A	High	4.63612	4.65846	4.3756	3.96573	6.44386	0.497638	5.15042	2.29834	8.16299	1.80434	7.85017	3.34076	3.41811	3.02544	2.87609	3.24618	2.03513	10.9901	1.59421	0	4.86978	5.82613	6.22653	3.11685	0.240986	0.88885
TCGA.EW.A1P0.01A	Low	5.48738	4.2284	3.75503	3.30779	7.12387	0.543199	4.37647	4.57156	8.88112	1.15465	7.36257	2.93431	3.19467	2.57478	1.9851	3.86494	2.23671	9.53031	0	0.0236102	4.35655	7.22648	4.98515	3.4619	0.309409	1.21506
TCGA.EW.A1P1.01A	Low	4.91134	4.67305	3.82343	4.04657	6.26578	0.288772	4.76683	3.63941	7.39282	1.35699	10.081	6.34306	5.43714	5.15015	4.84826	5.0294	4.16021	10.3408	0.533563	0.132511	7.6573	7.31424	7.48974	6.34984	4.3348	2.53232
TCGA.EW.A1P3.01A	High	4.72044	4.23759	3.05327	4.13835	6.33215	0.258579	4.52433	3.82568	6.59924	0.692159	8.25432	3.5748	4.18805	3.40439	3.03058	3.72067	2.16031	8.66546	0.204642	0.0797024	4.82349	4.62403	6.17611	4.15828	0.873341	2.7936
TCGA.EW.A1P4.01A	Low	4.25546	5.57821	3.39083	3.76645	6.41821	0.512682	4.49694	3.79228	7.38128	2.4862	8.38905	5.61791	4.19769	2.36073	2.87541	3.07591	2.19856	9.52948	0.0363275	0	4.21921	6.9494	7.01917	3.7515	5.91596	0.508834
TCGA.EW.A1P5.01A	High	5.79949	4.72705	3.87028	4.84796	9.74197	0.581592	5.45197	3.41182	9.3695	3.21315	7.28651	4.06466	3.91899	2.56691	2.46079	3.36387	2.19131	9.6849	0	0.0392788	4.54488	4.57623	6.85986	3.56832	0.422018	0.949423
TCGA.EW.A1P6.01A	High	4.89451	5.12687	3.76345	3.69955	6.16083	0.392317	4.64716	4.09493	7.19031	0.774165	7.662	2.41727	3.82157	2.79302	2.25526	4.01814	2.05721	10.1374	0.14274	0	4.01758	6.14332	7.47818	4.34254	5.92696	1.72957
TCGA.EW.A1P7.01A	Low	4.64474	5.06125	4.14345	4.02367	6.53191	0.446997	5.1471	3.12484	6.96651	4.22776	8.91316	3.68953	4.24684	4.34279	3.34117	4.13575	3.47677	10.3459	0.0364682	0.0340748	5.34341	5.64685	8.79768	5.22614	4.92678	2.14258
TCGA.EW.A1P8.01A	Low	4.59208	5.55052	4.11345	3.60128	6.55306	0.450485	4.95519	2.71227	7.59555	0.926986	8.17919	5.13126	3.7381	2.5645	2.26042	2.42597	2.45586	8.8638	0	0.0343566	3.78651	7.41851	6.18122	3.12334	6.41654	1.01521
TCGA.EW.A1PA.01A	Low	4.5765	4.85821	3.48531	3.7377	5.32698	0.458277	5.55041	3.80384	9.16876	1.72386	7.78805	4.50134	3.92454	3.819	2.28211	4.24186	2.67308	8.71795	2.08828	0.0385767	3.49806	5.4277	7.6028	4.12634	2.52462	3.85701
TCGA.EW.A1PB.01A	Low	4.11873	4.49045	3.52706	4.00537	7.55041	0.5889	4.60734	4.17376	6.98204	0.172872	7.47677	4.77976	3.62143	1.54359	4.13309	2.14932	2.51038	9.56457	0	0.371726	3.5773	6.8816	7.40997	5.13854	2.12777	0.291957
TCGA.EW.A1PD.01A	High	6.26843	5.14708	3.94696	4.38878	5.83045	0.3122	5.52478	3.66311	9.78888	2.10262	8.55389	4.64448	5.1438	3.81925	3.3739	5.20099	3.40291	10.8413	0.0753273	0.0179219	4.63291	6.90061	6.52882	4.3717	2.43946	2.69082
[truncated: 120 more rows]

## Sheet: Top50_Genes_Expression
Sample	HSPA1A	HSPA1B	HSPB1	HAGH	CD2BP2	ECI1	POLR3K	FLYWCH2	NDUFB10	NSMCE1	MRPS34	MRPL28	WDR24	FAHD1	ROGDI	SNRNP25	CDIPT	CHMP2A	PAGR1	VPS25	PIGQ	CIAO3	ZNF768	HIRIP3	COA3	NAA60	KRT18	SLC9A3R1	MFSD5	TBL3	COASY	TUFM	MCRIP2	NUBP2	PGP	RAB40C	OCEL1	KRT8	GFER	METRN	TBC1D10B	TSR3	G6PC3	ELOB	PHKG2	ANTKMT	SHARPIN	DEDD2	NTHL1
[truncated: 1,081 more rows]
[truncated: 2 more columns]
