# Supplementary material for: A Curcumin‐Derived HSP70 Inhibitor Disrupts Lysosomal Function to Suppress Triple‐Negative Breast Cancer Progression
Source: Cell Prolif. 2026 Apr 29:e70222. Online ahead of print. doi: 10.1111/cpr.70222 (PMC13325827; doi:10.1111/cpr.70222)
Supplement: Supplementary file 5 — Table S5: for bioinformatics analysis HSPA1A expression (high vs. low) from GSE98238. [file CPR-9999-e70222-s002.xlsx]

## Sheet: diffierential expression
ID	adj.P.Val	P.Value	t	B	logFC	Gene.symbol	Gene.title	Gene.ID	Chromosome.location	Chromosome.annotation	Nucleotide.Title	GI	GenBank.Accession	Platform_CLONEID	Platform_ORF	Platform_SPOTID	GO.Function	GO.Process	GO.Component	GO.Function.ID	GO.Process.ID	GO.Component.ID
205215_at	0.013783	0.000255	6.22	0.875189	1.23	RNF2	ring finger protein 2	6045	1q25.3	Chromosome 1, NC_000001.11 (185045419..185102608)	Homo sapiens ring finger protein 2 (RNF2), mRNA	54792140	NM_007212	NA	NA		RING-like zinc finger domain binding///chromatin binding///ligase activity///protein binding///ubiquitin protein ligase activity///contributes_to ubiquitin-protein transferase activity///zinc ion binding	anterior/posterior axis specification///gastrulation with mouth forming second///germ cell development///histone H2A monoubiquitination///histone H2A-K119 monoubiquitination///mitotic cell cycle///negative regulation of sequence-specific DNA binding transcription factor activity///negative regulation of transcription from RNA polymerase II promoter///protein sumoylation///response to retinoic aci…	MLL1 complex///PRC1 complex///PcG protein complex///euchromatin///nuclear body///nucleoplasm///nucleoplasm///nucleus///sex chromatin///ubiquitin ligase complex	GO:0071535///GO:0003682///GO:0016874///GO:0005515///GO:0061630///contributes_to GO:0004842///GO:0008270	GO:0009948///GO:0001702///GO:0007281///GO:0035518///GO:0036353///GO:0000278///GO:0043433///GO:0000122///GO:0016925///GO:0032526///GO:0021510///GO:0006351	GO:0071339///GO:0035102///GO:0031519///GO:0000791///GO:0016604///GO:0005654///GO:0005654///GO:0005634///GO:0001739///GO:0000151
226722_at	0.00169	3.39e-06	11.3	5.14189	1	FAM20C	family with sequence similarity 20 member C	56975	7p22.3	Chromosome 7, NC_000007.14 (192939..260774)	601488922F1 NIH_MGC_69 Homo sapiens cDNA clone IMAGE:3891220 5-, mRNA sequence	10323648	BE874872	NA	NA		ATP binding///calcium ion binding///manganese ion binding///protein binding///protein serine/threonine kinase activity	biomineral tissue development///dentinogenesis///enamel mineralization///odontoblast differentiation///osteoclast maturation///positive regulation of bone mineralization///positive regulation of osteoblast differentiation///protein phosphorylation///regulation of fibroblast growth factor receptor signaling pathway///regulation of phosphorus metabolic process	Golgi apparatus///extracellular exosome///extracellular space	GO:0005524///GO:0005509///GO:0030145///GO:0005515///GO:0004674	GO:0031214///GO:0097187///GO:0070166///GO:0071895///GO:0036179///GO:0030501///GO:0045669///GO:0006468///GO:0040036///GO:0051174	GO:0005794///GO:0070062///GO:0005615
210150_s_at	0.024816	0.000762	5.26	-0.25704	0.989	LAMA5	laminin subunit alpha 5	3911	20q13.2-q13.3	Chromosome 20, NC_000020.11 (62309060..62367318, complement)	Homo sapiens laminin, alpha 5, mRNA (cDNA clone IMAGE:2900097), with apparent retained intron	13097167	BC003355	NA	NA		integrin binding///structural molecule activity	angiogenesis///branching involved in salivary gland morphogenesis///branching involved in ureteric bud morphogenesis///cell differentiation///cell migration///cell proliferation///cell recognition///cilium assembly///cytoskeleton organization///embryo development///endothelial cell differentiation///establishment of protein localization to plasma membrane///extracellular matrix organization///foc…	basal lamina///basement membrane///extracellular exosome///extracellular matrix///colocalizes_with extracellular matrix///extracellular region///extracellular space///laminin-10 complex///laminin-10 complex///laminin-11 complex///laminin-5 complex///nucleus	GO:0005178///GO:0005198	GO:0001525///GO:0060445///GO:0001658///GO:0030154///GO:0016477///GO:0008283///GO:0008037///GO:0042384///GO:0007010///GO:0009790///GO:0045446///GO:0090002///GO:0030198///GO:0048041///GO:0001942///GO:0007229///GO:0030324///GO:0001738///GO:0016331///GO:0007517///GO:0001755///GO:0042475///GO:0030155///GO:0030334///GO:0042127///GO:0045995///GO:0034446	GO:0005605///GO:0005604///GO:0070062///GO:0031012///colocalizes_with GO:0031012///GO:0005576///GO:0005615///GO:0043259///GO:0043259///GO:0043260///GO:0005610///GO:0005634
201307_at	0.00517	3.63e-05	8.21	2.85421	0.911	2025-09-11	septin 11	55752	4q21.1	Chromosome 4, NC_000004.12 (76949714..77040154)	AL534972 Homo sapiens FETAL BRAIN Homo sapiens cDNA clone CS0DF007YI02 5-PRIME, mRNA sequence	45710856	AL534972	NA	NA		GTP binding///protein binding	cell cycle///cell division///protein heterooligomerization	axon///cell junction///cytoplasm///dendritic spine///extracellular exosome///stress fiber	GO:0005525///GO:0005515	GO:0007049///GO:0051301///GO:0051291	GO:0030424///GO:0030054///GO:0005737///GO:0043197///GO:0070062///GO:0001725
226960_at	0.023848	0.000707	5.33	-0.179392	0.881	CXCL17	C-X-C motif chemokine ligand 17	284340	19q13.2	Chromosome 19, NC_000019.10 (42428538..42443048, complement)	xv13a03.x1 Soares_NFL_T_GBC_S1 Homo sapiens cDNA clone IMAGE:2812972 3-, mRNA sequence	7041282	AW471176	NA	NA			angiogenesis///cell differentiation///chemotaxis	extracellular region		GO:0001525///GO:0030154///GO:0006935	GO:0005576
225767_at	0.011016	0.000167	6.62	1.31172	0.872	RNA45S5	RNA, 45S pre-ribosomal 5	100861532	22p12	Chromosome 22	td19b05.x1 NCI_CGAP_Co16 Homo sapiens cDNA clone IMAGE:2076081 3-, mRNA sequence	5446504	AI825833	NA	NA
1554332_a_at	0.020057	0.00051	5.6	0.157919	0.833	SLCO4A1-AS1	SLCO4A1 antisense RNA 1	100127888	20q13.33	Chromosome 20, NC_000020.11 (62663027..62666621, complement)	Homo sapiens hypothetical LOC100135777, mRNA (cDNA clone MGC:39393 IMAGE:4862156), complete cds	19263726	BC025345	NA	NA
202573_at	0.020786	0.000545	5.54	0.089273	0.829	CSNK1G2	casein kinase 1 gamma 2	1455	19p13.3	Chromosome 19, NC_000019.10 (1941149..1981338)	AL530441 Homo sapiens NEUROBLASTOMA COT 50-NORMALIZED Homo sapiens cDNA clone CS0DD007YK14 3-PRIME, mRNA sequence	45705411	AL530441	NA	NA		ATP binding///glycoprotein binding///magnesium ion binding///peptide binding///phosphoprotein binding///protein binding///protein serine/threonine kinase activity///protein serine/threonine kinase activity	Wnt signaling pathway///endocytosis///peptidyl-serine phosphorylation///protein autophosphorylation///protein phosphorylation///regulation of cell shape///signal transduction///sphingolipid biosynthetic process	cytoplasm///cytosol///membrane///nucleus	GO:0005524///GO:0001948///GO:0000287///GO:0042277///GO:0051219///GO:0005515///GO:0004674///GO:0004674	GO:0016055///GO:0006897///GO:0018105///GO:0046777///GO:0006468///GO:0008360///GO:0007165///GO:0030148	GO:0005737///GO:0005829///GO:0016020///GO:0005634
218459_at	0.025371	0.000792	5.23	-0.297957	0.805	TOR3A	torsin family 3 member A	64222	1q25.2	Chromosome 1, NC_000001.11 (179081977..179095996)	Homo sapiens torsin family 3 member A (TOR3A), mRNA	115647956	NM_022371	NA	NA		ATP binding///ATPase activity		endoplasmic reticulum///endoplasmic reticulum lumen///extracellular exosome	GO:0005524///GO:0016887		GO:0005783///GO:0005788///GO:0070062
241921_x_at	0.012981	0.000228	6.32	0.990477	0.803						UI-H-BI0p-aau-b-05-0-UI.s1 NCI_CGAP_Sub2 Homo sapiens cDNA clone IMAGE:2710592 3-, mRNA sequence	5864274	AW015517	NA	NA
202822_at	0.013783	0.000255	6.22	0.874226	0.8	LPP	LIM domain containing preferred translocation partner in lipoma	4026	3q28	Chromosome 3, NC_000003.12 (188153050..188890671)	7p37f11.x1 NCI_CGAP_Pr28 Homo sapiens cDNA clone IMAGE:3648141 3-, mRNA sequence	11129029	BF221852	NA	NA		protein binding///zinc ion binding	biological_process///cell adhesion	cytoplasm///focal adhesion///nucleus///plasma membrane	GO:0005515///GO:0008270	GO:0008150///GO:0007155	GO:0005737///GO:0005925///GO:0005634///GO:0005886
212047_s_at	0.005676	4.41e-05	7.99	2.6595	0.799	RNF167	ring finger protein 167	26001	17p13.2	Chromosome 17, NC_000017.11 (4940008..4945223)	Homo sapiens cDNA: FLJ21676 fis, clone COL09164	10437823	AK025329	NA	NA		ligase activity///protein binding///ubiquitin-protein transferase activity///zinc ion binding	negative regulation of cell cycle///protein polyubiquitination	cytoplasm///endomembrane system///integral component of membrane	GO:0016874///GO:0005515///GO:0004842///GO:0008270	GO:0045786///GO:0000209	GO:0005737///GO:0012505///GO:0016021
206809_s_at	0.024742	0.000756	5.27	-0.248946	0.788	HNRNPA3///HNRNPA3P1	heterogeneous nuclear ribonucleoprotein A3///heterogeneous nuclear ribonucleoprotein A3 pseudogene 1	220988///10151	2q31.2///10q11.21	Chromosome 2, NC_000002.12 (177212694..177223959)///Chromosome 10, NC_000010.11 (43787412..43790417, complement)		NA		NA	NA		RNA binding///RNA transmembrane transporter activity///mRNA binding///nucleotide binding///poly(A) RNA binding///protein binding	gene expression///mRNA splicing, via spliceosome///mRNA splicing, via spliceosome///mRNA transport	catalytic step 2 spliceosome///cytoplasm///intracellular ribonucleoprotein complex///messenger ribonucleoprotein complex///neuron projection///nucleoplasm///nucleoplasm///nucleus///ribonucleoprotein granule	GO:0003723///GO:0051033///GO:0003729///GO:0000166///GO:0044822///GO:0005515	GO:0010467///GO:0000398///GO:0000398///GO:0051028	GO:0071013///GO:0005737///GO:0030529///GO:1990124///GO:0043005///GO:0005654///GO:0005654///GO:0005634///GO:0035770
207727_s_at	0.008848	0.000103	7.1	1.80687	0.764	MUTYH	mutY DNA glycosylase	4595	1p34.1	Chromosome 1, NC_000001.11 (45329242..45340925, complement)	Homo sapiens mutY DNA glycosylase (MUTYH), transcript variant alpha1, mRNA	115298646	NM_012222	NA	NA		4 iron, 4 sulfur cluster binding///DNA N-glycosylase activity///DNA binding///NOT MutLalpha complex binding///NOT MutLbeta complex binding///MutSalpha complex binding///NOT MutSbeta complex binding///metal ion binding///protein binding	DNA repair///depurination///mismatch repair///response to oxidative stress	mitochondrion///nucleoplasm///nucleus	GO:0051539///GO:0019104///GO:0003677///NOT GO:0032405///NOT GO:0032406///GO:0032407///NOT GO:0032408///GO:0046872///GO:0005515	GO:0006281///GO:0045007///GO:0006298///GO:0006979	GO:0005739///GO:0005654///GO:0005634
202855_s_at	0.002534	9.07e-06	9.92	4.21311	0.76	MIR6787///SLC16A3	microRNA 6787///solute carrier family 16 member 3	102465472///9123	17q25	Chromosome 17, NC_000017.11 (82236668..82236728)///Chromosome 17, NC_000017.11 (82228406..82239499)	AL513917 Homo sapiens PLACENTA Homo sapiens cDNA clone CL0BA006ZD09 3-PRIME, mRNA sequence	45650826	AL513917	NA	NA		lactate transmembrane transporter activity///lactate transmembrane transporter activity///monocarboxylic acid transmembrane transporter activity///poly(A) RNA binding///protein binding///symporter activity	leukocyte migration///monocarboxylic acid transport///plasma membrane lactate transport///pyruvate metabolic process	actin cytoskeleton///integral component of plasma membrane///membrane///nuclear membrane///plasma membrane///plasma membrane	GO:0015129///GO:0015129///GO:0008028///GO:0044822///GO:0005515///GO:0015293	GO:0050900///GO:0015718///GO:0035879///GO:0006090	GO:0015629///GO:0005887///GO:0016020///GO:0031965///GO:0005886///GO:0005886
212454_x_at	0.040548	0.00186	4.56	-1.18563	0.753	HNRNPDL	heterogeneous nuclear ribonucleoprotein D like	9987	4q21.22	Chromosome 4, NC_000004.12 (82422564..82430225, complement)		NA		NA	NA		DNA binding///nucleotide binding///poly(A) RNA binding///protein binding	regulation of transcription, DNA-templated///transcription, DNA-templated	cytoplasm///extracellular exosome///nucleoplasm	GO:0003677///GO:0000166///GO:0044822///GO:0005515	GO:0006355///GO:0006351	GO:0005737///GO:0070062///GO:0005654
218904_s_at	0.00064	5.5e-07	14.3	6.75661	0.751	C9orf40	chromosome 9 open reading frame 40	55071	9q21.13	Chromosome 9, NC_000009.12 (74946583..74952886, complement)	Homo sapiens chromosome 9 open reading frame 40 (C9orf40), mRNA	157388940	NM_017998	NA	NA
203230_at	0.069964	0.00484	3.86	-2.17845	0.717	DVL1	dishevelled segment polarity protein 1	1855	1p36	Chromosome 1, NC_000001.11 (1335278..1349142, complement)	Homo sapiens dishevelled 1 (DVL1) mRNA, complete cds	2291005	AF006011	NA	NA		Rac GTPase binding///beta-catenin binding///enzyme binding///frizzled binding///frizzled binding///identical protein binding///molecular_function///protein binding///protein kinase binding	Wnt signaling pathway, planar cell polarity pathway///Wnt signaling pathway, planar cell polarity pathway///axon extension///axon guidance///beta-catenin destruction complex disassembly///canonical Wnt signaling pathway///canonical Wnt signaling pathway///canonical Wnt signaling pathway///cochlea morphogenesis///collateral sprouting///convergent extension involved in neural plate elongation///cyt…	Wnt signalosome///axon///clathrin-coated vesicle///cytoplasmic vesicle///cytoplasmic, membrane-bounded vesicle///cytosol///cytosol///dendrite///growth cone///colocalizes_with lateral plasma membrane///microtubule///neuron projection///neuronal cell body///presynapse///synapse	GO:0048365///GO:0008013///GO:0019899///GO:0005109///GO:0005109///GO:0042802///GO:0003674///GO:0005515///GO:0019901	GO:0060071///GO:0060071///GO:0048675///GO:0007411///GO:1904886///GO:0060070///GO:0060070///GO:0060070///GO:0090103///GO:0048668///GO:0022007///GO:0031122///GO:0048813///GO:0007507///GO:0035556///GO:0090090///GO:0032091///GO:0006469///GO:0021915///GO:0007528///GO:0007269///GO:0090179///GO:0030177///GO:0090263///GO:0010976///GO:0032436///GO:1902474///GO:0001934///GO:0045893///GO:0060134///GO:003537…	GO:1990909///GO:0030424///GO:0030136///GO:0031410///GO:0016023///GO:0005829///GO:0005829///GO:0030425///GO:0030426///colocalizes_with GO:0016328///GO:0005874///GO:0043005///GO:0043025///GO:0098793///GO:0045202
216237_s_at	0.046523	0.00239	4.37	-1.44741	0.713	MCM5	minichromosome maintenance complex component 5	4174	22q13.1	Chromosome 22, NC_000022.11 (35400068..35454942)		NA		NA	NA		ATP binding///DNA helicase activity///DNA replication origin binding///chromatin binding///protein binding	DNA duplex unwinding///DNA replication///DNA replication initiation///G1/S transition of mitotic cell cycle	MCM complex///membrane///nuclear chromosome, telomeric region///nucleoplasm///nucleoplasm///nucleus	GO:0005524///GO:0003678///GO:0003688///GO:0003682///GO:0005515	GO:0032508///GO:0006260///GO:0006270///GO:0000082	GO:0042555///GO:0016020///GO:0000784///GO:0005654///GO:0005654///GO:0005634
212419_at	0.022312	0.000636	5.41	-0.069768	0.712	ZCCHC24	zinc finger CCHC-type containing 24	219654	10q22.3	Chromosome 10, NC_000010.11 (79382325..79445627, complement)	zl31b04.s1 Soares_pregnant_uterus_NbHPU Homo sapiens cDNA clone IMAGE:503503 3-, mRNA sequence	1693011	AA131324	NA	NA		poly(A) RNA binding///zinc ion binding			GO:0044822///GO:0008270
212170_at	0.009463	0.00012	6.93	1.64325	0.709	RBM12	RNA binding motif protein 12	10137	20q11.21	Chromosome 20, NC_000020.11 (35648925..35664956, complement)	7q94d07.x1 NCI_CGAP_Lu24 Homo sapiens cDNA clone IMAGE:3706021 3-, mRNA sequence	11512843	BF447705	NA	NA		nucleotide binding///poly(A) RNA binding		nucleoplasm	GO:0000166///GO:0044822		GO:0005654
219588_s_at	0.091255	0.00784	3.52	-2.67554	0.708	NCAPG2	non-SMC condensin II complex subunit G2	54892	7q36.3	Chromosome 7, NC_000007.14 (158631169..158704831, complement)	Homo sapiens non-SMC condensin II complex subunit G2 (NCAPG2), transcript variant 1, mRNA	530339648	NM_017760	NA	NA		methylated histone binding///protein binding	cell division///chromosome condensation///inner cell mass cell proliferation///mitotic nuclear division	membrane///nucleoplasm	GO:0035064///GO:0005515	GO:0051301///GO:0030261///GO:0001833///GO:0007067	GO:0016020///GO:0005654
227608_at	0.282508	0.0609	2.18	-4.73851	0.701	DAP3	death associated protein 3	7818	1q22	Chromosome 1, NC_000001.11 (155688104..155739010)	nc21h02.r1 NCI_CGAP_Pr1 Homo sapiens cDNA clone IMAGE:1008819, mRNA sequence	1846492	AA225118	NA	NA		poly(A) RNA binding///protein binding///structural constituent of ribosome	apoptotic signaling pathway///mitochondrial translational elongation///mitochondrial translational termination	mitochondrial inner membrane///mitochondrial small ribosomal subunit///mitochondrion///nucleoplasm	GO:0044822///GO:0005515///GO:0003735	GO:0097190///GO:0070125///GO:0070126	GO:0005743///GO:0005763///GO:0005739///GO:0005654
203626_s_at	0.007659	7.79e-05	7.38	2.08651	0.695	SKP2	S-phase kinase-associated protein 2, E3 ubiquitin protein ligase	6502	5p13	Chromosome 5, NC_000005.10 (36151989..36192792)	Homo sapiens S-phase kinase-associated protein 2, E3 ubiquitin protein ligase (SKP2), transcript variant 1, mRNA	340805878	NM_005983	NA	NA		identical protein binding///protein binding///ubiquitin protein ligase activity///ubiquitin-protein transferase activity///ubiquitin-protein transferase activity	G1/S transition of mitotic cell cycle///G2/M transition of mitotic cell cycle///anaphase-promoting complex-dependent catabolic process///cell proliferation///cellular response to cell-matrix adhesion///positive regulation of intracellular estrogen receptor signaling pathway///positive regulation of protein polyubiquitination///positive regulation of smooth muscle cell proliferation///protein poly…	SCF ubiquitin ligase complex///cytoplasm///cytosol///nucleolus///nucleoplasm///nucleus	GO:0042802///GO:0005515///GO:0061630///GO:0004842///GO:0004842	GO:0000082///GO:0000086///GO:0031145///GO:0008283///GO:0071460///GO:0033148///GO:1902916///GO:0048661///GO:0000209///GO:0042981///GO:0051726	GO:0019005///GO:0005737///GO:0005829///GO:0005730///GO:0005654///GO:0005634
215772_x_at	0.039557	0.00176	4.6	-1.12733	0.693	SUCLG2	succinate-CoA ligase GDP-forming beta subunit	8801	3p14.1	Chromosome 3, NC_000003.12 (67240957..67654614, complement)	Homo sapiens mRNA; cDNA DKFZp586M2023 (from clone DKFZp586M2023)	4884469	AL050226	NA	NA		ATP binding///GTP binding///succinate-CoA ligase (GDP-forming) activity	succinyl-CoA metabolic process///tricarboxylic acid cycle///tricarboxylic acid cycle	microtubule organizing center///mitochondrial matrix///mitochondrion///nucleus///plasma membrane	GO:0005524///GO:0005525///GO:0004776	GO:0006104///GO:0006099///GO:0006099	GO:0005815///GO:0005759///GO:0005739///GO:0005634///GO:0005886
238977_at	0.00557	4.24e-05	8.04	2.69914	0.688	MCM6	minichromosome maintenance complex component 6	4175	2q21	Chromosome 2, NC_000002.12 (135839626..135876477, complement)	yj74f11.s1 Soares breast 2NbHBst Homo sapiens cDNA clone IMAGE:154509 3-, mRNA sequence	819141	R54683	NA	NA		ATP binding///contributes_to ATP-dependent DNA helicase activity///identical protein binding///protein binding///single-stranded DNA binding	DNA replication///DNA replication///DNA replication initiation///DNA unwinding involved in DNA replication///G1/S transition of mitotic cell cycle	MCM complex///nuclear chromosome, telomeric region///nucleoplasm///nucleoplasm///nucleus///nucleus	GO:0005524///contributes_to GO:0004003///GO:0042802///GO:0005515///GO:0003697	GO:0006260///GO:0006260///GO:0006270///GO:0006268///GO:0000082	GO:0042555///GO:0000784///GO:0005654///GO:0005654///GO:0005634///GO:0005634
222027_at	0.336767	0.0859	1.96	-5.06784	0.681	NUCKS1	nuclear casein kinase and cyclin dependent kinase substrate 1	64710	1q32.1	Chromosome 1, NC_000001.11 (205712819..205750244, complement)	xu70e08.x1 NCI_CGAP_Kid8 Homo sapiens cDNA clone IMAGE:2807078 3-, mRNA sequence	7153525	AW515443	NA	NA		chromatin binding///double-stranded DNA binding///poly(A) RNA binding///transcription factor binding///transcriptional activator activity, RNA polymerase II core promoter proximal region sequence-specific binding	cellular glucose homeostasis///cellular response to X-ray///chromatin organization///double-strand break repair via homologous recombination///gene conversion///interstrand cross-link repair///modulation by host of viral molecular function///modulation by host of viral molecular function///positive regulation by host of viral genome replication///positive regulation by host of viral transcription…	chromatin///cytoplasm///nuclear chromatin///nucleus	GO:0003682///GO:0003690///GO:0044822///GO:0008134///GO:0001077	GO:0001678///GO:0071481///GO:0006325///GO:0000724///GO:0035822///GO:0036297///GO:0044868///GO:0044868///GO:0044829///GO:0043923///GO:0046628///GO:0045944///GO:0006275///GO:0060382///GO:0046626///GO:0006357///GO:0019046///GO:0031297///GO:0006366	GO:0000785///GO:0005737///GO:0000790///GO:0005634
202856_s_at	0.004847	3.16e-05	8.37	2.99317	0.676	MIR6787///SLC16A3	microRNA 6787///solute carrier family 16 member 3	102465472///9123	17q25	Chromosome 17, NC_000017.11 (82236668..82236728)///Chromosome 17, NC_000017.11 (82228406..82239499)	Homo sapiens solute carrier family 16 member 3 (SLC16A3), transcript variant 3, mRNA	332800975	NM_004207	NA	NA		lactate transmembrane transporter activity///lactate transmembrane transporter activity///monocarboxylic acid transmembrane transporter activity///poly(A) RNA binding///protein binding///symporter activity	leukocyte migration///monocarboxylic acid transport///plasma membrane lactate transport///pyruvate metabolic process	actin cytoskeleton///integral component of plasma membrane///membrane///nuclear membrane///plasma membrane///plasma membrane	GO:0015129///GO:0015129///GO:0008028///GO:0044822///GO:0005515///GO:0015293	GO:0050900///GO:0015718///GO:0035879///GO:0006090	GO:0015629///GO:0005887///GO:0016020///GO:0031965///GO:0005886///GO:0005886
221521_s_at	0.007413	7.19e-05	7.46	2.16804	0.672	GINS2	GINS complex subunit 2	51659	16q24.1	Chromosome 16, NC_000016.10 (85677674..85688982, complement)	Homo sapiens GINS complex subunit 2 (Psf2 homolog), mRNA (cDNA clone MGC:673 IMAGE:3503268), complete cds	13112024	BC003186	NA	NA		contributes_to 3'-5' DNA helicase activity///protein binding	DNA duplex unwinding///DNA strand elongation involved in DNA replication///double-strand break repair via break-induced replication///mitotic DNA replication initiation	GINS complex///nucleoplasm///replication fork protection complex	contributes_to GO:0043138///GO:0005515	GO:0032508///GO:0006271///GO:0000727///GO:1902975	GO:0000811///GO:0005654///GO:0031298
223019_at	0.027382	0.000918	5.11	-0.450783	0.671	FAM129B	family with sequence similarity 129 member B	64855	9q34.13	Chromosome 9, NC_000009.12 (127505338..127579007, complement)	Homo sapiens family with sequence similarity 129, member B, mRNA (cDNA clone IMAGE:3461906), partial cds	12805044	BC001979	NA	NA		cadherin binding involved in cell-cell adhesion	cell-cell adhesion///negative regulation of apoptotic process	actin cytoskeleton///adherens junction///cell-cell adherens junction///cytoplasm///cytosol///extracellular exosome///nucleolus///nucleoplasm///nucleus///NOT nucleus///plasma membrane	GO:0098641	GO:0098609///GO:0043066	GO:0015629///GO:0005912///GO:0005913///GO:0005737///GO:0005829///GO:0070062///GO:0005730///GO:0005654///GO:0005634///NOT GO:0005634///GO:0005886
203148_s_at	0.002377	6.93e-06	10.3	4.47012	0.663	TRIM14	tripartite motif containing 14	9830	9q22.33	Chromosome 9, NC_000009.12 (98072014..98119418, complement)	Homo sapiens tripartite motif containing 14 (TRIM14), transcript variant 1, mRNA	539847842	NM_014788	NA	NA		molecular_function///zinc ion binding	innate immune response///negative regulation of viral transcription///positive regulation of NF-kappaB transcription factor activity///positive regulation of sequence-specific DNA binding transcription factor activity	intracellular	GO:0003674///GO:0008270	GO:0045087///GO:0032897///GO:0051092///GO:0051091	GO:0005622
209082_s_at	0.074467	0.00546	3.77	-2.3025	0.658	COL18A1	collagen type XVIII alpha 1 chain	80781	21q22.3	Chromosome 21, NC_000021.9 (45405137..45513720)	Homo sapiens type XVIII collagen (COL18A1) mRNA, alternatively spliced, long form, complete cds	2920534	AF018081	NA	NA		metal ion binding///structural molecule activity	angiogenesis///cell adhesion///collagen catabolic process///endothelial cell morphogenesis///extracellular matrix organization///negative regulation of cell proliferation///organ morphogenesis///positive regulation of cell migration///positive regulation of cell proliferation///positive regulation of endothelial cell apoptotic process///response to drug///response to hydrostatic pressure///visual…	basement membrane///collagen trimer///endoplasmic reticulum lumen///extracellular exosome///extracellular matrix///colocalizes_with extracellular matrix///colocalizes_with extracellular matrix///extracellular region///extracellular space	GO:0046872///GO:0005198	GO:0001525///GO:0007155///GO:0030574///GO:0001886///GO:0030198///GO:0008285///GO:0009887///GO:0030335///GO:0008284///GO:2000353///GO:0042493///GO:0051599///GO:0007601	GO:0005604///GO:0005581///GO:0005788///GO:0070062///GO:0031012///colocalizes_with GO:0031012///colocalizes_with GO:0031012///GO:0005576///GO:0005615
202114_at	0.037551	0.0016	4.67	-1.02837	0.656	SNX2	sorting nexin 2	6643	5q23	Chromosome 5, NC_000005.10 (122774996..122834539)	Homo sapiens sorting nexin 2 (SNX2), transcript variant 1, mRNA	503773970	NM_003100	NA	NA		cadherin binding involved in cell-cell adhesion///epidermal growth factor receptor binding///insulin receptor binding///leptin receptor binding///phosphatidylinositol binding///protein binding///protein heterodimerization activity///protein heterodimerization activity///protein homodimerization activity///transferrin receptor binding	cell-cell adhesion///early endosome to Golgi transport///endocytosis///intracellular protein transport///lamellipodium morphogenesis///protein oligomerization///retrograde transport, endosome to Golgi///retrograde transport, endosome to Golgi///vesicle organization	cell-cell adherens junction///cytoplasm///cytosol///early endosome membrane///endosome membrane///extracellular exosome///extrinsic component of membrane///lamellipodium///membrane///protein complex///retromer complex///retromer, tubulation complex///retromer, tubulation complex	GO:0098641///GO:0005154///GO:0005158///GO:1990460///GO:0035091///GO:0005515///GO:0046982///GO:0046982///GO:0042803///GO:1990459	GO:0098609///GO:0034498///GO:0006897///GO:0006886///GO:0072673///GO:0051259///GO:0042147///GO:0042147///GO:0016050	GO:0005913///GO:0005737///GO:0005829///GO:0031901///GO:0010008///GO:0070062///GO:0019898///GO:0030027///GO:0016020///GO:0043234///GO:0030904///GO:0030905///GO:0030905
214198_s_at	0.002377	6.72e-06	10.3	4.49865	0.654	DGCR2	DiGeorge syndrome critical region gene 2	9993	22q11.21	Chromosome 22, NC_000022.11 (19036282..19122454, complement)	AU150824 NT2RP2 Homo sapiens cDNA clone NT2RP2003689 3-, mRNA sequence	11012345	AU150824	NA	NA		carbohydrate binding	cell adhesion///cognition///organ morphogenesis	integral component of membrane	GO:0030246	GO:0007155///GO:0050890///GO:0009887	GO:0016021
213379_at	0.016029	0.00033	5.98	0.608615	0.648	COQ2	coenzyme Q2, polyprenyltransferase	27235	4q21.23	Chromosome 4, NC_000004.12 (83138568..83285129, complement)		NA		NA	NA		4-hydroxybenzoate decaprenyltransferase activity///4-hydroxybenzoate nonaprenyltransferase activity	glycerol metabolic process///isoprenoid biosynthetic process///ubiquinone biosynthetic process///ubiquinone biosynthetic process///ubiquinone biosynthetic process	integral component of membrane///mitochondrial inner membrane	GO:0002083///GO:0047293	GO:0006071///GO:0008299///GO:0006744///GO:0006744///GO:0006744	GO:0016021///GO:0005743
232501_at	0.047389	0.00248	4.34	-1.4827	0.647	RNF150	ring finger protein 150	57484	4q31.21	Chromosome 4, NC_000004.12 (140859807..141212857, complement)	AU144956 HEMBA1 Homo sapiens cDNA clone HEMBA1003456 3-, mRNA sequence	11006477	AU144956	NA	NA		zinc ion binding		integral component of membrane	GO:0008270		GO:0016021
227578_at	0.006356	5.46e-05	7.76	2.44438	0.643	TMPO-AS1	TMPO antisense RNA 1	100128191	12q23.1	Chromosome 12, NC_000012.12 (98512973..98516226, complement)	yl64e11.s1 Soares breast 3NbHBst Homo sapiens cDNA clone IMAGE:163052 3-, mRNA sequence	898950	H28597	NA	NA
205356_at	0.005526	4.18e-05	8.05	2.71191	0.639	USP13	ubiquitin specific peptidase 13 (isopeptidase T-3)	8975	3q26.2-q26.3	Chromosome 3, NC_000003.12 (179653145..179789401)	Homo sapiens ubiquitin specific peptidase 13 (isopeptidase T-3) (USP13), mRNA	215598687	NM_003940	NA	NA		BAT3 complex binding///chaperone binding///cysteine-type endopeptidase activity///proteasome binding///protein binding///thiol-dependent ubiquitin-specific protease activity///ubiquitin binding///ubiquitin protein ligase binding///ubiquitin-like protein ligase binding///ubiquitin-specific protease activity involved in positive regulation of ERAD pathway///zinc ion binding	autophagy///cell proliferation///maintenance of unfolded protein involved in ERAD pathway///melanocyte differentiation///positive regulation of ERAD pathway///protein K63-linked deubiquitination///protein stabilization///regulation of autophagy///regulation of transcription, DNA-templated///ubiquitin-dependent protein catabolic process		GO:1904288///GO:0051087///GO:0004197///GO:0070628///GO:0005515///GO:0004843///GO:0043130///GO:0031625///GO:0044389///GO:1904454///GO:0008270	GO:0006914///GO:0008283///GO:1904378///GO:0030318///GO:1904294///GO:0070536///GO:0050821///GO:0010506///GO:0006355///GO:0006511
203521_s_at	0.009661	0.000126	6.89	1.59378	0.634	ZNF318	zinc finger protein 318	24149	6p21.1	Chromosome 6, NC_000006.12 (43327489..43369676, complement)	Homo sapiens zinc finger protein 318 (ZNF318), mRNA	120587018	NM_014345	NA	NA		nucleic acid binding///zinc ion binding	meiotic cell cycle///regulation of transcription, DNA-templated///transcription, DNA-templated	cytoplasm///nucleoplasm	GO:0003676///GO:0008270	GO:0051321///GO:0006355///GO:0006351	GO:0005737///GO:0005654
211042_x_at	0.001648	3.13e-06	11.4	5.21409	0.633	MIR6756///MCAM	microRNA 6756///melanoma cell adhesion molecule	102465453///4162	11q23.3	Chromosome 11, NC_000011.10 (119312950..119313012, complement)///Chromosome 11, NC_000011.10 (119308524..119317132, complement)	Homo sapiens melanoma cell adhesion molecule, mRNA (cDNA clone IMAGE:4298809), **** WARNING: chimeric clone ****	13623456	BC006329	NA	NA			anatomical structure morphogenesis///angiogenesis///cell adhesion///glomerular filtration///positive regulation of cell migration///vascular wound healing	external side of plasma membrane///extracellular space///focal adhesion///integral component of membrane///nucleus///plasma membrane		GO:0009653///GO:0001525///GO:0007155///GO:0003094///GO:0030335///GO:0061042	GO:0009897///GO:0005615///GO:0005925///GO:0016021///GO:0005634///GO:0005886
224772_at	0.04901	0.00263	4.3	-1.54637	0.623	NAV1	neuron navigator 1	89796	1q32.3	Chromosome 1, NC_000001.11 (201648322..201826974)	Homo sapiens mRNA for KIAA1151 protein, partial cds	71891748	AB032977	NA	NA			microtubule bundle formation///neuron migration	cytoplasm///microtubule		GO:0001578///GO:0001764	GO:0005737///GO:0005874
225081_s_at	0.00517	3.63e-05	8.21	2.85371	0.62	CDCA7L	cell division cycle associated 7 like	55536	7p15.3	Chromosome 7, NC_000007.14 (21900899..21945924, complement)	Homo sapiens cDNA FLJ12893 fis, clone NT2RP2004165	10434645	AK022955	NA	NA		protein binding	positive regulation of cell proliferation///regulation of transcription, DNA-templated///transcription, DNA-templated	cytoplasm///nucleolus///nucleus	GO:0005515	GO:0008284///GO:0006355///GO:0006351	GO:0005737///GO:0005730///GO:0005634
212609_s_at	0.008389	9.3e-05	7.2	1.9067	0.62	AKT3	AKT serine/threonine kinase 3	10000	1q44	Chromosome 1, NC_000001.11 (243488233..243851079, complement)	Human clones 23920 and 23921 mRNA sequence	1710237	U79271	NA	NA		ATP binding///protein binding///protein kinase activity///protein serine/threonine kinase activity	intracellular signal transduction///mitochondrial genome maintenance///peptidyl-serine phosphorylation///protein phosphorylation///signal transduction	Golgi apparatus///cytoplasm///intracellular///nucleoplasm///plasma membrane	GO:0005524///GO:0005515///GO:0004672///GO:0004674	GO:0035556///GO:0000002///GO:0018105///GO:0006468///GO:0007165	GO:0005794///GO:0005737///GO:0005622///GO:0005654///GO:0005886
204136_at	0.241798	0.0462	2.36	-4.4697	0.617	COL7A1	collagen type VII alpha 1 chain	1294	3p21.1	Chromosome 3, NC_000003.12 (48564073..48595302, complement)	Homo sapiens collagen type VII alpha 1 chain (COL7A1), mRNA	157389010	NM_000094	NA	NA		identical protein binding///protein binding///serine-type endopeptidase inhibitor activity	COPII vesicle coating///ER to Golgi vesicle-mediated transport///cell adhesion///collagen catabolic process///endodermal cell differentiation///epidermis development///extracellular matrix organization///negative regulation of endopeptidase activity	ER to Golgi transport vesicle///Golgi membrane///basement membrane///collagen type VII trimer///endoplasmic reticulum lumen///endoplasmic reticulum-Golgi intermediate compartment membrane///colocalizes_with extracellular matrix///extracellular region///extracellular space	GO:0042802///GO:0005515///GO:0004867	GO:0048208///GO:0006888///GO:0007155///GO:0030574///GO:0035987///GO:0008544///GO:0030198///GO:0010951	GO:0030134///GO:0000139///GO:0005604///GO:0005590///GO:0005788///GO:0033116///colocalizes_with GO:0031012///GO:0005576///GO:0005615
204142_at	0.040548	0.00186	4.56	-1.18556	0.615	ENOSF1	enolase superfamily member 1	55556	18p11.32	Chromosome 18, NC_000018.10 (670012..712664, complement)	Homo sapiens enolase superfamily member 1 (ENOSF1), transcript variant 1, mRNA	315013566	NM_017512	NA	NA		L-fuconate dehydratase activity///isomerase activity///magnesium ion binding	cellular amino acid catabolic process///cellular carbohydrate catabolic process	cellular_component///mitochondrion	GO:0050023///GO:0016853///GO:0000287	GO:0009063///GO:0044275	GO:0005575///GO:0005739
219911_s_at	0.049639	0.00269	4.28	-1.5684	0.615	SLCO4A1	solute carrier organic anion transporter family member 4A1	28231	20q13.33	Chromosome 20, NC_000020.11 (62642445..62690700)	Homo sapiens solute carrier organic anion transporter family member 4A1 (SLCO4A1), mRNA	39777593	NM_016354	NA	NA		sodium-independent organic anion transmembrane transporter activity///thyroid hormone transmembrane transporter activity///thyroid hormone transmembrane transporter activity	sodium-independent organic anion transport///sodium-independent organic anion transport///thyroid hormone metabolic process///thyroid hormone transport	integral component of plasma membrane///plasma membrane	GO:0015347///GO:0015349///GO:0015349	GO:0043252///GO:0043252///GO:0042403///GO:0070327	GO:0005887///GO:0005886
203625_x_at	0.003591	1.72e-05	9.09	3.59184	0.614	SKP2	S-phase kinase-associated protein 2, E3 ubiquitin protein ligase	6502	5p13	Chromosome 5, NC_000005.10 (36151989..36192792)	602312473F1 NIH_MGC_84 Homo sapiens cDNA clone IMAGE:4422043 5-, mRNA sequence	12599141	BG105365	NA	NA		identical protein binding///protein binding///ubiquitin protein ligase activity///ubiquitin-protein transferase activity///ubiquitin-protein transferase activity	G1/S transition of mitotic cell cycle///G2/M transition of mitotic cell cycle///anaphase-promoting complex-dependent catabolic process///cell proliferation///cellular response to cell-matrix adhesion///positive regulation of intracellular estrogen receptor signaling pathway///positive regulation of protein polyubiquitination///positive regulation of smooth muscle cell proliferation///protein poly…	SCF ubiquitin ligase complex///cytoplasm///cytosol///nucleolus///nucleoplasm///nucleus	GO:0042802///GO:0005515///GO:0061630///GO:0004842///GO:0004842	GO:0000082///GO:0000086///GO:0031145///GO:0008283///GO:0071460///GO:0033148///GO:1902916///GO:0048661///GO:0000209///GO:0042981///GO:0051726	GO:0019005///GO:0005737///GO:0005829///GO:0005730///GO:0005654///GO:0005634
226806_s_at	0.012328	0.000202	6.43	1.11187	0.613	NFIA	nuclear factor I A	4774	1p31.3-p31.2	Chromosome 1, NC_000001.11 (61077124..61462788)	df41c06.y1 Morton Fetal Cochlea Homo sapiens cDNA clone IMAGE:2486002 5-, mRNA sequence	5876137	AW022607	NA	NA		RNA polymerase II core promoter proximal region sequence-specific DNA binding///chromatin binding///transcription factor activity, sequence-specific DNA binding///transcription factor binding///transcriptional activator activity, RNA polymerase II core promoter proximal region sequence-specific binding	DNA replication///negative regulation of transcription from RNA polymerase II promoter///positive regulation of transcription from RNA polymerase II promoter///regulation of transcription, DNA-templated///synapse maturation///transcription from RNA polymerase II promoter///viral genome replication	cell junction///nucleoplasm///nucleus///nucleus	GO:0000978///GO:0003682///GO:0003700///GO:0008134///GO:0001077	GO:0006260///GO:0000122///GO:0045944///GO:0006355///GO:0060074///GO:0006366///GO:0019079	GO:0030054///GO:0005654///GO:0005634///GO:0005634
222037_at	0.022763	0.000657	5.39	-0.103806	0.613	MCM4	minichromosome maintenance complex component 4	4173	8q11.2	Chromosome 8, NC_000008.11 (47960203..47978160)		NA		NA	NA		ATP binding///contributes_to ATP-dependent DNA helicase activity///protein binding///single-stranded DNA binding	DNA replication///DNA replication///DNA replication initiation///DNA unwinding involved in DNA replication///G1/S transition of mitotic cell cycle	MCM complex///membrane///nuclear chromosome, telomeric region///nucleoplasm///nucleoplasm///nucleus	GO:0005524///contributes_to GO:0004003///GO:0005515///GO:0003697	GO:0006260///GO:0006260///GO:0006270///GO:0006268///GO:0000082	GO:0042555///GO:0016020///GO:0000784///GO:0005654///GO:0005654///GO:0005634
238622_at	0.023196	0.000676	5.36	-0.133884	0.612	RAP2B	RAP2B, member of RAS oncogene family	5912	3q25.2	Chromosome 3, NC_000003.12 (153162212..153170624)	xv55c07.x1 NCI_CGAP_Lu28 Homo sapiens cDNA clone IMAGE:2817036 3-, mRNA sequence	6656716	AW269686	NA	NA		GDP binding///GTP binding///protein binding///protein domain specific binding	Rap protein signal transduction///NOT establishment of endothelial intestinal barrier///NOT microvillus assembly///negative regulation of cell migration///platelet activation///platelet aggregation///positive regulation of protein autophosphorylation///regulation of protein tyrosine kinase activity///signal transduction	bicellular tight junction///cell-cell contact zone///cytosol///extracellular exosome///membrane///membrane raft///plasma membrane///recycling endosome membrane	GO:0019003///GO:0005525///GO:0005515///GO:0019904	GO:0032486///NOT GO:0090557///NOT GO:0030033///GO:0030336///GO:0030168///GO:0070527///GO:0031954///GO:0061097///GO:0007165	GO:0005923///GO:0044291///GO:0005829///GO:0070062///GO:0016020///GO:0045121///GO:0005886///GO:0055038
214403_x_at	0.052466	0.00298	4.2	-1.67605	0.611	SPDEF	SAM pointed domain containing ETS transcription factor	25803	6p21.3	Chromosome 6, NC_000006.12 (34537802..34556333, complement)	tb39c07.x1 NCI_CGAP_Br17 Homo sapiens cDNA clone IMAGE:2056716 3-, mRNA sequence	4002550	AI307915	NA	NA		RNA polymerase II transcription factor activity, sequence-specific DNA binding///sequence-specific DNA binding	cell differentiation///intestinal epithelial cell development///lung goblet cell differentiation///multicellular organism development///negative regulation of cell fate commitment///negative regulation of transcription from RNA polymerase II promoter///positive regulation of apoptotic process///positive regulation of cell fate commitment///positive regulation of transcription from RNA polymerase …	nucleus	GO:0000981///GO:0043565	GO:0030154///GO:0060576///GO:0060480///GO:0007275///GO:0010454///GO:0000122///GO:0043065///GO:0010455///GO:0045944///GO:0006351	GO:0005634
228791_at	0.07302	0.00526	3.8	-2.26424	0.605	ARPIN	actin-related protein 2/3 complex inhibitor	348110	15q26.1	Chromosome 15, NC_000015.10 (89896532..89912990, complement)	7p02f01.x1 NCI_CGAP_Ov18 Homo sapiens cDNA clone IMAGE:3644688 3-, mRNA sequence	11446943	BF434655	NA	NA		protein binding	directional locomotion///negative regulation of actin nucleation///negative regulation of cell migration///negative regulation of lamellipodium morphogenesis	lamellipodium	GO:0005515	GO:0033058///GO:0051126///GO:0030336///GO:2000393	GO:0030027
223178_s_at	0.004876	3.19e-05	8.36	2.98277	0.603	NT5DC1	5'-nucleotidase domain containing 1	221294	6q22.1	Chromosome 6, NC_000006.12 (116100833..116245690)	Homo sapiens HT023 mRNA, complete cds	12005502	AF245044	NA	NA		5'-nucleotidase activity///metal ion binding	dephosphorylation		GO:0008253///GO:0046872	GO:0016311
235890_at	0.034625	0.00136	4.8	-0.861851	0.603	TBL1XR1	transducin (beta)-like 1 X-linked receptor 1	79718	3q26.32	Chromosome 3, NC_000003.12 (177019355..177197357, complement)	ty30h05.x1 NCI_CGAP_Ut2 Homo sapiens cDNA clone IMAGE:2280633 3-, mRNA sequence	4833796	AI669022	NA	NA		beta-catenin binding///histone binding///protein N-terminus binding///protein binding///transcription corepressor activity///transcription corepressor activity///transcription regulatory region DNA binding///transcription regulatory region DNA binding	canonical Wnt signaling pathway///cellular lipid metabolic process///fat pad development///histone deacetylation///lipid catabolic process///multicellular organism growth///negative regulation of transcription from RNA polymerase II promoter///positive regulation of transcription from RNA polymerase II promoter///positive regulation of transcription, DNA-templated///proteasome-mediated ubiquitin-…	colocalizes_with histone deacetylase complex///nucleoplasm///nucleus///spindle microtubule///transcriptional repressor complex	GO:0008013///GO:0042393///GO:0047485///GO:0005515///GO:0003714///GO:0003714///GO:0044212///GO:0044212	GO:0060070///GO:0044255///GO:0060613///GO:0016575///GO:0016042///GO:0035264///GO:0000122///GO:0045944///GO:0045893///GO:0043161///GO:0030814///GO:0090207///GO:0002021///GO:0006351///GO:0050872	colocalizes_with GO:0000118///GO:0005654///GO:0005634///GO:0005876///GO:0017053
202120_x_at	0.051303	0.00288	4.23	-1.6393	0.603	AP2S1	adaptor related protein complex 2 sigma 1 subunit	1175	19q13.32	Chromosome 19, NC_000019.10 (46838158..46850995, complement)	Homo sapiens adaptor related protein complex 2 sigma 1 subunit (AP2S1), transcript variant AP17, mRNA	666637998	NM_004069	NA	NA		contributes_to clathrin adaptor activity///protein binding///protein transporter activity///transporter activity	Wnt signaling pathway, planar cell polarity pathway///antigen processing and presentation of exogenous peptide antigen via MHC class II///clathrin coat assembly///clathrin-dependent endocytosis///ephrin receptor signaling pathway///intracellular protein transport///microtubule-based movement///negative regulation of epidermal growth factor receptor signaling pathway///regulation of defense respon…	AP-2 adaptor complex///clathrin-coated endocytic vesicle membrane///cytosol///endocytic vesicle membrane///endolysosome membrane///plasma membrane	contributes_to GO:0035615///GO:0005515///GO:0008565///GO:0005215	GO:0060071///GO:0019886///GO:0048268///GO:0072583///GO:0048013///GO:0006886///GO:0007018///GO:0042059///GO:0050690///GO:0030100	GO:0030122///GO:0030669///GO:0005829///GO:0030666///GO:0036020///GO:0005886
202177_at	0.004621	2.75e-05	8.53	3.13097	0.602	GAS6	growth arrest specific 6	2621	13q34	Chromosome 13, NC_000013.11 (113820549..113864103, complement)	Homo sapiens growth arrest specific 6 (GAS6), mRNA	673038877	NM_000820	NA	NA		binding, bridging///calcium ion binding///cysteine-type endopeptidase inhibitor activity involved in apoptotic process///phosphatidylserine binding///protein binding///protein tyrosine kinase activator activity///receptor agonist activity///receptor binding///receptor binding///receptor tyrosine kinase binding///voltage-gated calcium channel activity	B cell chemotaxis///ER to Golgi vesicle-mediated transport///activation of protein kinase B activity///apoptotic cell clearance///apoptotic process///calcium ion transmembrane transport///cell adhesion///cell cycle arrest///cell migration///cell proliferation///cell-substrate adhesion///cellular response to drug///cellular response to glucose stimulus///cellular response to growth factor stimulus…	Golgi lumen///cytoplasm///endoplasmic reticulum lumen///extracellular exosome///extracellular region///extracellular space///platelet alpha granule lumen	GO:0060090///GO:0005509///GO:0043027///GO:0001786///GO:0005515///GO:0030296///GO:0048018///GO:0005102///GO:0005102///GO:0030971///GO:0005245	GO:0035754///GO:0006888///GO:0032148///GO:0043277///GO:0006915///GO:0070588///GO:0007155///GO:0007050///GO:0016477///GO:0008283///GO:0031589///GO:0035690///GO:0071333///GO:0071363///GO:0035457///GO:0009267///GO:0071307///GO:0097028///GO:0007167///GO:0085029///GO:0019064///GO:0097241///GO:0050900///GO:0010934///GO:0043066///GO:0070168///GO:0043154///GO:2000669///GO:2000352///GO:2000270///GO:003268…	GO:0005796///GO:0005737///GO:0005788///GO:0070062///GO:0005576///GO:0005615///GO:0031093
36545_s_at	0.005445	4.08e-05	8.08	2.73733	0.602	SFI1	SFI1 centrin binding protein	9814	22q12.2	Chromosome 22, NC_000022.11 (31496139..31618554)	Homo sapiens KIAA0542 mRNA for KIAA0542 protein	6635200	AB011114	NA	NA		phosphatase binding///protein binding	G2/M transition of mitotic cell cycle///negative regulation of phosphatase activity	centriole///cytosol	GO:0019902///GO:0005515	GO:0000086///GO:0010923	GO:0005814///GO:0005829
231823_s_at	0.00838	9.24e-05	7.2	1.91294	0.601	SH3PXD2B	SH3 and PX domains 2B	285590	5q35.1	Chromosome 5, NC_000005.10 (172325181..172454523, complement)	nac89g08.x1 NCI_CGAP_Brn23 Homo sapiens cDNA clone IMAGE:3441614 3-, mRNA sequence	12511875	BG054798	NA	NA		SH2 domain binding///phosphatidylinositol-3,5-bisphosphate binding///phosphatidylinositol-3,5-bisphosphate binding///phosphatidylinositol-3-phosphate binding///phosphatidylinositol-3-phosphate binding///phosphatidylinositol-4-phosphate binding///phosphatidylinositol-5-phosphate binding///phosphatidylinositol-5-phosphate binding///protein binding///superoxide-generating NADPH oxidase activator act…	adipose tissue development///bone development///cell differentiation///extracellular matrix disassembly///eye development///heart development///oxidation-reduction process///podosome assembly///podosome assembly///positive regulation of catalytic activity///positive regulation of fat cell differentiation///protein localization to membrane///skeletal system development///superoxide metabolic proce…	cell junction///cell projection///cytoplasm///podosome///podosome	GO:0042169///GO:0080025///GO:0080025///GO:0032266///GO:0032266///GO:0070273///GO:0010314///GO:0010314///GO:0005515///GO:0016176	GO:0060612///GO:0060348///GO:0030154///GO:0022617///GO:0001654///GO:0007507///GO:0055114///GO:0071800///GO:0071800///GO:0043085///GO:0045600///GO:0072657///GO:0001501///GO:0006801	GO:0030054///GO:0042995///GO:0005737///GO:0002102///GO:0002102
225902_at	0.012495	0.00021	6.4	1.07629	0.6	PPIG	peptidylprolyl isomerase G	9360	2q31.1	Chromosome 2, NC_000002.12 (169584340..169641406)	xn43c08.x1 NCI_CGAP_Kid11 Homo sapiens cDNA clone IMAGE:2696462 3-, mRNA sequence	6473610	AW194716	NA	NA		cyclosporin A binding///peptidyl-prolyl cis-trans isomerase activity///poly(A) RNA binding///protein binding	RNA splicing///protein folding///protein peptidyl-prolyl isomerization	cytoplasm///nuclear matrix///nuclear speck///nucleoplasm///nucleus	GO:0016018///GO:0003755///GO:0044822///GO:0005515	GO:0008380///GO:0006457///GO:0000413	GO:0005737///GO:0016363///GO:0016607///GO:0005654///GO:0005634
222761_at	0.04215	0.00202	4.49	-1.27251	0.6	BIVM	basic, immunoglobulin-like variable motif containing	54841	13q33.1	Chromosome 13, NC_000013.11 (102799049..102841538)	wj27h02.x1 NCI_CGAP_Kid12 Homo sapiens cDNA clone IMAGE:2404083 3-, mRNA sequence	5526801	AI862694	NA	NA				cytoplasm///extracellular space///nucleus			GO:0005737///GO:0005615///GO:0005634
209650_s_at	0.102292	0.00962	3.38	-2.88621	0.599	TBC1D22A	TBC1 domain family member 22A	25771	22q13.3	Chromosome 22, NC_000022.11 (46762617..47224975)	Homo sapiens TBC1 domain family, member 22A, mRNA (cDNA clone MGC:5258 IMAGE:3457393), complete cds	12654894	BC001292	NA	NA		14-3-3 protein binding///GTPase activator activity///Rab GTPase binding///protein binding///protein homodimerization activity	activation of GTPase activity///intracellular protein transport///NOT regulation of cilium assembly///regulation of vesicle fusion	endomembrane system///intracellular	GO:0071889///GO:0005096///GO:0017137///GO:0005515///GO:0042803	GO:0090630///GO:0006886///NOT GO:1902017///GO:0031338	GO:0012505///GO:0005622
201930_at	0.033758	0.0013	4.83	-0.812025	0.596	MCM6	minichromosome maintenance complex component 6	4175	2q21	Chromosome 2, NC_000002.12 (135839626..135876477, complement)	Homo sapiens minichromosome maintenance complex component 6 (MCM6), mRNA	386869284	NM_005915	NA	NA		ATP binding///contributes_to ATP-dependent DNA helicase activity///identical protein binding///protein binding///single-stranded DNA binding	DNA replication///DNA replication///DNA replication initiation///DNA unwinding involved in DNA replication///G1/S transition of mitotic cell cycle	MCM complex///nuclear chromosome, telomeric region///nucleoplasm///nucleoplasm///nucleus///nucleus	GO:0005524///contributes_to GO:0004003///GO:0042802///GO:0005515///GO:0003697	GO:0006260///GO:0006260///GO:0006270///GO:0006268///GO:0000082	GO:0042555///GO:0000784///GO:0005654///GO:0005654///GO:0005634///GO:0005634
225546_at	0.032191	0.0012	4.9	-0.728686	0.595	LOC101930123///EEF2K	eukaryotic elongation factor 2 kinase///eukaryotic elongation factor 2 kinase	101930123///29904	16p12.2	Chromosome 16///Chromosome 16, NC_000016.10 (22206264..22288745)	zd42g04.s1 Soares_fetal_heart_NbHH19W Homo sapiens cDNA clone IMAGE:343350 3-, mRNA sequence	1377050	W68180	NA	NA		ATP binding///calcium ion binding///calmodulin binding///elongation factor-2 kinase activity///protein kinase activity///translation factor activity, RNA binding	cellular response to anoxia///cellular response to brain-derived neurotrophic factor stimulus///cellular response to cAMP///cellular response to calcium ion///cellular response to insulin stimulus///negative regulation of apoptotic process///positive regulation of dendritic spine morphogenesis///positive regulation of endocytosis///positive regulation of synapse assembly///protein autophosphoryla…	cytoplasm///cytosol///postsynaptic density	GO:0005524///GO:0005509///GO:0005516///GO:0004686///GO:0004672///GO:0008135	GO:0071454///GO:1990416///GO:0071320///GO:0071277///GO:0032869///GO:0043066///GO:0061003///GO:0045807///GO:0051965///GO:0046777///GO:0031952///GO:0002931///GO:1990637///GO:0006414	GO:0005737///GO:0005829///GO:0014069
238406_x_at	0.042103	0.00201	4.5	-1.26733	0.595	SEZ6L2	seizure related 6 homolog like 2	26470	16p11.2	Chromosome 16, NC_000016.10 (29871159..29899573, complement)	qv58e02.x5 NCI_CGAP_Ov32 Homo sapiens cDNA clone IMAGE:1985786 3-, mRNA sequence	5055114	AI734001	NA	NA				endoplasmic reticulum membrane///integral component of membrane///plasma membrane			GO:0005789///GO:0016021///GO:0005886
224582_s_at	0.003925	2.02e-05	8.9	3.4359	0.594	NUCKS1	nuclear casein kinase and cyclin dependent kinase substrate 1	64710	1q32.1	Chromosome 1, NC_000001.11 (205712819..205750244, complement)	yl97c03.s1 Soares infant brain 1NIB Homo sapiens cDNA clone IMAGE:46374 3-, mRNA sequence	873907	H09085	NA	NA		chromatin binding///double-stranded DNA binding///poly(A) RNA binding///transcription factor binding///transcriptional activator activity, RNA polymerase II core promoter proximal region sequence-specific binding	cellular glucose homeostasis///cellular response to X-ray///chromatin organization///double-strand break repair via homologous recombination///gene conversion///interstrand cross-link repair///modulation by host of viral molecular function///modulation by host of viral molecular function///positive regulation by host of viral genome replication///positive regulation by host of viral transcription…	chromatin///cytoplasm///nuclear chromatin///nucleus	GO:0003682///GO:0003690///GO:0044822///GO:0008134///GO:0001077	GO:0001678///GO:0071481///GO:0006325///GO:0000724///GO:0035822///GO:0036297///GO:0044868///GO:0044868///GO:0044829///GO:0043923///GO:0046628///GO:0045944///GO:0006275///GO:0060382///GO:0046626///GO:0006357///GO:0019046///GO:0031297///GO:0006366	GO:0000785///GO:0005737///GO:0000790///GO:0005634
210276_s_at	0.057902	0.00353	4.08	-1.84994	0.594	NOL12///TRIOBP	nucleolar protein 12///TRIO and F-actin binding protein	79159///11078	22q13.1///22q13.1	Chromosome 22, NC_000022.11 (37686337..37693478)///Chromosome 22, NC_000022.11 (37696988..37776556)	Homo sapiens Tara mRNA, complete cds	12006357	AF281030	NA	NA		poly(A) RNA binding///protein binding///rRNA binding///GTP-Rho binding///actin filament binding///myosin II binding///ubiquitin protein ligase binding	actin modification///barbed-end actin filament capping///cell division///mitotic nuclear division///positive regulation of substrate adhesion-dependent cell spreading	nucleolus///actin cytoskeleton///actin cytoskeleton///cytoplasm///focal adhesion///microtubule organizing center///midbody///nucleus	GO:0044822///GO:0005515///GO:0019843///GO:0017049///GO:0051015///GO:0045159///GO:0031625	GO:0030047///GO:0051016///GO:0051301///GO:0007067///GO:1900026	GO:0005730///GO:0015629///GO:0015629///GO:0005737///GO:0005925///GO:0005815///GO:0030496///GO:0005634
209054_s_at	0.001782	3.81e-06	11.1	5.03229	0.589	WHSC1	Wolf-Hirschhorn syndrome candidate 1	7468	4p16.3	Chromosome 4, NC_000004.12 (1871357..1982207)	Homo sapiens putative WHSC1 protein (WHSC1) mRNA, alternative splice product with complete exon 12, complete cds	4378016	AF083389	NA	NA		chromatin binding///histone methyltransferase activity (H4-K20 specific)///histone-lysine N-methyltransferase activity///protein binding///sequence-specific DNA binding///zinc ion binding	anatomical structure morphogenesis///atrial septum primum morphogenesis///atrial septum secundum morphogenesis///bone development///chromatin modification///double-strand break repair via nonhomologous end joining///histone H3-K36 methylation///histone H4-K20 methylation///membranous septum morphogenesis///negative regulation of transcription from RNA polymerase II promoter///positive regulation …	chromosome///cytoplasm///nucleoplasm///nucleus	GO:0003682///GO:0042799///GO:0018024///GO:0005515///GO:0043565///GO:0008270	GO:0009653///GO:0003289///GO:0003290///GO:0060348///GO:0016568///GO:0006303///GO:0010452///GO:0034770///GO:0003149///GO:0000122///GO:0048298///GO:2001032///GO:0070201///GO:0006351	GO:0005694///GO:0005737///GO:0005654///GO:0005634
225805_at	0.007406	7.17e-05	7.47	2.17082	0.589	HNRNPU	heterogeneous nuclear ribonucleoprotein U	3192	1q44	Chromosome 1, NC_000001.11 (244842123..244864720, complement)	UI-H-BI1-adc-e-01-0-UI.s1 NCI_CGAP_Sub3 Homo sapiens cDNA clone IMAGE:2716488 3-, mRNA sequence	6141987	AW137669	NA	NA		ATP binding///DNA binding///RNA binding///core promoter binding///enhancer binding///poly(A) RNA binding///poly(G) binding///protein binding///ribonucleoprotein complex binding///telomerase RNA binding	CRD-mediated mRNA stabilization///RNA processing///cellular response to dexamethasone stimulus///circadian regulation of gene expression///gene expression///mRNA splicing, via spliceosome///mRNA splicing, via spliceosome///negative regulation of telomere maintenance via telomerase///osteoblast differentiation///positive regulation of DNA topoisomerase (ATP-hydrolyzing) activity///positive regulat…	CRD-mediated mRNA stability complex///catalytic step 2 spliceosome///cell surface///cytoplasmic ribonucleoprotein granule///extracellular matrix///intracellular ribonucleoprotein complex///membrane///nucleoplasm///nucleoplasm///nucleus///colocalizes_with telomerase holoenzyme complex	GO:0005524///GO:0003677///GO:0003723///GO:0001047///GO:0035326///GO:0044822///GO:0034046///GO:0005515///GO:0043021///GO:0070034	GO:0070934///GO:0006396///GO:0071549///GO:0032922///GO:0010467///GO:0000398///GO:0000398///GO:0032211///GO:0001649///GO:2000373///GO:0010628	GO:0070937///GO:0071013///GO:0009986///GO:0036464///GO:0031012///GO:0030529///GO:0016020///GO:0005654///GO:0005654///GO:0005634///colocalizes_with GO:0005697
39548_at	0.095293	0.00848	3.47	-2.75704	0.589	NPAS2	neuronal PAS domain protein 2	4862	2q11.2	Chromosome 2, NC_000002.12 (100820151..100996829)	Human neuronal PAS2 (NPAS2) mRNA, complete cds	1840059	U77970	NA	NA		DNA binding///DNA binding///Hsp90 protein binding///core promoter binding///metal ion binding///protein binding///protein dimerization activity///transcription factor activity, sequence-specific DNA binding	cellular response to DNA damage stimulus///central nervous system development///circadian regulation of gene expression///circadian rhythm///negative regulation of cell death///positive regulation of DNA repair///positive regulation of transcription from RNA polymerase II promoter///positive regulation of transcription, DNA-templated///positive regulation of transcription, DNA-templated///regulat…	cytosol///nucleoplasm///nucleus///transcription factor complex	GO:0003677///GO:0003677///GO:0051879///GO:0001047///GO:0046872///GO:0005515///GO:0046983///GO:0003700	GO:0006974///GO:0007417///GO:0032922///GO:0007623///GO:0060548///GO:0045739///GO:0045944///GO:0045893///GO:0045893///GO:2001020///GO:0051775///GO:0006351	GO:0005829///GO:0005654///GO:0005634///GO:0005667
235557_at	0.007958	8.43e-05	7.3	2.00657	0.588	GPAT2	glycerol-3-phosphate acyltransferase 2, mitochondrial	150763	2q11.1	Chromosome 2, NC_000002.12 (96021946..96035974, complement)		NA		NA	NA		glycerol-3-phosphate O-acyltransferase activity///glycerol-3-phosphate O-acyltransferase activity	CDP-diacylglycerol biosynthetic process///glycerol-3-phosphate metabolic process///phosphatidic acid biosynthetic process///triglyceride biosynthetic process	integral component of membrane///mitochondrial outer membrane///mitochondrion///mitochondrion	GO:0004366///GO:0004366	GO:0016024///GO:0006072///GO:0006654///GO:0019432	GO:0016021///GO:0005741///GO:0005739///GO:0005739
219353_at	0.071798	0.00507	3.82	-2.22555	0.588	NHLRC2	NHL repeat containing 2	374354	10q25.3	Chromosome 10, NC_000010.11 (113854632..113912506)	Homo sapiens NHL repeat containing 2 (NHLRC2), mRNA	304307770	NM_198514	NA	NA		protein binding	cell redox homeostasis	cell	GO:0005515	GO:0045454	GO:0005623
217016_x_at	0.028857	0.000993	5.05	-0.532501	0.586	TMEM212	transmembrane protein 212	389177	3q26.31	Chromosome 3, NC_000003.12 (171843339..171859318)	Homo sapiens cDNA: FLJ23172 fis, clone LNG10005	10439771	AK026825	NA	NA				integral component of membrane			GO:0016021
201660_at	0.058453	0.00358	4.07	-1.8662	0.585	ACSL3	acyl-CoA synthetase long-chain family member 3	2181	2q34-q35	Chromosome 2, NC_000002.12 (222860984..222944624)	AL525798 Homo sapiens NEUROBLASTOMA COT 25-NORMALIZED Homo sapiens cDNA clone CS0DC013YB08 5-PRIME, mRNA sequence	45700979	AL525798	NA	NA		ATP binding///decanoate--CoA ligase activity///long-chain fatty acid-CoA ligase activity///long-chain fatty acid-CoA ligase activity///protein domain specific binding///protein kinase binding	brain development///fatty acid biosynthetic process///long-chain fatty acid import///long-chain fatty acid metabolic process///long-chain fatty-acyl-CoA biosynthetic process///positive regulation of Golgi to plasma membrane protein transport///positive regulation of phosphatidylcholine biosynthetic process///positive regulation of secretion///response to nutrient///response to organic cyclic comp…	Golgi apparatus///endoplasmic reticulum///endoplasmic reticulum membrane///integral component of membrane///lipid particle///membrane///mitochondrial outer membrane///perinuclear region of cytoplasm///peroxisomal membrane	GO:0005524///GO:0102391///GO:0004467///GO:0004467///GO:0019904///GO:0019901	GO:0007420///GO:0006633///GO:0044539///GO:0001676///GO:0035338///GO:0042998///GO:2001247///GO:0051047///GO:0007584///GO:0014070///GO:0034379	GO:0005794///GO:0005783///GO:0005789///GO:0016021///GO:0005811///GO:0016020///GO:0005741///GO:0048471///GO:0005778
226870_at	0.024511	0.000743	5.28	-0.23191	0.584	COMTD1	catechol-O-methyltransferase domain containing 1	118881	10q22.2	Chromosome 10, NC_000010.11 (75233971..75236012, complement)		NA		NA	NA		O-methyltransferase activity///protein binding	methylation	integral component of membrane///mitochondrion	GO:0008171///GO:0005515	GO:0032259	GO:0016021///GO:0005739
227244_s_at	0.136276	0.0161	3.04	-3.41286	0.583							NA		NA	NA
213082_s_at	0.002466	8.27e-06	10	4.30175	0.58	SLC35D2	solute carrier family 35 member D2	11046	9q22.32	Chromosome 9, NC_000009.12 (96313437..96383710, complement)	Homo sapiens mRNA for putative Sqv-7-like protein, partial	4008516	AJ005866	NA	NA		nucleotide-sugar transmembrane transporter activity///nucleotide-sugar transmembrane transporter activity///pyrimidine nucleotide-sugar transmembrane transporter activity	biological_process///carbohydrate transport///glycosaminoglycan biosynthetic process///keratan sulfate biosynthetic process///pyrimidine nucleotide-sugar transmembrane transport	Golgi membrane///cellular_component///integral component of membrane	GO:0005338///GO:0005338///GO:0015165	GO:0008150///GO:0008643///GO:0006024///GO:0018146///GO:0090481	GO:0000139///GO:0005575///GO:0016021
212459_x_at	0.041134	0.00192	4.53	-1.21781	0.58	SUCLG2	succinate-CoA ligase GDP-forming beta subunit	8801	3p14.1	Chromosome 3, NC_000003.12 (67240957..67654614, complement)	nab48f10.x1 Soares_NSF_F8_9W_OT_PA_P_S1 Homo sapiens cDNA clone IMAGE:3269154 3-, mRNA sequence	11686264	BF593940	NA	NA		ATP binding///GTP binding///succinate-CoA ligase (GDP-forming) activity	succinyl-CoA metabolic process///tricarboxylic acid cycle///tricarboxylic acid cycle	microtubule organizing center///mitochondrial matrix///mitochondrion///nucleus///plasma membrane	GO:0005524///GO:0005525///GO:0004776	GO:0006104///GO:0006099///GO:0006099	GO:0005815///GO:0005759///GO:0005739///GO:0005634///GO:0005886
209729_at	0.031225	0.00113	4.94	-0.669892	0.578	GAS2L1	growth arrest specific 2 like 1	10634	22q12.2	Chromosome 22, NC_000022.11 (29306618..29312789)	Homo sapiens growth arrest-specific 2 like 1, mRNA (cDNA clone MGC:2104 IMAGE:3355168), complete cds	12804706	BC001782	NA	NA		cytoskeletal adaptor activity///microtubule binding///thyroid hormone receptor binding	cell cycle arrest///cellular response to starvation///cellular response to thyroid hormone stimulus	cytoplasm///cytoskeleton	GO:0008093///GO:0008017///GO:0046966	GO:0007050///GO:0009267///GO:0097067	GO:0005737///GO:0005856
1555272_at	0.040715	0.00187	4.55	-1.19114	0.575	RSPH10B2///RSPH10B	radial spoke head 10 homolog B2///radial spoke head 10 homolog B	728194///222967	7p22.1///7p22.1	Chromosome 7, NC_000007.14 (6754109..6798775)///Chromosome 7, NC_000007.14 (5926136..5970850, complement)	Homo sapiens radial spoke head 10 homolog B2 (Chlamydomonas), mRNA (cDNA clone IMAGE:5753714), complete cds	28279826	BC044242	NA	NA
221538_s_at	0.00475	2.88e-05	8.47	3.0826	0.574	PLXNA1	plexin A1	5361	3q21.3	Chromosome 3, NC_000003.12 (126982119..127037392)	Homo sapiens mRNA; cDNA DKFZp564A176 (from clone DKFZp564A176)	12052849	AL136663	NA	NA		receptor activity///semaphorin receptor activity	branchiomotor neuron axon guidance///dichotomous subdivision of terminal units involved in salivary gland branching///multicellular organism development///neuron projection extension///regulation of axon extension involved in axon guidance///regulation of cell migration///regulation of smooth muscle cell migration///semaphorin-plexin signaling pathway involved in axon guidance	cytoplasm///extracellular exosome///integral component of plasma membrane///nucleus///plasma membrane///semaphorin receptor complex	GO:0004872///GO:0017154	GO:0021785///GO:0060666///GO:0007275///GO:1990138///GO:0048841///GO:0030334///GO:0014910///GO:1902287	GO:0005737///GO:0070062///GO:0005887///GO:0005634///GO:0005886///GO:0002116
209344_at	0.026251	0.000852	5.17	-0.373798	0.574	TPM4	tropomyosin 4	7171	19p13.1	Chromosome 19, NC_000019.10 (16067507..16103005)	Homo sapiens tropomyosin 4, mRNA (cDNA clone MGC:3641 IMAGE:3637300), complete cds	38114798	BC002827	NA	NA		actin binding///calcium ion binding///protein binding///structural constituent of muscle	movement of cell or subcellular component///muscle contraction///muscle filament sliding///osteoblast differentiation	cortical cytoskeleton///cytoskeleton///cytosol///extracellular exosome///filamentous actin///focal adhesion///membrane///muscle thin filament tropomyosin///podosome///stress fiber	GO:0003779///GO:0005509///GO:0005515///GO:0008307	GO:0006928///GO:0006936///GO:0030049///GO:0001649	GO:0030863///GO:0005856///GO:0005829///GO:0070062///GO:0031941///GO:0005925///GO:0016020///GO:0005862///GO:0002102///GO:0001725
205909_at	0.001823	3.95e-06	11.1	4.99966	0.568	POLE2	DNA polymerase epsilon 2, accessory subunit	5427	14q21-q22	Chromosome 14, NC_000014.9 (49643552..49688417, complement)	Homo sapiens DNA polymerase epsilon 2, accessory subunit (POLE2), transcript variant 1, mRNA	309747077	NM_002692	NA	NA		DNA binding///DNA-directed DNA polymerase activity///protein binding	DNA repair///DNA replication///DNA replication initiation///DNA-dependent DNA replication///G1/S transition of mitotic cell cycle///error-prone translesion synthesis///telomere maintenance via recombination	epsilon DNA polymerase complex///intracellular membrane-bounded organelle///nucleoplasm///nucleoplasm	GO:0003677///GO:0003887///GO:0005515	GO:0006281///GO:0006260///GO:0006270///GO:0006261///GO:0000082///GO:0042276///GO:0000722	GO:0008622///GO:0043231///GO:0005654///GO:0005654
225655_at	0.009992	0.000138	6.8	1.50602	0.568	UHRF1	ubiquitin like with PHD and ring finger domains 1	29128	19p13.3	Chromosome 19, NC_000019.10 (4903080..4962154)	Homo sapiens cDNA: FLJ21925 fis, clone HEP04126	10438136	AK025578	NA	NA		core promoter proximal region sequence-specific DNA binding///hemi-methylated DNA-binding///histone binding///identical protein binding///ligase activity///methyl-CpG binding///methylated histone binding///nucleosomal histone binding///protein binding///transcription factor activity, sequence-specific DNA binding///ubiquitin protein ligase activity///ubiquitin protein ligase activity///ubiquitin-…	DNA repair///cell cycle///cell proliferation///histone monoubiquitination///histone monoubiquitination///histone ubiquitination///maintenance of DNA methylation///negative regulation of transcription from RNA polymerase II promoter///positive regulation of DNA topoisomerase (ATP-hydrolyzing) activity///positive regulation of cellular protein metabolic process///positive regulation of transcriptio…	euchromatin///heterochromatin///nuclear chromatin///nuclear chromatin///nuclear heterochromatin///nuclear matrix///nucleus///replication fork	GO:0000987///GO:0044729///GO:0042393///GO:0042802///GO:0016874///GO:0008327///GO:0035064///GO:0031493///GO:0005515///GO:0003700///GO:0061630///GO:0061630///GO:0004842///GO:0008270	GO:0006281///GO:0007049///GO:0008283///GO:0010390///GO:0010390///GO:0016574///GO:0010216///GO:0000122///GO:2000373///GO:0032270///GO:0045944///GO:0051865///GO:0042787///GO:0090308///GO:0006351	GO:0000791///GO:0000792///GO:0000790///GO:0000790///GO:0005720///GO:0016363///GO:0005634///GO:0005657
224715_at	0.030532	0.00109	4.97	-0.633376	0.568	WDR34	WD repeat domain 34	89891	9q34.11	Chromosome 9, NC_000009.12 (128633653..128656850, complement)	602436801F1 NIH_MGC_46 Homo sapiens cDNA clone IMAGE:4554529 5-, mRNA sequence	13145421	BG338983	NA	NA		protein binding		axoneme///centriole///ciliary basal body///ciliary tip///cytoplasm///primary cilium	GO:0005515		GO:0005930///GO:0005814///GO:0036064///GO:0097542///GO:0005737///GO:0072372
226376_at	0.041134	0.00192	4.53	-1.21879	0.564	UNK	unkempt family zinc finger	85451	17q25.1	Chromosome 17, NC_000017.11 (75784771..75825805)	wl88e07.x1 NCI_CGAP_Brn25 Homo sapiens cDNA clone IMAGE:2432004 3-, mRNA sequence	5590182	AI885018	NA	NA		mRNA CDS binding///metal ion binding///poly(A) RNA binding	cell morphogenesis involved in neuron differentiation///negative regulation of cytoplasmic translation///neuron migration	cytoplasm///colocalizes_with polysome	GO:1990715///GO:0046872///GO:0044822	GO:0048667///GO:2000766///GO:0001764	GO:0005737///colocalizes_with GO:0005844
211450_s_at	0.002084	5.3e-06	10.7	4.72417	0.563	MSH6	mutS homolog 6	2956	2p16	Chromosome 2, NC_000002.12 (47783082..47806953)	Homo sapiens GTBP mRNA for GTBP-ALT, complete cds	2687868	D89646	NA	NA		contributes_to ADP binding///contributes_to ATP binding///contributes_to ATPase activity///contributes_to MutLalpha complex binding///chromatin binding///contributes_to double-stranded DNA binding///contributes_to four-way junction DNA binding///contributes_to guanine/thymine mispair binding///contributes_to magnesium ion binding///methylated histone binding///mismatched DNA binding///contributes…	DNA repair///determination of adult lifespan///intrinsic apoptotic signaling pathway///intrinsic apoptotic signaling pathway in response to DNA damage///isotype switching///NOT maintenance of DNA repeat elements///meiotic mismatch repair///meiotic mismatch repair///mismatch repair///mismatch repair///mismatch repair///mismatch repair///negative regulation of DNA recombination///positive regulatio…	Golgi apparatus///MutSalpha complex///cytoplasm///intracellular membrane-bounded organelle///nuclear chromatin///nuclear chromosome///nucleoplasm///nucleoplasm///plasma membrane	contributes_to GO:0043531///contributes_to GO:0005524///contributes_to GO:0016887///contributes_to GO:0032405///GO:0003682///contributes_to GO:0003690///contributes_to GO:0000400///contributes_to GO:0032137///contributes_to GO:0000287///GO:0035064///GO:0030983///contributes_to GO:0030983///contributes_to GO:0032357///GO:0005515///contributes_to GO:0005515///NOT GO:0042803///contributes_to GO:0032…	GO:0006281///GO:0008340///GO:0097193///GO:0008630///GO:0045190///NOT GO:0043570///GO:0000710///GO:0000710///GO:0006298///GO:0006298///GO:0006298///GO:0006298///GO:0045910///GO:0051096///GO:0045830///GO:0007131///GO:0009411///GO:0009411///GO:0016446///GO:0016447///GO:0016032	GO:0005794///GO:0032301///GO:0005737///GO:0043231///GO:0000790///GO:0000228///GO:0005654///GO:0005654///GO:0005886
224448_s_at	0.003458	1.53e-05	9.24	3.70708	0.562	MIR3934///UQCC2	microRNA 3934///ubiquinol-cytochrome c reductase complex assembly factor 2	100500873///84300	6p21.31	Chromosome 6, NC_000006.12 (33698128..33698234)///Chromosome 6, NC_000006.12 (33696761..33711751, complement)	Homo sapiens chromosome 6 open reading frame 125, mRNA (cDNA clone MGC:14833 IMAGE:4284544), complete cds	13543714	BC006007	NA	NA		protein binding	mitochondrial respiratory chain complex III assembly///positive regulation of cellular protein catabolic process///positive regulation of mitochondrial translation///regulation of insulin secretion///regulation of oxidative phosphorylation///regulation of skeletal muscle cell differentiation	mitochondrial inner membrane///mitochondrial intermembrane space///mitochondrial matrix///mitochondrial nucleoid///mitochondrion///nucleus	GO:0005515	GO:0034551///GO:1903364///GO:0070131///GO:0050796///GO:0002082///GO:2001014	GO:0005743///GO:0005758///GO:0005759///GO:0042645///GO:0005739///GO:0005634
205449_at	0.005451	4.11e-05	8.07	2.7305	0.562	SAC3D1	SAC3 domain containing 1	29901	11q13.1	Chromosome 11, NC_000011.10 (65040904..65044828)	Homo sapiens SAC3 domain containing 1 (SAC3D1), mRNA	118918404	NM_013299	NA	NA		protein binding	cell division///mitotic nuclear division	cytoplasm///microtubule organizing center///spindle	GO:0005515	GO:0051301///GO:0007067	GO:0005737///GO:0005815///GO:0005819
242486_at	0.038792	0.00169	4.63	-1.08703	0.561						UI-H-BW1-aob-a-04-0-UI.s1 NCI_CGAP_Sub7 Homo sapiens cDNA clone IMAGE:3084174 3-, mRNA sequence	11601520	BF516341	NA	NA
225276_at	0.003762	1.86e-05	9	3.51679	0.559	GSPT1	G1 to S phase transition 1	2935	16p13.1	Chromosome 16, NC_000016.10 (11868128..11916662, complement)	zo32f10.s1 Stratagene colon (#937204) Homo sapiens cDNA clone IMAGE:588619 3-, mRNA sequence	1712951	AA143579	NA	NA		GTP binding///GTPase activity///poly(A) RNA binding///protein binding///translation release factor activity	G1/S transition of mitotic cell cycle///cytoplasmic translational termination///nuclear-transcribed mRNA catabolic process, nonsense-mediated decay///protein methylation	cytosol///intracellular///translation release factor complex	GO:0005525///GO:0003924///GO:0044822///GO:0005515///GO:0003747	GO:0000082///GO:0002184///GO:0000184///GO:0006479	GO:0005829///GO:0005622///GO:0018444
238431_at	0.006914	6.34e-05	7.6	2.29514	0.558						zd43a07.s1 Soares_fetal_heart_NbHH19W Homo sapiens cDNA clone IMAGE:343380 3-, mRNA sequence	1376076	W68845	NA	NA
213428_s_at	0.335875	0.0854	1.96	-5.06228	0.557	COL6A1	collagen type VI alpha 1 chain	1291	21q22.3	Chromosome 21, NC_000021.9 (45981749..46005049)	zt51a09.s1 Soares ovary tumor NbHOT Homo sapiens cDNA clone IMAGE:725848 3-, mRNA sequence	1940353	AA292373	NA	NA		platelet-derived growth factor binding	cell adhesion///cellular response to amino acid stimulus///collagen catabolic process///endodermal cell differentiation///extracellular matrix organization///osteoblast differentiation///protein heterotrimerization	collagen type VI trimer///endoplasmic reticulum lumen///extracellular exosome///extracellular matrix///colocalizes_with extracellular matrix///colocalizes_with extracellular matrix///extracellular region///extracellular region///lysosomal membrane///membrane///protein complex///sarcolemma	GO:0048407	GO:0007155///GO:0071230///GO:0030574///GO:0035987///GO:0030198///GO:0001649///GO:0070208	GO:0005589///GO:0005788///GO:0070062///GO:0031012///colocalizes_with GO:0031012///colocalizes_with GO:0031012///GO:0005576///GO:0005576///GO:0005765///GO:0016020///GO:0043234///GO:0042383
218418_s_at	0.025297	0.000785	5.24	-0.288464	0.556	KANK2	KN motif and ankyrin repeat domains 2	25959	19p13.2	Chromosome 19, NC_000019.10 (11164267..11197567, complement)	Homo sapiens KN motif and ankyrin repeat domains 2 (KANK2), transcript variant 1, mRNA	258613874	NM_015493	NA	NA		protein binding	apoptotic process///negative regulation of G1/S transition of mitotic cell cycle///negative regulation of cell proliferation///negative regulation of intracellular estrogen receptor signaling pathway///negative regulation of programmed cell death///negative regulation of transcription from RNA polymerase II promoter///negative regulation of vitamin D receptor signaling pathway///transcription, DN…	cytoplasm///mitochondrion	GO:0005515	GO:0006915///GO:2000134///GO:0008285///GO:0033147///GO:0043069///GO:0000122///GO:0070563///GO:0006351	GO:0005737///GO:0005739
202532_s_at	0.003114	1.26e-05	9.48	3.8922	0.553	DHFR	dihydrofolate reductase	1719	5q14.1	Chromosome 5, NC_000005.10 (80626226..80654981, complement)	Homo sapiens dihydrofolate reductase, mRNA (cDNA clone MGC:857 IMAGE:3352539), complete cds	12652874	BC000192	NA	NA		NADPH binding///dihydrofolate reductase activity///dihydrofolate reductase activity///dihydrofolate reductase activity///drug binding///folate reductase activity///folic acid binding///mRNA binding///methotrexate binding	G1/S transition of mitotic cell cycle///axon regeneration///dihydrofolate metabolic process///folic acid metabolic process///folic acid metabolic process///glycine biosynthetic process///nucleotide biosynthetic process///one-carbon metabolic process///oxidation-reduction process///positive regulation of nitric-oxide synthase activity///regulation of removal of superoxide radicals///regulation of …	cellular_component///cytosol///nucleoplasm	GO:0070402///GO:0004146///GO:0004146///GO:0004146///GO:0008144///GO:0033560///GO:0005542///GO:0003729///GO:0051870	GO:0000082///GO:0031103///GO:0046452///GO:0046655///GO:0046655///GO:0006545///GO:0009165///GO:0006730///GO:0055114///GO:0051000///GO:2000121///GO:0000083///GO:0031427///GO:0006729///GO:0006729///GO:0046654///GO:0046654///GO:0046653	GO:0005575///GO:0005829///GO:0005654
224940_s_at	0.005288	3.87e-05	8.14	2.78927	0.553	PAPPA	pappalysin 1	5069	9q33.2	Chromosome 9, NC_000009.12 (116153752..116402321)	601823976F1 NIH_MGC_79 Homo sapiens cDNA clone IMAGE:4043586 5-, mRNA sequence	10890144	BF107618	NA	NA		metalloendopeptidase activity///metalloendopeptidase activity///metallopeptidase activity///metallopeptidase activity///zinc ion binding	cellular protein metabolic process///female pregnancy///proteolysis	extracellular region///extracellular region///extracellular region	GO:0004222///GO:0004222///GO:0008237///GO:0008237///GO:0008270	GO:0044267///GO:0007565///GO:0006508	GO:0005576///GO:0005576///GO:0005576
218236_s_at	0.024699	0.000752	5.27	-0.243581	0.548	PRKD3	protein kinase D3	23683	2p21	Chromosome 2, NC_000002.12 (37250502..37324803, complement)	Homo sapiens protein kinase D3 (PRKD3), mRNA	751868093	NM_005813	NA	NA		ATP binding///kinase activity///metal ion binding///protein binding///protein kinase C activity	intracellular signal transduction///protein kinase C-activating G-protein coupled receptor signaling pathway///protein phosphorylation	cytoplasm///membrane///nucleoplasm	GO:0005524///GO:0016301///GO:0046872///GO:0005515///GO:0004697	GO:0035556///GO:0007205///GO:0006468	GO:0005737///GO:0016020///GO:0005654
201818_at	0.090208	0.00767	3.54	-2.65383	0.548	LPCAT1	lysophosphatidylcholine acyltransferase 1	79888	5p15.33	Chromosome 5, NC_000005.10 (1461427..1523961, complement)	Homo sapiens lysophosphatidylcholine acyltransferase 1 (LPCAT1), mRNA	33946290	NM_024830	NA	NA		1-acylglycerol-3-phosphate O-acyltransferase activity///1-acylglycerophosphocholine O-acyltransferase activity///1-acylglycerophosphocholine O-acyltransferase activity///1-alkenylglycerophosphocholine O-acyltransferase activity///1-alkylglycerophosphocholine O-acetyltransferase activity///1-alkylglycerophosphocholine O-acyltransferase activity///2-acylglycerol-3-phosphate O-acyltransferase activi…	negative regulation of phosphatidylcholine biosynthetic process///phosphatidic acid biosynthetic process///phosphatidylcholine acyl-chain remodeling///phosphatidylcholine acyl-chain remodeling///phosphatidylglycerol acyl-chain remodeling///phospholipid biosynthetic process///positive regulation of protein catabolic process///retina development in camera-type eye///surfactant homeostasis///triglyc…	Golgi apparatus///Golgi membrane///endoplasmic reticulum///endoplasmic reticulum///endoplasmic reticulum membrane///integral component of membrane///lipid particle///membrane	GO:0003841///GO:0047184///GO:0047184///GO:0047159///GO:0047192///GO:0047191///GO:0047144///GO:0005509	GO:2001246///GO:0006654///GO:0036151///GO:0036151///GO:0036148///GO:0008654///GO:0045732///GO:0060041///GO:0043129///GO:0019432	GO:0005794///GO:0000139///GO:0005783///GO:0005783///GO:0005789///GO:0016021///GO:0005811///GO:0016020
238520_at	0.005676	4.4e-05	7.99	2.66119	0.547	TRERF1	transcriptional regulating factor 1	55809	6p21.1-p12.1	Chromosome 6, NC_000006.12 (42224933..42452216, complement)	bx02h06.x1 Human Iris cDNA (Un-normalized, unamplified): BX Homo sapiens cDNA clone bx02h06 3-, mRNA sequence	12040179	BF724270	NA	NA		DNA binding, bending///RNA polymerase II transcription cofactor activity///ligand-dependent nuclear receptor transcription coactivator activity///metal ion binding///transcription factor activity, sequence-specific DNA binding///transcription factor binding///transcription regulatory region DNA binding	cholesterol catabolic process///homeostatic process///multicellular organism development///positive regulation of transcription, DNA-templated///regulation of hormone biosynthetic process///regulation of transcription from RNA polymerase II promoter///steroid biosynthetic process///transcription, DNA-templated	histone deacetylase complex///nucleus///transcription factor complex	GO:0008301///GO:0001104///GO:0030374///GO:0046872///GO:0003700///GO:0008134///GO:0044212	GO:0006707///GO:0042592///GO:0007275///GO:0045893///GO:0046885///GO:0006357///GO:0006694///GO:0006351	GO:0000118///GO:0005634///GO:0005667
1557174_a_at	0.009712	0.000128	6.88	1.58509	0.546	IRAK1BP1	interleukin 1 receptor associated kinase 1 binding protein 1	134728	6q14.1	Chromosome 6, NC_000006.12 (78867486..78979411)	Homo sapiens cDNA FLJ39542 fis, clone PUAEN2008815	21756447	AK096861	NA	NA		protein binding	I-kappaB kinase/NF-kappaB signaling///I-kappaB kinase/NF-kappaB signaling///immune response///regulation of transcription, DNA-templated///transcription, DNA-templated	cytoplasm///intracellular///nucleus	GO:0005515	GO:0007249///GO:0007249///GO:0006955///GO:0006355///GO:0006351	GO:0005737///GO:0005622///GO:0005634
225837_at	0.034265	0.00134	4.81	-0.841264	0.546	RHNO1	RAD9-HUS1-RAD1 interacting nuclear orphan 1	83695	12p13.33	Chromosome 12, NC_000012.12 (2876258..2889525)	AL577977 Homo sapiens HELA CELLS COT 25-NORMALIZED Homo sapiens cDNA clone CS0DK008YH07 3-PRIME, mRNA sequence	31316212	AL577977	NA	NA		protein binding	DNA damage checkpoint///DNA replication///cellular response to UV///cellular response to ionizing radiation///positive regulation of G0 to G1 transition///recombinational repair///regulation of signal transduction by p53 class mediator	chromosome///nucleoplasm///nucleus	GO:0005515	GO:0000077///GO:0006260///GO:0034644///GO:0071479///GO:0070318///GO:0000725///GO:1901796	GO:0005694///GO:0005654///GO:0005634
214426_x_at	0.079322	0.0061	3.69	-2.41811	0.545	CHAF1A	chromatin assembly factor 1 subunit A	10036	19p13.3	Chromosome 19, NC_000019.10 (4402596..4448322)		NA		NA	NA		chromatin binding///chromo shadow domain binding///identical protein binding///protein binding///unfolded protein binding	DNA repair///DNA replication///DNA replication-dependent nucleosome assembly///cell cycle///chromatin assembly///protein complex assembly	CAF-1 complex///intracellular membrane-bounded organelle///nuclear chromatin///nucleolus///nucleus///protein complex	GO:0003682///GO:0070087///GO:0042802///GO:0005515///GO:0051082	GO:0006281///GO:0006260///GO:0006335///GO:0007049///GO:0031497///GO:0006461	GO:0033186///GO:0043231///GO:0000790///GO:0005730///GO:0005634///GO:0043234
212312_at	0.133519	0.0155	3.06	-3.37579	0.544	BCL2L1	BCL2 like 1	598	20q11.21	Chromosome 20, NC_000020.11 (31664452..31723999, complement)		NA		NA	NA		BH3 domain binding///identical protein binding///protein binding///protein heterodimerization activity///protein homodimerization activity///protein kinase binding	apoptotic mitochondrial changes///apoptotic process in bone marrow///cell proliferation///cellular process regulating host cell cycle in response to virus///cellular response to alkaloid///cellular response to amino acid stimulus///cellular response to gamma radiation///cytokinesis///endocytosis///extrinsic apoptotic signaling pathway in absence of ligand///fertilization///germ cell development//…	Bcl-2 family protein complex///cell junction///centrosome///cytoplasm///cytosol///integral component of membrane///mitochondrial inner membrane///mitochondrial matrix///mitochondrial outer membrane///mitochondrial outer membrane///mitochondrion///nuclear membrane///synaptic vesicle membrane	GO:0051434///GO:0042802///GO:0005515///GO:0046982///GO:0042803///GO:0019901	GO:0008637///GO:0071839///GO:0008283///GO:0060154///GO:0071312///GO:0071230///GO:0071480///GO:0000910///GO:0006897///GO:0097192///GO:0009566///GO:0007281///GO:0040007///GO:0097284///GO:0001701///GO:0008630///GO:0008584///GO:0070584///GO:0007093///GO:0043066///GO:0090005///GO:1900118///GO:2001240///GO:2001243///GO:1902230///GO:0043524///GO:0090201///GO:0051402///GO:0001541///GO:0008284///GO:200124…	GO:0097136///GO:0030054///GO:0005813///GO:0005737///GO:0005829///GO:0016021///GO:0005743///GO:0005759///GO:0005741///GO:0005741///GO:0005739///GO:0031965///GO:0030672
222499_at	0.036669	0.00154	4.7	-0.990185	0.543	MRPS16	mitochondrial ribosomal protein S16	51021	10q22.1	Chromosome 10, NC_000010.11 (73248843..73252693, complement)	601658442R1 NIH_MGC_69 Homo sapiens cDNA clone IMAGE:3885659 3-, mRNA sequence	11768474	BE964789	NA	NA		protein binding///structural constituent of ribosome///structural constituent of ribosome///structural constituent of ribosome	mitochondrial translation///mitochondrial translation///mitochondrial translational elongation///mitochondrial translational termination///translation	cytoplasm///mitochondrial inner membrane///mitochondrial small ribosomal subunit///mitochondrion	GO:0005515///GO:0003735///GO:0003735///GO:0003735	GO:0032543///GO:0032543///GO:0070125///GO:0070126///GO:0006412	GO:0005737///GO:0005743///GO:0005763///GO:0005739
201115_at	0.054361	0.00317	4.16	-1.73945	0.543	POLD2	DAN polymerase delta 2, accessory subunit	5425	7p13	Chromosome 7, NC_000007.14 (44114680..44123668, complement)	Homo sapiens DAN polymerase delta 2, accessory subunit (POLD2), transcript variant 2, mRNA	379056380	NM_006230	NA	NA		DNA binding///DNA-directed DNA polymerase activity///protein binding	DNA damage response, detection of DNA damage///DNA replication///DNA strand elongation involved in DNA replication///mismatch repair///nucleotide-excision repair, DNA gap filling///nucleotide-excision repair, DNA incision///nucleotide-excision repair, DNA incision, 5'-to lesion///telomere maintenance///telomere maintenance via recombination///transcription-coupled nucleotide-excision repair///tra…	nucleoplasm///nucleoplasm///nucleus	GO:0003677///GO:0003887///GO:0005515	GO:0042769///GO:0006260///GO:0006271///GO:0006298///GO:0006297///GO:0033683///GO:0006296///GO:0000723///GO:0000722///GO:0006283///GO:0019985	GO:0005654///GO:0005654///GO:0005634
205283_at	0.099151	0.00913	3.42	-2.83235	0.543	FKTN	fukutin	2218	9q31.2	Chromosome 9, NC_000009.12 (105558117..105655950)	Homo sapiens fukutin (FKTN), transcript variant 2, mRNA	119395713	NM_006731	NA	NA		transferase activity	muscle organ development///negative regulation of JNK cascade///negative regulation of cell proliferation///nervous system development///protein O-linked mannosylation///regulation of protein glycosylation	Golgi apparatus///Golgi membrane///cis-Golgi network///endoplasmic reticulum///extracellular space///integral component of membrane///nucleus	GO:0016740	GO:0007517///GO:0046329///GO:0008285///GO:0007399///GO:0035269///GO:0060049	GO:0005794///GO:0000139///GO:0005801///GO:0005783///GO:0005615///GO:0016021///GO:0005634
221560_at	0.275275	0.0582	2.21	-4.69395	0.543	MARK4	microtubule affinity regulating kinase 4	57787	19q13.3	Chromosome 19, NC_000019.10 (45251258..45305283)	Homo sapiens MARKL1 mRNA for MAP/microtubule affinity-regulating kinase like 1, complete cds	13366083	AB049127	NA	NA		ATP binding///gamma-tubulin binding///microtubule binding///protein binding///protein serine/threonine kinase activity///tau-protein kinase activity///ubiquitin binding	cell division///cell projection organization///establishment of cell polarity///microtubule bundle formation///microtubule cytoskeleton organization///mitotic nuclear division///nervous system development///positive regulation of programmed cell death///protein phosphorylation	centrosome///ciliary basal body///cytosol///microtubule cytoskeleton///microtubule organizing center///neuron projection	GO:0005524///GO:0043015///GO:0008017///GO:0005515///GO:0004674///GO:0050321///GO:0043130	GO:0051301///GO:0030030///GO:0030010///GO:0001578///GO:0000226///GO:0007067///GO:0007399///GO:0043068///GO:0006468	GO:0005813///GO:0036064///GO:0005829///GO:0015630///GO:0005815///GO:0043005
226179_at	0.016729	0.000358	5.91	0.524789	0.542	SLC25A37	solute carrier family 25 member 37	51312	8p21.2	Chromosome 8, NC_000008.11 (23528795..23575463)	za28b09.s1 Soares fetal liver spleen 1NFLS Homo sapiens cDNA clone IMAGE:293849 3-, mRNA sequence	1211749	N63920	NA	NA		iron ion transmembrane transporter activity///structural constituent of ribosome	iron ion homeostasis///iron ion transmembrane transport///mitochondrial iron ion transport///translation	integral component of membrane///mitochondrial inner membrane	GO:0005381///GO:0003735	GO:0055072///GO:0034755///GO:0048250///GO:0006412	GO:0016021///GO:0005743
227959_at	0.008118	8.76e-05	7.26	1.96733	0.541	ANKRD9	ankyrin repeat domain 9	122416	14q32.31	Chromosome 14, NC_000014.9 (102503649..102509791, complement)	UI-H-BI1-aep-f-08-0-UI.s1 NCI_CGAP_Sub3 Homo sapiens cDNA clone IMAGE:2720031 3-, mRNA sequence	6143133	AW138815	NA	NA
215712_s_at	0.021038	0.000566	5.51	0.050505	0.541	IGFALS	insulin like growth factor binding protein acid labile subunit	3483	16p13.3	Chromosome 16, NC_000016.10 (1790413..1794908, complement)		NA		NA	NA		insulin-like growth factor binding	cell adhesion///cellular protein metabolic process///signal transduction	extracellular exosome///extracellular region///extracellular region///extracellular space///insulin-like growth factor ternary complex///nucleoplasm	GO:0005520	GO:0007155///GO:0044267///GO:0007165	GO:0070062///GO:0005576///GO:0005576///GO:0005615///GO:0042567///GO:0005654
212327_at	0.005718	4.48e-05	7.97	2.64468	0.54	LIMCH1	LIM and calponin homology domains 1	22998	4p13	Chromosome 4, NC_000004.12 (41359607..41700044)	Homo sapiens cDNA: FLJ23162 fis, clone LNG09734	10439759	AK026815	NA	NA		actin binding///zinc ion binding	actomyosin structure organization		GO:0003779///GO:0008270	GO:0031032
209627_s_at	0.012418	0.000206	6.42	1.09526	0.54	OSBPL3	oxysterol binding protein like 3	26031	7p15	Chromosome 7, NC_000007.14 (24796537..24980218, complement)	Homo sapiens oxysterol binding protein-related protein 3 (ORP3) mRNA, complete cds	10880972	AY008372	NA	NA		cholesterol binding///protein binding	lipid transport	cytosol///endoplasmic reticulum membrane///filopodium tip///membrane///nuclear membrane///perinuclear endoplasmic reticulum///plasma membrane	GO:0015485///GO:0005515	GO:0006869	GO:0005829///GO:0005789///GO:0032433///GO:0016020///GO:0031965///GO:0097038///GO:0005886
223528_s_at	0.052182	0.00296	4.21	-1.66793	0.539	METTL17	methyltransferase like 17	64745	14q11.2	Chromosome 14, NC_000014.9 (20989806..20997035)	Homo sapiens false p73 target protein mRNA, complete cds	12830807	AF321002	NA	NA		copper ion binding///methyltransferase activity///protein binding	aerobic respiration///methylation///respiratory chain complex IV assembly///translation	mitochondrion///nucleoplasm///nucleus///ribosome	GO:0005507///GO:0008168///GO:0005515	GO:0009060///GO:0032259///GO:0008535///GO:0006412	GO:0005739///GO:0005654///GO:0005634///GO:0005840
214826_at	0.21853	0.038	2.48	-4.27642	0.539	PDE12	phosphodiesterase 12	201626	3p14.3	Chromosome 3, NC_000003.12 (57556247..57656480)	Human clone 23960 mRNA sequence	1710244	U79276	NA	NA		metal ion binding///poly(A)-specific ribonuclease activity	RNA phosphodiester bond hydrolysis, exonucleolytic///mRNA processing	mitochondrial matrix	GO:0046872///GO:0004535	GO:0090503///GO:0006397	GO:0005759
203392_s_at	0.012039	0.000194	6.47	1.15582	0.538	CTBP1	C-terminal binding protein 1	1487	4p16	Chromosome 4, NC_000004.12 (1211440..1250329, complement)	Homo sapiens C-terminal binding protein 1 (CTBP1), transcript variant 1, mRNA	61743965	NM_001328	NA	NA		NAD binding///RNA polymerase II transcription corepressor activity///oxidoreductase activity, acting on the CH-OH group of donors, NAD or NADP as acceptor///protein C-terminus binding///protein binding///protein domain specific binding///protein domain specific binding///protein homodimerization activity///repressing transcription factor binding///transcription factor activity, sequence-specific …	negative regulation of cell proliferation///negative regulation of histone H4 acetylation///negative regulation of histone acetylation///negative regulation of transcription from RNA polymerase II promoter///negative regulation of transcription from RNA polymerase II promoter by histone modification///negative regulation of transcription, DNA-templated///oxidation-reduction process///positive reg…	cytoplasm///nucleoplasm///nucleoplasm///nucleus///nucleus///transcription factor complex///transcriptional repressor complex///transcriptional repressor complex	GO:0051287///GO:0001106///GO:0016616///GO:0008022///GO:0005515///GO:0019904///GO:0019904///GO:0042803///GO:0070491///GO:0003700///GO:0008134	GO:0008285///GO:0090241///GO:0035067///GO:0000122///GO:1903758///GO:0045892///GO:0055114///GO:0031065///GO:0006468///GO:0051726///GO:0006351///GO:0019079///GO:0050872	GO:0005737///GO:0005654///GO:0005654///GO:0005634///GO:0005634///GO:0005667///GO:0017053///GO:0017053
208955_at	0.002377	6.88e-06	10.3	4.47756	0.536	DUT	deoxyuridine triphosphatase	1854	15q21.1	Chromosome 15, NC_000015.10 (48331018..48343373)	Homo sapiens DUT mRNA for dUTP pyrophosphatase, complete cds	15617408	AB049113	NA	NA		dUTP diphosphatase activity///magnesium ion binding///poly(A) RNA binding///protein binding	DNA replication///dUMP biosynthetic process///dUMP biosynthetic process///dUTP catabolic process///nucleobase-containing compound metabolic process///pyrimidine nucleoside biosynthetic process	extracellular exosome///mitochondrion///nucleoplasm///nucleoplasm///nucleus	GO:0004170///GO:0000287///GO:0044822///GO:0005515	GO:0006260///GO:0006226///GO:0006226///GO:0046081///GO:0006139///GO:0046134	GO:0070062///GO:0005739///GO:0005654///GO:0005654///GO:0005634
235052_at	0.026776	0.000876	5.15	-0.402067	0.536	ZNF792	zinc finger protein 792	126375	19q13.11	Chromosome 19, NC_000019.10 (34956354..34964049, complement)	AV758821 BM Homo sapiens cDNA clone BMFAWC02 5-, mRNA sequence	10916669	AV758821	NA	NA		RNA polymerase II regulatory region sequence-specific DNA binding///metal ion binding///protein binding///transcription factor activity, sequence-specific DNA binding	regulation of transcription, DNA-templated///transcription, DNA-templated	nucleus	GO:0000977///GO:0046872///GO:0005515///GO:0003700	GO:0006355///GO:0006351	GO:0005634
218211_s_at	0.063232	0.00408	3.98	-1.9999	0.534	MLPH	melanophilin	79083	2q37.3	Chromosome 2, NC_000002.12 (237486410..237555318)	Homo sapiens melanophilin (MLPH), transcript variant 1, mRNA	527317391	NM_024101	NA	NA		Rab GTPase binding///metal ion binding///protein binding	intracellular protein transport	dendrite///extracellular exosome///perinuclear region of cytoplasm	GO:0017137///GO:0046872///GO:0005515	GO:0006886	GO:0030425///GO:0070062///GO:0048471
203608_at	0.004789	3.02e-05	8.42	3.03643	0.532	ALDH5A1	aldehyde dehydrogenase 5 family member A1	7915	6p22	Chromosome 6, NC_000006.12 (24494969..24537207)		NA		NA	NA		NAD binding///aldehyde dehydrogenase (NAD) activity///carboxylic acid binding///protein homodimerization activity///succinate-semialdehyde dehydrogenase (NAD+) activity///succinate-semialdehyde dehydrogenase (NAD+) activity///succinate-semialdehyde dehydrogenase (NAD+) activity///succinate-semialdehyde dehydrogenase [NAD(P)+] activity	acetate metabolic process///central nervous system development///galactosylceramide metabolic process///gamma-aminobutyric acid catabolic process///gamma-aminobutyric acid catabolic process///gamma-aminobutyric acid catabolic process///glucose metabolic process///glucosylceramide metabolic process///glutamate metabolic process///glutamine metabolic process///glutathione metabolic process///glycer…	mitochondrial matrix///mitochondrion///mitochondrion	GO:0051287///GO:0004029///GO:0031406///GO:0042803///GO:0004777///GO:0004777///GO:0004777///GO:0009013	GO:0006083///GO:0007417///GO:0006681///GO:0009450///GO:0009450///GO:0009450///GO:0006006///GO:0006678///GO:0006536///GO:0006541///GO:0006749///GO:0006650///GO:0042135///GO:0009791///GO:0051289///GO:0022904///GO:0046459///GO:0006105	GO:0005759///GO:0005739///GO:0005739
217559_at	0.005234	3.72e-05	8.18	2.83038	0.532	RPL10L	ribosomal protein L10 like	140801	14q21.2	Chromosome 14, NC_000014.9 (46651013..46651825, complement)		NA		NA	NA		structural constituent of ribosome	ribosomal large subunit assembly///spermatogenesis///translation	cytosolic large ribosomal subunit///cytosolic large ribosomal subunit///membrane///nucleus///polysome	GO:0003735	GO:0000027///GO:0007283///GO:0006412	GO:0022625///GO:0022625///GO:0016020///GO:0005634///GO:0005844
215731_s_at	0.009821	0.000133	6.84	1.54422	0.53	MPHOSPH9	M-phase phosphoprotein 9	10198	12q24.31	Chromosome 12, NC_000012.12 (123152324..123244014, complement)	H.sapiens mRNA for M-phase phosphoprotein, mpp9	1770467	X98258	NA	NA				Golgi apparatus///Golgi membrane///centriole///centrosome///cytoplasm///membrane///plasma membrane			GO:0005794///GO:0000139///GO:0005814///GO:0005813///GO:0005737///GO:0016020///GO:0005886
1598_g_at	0.002973	1.18e-05	9.57	3.9589	0.529	GAS6	growth arrest specific 6	2621	13q34	Chromosome 13, NC_000013.11 (113820549..113864103, complement)	Homo sapiens growth-arrest-specific protein (gas) mRNA, complete cds	401766	L13720	NA	NA		binding, bridging///calcium ion binding///cysteine-type endopeptidase inhibitor activity involved in apoptotic process///phosphatidylserine binding///protein binding///protein tyrosine kinase activator activity///receptor agonist activity///receptor binding///receptor binding///receptor tyrosine kinase binding///voltage-gated calcium channel activity	B cell chemotaxis///ER to Golgi vesicle-mediated transport///activation of protein kinase B activity///apoptotic cell clearance///apoptotic process///calcium ion transmembrane transport///cell adhesion///cell cycle arrest///cell migration///cell proliferation///cell-substrate adhesion///cellular response to drug///cellular response to glucose stimulus///cellular response to growth factor stimulus…	Golgi lumen///cytoplasm///endoplasmic reticulum lumen///extracellular exosome///extracellular region///extracellular space///platelet alpha granule lumen	GO:0060090///GO:0005509///GO:0043027///GO:0001786///GO:0005515///GO:0030296///GO:0048018///GO:0005102///GO:0005102///GO:0030971///GO:0005245	GO:0035754///GO:0006888///GO:0032148///GO:0043277///GO:0006915///GO:0070588///GO:0007155///GO:0007050///GO:0016477///GO:0008283///GO:0031589///GO:0035690///GO:0071333///GO:0071363///GO:0035457///GO:0009267///GO:0071307///GO:0097028///GO:0007167///GO:0085029///GO:0019064///GO:0097241///GO:0050900///GO:0010934///GO:0043066///GO:0070168///GO:0043154///GO:2000669///GO:2000352///GO:2000270///GO:003268…	GO:0005796///GO:0005737///GO:0005788///GO:0070062///GO:0005576///GO:0005615///GO:0031093
1558237_x_at	0.003919	2.01e-05	8.91	3.44091	0.527	DR1	down-regulator of transcription 1	1810	1p22.1	Chromosome 1, NC_000001.11 (93345921..93362592)	Homo sapiens, clone IMAGE:3684608, mRNA	15680014	BC014318	NA	NA		DNA binding///TBP-class protein binding///protein binding///protein heterodimerization activity///transcription corepressor activity///transcription factor binding	histone H3 acetylation///negative regulation of transcription from RNA polymerase II promoter///transcription, DNA-templated	Ada2/Gcn5/Ada3 transcription activator complex///nucleus	GO:0003677///GO:0017025///GO:0005515///GO:0046982///GO:0003714///GO:0008134	GO:0043966///GO:0000122///GO:0006351	GO:0005671///GO:0005634
226253_at	0.008848	0.000102	7.1	1.81069	0.527	LRRC45	leucine rich repeat containing 45	201255	17q25.3	Chromosome 17, NC_000017.11 (82023252..82031151)	601659136R1 NIH_MGC_70 Homo sapiens cDNA clone IMAGE:3895713 3-, mRNA sequence	11769759	BE965418	NA	NA		protein binding		centrosome///cytoplasm///nucleoplasm///plasma membrane	GO:0005515		GO:0005813///GO:0005737///GO:0005654///GO:0005886
226895_at	0.128653	0.0146	3.1	-3.31125	0.527	NFIC	nuclear factor I C	4782	19p13.3	Chromosome 19, NC_000019.10 (3359563..3469217)	UI-H-BI1-abs-a-10-0-UI.s1 NCI_CGAP_Sub3 Homo sapiens cDNA clone IMAGE:2712858 3-, mRNA sequence	6138344	AW134798	NA	NA		RNA polymerase II core promoter proximal region sequence-specific DNA binding///transcription factor activity, sequence-specific DNA binding///transcriptional activator activity, RNA polymerase II core promoter proximal region sequence-specific binding	DNA replication///negative regulation of transcription from RNA polymerase II promoter///negative regulation of transcription from RNA polymerase II promoter///odontogenesis of dentin-containing tooth///positive regulation of transcription from RNA polymerase II promoter///transcription from RNA polymerase II promoter	nucleolus///nucleus///nucleus	GO:0000978///GO:0003700///GO:0001077	GO:0006260///GO:0000122///GO:0000122///GO:0042475///GO:0045944///GO:0006366	GO:0005730///GO:0005634///GO:0005634
229029_at	0.007653	7.72e-05	7.39	2.09488	0.526	CAMK4	calcium/calmodulin dependent protein kinase IV	814	5q21.3	Chromosome 5, NC_000005.10 (111223653..111498503)	wg10e05.x1 Soares_NSF_F8_9W_OT_PA_P_S1 Homo sapiens cDNA clone IMAGE:2364704 3-, mRNA sequence	5113518	AI745230	NA	NA		ATP binding///calcium-dependent protein serine/threonine kinase activity///calmodulin binding///calmodulin-dependent protein kinase activity	adaptive immune response///inflammatory response///intracellular signal transduction///long-term memory///NOT myeloid dendritic cell cytokine production///myeloid dendritic cell differentiation///peptidyl-serine phosphorylation///positive regulation of transcription, DNA-templated///protein autophosphorylation///protein phosphorylation///regulation of T cell differentiation in thymus///regulation…	cytoplasm///cytosol///extracellular exosome///nucleolus///nucleoplasm///nucleoplasm///nucleus	GO:0005524///GO:0009931///GO:0005516///GO:0004683	GO:0002250///GO:0006954///GO:0035556///GO:0007616///NOT GO:0002372///GO:0043011///GO:0018105///GO:0045893///GO:0046777///GO:0006468///GO:0033081///GO:0045670///GO:0007165	GO:0005737///GO:0005829///GO:0070062///GO:0005730///GO:0005654///GO:0005654///GO:0005634
219067_s_at	0.005234	3.75e-05	8.17	2.82086	0.524	NSMCE4A	NSE4 homolog A, SMC5-SMC6 complex component	54780	10q26.13	Chromosome 10, NC_000010.11 (121957088..121975228, complement)	Homo sapiens NSE4 homolog A, SMC5-SMC6 complex component (NSMCE4A), transcript variant 1, mRNA	269846903	NM_017615	NA	NA		protein binding	DNA recombination///DNA repair///positive regulation of response to DNA damage stimulus///protein sumoylation	Smc5-Smc6 complex///chromosome, telomeric region///nucleoplasm	GO:0005515	GO:0006310///GO:0006281///GO:2001022///GO:0016925	GO:0030915///GO:0000781///GO:0005654
218115_at	0.013046	0.000232	6.3	0.972267	0.524	ASF1B	anti-silencing function 1B histone chaperone	55723	19p13.12	Chromosome 19, NC_000019.10 (14119509..14136628, complement)	Homo sapiens anti-silencing function 1B histone chaperone (ASF1B), mRNA	67782340	NM_018154	NA	NA		histone binding///protein binding	DNA replication-dependent nucleosome assembly///DNA replication-independent nucleosome assembly///cell differentiation///covalent chromatin modification///multicellular organism development///regulation of transcription, DNA-templated///spermatogenesis///transcription, DNA-templated	nuclear chromatin///nucleoplasm///protein complex	GO:0042393///GO:0005515	GO:0006335///GO:0006336///GO:0030154///GO:0016569///GO:0007275///GO:0006355///GO:0007283///GO:0006351	GO:0000790///GO:0005654///GO:0043234
1557601_s_at	0.075966	0.00564	3.75	-2.33668	0.523	LOC100132731///KIAA1257	uncharacterized LOC100132731///KIAA1257	100132731///57501	3q21.3///3q21.3	Chromosome 3///Chromosome 3, NC_000003.12 (128910186..129032431, complement)	wt66g09.x1 Soares_thymus_NHFTh Homo sapiens cDNA clone IMAGE:2512480 3-, mRNA sequence	5754535	AI961822	NA	NA
204968_at	0.003319	1.44e-05	9.32	3.76668	0.522	C6orf47	chromosome 6 open reading frame 47	57827	6p21.3	Chromosome 6, NC_000006.12 (31658298..31660772, complement)	Homo sapiens chromosome 6 open reading frame 47 (C6orf47), mRNA	57165365	NM_021184	NA	NA				cytoplasm			GO:0005737
228159_at	0.186251	0.0284	2.67	-3.98741	0.522	WDFY2	WD repeat and FYVE domain containing 2	115825	13q14.3	Chromosome 13, NC_000013.11 (51584194..51766799)	yz17b12.s1 Soares_multiple_sclerosis_2NbHMSP Homo sapiens cDNA clone IMAGE:283295 3-, mRNA sequence	1186478	N45312	NA	NA		metal ion binding///protein binding	positive regulation of fat cell differentiation///positive regulation of protein phosphorylation	early endosome///vesicle	GO:0046872///GO:0005515	GO:0045600///GO:0001934	GO:0005769///GO:0031982
226004_at	0.003477	1.57e-05	9.21	3.67976	0.521	CABLES2	Cdk5 and Abl enzyme substrate 2	81928	20q13.33	Chromosome 20, NC_000020.11 (62388630..62407283, complement)	wd20e02.x1 Soares_NFL_T_GBC_S1 Homo sapiens cDNA clone IMAGE:2328698 3-, mRNA sequence	5630591	AI910855	NA	NA			cell cycle///cell division///regulation of cell cycle			GO:0007049///GO:0051301///GO:0051726
209285_s_at	0.013723	0.000253	6.22	0.882754	0.521	FAM208A	family with sequence similarity 208 member A	23272	3p14.3	Chromosome 3, NC_000003.12 (56620132..56683242, complement)	yv21f02.s1 Soares fetal liver spleen 1NFLS Homo sapiens cDNA clone IMAGE:243387 3-, mRNA sequence	1162192	N38985	NA	NA		poly(A) RNA binding	regulation of transcription, DNA-templated///transcription, DNA-templated	chromosome///nucleus	GO:0044822	GO:0006355///GO:0006351	GO:0005694///GO:0005634
211932_at	0.002466	8.38e-06	10	4.28914	0.519	HNRNPA3	heterogeneous nuclear ribonucleoprotein A3	220988	2q31.2	Chromosome 2, NC_000002.12 (177212694..177223959)	7n89c08.x1 NCI_CGAP_Ov18 Homo sapiens cDNA clone IMAGE:3571599 3-, mRNA sequence	11082509	BF195526	NA	NA		RNA binding///RNA transmembrane transporter activity///mRNA binding///nucleotide binding///poly(A) RNA binding///protein binding	gene expression///mRNA splicing, via spliceosome///mRNA splicing, via spliceosome///mRNA transport	catalytic step 2 spliceosome///cytoplasm///intracellular ribonucleoprotein complex///messenger ribonucleoprotein complex///neuron projection///nucleoplasm///nucleoplasm///nucleus///ribonucleoprotein granule	GO:0003723///GO:0051033///GO:0003729///GO:0000166///GO:0044822///GO:0005515	GO:0010467///GO:0000398///GO:0000398///GO:0051028	GO:0071013///GO:0005737///GO:0030529///GO:1990124///GO:0043005///GO:0005654///GO:0005654///GO:0005634///GO:0035770
228006_at	0.002723	1.04e-05	9.73	4.0809	0.519	PTEN	phosphatase and tensin homolog	5728	10q23.3	Chromosome 10, NC_000010.11 (87863438..87971930)	602419035F1 NIH_MGC_93 Homo sapiens cDNA clone IMAGE:4526192 5-, mRNA sequence	13296809	BG403361	NA	NA		PDZ domain binding///anaphase-promoting complex binding///enzyme binding///identical protein binding///inositol-1,3,4,5-tetrakisphosphate 3-phosphatase activity///inositol-1,3,4,5-tetrakisphosphate 3-phosphatase activity///lipid binding///magnesium ion binding///phosphatidylinositol-3,4,5-trisphosphate 3-phosphatase activity///phosphatidylinositol-3,4,5-trisphosphate 3-phosphatase activity///phos…	T cell receptor signaling pathway///adult behavior///aging///angiogenesis///apoptotic process///brain morphogenesis///canonical Wnt signaling pathway///cardiac muscle tissue development///cell migration///cell proliferation///cellular response to hypoxia///central nervous system development///central nervous system myelin maintenance///central nervous system neuron axonogenesis///dendritic spine …	PML body///Schmidt-Lanterman incisure///apical plasma membrane///cell projection///cytoplasm///cytoplasm///cytoplasmic side of plasma membrane///cytosol///dendritic spine///extracellular region///mitochondrion///myelin sheath adaxonal region///neuron projection///nucleoplasm///nucleus///plasma membrane///postsynaptic membrane	GO:0030165///GO:0010997///GO:0019899///GO:0042802///GO:0051717///GO:0051717///GO:0008289///GO:0000287///GO:0016314///GO:0016314///GO:0051800///GO:0051800///GO:0004438///GO:0004721///GO:0005161///GO:0005515///GO:0019901///GO:0004722///GO:0004725///GO:0008138	GO:0050852///GO:0030534///GO:0007568///GO:0001525///GO:0006915///GO:0048854///GO:0060070///GO:0048738///GO:0016477///GO:0008283///GO:0071456///GO:0007417///GO:0032286///GO:0021955///GO:0060997///GO:0021542///GO:0043542///GO:0048853///GO:0007507///GO:0046855///GO:0043647///GO:0007611///GO:0045475///GO:0007626///GO:0060292///GO:0060291///GO:0060179///GO:0042711///GO:0007613///GO:0033555///GO:007037…	GO:0016605///GO:0043220///GO:0016324///GO:0042995///GO:0005737///GO:0005737///GO:0009898///GO:0005829///GO:0043197///GO:0005576///GO:0005739///GO:0035749///GO:0043005///GO:0005654///GO:0005634///GO:0005886///GO:0045211
222737_s_at	0.009001	0.000108	7.05	1.7565	0.519	BRD7	bromodomain containing 7	29117	16q12	Chromosome 16, NC_000016.10 (50317563..50368969, complement)		NA		NA	NA		histone binding///lysine-acetylated histone binding///p53 binding///protein binding///transcription coactivator activity///transcription corepressor activity///transcription corepressor activity///transcription factor binding///transcription regulatory region DNA binding	Wnt signaling pathway///cell cycle///negative regulation of G1/S transition of mitotic cell cycle///negative regulation of cell proliferation///negative regulation of transcription, DNA-templated///positive regulation of histone acetylation///positive regulation of transcription, DNA-templated///regulation of signal transduction by p53 class mediator///regulation of transcription from RNA polymer…	BAF-type complex///cytoplasm///nucleoplasm///nucleus	GO:0042393///GO:0070577///GO:0002039///GO:0005515///GO:0003713///GO:0003714///GO:0003714///GO:0008134///GO:0044212	GO:0016055///GO:0007049///GO:2000134///GO:0008285///GO:0045892///GO:0035066///GO:0045893///GO:1901796///GO:0006357///GO:0006351	GO:0090544///GO:0005737///GO:0005654///GO:0005634
224962_at	0.036408	0.00151	4.72	-0.967139	0.518	C9orf69	chromosome 9 open reading frame 69	90120	9q34.3	Chromosome 9, NC_000009.12 (136111838..136118885, complement)	AU153030 NT2RP3 Homo sapiens cDNA clone NT2RP3002255 3-, mRNA sequence	11014551	AU153030	NA	NA		GTP binding///protein binding	cell cycle///positive regulation of cell proliferation///positive regulation of viral process///viral process	cytoplasm///integral component of membrane///nucleus	GO:0005525///GO:0005515	GO:0007049///GO:0008284///GO:0048524///GO:0016032	GO:0005737///GO:0016021///GO:0005634
203433_at	0.103141	0.00978	3.37	-2.90325	0.518	ST20-MTHFS///MTHFS	ST20-MTHFS readthrough///5,10-methenyltetrahydrofolate synthetase (5-formyltetrahydrofolate cyclo-ligase)	100528021///10588	15q25.1///15q25.1	Chromosome 15, NC_000015.10 (79843547..79923106, complement)///Chromosome 15, NC_000015.10 (79843547..79897285, complement)	Homo sapiens 5,10-methenyltetrahydrofolate synthetase (5-formyltetrahydrofolate cyclo-ligase) (MTHFS), transcript variant 1, mRNA	315113866	NM_006441	NA	NA		5-formyltetrahydrofolate cyclo-ligase activity///5-formyltetrahydrofolate cyclo-ligase activity///5-formyltetrahydrofolate cyclo-ligase activity///5-formyltetrahydrofolate cyclo-ligase activity///ATP binding///folic acid binding///metal ion binding	folic acid catabolic process///folic acid metabolic process///folic acid-containing compound biosynthetic process///formate metabolic process///glutamate metabolic process///tetrahydrofolate interconversion///tetrahydrofolate metabolic process	cytoplasm///cytosol///mitochondrial matrix	GO:0030272///GO:0030272///GO:0030272///GO:0030272///GO:0005524///GO:0005542///GO:0046872	GO:0046657///GO:0046655///GO:0009396///GO:0015942///GO:0006536///GO:0035999///GO:0046653	GO:0005737///GO:0005829///GO:0005759
226902_at	0.021336	0.000586	5.48	0.014904	0.517	USP13	ubiquitin specific peptidase 13 (isopeptidase T-3)	8975	3q26.2-q26.3	Chromosome 3, NC_000003.12 (179653145..179789401)	7l57d05.x1 Soares_NSF_F8_9W_OT_PA_P_S1 Homo sapiens cDNA clone IMAGE:3525537 3-, mRNA sequence	10938751	BF109140	NA	NA		BAT3 complex binding///chaperone binding///cysteine-type endopeptidase activity///proteasome binding///protein binding///thiol-dependent ubiquitin-specific protease activity///ubiquitin binding///ubiquitin protein ligase binding///ubiquitin-like protein ligase binding///ubiquitin-specific protease activity involved in positive regulation of ERAD pathway///zinc ion binding	autophagy///cell proliferation///maintenance of unfolded protein involved in ERAD pathway///melanocyte differentiation///positive regulation of ERAD pathway///protein K63-linked deubiquitination///protein stabilization///regulation of autophagy///regulation of transcription, DNA-templated///ubiquitin-dependent protein catabolic process		GO:1904288///GO:0051087///GO:0004197///GO:0070628///GO:0005515///GO:0004843///GO:0043130///GO:0031625///GO:0044389///GO:1904454///GO:0008270	GO:0006914///GO:0008283///GO:1904378///GO:0030318///GO:1904294///GO:0070536///GO:0050821///GO:0010506///GO:0006355///GO:0006511
203963_at	0.004905	3.32e-05	8.31	2.94379	0.516	CA12	carbonic anhydrase 12	771	15q22	Chromosome 15, NC_000015.10 (63321378..63382166, complement)	Homo sapiens carbonic anhydrase 12 (CA12), transcript variant 1, mRNA	654823741	NM_001218	NA	NA		carbonate dehydratase activity///zinc ion binding	bicarbonate transport///chloride ion homeostasis///one-carbon metabolic process	integral component of membrane///plasma membrane	GO:0004089///GO:0008270	GO:0015701///GO:0055064///GO:0006730	GO:0016021///GO:0005886
243228_at	0.121109	0.0131	3.17	-3.20322	0.516	GTF3C4	general transcription factor IIIC subunit 4	9329	9q34.13	Chromosome 9, NC_000009.12 (132670035..132694955)	602303749F1 NIH_MGC_88 Homo sapiens cDNA clone IMAGE:4395156 5-, mRNA sequence	12383456	BF980709	NA	NA		contributes_to DNA binding///enzyme activator activity///histone acetyltransferase activity///protein binding	5S class rRNA transcription from RNA polymerase III type 1 promoter///histone acetylation///positive regulation of catalytic activity///tRNA transcription from RNA polymerase III promoter///transcription from RNA polymerase III promoter///transcription initiation from RNA polymerase III promoter///transcription, DNA-templated	nucleoplasm///transcription factor TFIIIC complex	contributes_to GO:0003677///GO:0008047///GO:0004402///GO:0005515	GO:0042791///GO:0016573///GO:0043085///GO:0042797///GO:0006383///GO:0006384///GO:0006351	GO:0005654///GO:0000127
226044_at	0.002723	1.04e-05	9.74	4.08343	0.515	TDP1	tyrosyl-DNA phosphodiesterase 1	55775	14q32.11	Chromosome 14, NC_000014.9 (89954935..90044764)		NA		NA	NA		3'-tyrosyl-DNA phosphodiesterase activity///double-stranded DNA binding///exonuclease activity///protein binding///single-stranded DNA binding	DNA repair///double-strand break repair///nucleic acid phosphodiester bond hydrolysis///single strand break repair///single strand break repair	cytoplasm///intracellular membrane-bounded organelle///nucleus///plasma membrane	GO:0017005///GO:0003690///GO:0004527///GO:0005515///GO:0003697	GO:0006281///GO:0006302///GO:0090305///GO:0000012///GO:0000012	GO:0005737///GO:0043231///GO:0005634///GO:0005886
217867_x_at	0.011148	0.00017	6.6	1.28839	0.514	BACE2	beta-site APP-cleaving enzyme 2	25825	21q22.3	Chromosome 21, NC_000021.9 (41167801..41282534)	Homo sapiens beta-site APP-cleaving enzyme 2 (BACE2), transcript variant a, mRNA	521258684	NM_012105	NA	NA		aspartic-type endopeptidase activity///beta-amyloid binding	beta-amyloid metabolic process///membrane protein ectodomain proteolysis///negative regulation of amyloid precursor protein biosynthetic process///peptide hormone processing///protein catabolic process///proteolysis	Golgi apparatus///cell surface///endoplasmic reticulum///endosome///integral component of membrane	GO:0004190///GO:0001540	GO:0050435///GO:0006509///GO:0042985///GO:0016486///GO:0030163///GO:0006508	GO:0005794///GO:0009986///GO:0005783///GO:0005768///GO:0016021
225332_at	0.021563	0.0006	5.46	-0.010167	0.514	OIP5-AS1	OIP5 antisense RNA 1	729082	15q15.1	Chromosome 15, NC_000015.10 (41284003..41299597)	602137461F1 NIH_MGC_83 Homo sapiens cDNA clone IMAGE:4274007 5-, mRNA sequence	11947959	BF674064	NA	NA
217253_at	0.041713	0.00197	4.51	-1.24651	0.514	SH3BP2	SH3 domain binding protein 2	6452	4p16.3	Chromosome 4, NC_000004.12 (2793023..2841096)	Homo sapiens (clone B3B3E13) Huntington's disease candidate region mRNA fragment	600519	L37198	NA	NA		SH3 domain binding///SH3/SH2 adaptor activity///protein binding	positive regulation of signal transduction///signal transduction		GO:0017124///GO:0005070///GO:0005515	GO:0009967///GO:0007165
229538_s_at	0.028139	0.000956	5.08	-0.493528	0.513	IQGAP3	IQ motif containing GTPase activating protein 3	128239	1q21.3	Chromosome 1, NC_000001.11 (156525405..156572604, complement)	xr49a07.x1 NCI_CGAP_Ov26 Homo sapiens cDNA clone IMAGE:2763444 3-, mRNA sequence	6658136	AW271106	NA	NA		Rho GTPase binding///calmodulin binding///myosin VI light chain binding	ERK1 and ERK2 cascade///G1/S transition of mitotic cell cycle///Ras protein signal transduction///activation of MAPK activity///cellular response to organic substance///negative regulation of gene expression///positive regulation of gene expression///positive regulation of mammary gland epithelial cell proliferation///regulation of GTPase activity///regulation of cell size	cell-cell junction///cytosol///lateral plasma membrane	GO:0017048///GO:0005516///GO:0070856	GO:0070371///GO:0000082///GO:0007265///GO:0000187///GO:0071310///GO:0010629///GO:0010628///GO:0033601///GO:0043087///GO:0008361	GO:0005911///GO:0005829///GO:0016328
202054_s_at	0.017083	0.000376	5.87	0.474577	0.511	ALDH3A2	aldehyde dehydrogenase 3 family member A2	224	17p11.2	Chromosome 17, NC_000017.11 (19648136..19677596)	Homo sapiens aldehyde dehydrogenase 3 family member A2 (ALDH3A2), transcript variant 2, mRNA	73465985	NM_000382	NA	NA		3-chloroallyl aldehyde dehydrogenase activity///aldehyde dehydrogenase (NAD) activity///aldehyde dehydrogenase (NAD) activity///aldehyde dehydrogenase (NAD) activity///aldehyde dehydrogenase (NAD) activity///aldehyde dehydrogenase [NAD(P)+] activity///long-chain-alcohol oxidase activity	cellular aldehyde metabolic process///cellular aldehyde metabolic process///central nervous system development///epidermis development///fatty acid alpha-oxidation///formaldehyde metabolic process///oxidation-reduction process///peripheral nervous system development///phytol metabolic process///response to reactive oxygen species///sphingolipid biosynthetic process	cytosol///endoplasmic reticulum membrane///extracellular exosome///extrinsic component of endoplasmic reticulum membrane///integral component of membrane///intracellular membrane-bounded organelle///mitochondrial inner membrane///nucleus///peroxisomal membrane	GO:0004028///GO:0004029///GO:0004029///GO:0004029///GO:0004029///GO:0004030///GO:0046577	GO:0006081///GO:0006081///GO:0007417///GO:0008544///GO:0001561///GO:0046292///GO:0055114///GO:0007422///GO:0033306///GO:0000302///GO:0030148	GO:0005829///GO:0005789///GO:0070062///GO:0042406///GO:0016021///GO:0043231///GO:0005743///GO:0005634///GO:0005778
1562866_at	0.118108	0.0125	3.2	-3.15716	0.511						Homo sapiens, clone IMAGE:4730399, mRNA	23273558	BC036004	NA	NA
222844_s_at	0.173075	0.0247	2.76	-3.84637	0.511	SRR	serine racemase	63826	17p13	Chromosome 17, NC_000017.11 (2303371..2325267)	Homo sapiens serine racemase mRNA, complete cds	11034784	AF169974	NA	NA		ATP binding///ATP binding///D-serine ammonia-lyase activity///L-serine ammonia-lyase activity///PDZ domain binding///calcium ion binding///glycine binding///magnesium ion binding///protein homodimerization activity///protein homodimerization activity///pyridoxal phosphate binding///pyridoxal phosphate binding///serine racemase activity///threonine racemase activity	D-serine biosynthetic process///D-serine metabolic process///L-serine metabolic process///aging///brain development///protein homotetramerization///pyruvate biosynthetic process///response to drug///response to lipopolysaccharide///response to morphine///serine family amino acid metabolic process	apical part of cell///cytoplasm///neuronal cell body///plasma membrane	GO:0005524///GO:0005524///GO:0008721///GO:0003941///GO:0030165///GO:0005509///GO:0016594///GO:0000287///GO:0042803///GO:0042803///GO:0030170///GO:0030170///GO:0030378///GO:0018114	GO:0070179///GO:0070178///GO:0006563///GO:0007568///GO:0007420///GO:0051289///GO:0042866///GO:0042493///GO:0032496///GO:0043278///GO:0009069	GO:0045177///GO:0005737///GO:0043025///GO:0005886
216952_s_at	0.019885	0.000502	5.61	0.17455	0.509	LMNB2	lamin B2	84823	19p13.3	Chromosome 19, NC_000019.10 (2428165..2456968, complement)	Human lamin B2 (LAMB2) gene and ppv1 gene sequence	186920	M94363	NA	NA		molecular_function///structural molecule activity	biological_process	lamin filament///nuclear inner membrane	GO:0003674///GO:0005198	GO:0008150	GO:0005638///GO:0005637
220096_at	0.073649	0.00534	3.79	-2.27888	0.508							NA		NA	NA
202574_s_at	0.392508	0.116	1.77	-5.3448	0.508	CSNK1G2	casein kinase 1 gamma 2	1455	19p13.3	Chromosome 19, NC_000019.10 (1941149..1981338)	Homo sapiens casein kinase 1 gamma 2 (CSNK1G2), mRNA	153791732	NM_001319	NA	NA		ATP binding///glycoprotein binding///magnesium ion binding///peptide binding///phosphoprotein binding///protein binding///protein serine/threonine kinase activity///protein serine/threonine kinase activity	Wnt signaling pathway///endocytosis///peptidyl-serine phosphorylation///protein autophosphorylation///protein phosphorylation///regulation of cell shape///signal transduction///sphingolipid biosynthetic process	cytoplasm///cytosol///membrane///nucleus	GO:0005524///GO:0001948///GO:0000287///GO:0042277///GO:0051219///GO:0005515///GO:0004674///GO:0004674	GO:0016055///GO:0006897///GO:0018105///GO:0046777///GO:0006468///GO:0008360///GO:0007165///GO:0030148	GO:0005737///GO:0005829///GO:0016020///GO:0005634
228188_at	0.059372	0.00368	4.05	-1.89302	0.507	FOSL2	FOS like 2, AP-1 transcription factor subunit	2355	2p23.3	Chromosome 2, NC_000002.12 (28392759..28417312)	wh39g07.x1 NCI_CGAP_Kid11 Homo sapiens cDNA clone IMAGE:2383164 3-, mRNA sequence	5513766	AI860150	NA	NA		RNA polymerase II core promoter proximal region sequence-specific DNA binding///chromatin binding///protein binding///transcription factor activity, RNA polymerase II core promoter proximal region sequence-specific binding///transcription factor activity, sequence-specific DNA binding	cell death///keratinocyte development///positive regulation of fibroblast proliferation///positive regulation of transcription from RNA polymerase II promoter///regulation of transcription from RNA polymerase II promoter///transcription, DNA-templated	nucleoplasm///nucleus	GO:0000978///GO:0003682///GO:0005515///GO:0000982///GO:0003700	GO:0008219///GO:0003334///GO:0048146///GO:0045944///GO:0006357///GO:0006351	GO:0005654///GO:0005634
208112_x_at	0.102847	0.00972	3.37	-2.89737	0.507	EHD1	EH domain containing 1	10938	11q13	Chromosome 11, NC_000011.10 (64852727..64879713, complement)	Homo sapiens EH domain containing 1 (EHD1), transcript variant 2, mRNA	540344516	NM_006795	NA	NA		ATP binding///GTP binding///Rab GTPase binding///cadherin binding involved in cell-cell adhesion///calcium ion binding///protein binding	blood coagulation///cell-cell adhesion///cellular response to nerve growth factor stimulus///cholesterol homeostasis///cilium assembly///endocytic recycling///endocytic recycling///endocytosis///intracellular protein transport///low-density lipoprotein particle clearance///neuron projection development///positive regulation of cholesterol storage///positive regulation of endocytic recycling///pos…	cell-cell adherens junction///ciliary pocket membrane///early endosome membrane///endosome membrane///endosome membrane///extracellular exosome///lipid particle///membrane///plasma membrane///platelet dense tubular network membrane///recycling endosome membrane	GO:0005524///GO:0005525///GO:0017137///GO:0098641///GO:0005509///GO:0005515	GO:0007596///GO:0098609///GO:1990090///GO:0042632///GO:0042384///GO:0032456///GO:0032456///GO:0006897///GO:0006886///GO:0034383///GO:0031175///GO:0010886///GO:2001137///GO:1901741///GO:0051260///GO:0061512	GO:0005913///GO:0020018///GO:0031901///GO:0010008///GO:0010008///GO:0070062///GO:0005811///GO:0016020///GO:0005886///GO:0031095///GO:0055038
225781_at	0.006223	5.26e-05	7.8	2.48224	0.506	MAPK9	mitogen-activated protein kinase 9	5601	5q35	Chromosome 5, NC_000005.10 (180233594..180292071, complement)	wf54g06.x1 Soares_NFL_T_GBC_S1 Homo sapiens cDNA clone IMAGE:2359450 3-, mRNA sequence	5394911	AI808345	NA	NA		ATP binding///JUN kinase activity///cysteine-type endopeptidase activator activity involved in apoptotic process///mitogen-activated protein kinase kinase kinase binding///protein binding///transcription factor binding	Fc-epsilon receptor signaling pathway///JNK cascade///JNK cascade///JUN phosphorylation///activation of cysteine-type endopeptidase activity involved in apoptotic process///cellular response to UV///cellular response to growth factor stimulus///cellular response to interleukin-1///cellular response to lipopolysaccharide///cellular response to tumor necrosis factor///central nervous system develop…	cytosol///mitochondrion///nucleoplasm	GO:0005524///GO:0004705///GO:0008656///GO:0031435///GO:0005515///GO:0008134	GO:0038095///GO:0007254///GO:0007254///GO:0007258///GO:0006919///GO:0034644///GO:0071363///GO:0071347///GO:0071222///GO:0071356///GO:0007417///GO:0031175///GO:2001235///GO:0010770///GO:0032722///GO:0010628///GO:0010744///GO:0045429///GO:0051770///GO:0071803///GO:0031394///GO:0032308///GO:0001934///GO:0045893///GO:0006468///GO:0006626///GO:0046328///GO:0042752///GO:0031396///GO:0051090///GO:000183…	GO:0005829///GO:0005739///GO:0005654
209773_s_at	0.013944	0.000262	6.19	0.846634	0.506	RRM2	ribonucleotide reductase regulatory subunit M2	6241	2p25-p24	Chromosome 2, NC_000002.12 (10122568..10131419)	Homo sapiens ribonucleotide reductase M2 polypeptide, mRNA (cDNA clone MGC:1551 IMAGE:3528619), complete cds	12804874	BC001886	NA	NA		metal ion binding///protein binding///ribonucleoside-diphosphate reductase activity, thioredoxin disulfide as acceptor///ribonucleoside-diphosphate reductase activity, thioredoxin disulfide as acceptor///ribonucleoside-diphosphate reductase activity, thioredoxin disulfide as acceptor	DNA replication///G1/S transition of mitotic cell cycle///deoxyribonucleoside diphosphate metabolic process///deoxyribonucleotide biosynthetic process///deoxyribonucleotide biosynthetic process///nucleobase-containing small molecule interconversion///oxidation-reduction process///protein heterotetramerization///regulation of transcription involved in G1/S transition of mitotic cell cycle	cytoplasm///cytosol///nucleoplasm///nucleus///ribonucleoside-diphosphate reductase complex	GO:0046872///GO:0005515///GO:0004748///GO:0004748///GO:0004748	GO:0006260///GO:0000082///GO:0009186///GO:0009263///GO:0009263///GO:0015949///GO:0055114///GO:0051290///GO:0000083	GO:0005737///GO:0005829///GO:0005654///GO:0005634///GO:0005971
201727_s_at	0.014848	0.000294	6.09	0.729714	0.506	ELAVL1	ELAV like RNA binding protein 1	1994	19p13.2	Chromosome 19, NC_000019.10 (7958573..8005645, complement)	Homo sapiens ELAV like RNA binding protein 1 (ELAVL1), mRNA	38201713	NM_001419	NA	NA		AU-rich element binding///RNA binding///double-stranded RNA binding///mRNA 3'-UTR AU-rich region binding///mRNA 3'-UTR binding///mRNA binding///nucleotide binding///poly(A) RNA binding///protein binding///protein homodimerization activity///protein kinase binding	3'-UTR-mediated mRNA stabilization///3'-UTR-mediated mRNA stabilization///mRNA splicing, via spliceosome///mRNA stabilization///mRNA stabilization///multicellular organism development///negative regulation of gene silencing by miRNA///positive regulation of translation///regulation of mRNA stability///regulation of stem cell population maintenance	cytoplasm///cytosol///cytosol///membrane///nucleoplasm///nucleoplasm///nucleus	GO:0017091///GO:0003723///GO:0003725///GO:0035925///GO:0003730///GO:0003729///GO:0000166///GO:0044822///GO:0005515///GO:0042803///GO:0019901	GO:0070935///GO:0070935///GO:0000398///GO:0048255///GO:0048255///GO:0007275///GO:0060965///GO:0045727///GO:0043488///GO:2000036	GO:0005737///GO:0005829///GO:0005829///GO:0016020///GO:0005654///GO:0005654///GO:0005634
238462_at	0.006288	5.34e-05	7.78	2.46805	0.505	UBASH3B	ubiquitin associated and SH3 domain containing B	84959	11q24.1	Chromosome 11, NC_000011.10 (122655690..122814479)	tf74d03.x1 NCI_CGAP_Brn23 Homo sapiens cDNA clone IMAGE:2104997 3-, mRNA sequence	4264224	AI418293	NA	NA		protein binding///protein tyrosine phosphatase activity	negative regulation of bone resorption///negative regulation of osteoclast differentiation///negative regulation of platelet aggregation///negative regulation of protein kinase activity///negative regulation of signal transduction///peptidyl-tyrosine dephosphorylation///regulation of release of sequestered calcium ion into cytosol	cytoplasm///nucleus	GO:0005515///GO:0004725	GO:0045779///GO:0045671///GO:0090331///GO:0006469///GO:0009968///GO:0035335///GO:0051279	GO:0005737///GO:0005634
203147_s_at	0.175702	0.0255	2.74	-3.87784	0.505	TRIM14	tripartite motif containing 14	9830	9q22.33	Chromosome 9, NC_000009.12 (98072014..98119418, complement)	601655782R1 NIH_MGC_65 Homo sapiens cDNA clone IMAGE:3846116 3-, mRNA sequence	11765431	BE962483	NA	NA		molecular_function///zinc ion binding	innate immune response///negative regulation of viral transcription///positive regulation of NF-kappaB transcription factor activity///positive regulation of sequence-specific DNA binding transcription factor activity	intracellular	GO:0003674///GO:0008270	GO:0045087///GO:0032897///GO:0051092///GO:0051091	GO:0005622
225762_x_at	0.267771	0.0554	2.24	-4.64673	0.505	RNA45S5	RNA, 45S pre-ribosomal 5	100861532	22p12	Chromosome 22		NA		NA	NA
201755_at	0.006916	6.35e-05	7.59	2.29295	0.504	MCM5	minichromosome maintenance complex component 5	4174	22q13.1	Chromosome 22, NC_000022.11 (35400068..35454942)	Homo sapiens minichromosome maintenance complex component 5 (MCM5), mRNA	143770796	NM_006739	NA	NA		ATP binding///DNA helicase activity///DNA replication origin binding///chromatin binding///protein binding	DNA duplex unwinding///DNA replication///DNA replication initiation///G1/S transition of mitotic cell cycle	MCM complex///membrane///nuclear chromosome, telomeric region///nucleoplasm///nucleoplasm///nucleus	GO:0005524///GO:0003678///GO:0003688///GO:0003682///GO:0005515	GO:0032508///GO:0006260///GO:0006270///GO:0000082	GO:0042555///GO:0016020///GO:0000784///GO:0005654///GO:0005654///GO:0005634
209038_s_at	0.014427	0.000279	6.14	0.783421	0.504	EHD1	EH domain containing 1	10938	11q13	Chromosome 11, NC_000011.10 (64852727..64879713, complement)	AL579035 Homo sapiens HELA CELLS COT 25-NORMALIZED Homo sapiens cDNA clone CS0DK012YB08 3-PRIME, mRNA sequence	46257844	AL579035	NA	NA		ATP binding///GTP binding///Rab GTPase binding///cadherin binding involved in cell-cell adhesion///calcium ion binding///protein binding	blood coagulation///cell-cell adhesion///cellular response to nerve growth factor stimulus///cholesterol homeostasis///cilium assembly///endocytic recycling///endocytic recycling///endocytosis///intracellular protein transport///low-density lipoprotein particle clearance///neuron projection development///positive regulation of cholesterol storage///positive regulation of endocytic recycling///pos…	cell-cell adherens junction///ciliary pocket membrane///early endosome membrane///endosome membrane///endosome membrane///extracellular exosome///lipid particle///membrane///plasma membrane///platelet dense tubular network membrane///recycling endosome membrane	GO:0005524///GO:0005525///GO:0017137///GO:0098641///GO:0005509///GO:0005515	GO:0007596///GO:0098609///GO:1990090///GO:0042632///GO:0042384///GO:0032456///GO:0032456///GO:0006897///GO:0006886///GO:0034383///GO:0031175///GO:0010886///GO:2001137///GO:1901741///GO:0051260///GO:0061512	GO:0005913///GO:0020018///GO:0031901///GO:0010008///GO:0010008///GO:0070062///GO:0005811///GO:0016020///GO:0005886///GO:0031095///GO:0055038
213113_s_at	0.007169	6.73e-05	7.53	2.2348	0.502	SLC43A3	solute carrier family 43 member 3	29015	11q11	Chromosome 11, NC_000011.10 (57406954..57427580, complement)	ad06a06.r1 Hembase; Erythroid Progenitor Cells (LCB:ad library) Homo sapiens cDNA clone ad06a06 random, mRNA sequence	4681508	AI630178	NA	NA		molecular_function	biological_process///transmembrane transport	cellular_component///integral component of membrane	GO:0003674	GO:0008150///GO:0055085	GO:0005575///GO:0016021
212372_at	0.022188	0.000629	5.42	-0.059398	0.502	MYH10	myosin, heavy chain 10, non-muscle	4628	17p13	Chromosome 17, NC_000017.11 (8474205..8631369, complement)		NA		NA	NA		ADP binding///ATP binding///ATP binding///actin binding///actin filament binding///contributes_to actin filament binding///actin-dependent ATPase activity///contributes_to actin-dependent ATPase activity///calmodulin binding///microfilament motor activity///protein binding	actin filament-based movement///actomyosin structure organization///adult heart development///aorta development///axon guidance///cardiac myofibril assembly///cardiac septum development///cell adhesion///cell proliferation///cerebellar Purkinje cell layer development///coronary vasculature development///exocytosis///fourth ventricle development///in utero embryonic development///lateral ventricle…	actin cytoskeleton///actomyosin///axon///brush border///cell cortex///cleavage furrow///cytoplasm///cytosol///dendritic spine///extracellular exosome///growth cone///lamellipodium///midbody///mitochondrion///myosin II complex///myosin II filament///myosin complex///neuromuscular junction///neuronal cell body///nucleus///plasma membrane///spindle///stress fiber	GO:0043531///GO:0005524///GO:0005524///GO:0003779///GO:0051015///contributes_to GO:0051015///GO:0030898///contributes_to GO:0030898///GO:0005516///GO:0000146///GO:0005515	GO:0030048///GO:0031032///GO:0007512///GO:0035904///GO:0007411///GO:0055003///GO:0003279///GO:0007155///GO:0008283///GO:0021680///GO:0060976///GO:0006887///GO:0021592///GO:0001701///GO:0021670///GO:0000281///GO:0050885///GO:0001764///GO:0007097///GO:0001778///GO:0008360///GO:0060041///GO:0006930///GO:0021678///GO:0055015	GO:0015629///GO:0042641///GO:0030424///GO:0005903///GO:0005938///GO:0032154///GO:0005737///GO:0005829///GO:0043197///GO:0070062///GO:0030426///GO:0030027///GO:0030496///GO:0005739///GO:0016460///GO:0097513///GO:0016459///GO:0031594///GO:0043025///GO:0005634///GO:0005886///GO:0005819///GO:0001725
1557129_a_at	0.03098	0.00112	4.95	-0.659608	0.502	FAM111B	family with sequence similarity 111 member B	374393	11q12.1	Chromosome 11, NC_000011.10 (59107185..59127415)	on97b09.s1 Soares_NFL_T_GBC_S1 Homo sapiens cDNA clone IMAGE:1564601 3-, mRNA sequence	3127398	AA960844	NA	NA		protein binding			GO:0005515
224428_s_at	0.090586	0.00773	3.53	-2.66168	0.5	CDCA7	cell division cycle associated 7	83879	2q31	Chromosome 2, NC_000002.12 (173354017..173368992)	Homo sapiens c-Myc target JPO1 (JPO1) mRNA, complete cds	13641303	AY029179	NA	NA			apoptotic process///regulation of cell proliferation///regulation of transcription, DNA-templated///transcription, DNA-templated	cytoplasm///nucleoplasm///nucleus		GO:0006915///GO:0042127///GO:0006355///GO:0006351	GO:0005737///GO:0005654///GO:0005634
223769_x_at	0.218911	0.0381	2.48	-4.27995	0.5	HYI	hydroxypyruvate isomerase (putative)	81888	1p34.2	Chromosome 1, NC_000001.11 (43450607..43454241, complement)	Homo sapiens HT036-ISO (HT036-ISO) mRNA, complete cds	12584838	AF284750	NA	NA		hydroxypyruvate isomerase activity///molecular_function///protein binding	biological_process	cellular_component	GO:0008903///GO:0003674///GO:0005515	GO:0008150	GO:0005575
223989_s_at	0.0184	0.000425	5.76	0.346499	0.499	REXO2	RNA exonuclease 2	25996	11q23.2	Chromosome 11, NC_000011.10 (114439386..114450279)	Homo sapiens REX2, RNA exonuclease 2 homolog (S. cerevisiae), mRNA (cDNA clone IMAGE:3611742), complete cds	13097554	BC003502	NA	NA		3'-5' exonuclease activity///3'-5'-exoribonuclease activity///nucleic acid binding	RNA phosphodiester bond hydrolysis, exonucleolytic///nucleobase-containing compound metabolic process///nucleotide metabolic process	focal adhesion///mitochondrial intermembrane space///mitochondrial matrix///mitochondrion///mitochondrion///nucleolus///nucleus	GO:0008408///GO:0000175///GO:0003676	GO:0090503///GO:0006139///GO:0009117	GO:0005925///GO:0005758///GO:0005759///GO:0005739///GO:0005739///GO:0005730///GO:0005634
235081_x_at	0.200103	0.0322	2.59	-4.11167	0.498	TRIM65	tripartite motif containing 65	201292	17q25.1	Chromosome 17, NC_000017.11 (75880379..75897008, complement)	wi34g07.x1 NCI_CGAP_Co16 Homo sapiens cDNA clone IMAGE:2392188 3-, mRNA sequence	5101038	AI739057	NA	NA		zinc ion binding	positive regulation of autophagy	intracellular	GO:0008270	GO:0010508	GO:0005622
215177_s_at	0.053877	0.00313	4.17	-1.72594	0.496	ITGA6	integrin subunit alpha 6	3655	2q31.1	Chromosome 2, NC_000002.12 (172427354..172506455)	AV733308 cdA Homo sapiens cDNA clone cdAADA11 5-, mRNA sequence	10850853	AV733308	NA	NA		cadherin binding involved in cell-cell adhesion///contributes_to insulin-like growth factor I binding///integrin binding///metal ion binding///contributes_to neuregulin binding///protein binding	amelogenesis///brown fat cell differentiation///cell adhesion mediated by integrin///cell-cell adhesion///cell-matrix adhesion///cell-substrate adhesion///cell-substrate junction assembly///cellular response to extracellular stimulus///digestive tract development///ectodermal cell differentiation///extracellular matrix organization///filopodium assembly///hemidesmosome assembly///integrin-mediate…	basal plasma membrane///basement membrane///cell surface///cell-cell adherens junction///external side of plasma membrane///focal adhesion///hemidesmosome///integrin complex///plasma membrane///plasma membrane	GO:0098641///contributes_to GO:0031994///GO:0005178///GO:0046872///contributes_to GO:0038132///GO:0005515	GO:0097186///GO:0050873///GO:0033627///GO:0098609///GO:0007160///GO:0031589///GO:0007044///GO:0031668///GO:0048565///GO:0010668///GO:0030198///GO:0046847///GO:0031581///GO:0007229///GO:0050900///GO:0035878///GO:2001237///GO:0043547///GO:0043065///GO:0022409///GO:0042327///GO:0045944///GO:0072001///GO:0043588	GO:0009925///GO:0005604///GO:0009986///GO:0005913///GO:0009897///GO:0005925///GO:0030056///GO:0008305///GO:0005886///GO:0005886
1565772_at	0.260592	0.0528	2.27	-4.59907	0.496	PAK1	p21 (RAC1) activated kinase 1	5058	11q13.5-q14.1	Chromosome 11, NC_000011.10 (77322015..77474063, complement)	DKFZp434D2121_r1 434 (synonym: htes3) Homo sapiens cDNA clone DKFZp434D2121 5-, mRNA sequence	5935451	AL042444	NA	NA		ATP binding///collagen binding///protein binding///contributes_to protein binding///protein kinase activity///protein kinase binding///protein serine/threonine kinase activity///protein serine/threonine kinase activity///protein serine/threonine kinase activity///receptor signaling protein serine/threonine kinase activity	Fc-epsilon receptor signaling pathway///Fc-gamma receptor signaling pathway involved in phagocytosis///NOT MAPK cascade///T cell costimulation///T cell receptor signaling pathway///actin cytoskeleton reorganization///actin cytoskeleton reorganization///apoptotic process///axonogenesis///branching morphogenesis of an epithelial tube///cellular response to insulin stimulus///ephrin receptor signali…	Golgi apparatus///Z disc///axon///cell-cell junction///cytoplasm///cytosol///dendrite///colocalizes_with filamentous actin///focal adhesion///intercalated disc///invadopodium///nuclear membrane///plasma membrane///plasma membrane///protein complex///ruffle///ruffle membrane	GO:0005524///GO:0005518///GO:0005515///contributes_to GO:0005515///GO:0004672///GO:0019901///GO:0004674///GO:0004674///GO:0004674///GO:0004702	GO:0038095///GO:0038096///NOT GO:0000165///GO:0031295///GO:0050852///GO:0031532///GO:0031532///GO:0006915///GO:0007409///GO:0048754///GO:0032869///GO:0048013///GO:0006887///NOT GO:0000278///GO:0060244///GO:0048812///GO:0043507///GO:0030335///GO:0008284///GO:0033148///GO:0033138///GO:0001934///GO:0051496///GO:0046777///GO:0006468///GO:0001666///GO:0002223///GO:0042060	GO:0005794///GO:0030018///GO:0030424///GO:0005911///GO:0005737///GO:0005829///GO:0030425///colocalizes_with GO:0031941///GO:0005925///GO:0014704///GO:0071437///GO:0031965///GO:0005886///GO:0005886///GO:0043234///GO:0001726///GO:0032587
201733_at	0.324961	0.0798	2.01	-4.99854	0.496	CLCN3	chloride voltage-gated channel 3	1182	4q33	Chromosome 4, NC_000004.12 (169620521..169723187)	ok44c09.s1 NCI_CGAP_Lei2 Homo sapiens cDNA clone IMAGE:1516816 3-, mRNA sequence	3038094	AA902971	NA	NA		ATP binding///PDZ domain binding///antiporter activity///chloride channel activity///chloride channel activity///chloride ion binding///protein binding///protein heterodimerization activity///protein homodimerization activity///voltage-gated chloride channel activity///volume-sensitive chloride channel activity	chloride transmembrane transport///endosomal lumen acidification///negative regulation of cell volume///regulation of anion transmembrane transport///regulation of pH///transport	Golgi apparatus///Golgi membrane///apical plasma membrane///cell surface///cytoplasmic vesicle///early endosome///early endosome membrane///external side of plasma membrane///integral component of membrane///late endosome///late endosome membrane///membrane///phagocytic vesicle///plasma membrane///secretory granule///specific granule///synaptic vesicle///transport vesicle membrane///vesicle membr…	GO:0005524///GO:0030165///GO:0015297///GO:0005254///GO:0005254///GO:0031404///GO:0005515///GO:0046982///GO:0042803///GO:0005247///GO:0072320	GO:1902476///GO:0048388///GO:0045794///GO:1903959///GO:0006885///GO:0006810	GO:0005794///GO:0000139///GO:0016324///GO:0009986///GO:0031410///GO:0005769///GO:0031901///GO:0009897///GO:0016021///GO:0005770///GO:0031902///GO:0016020///GO:0045335///GO:0005886///GO:0030141///GO:0042581///GO:0008021///GO:0030658///GO:0012506
217828_at	0.017749	0.000401	5.81	0.406936	0.495	SLTM	SAFB like transcription modulator	79811	15q22.1	Chromosome 15, NC_000015.10 (58879045..58934313, complement)	Homo sapiens SAFB like transcription modulator (SLTM), transcript variant 1, mRNA	984880668	NM_024755	NA	NA		nucleotide binding///poly(A) RNA binding	apoptotic process///regulation of transcription, DNA-templated///transcription, DNA-templated	nucleoplasm	GO:0000166///GO:0044822	GO:0006915///GO:0006355///GO:0006351	GO:0005654
239680_at	0.069096	0.00472	3.87	-2.15307	0.495	WDR76	WD repeat domain 76	79968	15q15.3	Chromosome 15, NC_000015.10 (43826914..43868419)	qg43e04.x1 Soares_testis_NHT Homo sapiens cDNA clone IMAGE:1837950 3-, mRNA sequence	3802675	AI220472	NA	NA			cellular response to DNA damage stimulus			GO:0006974
205406_s_at	0.003919	1.98e-05	8.92	3.45194	0.494	SPA17	sperm autoantigenic protein 17	53340	11q24.2	Chromosome 11, NC_000011.10 (124673844..124694794)	Homo sapiens sperm autoantigenic protein 17 (SPA17), mRNA	221316733	NM_017425	NA	NA		protein binding	binding of sperm to zona pellucida///epithelial cilium movement///single fertilization///spermatogenesis	cytoplasm///external side of plasma membrane///motile cilium///primary cilium///sperm fibrous sheath///sperm principal piece	GO:0005515	GO:0007339///GO:0003351///GO:0007338///GO:0007283	GO:0005737///GO:0009897///GO:0031514///GO:0072372///GO:0035686///GO:0097228
208814_at	0.025406	0.000799	5.22	-0.307407	0.494	HSPA4	heat shock protein family A (Hsp70) member 4	3308	5q31.1	Chromosome 5, NC_000005.10 (133051970..133105017)	zk66b12.s1 Soares_pregnant_uterus_NbHPU Homo sapiens cDNA clone IMAGE:487775 3-, mRNA sequence	1521422	AA043348	NA	NA		ATP binding///protein binding	chaperone-mediated protein complex assembly///protein import into mitochondrial outer membrane///response to unfolded protein	cytosol///extracellular exosome	GO:0005524///GO:0005515	GO:0051131///GO:0045040///GO:0006986	GO:0005829///GO:0070062
210544_s_at	0.034346	0.00134	4.81	-0.846138	0.494	ALDH3A2	aldehyde dehydrogenase 3 family member A2	224	17p11.2	Chromosome 17, NC_000017.11 (19648136..19677596)	Homo sapiens aldehyde dehydrogenase 3 family, member A2, mRNA (cDNA clone MGC:2136 IMAGE:3346862), complete cds	37589857	BC002430	NA	NA		3-chloroallyl aldehyde dehydrogenase activity///aldehyde dehydrogenase (NAD) activity///aldehyde dehydrogenase (NAD) activity///aldehyde dehydrogenase (NAD) activity///aldehyde dehydrogenase (NAD) activity///aldehyde dehydrogenase [NAD(P)+] activity///long-chain-alcohol oxidase activity	cellular aldehyde metabolic process///cellular aldehyde metabolic process///central nervous system development///epidermis development///fatty acid alpha-oxidation///formaldehyde metabolic process///oxidation-reduction process///peripheral nervous system development///phytol metabolic process///response to reactive oxygen species///sphingolipid biosynthetic process	cytosol///endoplasmic reticulum membrane///extracellular exosome///extrinsic component of endoplasmic reticulum membrane///integral component of membrane///intracellular membrane-bounded organelle///mitochondrial inner membrane///nucleus///peroxisomal membrane	GO:0004028///GO:0004029///GO:0004029///GO:0004029///GO:0004029///GO:0004030///GO:0046577	GO:0006081///GO:0006081///GO:0007417///GO:0008544///GO:0001561///GO:0046292///GO:0055114///GO:0007422///GO:0033306///GO:0000302///GO:0030148	GO:0005829///GO:0005789///GO:0070062///GO:0042406///GO:0016021///GO:0043231///GO:0005743///GO:0005634///GO:0005778
201911_s_at	0.091584	0.00789	3.52	-2.68237	0.494	FARP1	FERM, ARH/RhoGEF and pleckstrin domain protein 1	10160	13q32.2	Chromosome 13, NC_000013.11 (98142562..98449773)	Homo sapiens FERM, ARH/RhoGEF and pleckstrin domain protein 1 (FARP1), transcript variant 1, mRNA	558472845	NM_005766	NA	NA		Rac guanyl-nucleotide exchange factor activity///Rho guanyl-nucleotide exchange factor activity///cytoskeletal protein binding	dendrite morphogenesis///negative regulation of phosphatase activity///positive regulation of GTPase activity///regulation of Rho protein signal transduction///synapse assembly	cell junction///cytoplasm///cytoskeleton///cytosol///dendrite///dendritic spine///extrinsic component of cytoplasmic side of plasma membrane///filopodium	GO:0030676///GO:0005089///GO:0008092	GO:0048813///GO:0010923///GO:0043547///GO:0035023///GO:0007416	GO:0030054///GO:0005737///GO:0005856///GO:0005829///GO:0030425///GO:0043197///GO:0031234///GO:0030175
206308_at	0.058353	0.00357	4.07	-1.86389	0.493	TRDMT1	tRNA aspartic acid methyltransferase 1	1787	10p15.1	Chromosome 10, NC_000010.11 (17136785..17202071, complement)	Homo sapiens mRNA for putative DNA methyltransferase, complete CDS	2894543	AJ223333	NA	NA		DNA (cytosine-5-)-methyltransferase activity///RNA binding///tRNA (cytosine-5-)-methyltransferase activity///tRNA methyltransferase activity	C-5 methylation of cytosine///response to amphetamine///tRNA methylation///tRNA modification	cytoplasm///nucleoplasm	GO:0003886///GO:0003723///GO:0016428///GO:0008175	GO:0090116///GO:0001975///GO:0030488///GO:0006400	GO:0005737///GO:0005654
226488_at	0.015861	0.000325	6	0.62581	0.49	RCCD1	RCC1 domain containing 1	91433	15q26.1	Chromosome 15, NC_000015.10 (90954864..90964858)	wt03f02.x1 NCI_CGAP_Co3 Homo sapiens cDNA clone IMAGE:2506395 3-, mRNA sequence	5856604	AW007826	NA	NA				cytoplasm///plasma membrane			GO:0005737///GO:0005886
201904_s_at	0.071615	0.00504	3.83	-2.21888	0.49	CTDSPL	CTD small phosphatase like	10217	3p21.3	Chromosome 3, NC_000003.12 (37862152..37984469)	601558023F1 NIH_MGC_58 Homo sapiens cDNA clone IMAGE:3827909 5-, mRNA sequence	10739426	BF031714	NA	NA		metal ion binding///molecular_function///phosphoprotein phosphatase activity	biological_process///negative regulation of G1/S transition of mitotic cell cycle///negative regulation of protein phosphorylation///protein dephosphorylation	extracellular exosome///nucleus	GO:0046872///GO:0003674///GO:0004721	GO:0008150///GO:2000134///GO:0001933///GO:0006470	GO:0070062///GO:0005634
1552395_at	0.302592	0.0694	2.1	-4.86515	0.49	TSSK3	testis specific serine kinase 3	81629	1p35.1	Chromosome 1, NC_000001.11 (32362261..32364325)	Homo sapiens testis specific serine kinase 3 (TSSK3), mRNA	61744443	NM_052841	NA	NA		ATP binding///magnesium ion binding///protein binding///protein serine/threonine kinase activity///protein serine/threonine kinase activity	cell differentiation///intracellular signal transduction///multicellular organism development///protein phosphorylation///protein phosphorylation///spermatogenesis	cytoplasm///nucleus	GO:0005524///GO:0000287///GO:0005515///GO:0004674///GO:0004674	GO:0030154///GO:0035556///GO:0007275///GO:0006468///GO:0006468///GO:0007283	GO:0005737///GO:0005634
219468_s_at	0.017853	0.000406	5.8	0.395382	0.489	CUEDC1	CUE domain containing 1	404093	17q23.2	Chromosome 17, NC_000017.11 (57861243..57955323, complement)	Homo sapiens CUE domain containing 1 (CUEDC1), transcript variant 1, mRNA	428755337	NM_001271875	NA	NA
223451_s_at	0.025406	0.0008	5.22	-0.308518	0.489	CKLF	chemokine like factor	51192	16q21	Chromosome 16, NC_000016.10 (66552563..66566287)	Homo sapiens chemokine-like factor 1 (CKLF1) mRNA, complete cds	9989691	AF096895	NA	NA		chemokine activity	cell proliferation///lymphocyte chemotaxis///macrophage chemotaxis///neutrophil chemotaxis///secretion by cell	extracellular region///extracellular space///integral component of membrane///membrane	GO:0008009	GO:0008283///GO:0048247///GO:0048246///GO:0030593///GO:0032940	GO:0005576///GO:0005615///GO:0016021///GO:0016020
212808_at	0.02902	0.001	5.04	-0.542223	0.489	NFATC2IP	nuclear factor of activated T-cells 2 interacting protein	84901	16p11.2	Chromosome 16, NC_000016.10 (28950988..28967097)		NA		NA	NA		protein tag	cytokine production///positive regulation of transcription from RNA polymerase II promoter///protein sumoylation	cytoplasm///nucleus	GO:0031386	GO:0001816///GO:0045944///GO:0016925	GO:0005737///GO:0005634
229333_at	0.00394	2.08e-05	8.86	3.40701	0.488	GMPS	guanine monophosphate synthase	8833	3q24	Chromosome 3, NC_000003.12 (155869430..155943679)	hy10g06.x1 NCI_CGAP_GC6 Homo sapiens cDNA clone IMAGE:3196954 3-, mRNA sequence	9511914	BE466139	NA	NA		ATP binding///GMP synthase (glutamine-hydrolyzing) activity///GMP synthase activity///pyrophosphatase activity	GMP biosynthetic process///glutamine metabolic process///purine nucleobase biosynthetic process///purine ribonucleoside monophosphate biosynthetic process	cytoplasm///cytosol///cytosol	GO:0005524///GO:0003922///GO:0003921///GO:0016462	GO:0006177///GO:0006541///GO:0009113///GO:0009168	GO:0005737///GO:0005829///GO:0005829
218017_s_at	0.027098	0.000897	5.13	-0.427181	0.488	HGSNAT	heparan-alpha-glucosaminide N-acetyltransferase	138050	8p11.1	Chromosome 8, NC_000008.11 (43140449..43202827)		NA		NA	NA		heparan-alpha-glucosaminide N-acetyltransferase activity///transferase activity, transferring acyl groups	glycosaminoglycan catabolic process///lysosomal transport///protein oligomerization	integral component of membrane///lysosomal membrane///lysosomal membrane	GO:0015019///GO:0016746	GO:0006027///GO:0007041///GO:0051259	GO:0016021///GO:0005765///GO:0005765
211713_x_at	0.009217	0.000113	7	1.71203	0.487	KIAA0101	KIAA0101	9768	15q22.31	Chromosome 15, NC_000015.10 (64364994..64387687, complement)	Homo sapiens KIAA0101, mRNA (cDNA clone MGC:2250 IMAGE:2988995), complete cds	33873244	BC005832	NA	NA		chromatin binding///protein binding	DNA replication///cellular response to DNA damage stimulus///centrosome organization///regulation of cell cycle///response to UV///translesion synthesis///translesion synthesis	cytoplasm///nucleoplasm///nucleus///perinuclear region of cytoplasm	GO:0003682///GO:0005515	GO:0006260///GO:0006974///GO:0051297///GO:0051726///GO:0009411///GO:0019985///GO:0019985	GO:0005737///GO:0005654///GO:0005634///GO:0048471
202935_s_at	0.134151	0.0156	3.06	-3.38418	0.487	SOX9	SRY-box 9	6662	17q24.3	Chromosome 17, NC_000017.11 (72121020..72126420)		NA		NA	NA		bHLH transcription factor binding///beta-catenin binding///chromatin binding///core promoter sequence-specific DNA binding///enhancer binding///enhancer sequence-specific DNA binding///pre-mRNA intronic binding///protein binding///protein heterodimerization activity///protein kinase A catalytic subunit binding///protein kinase activity///transcription factor activity, RNA polymerase II distal enh…	ERK1 and ERK2 cascade///Harderian gland development///Notch signaling pathway///Sertoli cell development///Sertoli cell differentiation///astrocyte fate commitment///branching involved in ureteric bud morphogenesis///bronchus cartilage development///cAMP-mediated signaling///cartilage condensation///cartilage development///cell fate specification///cellular response to epidermal growth factor sti…	nuclear transcription factor complex///nucleoplasm///nucleoplasm///nucleus///protein complex	GO:0043425///GO:0008013///GO:0003682///GO:0001046///GO:0035326///GO:0001158///GO:0097157///GO:0005515///GO:0046982///GO:0034236///GO:0004672///GO:0003705///GO:0003700///GO:0003700///GO:0001077	GO:0070371///GO:0070384///GO:0007219///GO:0060009///GO:0060008///GO:0060018///GO:0001658///GO:0060532///GO:0019933///GO:0001502///GO:0051216///GO:0001708///GO:0071364///GO:0071504///GO:0071347///GO:0071260///GO:0071300///GO:0071560///GO:0003413///GO:0003415///GO:0006338///GO:0090103///GO:0007010///GO:0003203///GO:0031018///GO:0007173///GO:0060517///GO:0001837///GO:0060441///GO:0030198///GO:000194…	GO:0044798///GO:0005654///GO:0005654///GO:0005634///GO:0043234
217289_s_at	0.00894	0.000106	7.07	1.77655	0.486	SLC37A4	solute carrier family 37 member 4	2542	11q23.3	Chromosome 11, NC_000011.10 (119024351..119030906, complement)	Homo sapiens glucose-6-phosphate transporter (G6PT) gene, G6PT-Dt allele, complete cds	4406199	AF097831	NA	NA		glucose 6-phosphate:inorganic phosphate antiporter activity///glucose 6-phosphate:inorganic phosphate antiporter activity///glucose-6-phosphate transmembrane transporter activity///transporter activity	glucose metabolic process///glucose transport///glucose-6-phosphate transport///glucose-6-phosphate transport///mitophagy in response to mitochondrial depolarization///phosphate ion transmembrane transport///positive regulation of defense response to virus by host///transport///xenophagy	endoplasmic reticulum///endoplasmic reticulum membrane///integral component of endoplasmic reticulum membrane///integral component of membrane///membrane	GO:0061513///GO:0061513///GO:0015152///GO:0005215	GO:0006006///GO:0015758///GO:0015760///GO:0015760///GO:0098779///GO:0035435///GO:0002230///GO:0006810///GO:0098792	GO:0005783///GO:0005789///GO:0030176///GO:0016021///GO:0016020
213462_at	0.038635	0.00168	4.63	-1.08093	0.486	NPAS2	neuronal PAS domain protein 2	4862	2q11.2	Chromosome 2, NC_000002.12 (100820151..100996829)	wr90e03.x1 NCI_CGAP_Kid11 Homo sapiens cDNA clone IMAGE:2494972 3-, mRNA sequence	5847844	AW000928	NA	NA		DNA binding///DNA binding///Hsp90 protein binding///core promoter binding///metal ion binding///protein binding///protein dimerization activity///transcription factor activity, sequence-specific DNA binding	cellular response to DNA damage stimulus///central nervous system development///circadian regulation of gene expression///circadian rhythm///negative regulation of cell death///positive regulation of DNA repair///positive regulation of transcription from RNA polymerase II promoter///positive regulation of transcription, DNA-templated///positive regulation of transcription, DNA-templated///regulat…	cytosol///nucleoplasm///nucleus///transcription factor complex	GO:0003677///GO:0003677///GO:0051879///GO:0001047///GO:0046872///GO:0005515///GO:0046983///GO:0003700	GO:0006974///GO:0007417///GO:0032922///GO:0007623///GO:0060548///GO:0045739///GO:0045944///GO:0045893///GO:0045893///GO:2001020///GO:0051775///GO:0006351	GO:0005829///GO:0005654///GO:0005634///GO:0005667
232660_at	0.083586	0.00664	3.63	-2.5055	0.486	BAD	BCL2 associated agonist of cell death	572	11q13.1	Chromosome 11, NC_000011.10 (64269828..64284704, complement)	Homo sapiens cDNA FLJ13358 fis, clone PLACE1000078	10435352	AK023420	NA	NA		14-3-3 protein binding///cysteine-type endopeptidase activator activity involved in apoptotic process///lipid binding///phospholipid binding///protein binding///protein heterodimerization activity///protein kinase B binding///protein kinase binding///protein phosphatase 2B binding	ADP metabolic process///ATP metabolic process///activation of cysteine-type endopeptidase activity///activation of cysteine-type endopeptidase activity involved in apoptotic process///apoptotic process///apoptotic process///cellular process regulating host cell cycle in response to virus///cellular response to chromate///cellular response to hypoxia///cellular response to lipid///cellular respons…	cytosol///cytosol///mitochondrial outer membrane///mitochondrial outer membrane///mitochondrion	GO:0071889///GO:0008656///GO:0008289///GO:0005543///GO:0005515///GO:0046982///GO:0043422///GO:0019901///GO:0030346	GO:0046031///GO:0046034///GO:0097202///GO:0006919///GO:0006915///GO:0006915///GO:0060154///GO:0071247///GO:0071456///GO:0071396///GO:0071260///GO:0071316///GO:0021987///GO:0019221///GO:0097191///GO:0097192///GO:0008625///GO:0006007///GO:0042593///GO:0097193///GO:0008630///GO:0045918///GO:0046931///GO:0045579///GO:0045582///GO:0043065///GO:0043065///GO:0043065///GO:0060139///GO:0010508///GO:004328…	GO:0005829///GO:0005829///GO:0005741///GO:0005741///GO:0005739
227728_at	0.003751	1.84e-05	9.01	3.52875	0.484	PPM1A	protein phosphatase, Mg2+/Mn2+ dependent 1A	5494	14q23.1	Chromosome 14, NC_000014.9 (60245752..60299087)	oj26g10.s1 NCI_CGAP_Kid3 Homo sapiens cDNA clone IMAGE:1493346 3-, mRNA sequence	3001996	AA886888	NA	NA		R-SMAD binding///calmodulin-dependent protein phosphatase activity///magnesium ion binding///manganese ion binding///protein binding///protein serine/threonine phosphatase activity///protein serine/threonine phosphatase activity///signal transducer activity	N-terminal protein myristoylation///Wnt signaling pathway///cell cycle arrest///cellular response to transforming growth factor beta stimulus///dephosphorylation///negative regulation of BMP signaling pathway///negative regulation of I-kappaB kinase/NF-kappaB signaling///negative regulation of NF-kappaB import into nucleus///negative regulation of SMAD protein complex assembly///negative regulati…	cytosol///cytosol///membrane///nucleoplasm///nucleus	GO:0070412///GO:0033192///GO:0000287///GO:0030145///GO:0005515///GO:0004722///GO:0004722///GO:0004871	GO:0006499///GO:0016055///GO:0007050///GO:0071560///GO:0016311///GO:0030514///GO:0043124///GO:0042347///GO:0010991///GO:0000122///GO:0030512///GO:0035970///GO:0043123///GO:0030177///GO:0046827///GO:0045893///GO:0006470	GO:0005829///GO:0005829///GO:0016020///GO:0005654///GO:0005634
221436_s_at	0.005036	3.44e-05	8.27	2.90799	0.484	CDCA3	cell division cycle associated 3	83461	12p13	Chromosome 12, NC_000012.12 (6844796..6852066, complement)	Homo sapiens cell division cycle associated 3 (CDCA3), transcript variant 1, mRNA	662236830	NM_031299	NA	NA		molecular_function///protein binding	biological_process///cell division///mitotic nuclear division///protein ubiquitination	cell-cell junction///cellular_component///cytosol	GO:0003674///GO:0005515	GO:0008150///GO:0051301///GO:0007067///GO:0016567	GO:0005911///GO:0005575///GO:0005829
225897_at	0.01127	0.000173	6.58	1.27358	0.484	MARCKS	myristoylated alanine rich protein kinase C substrate	4082	6q22.2	Chromosome 6, NC_000006.12 (113857335..113863475)	as37d05.x1 Barstead aorta HPLRB6 Homo sapiens cDNA clone IMAGE:2319369 3-, mRNA sequence	4999182	AI709406	NA	NA		actin filament binding///calmodulin binding///phosphatidylserine binding///protein kinase C binding	actin filament organization///activation of phospholipase D activity///brain development///cell-substrate adhesion///intracellular protein transport///positive regulation of dendritic spine morphogenesis///positive regulation of glucose import in response to insulin stimulus///positive regulation of protein kinase C activity///regulation of insulin secretion///ventricular cardiac muscle tissue de…	actin cytoskeleton///axon terminus///bleb///cell cortex///centrosome///chromatoid body///cytosol///dendritic branch///dendritic spine///extracellular exosome///focal adhesion///germinal vesicle///growth cone///lysosome///microtubule///outer dense fiber///plasma membrane	GO:0051015///GO:0005516///GO:0001786///GO:0005080	GO:0007015///GO:0031584///GO:0007420///GO:0031589///GO:0006886///GO:0061003///GO:2001275///GO:1900020///GO:0050796///GO:0003229	GO:0015629///GO:0043679///GO:0032059///GO:0005938///GO:0005813///GO:0033391///GO:0005829///GO:0044307///GO:0043197///GO:0070062///GO:0005925///GO:0042585///GO:0030426///GO:0005764///GO:0005874///GO:0001520///GO:0005886
205519_at	0.01239	0.000205	6.42	1.10114	0.484	WDR76	WD repeat domain 76	79968	15q15.3	Chromosome 15, NC_000015.10 (43826914..43868419)	Homo sapiens WD repeat domain 76 (WDR76), transcript variant 1, mRNA	269847397	NM_024908	NA	NA			cellular response to DNA damage stimulus			GO:0006974
228306_at	0.021018	0.00056	5.52	0.060879	0.484	CNIH4	cornichon family AMPA receptor auxiliary protein 4	29097	1q42.11	Chromosome 1, NC_000001.11 (224356811..224379452)	yd88a09.s1 Soares fetal liver spleen 1NFLS Homo sapiens cDNA clone IMAGE:115288 3-, mRNA sequence	715426	T87074	NA	NA		CCR5 chemokine receptor binding///protein binding	ER to Golgi vesicle-mediated transport///protein transport	endoplasmic reticulum///endoplasmic reticulum-Golgi intermediate compartment///integral component of membrane	GO:0031730///GO:0005515	GO:0006888///GO:0015031	GO:0005783///GO:0005793///GO:0016021
202449_s_at	0.037365	0.00159	4.68	-1.02142	0.483	RXRA	retinoid X receptor alpha	6256	9q34.3	Chromosome 9, NC_000009.12 (134326463..134440586)	Homo sapiens retinoid X receptor alpha (RXRA), transcript variant 1, mRNA	632794850	NM_002957	NA	NA		9-cis retinoic acid receptor activity///DNA binding///RNA polymerase II regulatory region sequence-specific DNA binding///RNA polymerase II transcription factor activity, ligand-activated sequence-specific DNA binding///chromatin DNA binding///enzyme binding///protein binding///protein complex binding///protein domain specific binding///protein heterodimerization activity///retinoic acid receptor…	aging///axon regeneration///bile acid and bile salt transport///camera-type eye development///cardiac muscle cell proliferation///cellular lipid metabolic process///cellular response to insulin stimulus///cholesterol metabolic process///embryo implantation///in utero embryonic development///inflammatory response///liver development///maternal placenta development///midgut development///modulation…	RNA polymerase II transcription factor complex///axon///nuclear chromatin///nucleoplasm///nucleus///receptor complex	GO:0004886///GO:0003677///GO:0000977///GO:0004879///GO:0031490///GO:0019899///GO:0005515///GO:0032403///GO:0019904///GO:0046982///GO:0003708///GO:0042974///GO:0044323///GO:0043565///GO:0003707///GO:0003713///GO:0003700///contributes_to GO:0003700///contributes_to GO:0044212///GO:0042809///contributes_to GO:0070644///GO:0008270	GO:0007568///GO:0031103///GO:0015721///GO:0043010///GO:0060038///GO:0044255///GO:0032869///GO:0008203///GO:0007566///GO:0001701///GO:0006954///GO:0001889///GO:0001893///GO:0007494///GO:0019048///GO:0008285///GO:0000122///GO:0035357///GO:0043065///GO:0045944///GO:1901522///GO:0045994///GO:0051289///GO:0060687///GO:0031641///GO:0045471///GO:0051384///GO:0032526///GO:0010269///GO:0033189///GO:003328…	GO:0090575///GO:0030424///GO:0000790///GO:0005654///GO:0005634///GO:0043235
224865_at	0.00329	1.41e-05	9.34	3.7876	0.482	FAR1	fatty acyl-CoA reductase 1	84188	11p15.2	Chromosome 11, NC_000011.10 (13668659..13732346)	yy63c04.s1 Soares_multiple_sclerosis_2NbHMSP Homo sapiens cDNA clone IMAGE:278214 3-, mRNA sequence	1211380	N63551	NA	NA		fatty-acyl-CoA reductase (alcohol-forming) activity///long-chain-fatty-acyl-CoA reductase activity///oxidoreductase activity	ether lipid biosynthetic process///glycerophospholipid biosynthetic process///long-chain fatty-acyl-CoA metabolic process///oxidation-reduction process///wax biosynthetic process///wax biosynthetic process	integral component of membrane///peroxisomal matrix///peroxisomal membrane///peroxisome	GO:0080019///GO:0050062///GO:0016491	GO:0008611///GO:0046474///GO:0035336///GO:0055114///GO:0010025///GO:0010025	GO:0016021///GO:0005782///GO:0005778///GO:0005777
220079_s_at	0.034716	0.00137	4.79	-0.869873	0.482	USP48	ubiquitin specific peptidase 48	84196	1p36.12	Chromosome 1, NC_000001.11 (21678298..21783620, complement)	Homo sapiens ubiquitin specific peptidase 48 (USP48), transcript variant 1, mRNA	76257390	NM_032236	NA	NA		thiol-dependent ubiquitin-specific protease activity	protein deubiquitination///ubiquitin-dependent protein catabolic process	cytoplasm///membrane raft///mitochondrion///nucleoplasm///postsynaptic membrane	GO:0004843	GO:0016579///GO:0006511	GO:0005737///GO:0045121///GO:0005739///GO:0005654///GO:0045211
204257_at	0.066112	0.00437	3.93	-2.07277	0.482	FADS3	fatty acid desaturase 3	3995	11q12-q13.1	Chromosome 11, NC_000011.10 (61873523..61892224, complement)	Homo sapiens fatty acid desaturase 3 (FADS3), mRNA	541862102	NM_021727	NA	NA		molecular_function///oxidoreductase activity	oxidation-reduction process///unsaturated fatty acid biosynthetic process	endoplasmic reticulum membrane///integral component of membrane///membrane	GO:0003674///GO:0016491	GO:0055114///GO:0006636	GO:0005789///GO:0016021///GO:0016020
230183_at	0.004566	2.71e-05	8.55	3.14595	0.48	EXT1	exostosin glycosyltransferase 1	2131	8q24.11	Chromosome 8, NC_000008.11 (117797496..118111819, complement)	xl07a06.x1 NCI_CGAP_Ut4 Homo sapiens cDNA clone IMAGE:2675506 3-, mRNA sequence	6463929	AW189467	NA	NA		N-acetylglucosaminyl-proteoglycan 4-beta-glucuronosyltransferase activity///N-acetylglucosaminyl-proteoglycan 4-beta-glucuronosyltransferase activity///acetylglucosaminyltransferase activity///glucuronosyl-N-acetylglucosaminyl-proteoglycan 4-alpha-N-acetylglucosaminyltransferase activity///glucuronosyl-N-acetylglucosaminyl-proteoglycan 4-alpha-N-acetylglucosaminyltransferase activity///glucuronos…	axon guidance///cellular polysaccharide biosynthetic process///embryonic skeletal joint development///endoderm development///gastrulation///glycosaminoglycan biosynthetic process///glycosaminoglycan biosynthetic process///heparan sulfate proteoglycan biosynthetic process///heparan sulfate proteoglycan biosynthetic process///heparan sulfate proteoglycan biosynthetic process, polysaccharide chain b…	Golgi apparatus///Golgi membrane///endoplasmic reticulum///endoplasmic reticulum membrane///integral component of endoplasmic reticulum membrane///integral component of membrane	GO:0050509///GO:0050509///GO:0008375///GO:0050508///GO:0050508///GO:0015020///GO:0042328///GO:0046872///GO:0046982///GO:0042803///GO:0016757	GO:0007411///GO:0033692///GO:0072498///GO:0007492///GO:0007369///GO:0006024///GO:0006024///GO:0015012///GO:0015012///GO:0015014///GO:0007498///GO:0021772///GO:0001503///GO:0006486///GO:0007165///GO:0001501	GO:0005794///GO:0000139///GO:0005783///GO:0005789///GO:0030176///GO:0016021
225750_at	0.014012	0.000265	6.18	0.83604	0.48	ERO1A	endoplasmic reticulum oxidoreductase 1 alpha	30001	14q22.1	Chromosome 14, NC_000014.9 (52639915..52695931, complement)	601661247R1 NIH_MGC_72 Homo sapiens cDNA clone IMAGE:3916235 3-, mRNA sequence	11772486	BE966748	NA	NA		disulfide oxidoreductase activity///oxidoreductase activity///oxidoreductase activity, acting on a sulfur group of donors, disulfide as acceptor///protein binding///protein disulfide isomerase activity///protein disulfide oxidoreductase activity	4-hydroxyproline metabolic process///brown fat cell differentiation///cell redox homeostasis///cellular protein modification process///cellular response to hypoxia///chaperone mediated protein folding requiring cofactor///endoplasmic reticulum unfolded protein response///extracellular matrix organization///intrinsic apoptotic signaling pathway in response to endoplasmic reticulum stress///organ s…	dendrite///endoplasmic reticulum///endoplasmic reticulum lumen///endoplasmic reticulum membrane///intracellular membrane-bounded organelle///membrane	GO:0015036///GO:0016491///GO:0016671///GO:0005515///GO:0003756///GO:0015035	GO:0019471///GO:0050873///GO:0045454///GO:0006464///GO:0071456///GO:0051085///GO:0030968///GO:0030198///GO:0070059///GO:0010260///GO:0055114///GO:0006457///GO:0022417///GO:0051209///GO:0034976///GO:0000302///GO:0009266	GO:0030425///GO:0005783///GO:0005788///GO:0005789///GO:0043231///GO:0016020
211833_s_at	0.021164	0.000577	5.5	0.030525	0.48	BAX	BCL2 associated X, apoptosis regulator	581	19q13.3-q13.4	Chromosome 19, NC_000019.10 (48954825..48961798)	Human (BAX delta) mRNA, complete cds	841237	U19599	NA	NA		BH3 domain binding///BH3 domain binding///channel activity///chaperone binding///heat shock protein binding///identical protein binding///lipid binding///protein binding///protein complex binding///protein heterodimerization activity///protein homodimerization activity///protein homodimerization activity	B cell apoptotic process///B cell homeostasis///B cell homeostatic proliferation///B cell negative selection///B cell receptor apoptotic signaling pathway///DNA damage response, signal transduction by p53 class mediator resulting in cell cycle arrest///Sertoli cell proliferation///T cell homeostatic proliferation///activation of cysteine-type endopeptidase activity involved in apoptotic process//…	BAX complex///Bcl-2 family protein complex///cytosol///cytosol///endoplasmic reticulum///endoplasmic reticulum membrane///extracellular exosome///membrane///mitochondrial outer membrane///mitochondrial outer membrane///mitochondrial permeability transition pore complex///mitochondrion///nuclear envelope///nucleus///nucleus///perinuclear region of cytoplasm///pore complex	GO:0051434///GO:0051434///GO:0015267///GO:0051087///GO:0031072///GO:0042802///GO:0008289///GO:0005515///GO:0032403///GO:0046982///GO:0042803///GO:0042803	GO:0001783///GO:0001782///GO:0002358///GO:0002352///GO:1990117///GO:0006977///GO:0060011///GO:0001777///GO:0006919///GO:0006919///GO:0008635///GO:0097296///GO:0006987///GO:0007568///GO:0008637///GO:0006915///GO:0006915///GO:0006915///GO:1902263///GO:1902262///GO:0097190///GO:0001974///GO:0045333///GO:0034644///GO:0021987///GO:0045136///GO:0035234///GO:0032469///GO:0010248///GO:0097191///GO:009719…	GO:0097144///GO:0097136///GO:0005829///GO:0005829///GO:0005783///GO:0005789///GO:0070062///GO:0016020///GO:0005741///GO:0005741///GO:0005757///GO:0005739///GO:0005635///GO:0005634///GO:0005634///GO:0048471///GO:0046930
235025_at	0.022402	0.000644	5.4	-0.082598	0.48	WDR89	WD repeat domain 89	112840	14q23.2	Chromosome 14, NC_000014.9 (63597039..63641923, complement)	xm36f12.x1 NCI_CGAP_GC6 Homo sapiens cDNA clone IMAGE:2686319 3-, mRNA sequence	6476111	AW196959	NA	NA
213400_s_at	0.027835	0.000938	5.09	-0.473277	0.48	TBL1X	transducin (beta)-like 1X-linked	6907	Xp22.3	Chromosome X, NC_000023.11 (9463295..9719740)	AV753028 NPD Homo sapiens cDNA clone NPDBCD07 5-, mRNA sequence	10910876	AV753028	NA	NA		beta-catenin binding///histone binding///protein C-terminus binding///protein binding///protein domain specific binding///transcription corepressor activity///transcription corepressor activity///transcription factor binding///transcription regulatory region DNA binding	canonical Wnt signaling pathway///cellular lipid metabolic process///histone deacetylation///negative regulation of transcription from RNA polymerase II promoter///positive regulation of transcription from RNA polymerase II promoter///positive regulation of transcription, DNA-templated///proteasome-mediated ubiquitin-dependent protein catabolic process///proteolysis///sensory perception of sound/…	colocalizes_with histone deacetylase complex///nucleoplasm///nucleus///spindle microtubule///transcriptional repressor complex	GO:0008013///GO:0042393///GO:0008022///GO:0005515///GO:0019904///GO:0003714///GO:0003714///GO:0008134///GO:0044212	GO:0060070///GO:0044255///GO:0016575///GO:0000122///GO:0045944///GO:0045893///GO:0043161///GO:0006508///GO:0007605///GO:0006351	colocalizes_with GO:0000118///GO:0005654///GO:0005634///GO:0005876///GO:0017053
206183_s_at	0.359011	0.0975	1.88	-5.18692	0.48	LOC101929134///HERC3	uncharacterized LOC101929134///HECT and RLD domain containing E3 ubiquitin protein ligase 3	101929134///8916	4q21	Chromosome 4, NC_000004.12 (88523810..88524991)///Chromosome 4, NC_000004.12 (88592423..88709303)	Homo sapiens HECT and RLD domain containing E3 ubiquitin protein ligase 3 (HERC3), transcript variant 1, mRNA	410110894	NM_014606	NA	NA		ligase activity///ubiquitin-protein transferase activity	protein ubiquitination involved in ubiquitin-dependent protein catabolic process	cytoplasm///cytoplasmic, membrane-bounded vesicle///nucleus	GO:0016874///GO:0004842	GO:0042787	GO:0005737///GO:0016023///GO:0005634
228805_at	0.009463	0.00012	6.94	1.64704	0.479	SIMC1	SUMO interacting motifs containing 1	375484	5q35.2	Chromosome 5, NC_000005.10 (176238359..176345991)	7n76h09.x1 NCI_CGAP_Ov18 Homo sapiens cDNA clone IMAGE:3570688 3-, mRNA sequence	10985536	BF116060	NA	NA		SUMO polymer binding			GO:0032184
223319_at	0.01229	0.000201	6.44	1.11724	0.479	GPHN	gephyrin	10243	14q23.3	Chromosome 14, NC_000014.9 (66507407..67735831)	Homo sapiens gephyrin mRNA, complete cds	8926307	AF272663	NA	NA		ATP binding///metal ion binding///molybdopterin adenylyltransferase activity///molybdopterin molybdotransferase activity///molybdopterin molybdotransferase activity///protein binding	Mo-molybdopterin cofactor biosynthetic process///gamma-aminobutyric acid receptor clustering///glycine receptor clustering///molybdenum incorporation into molybdenum-molybdopterin complex///molybdopterin cofactor biosynthetic process///molybdopterin cofactor biosynthetic process	cell junction///cytoplasm///cytoskeleton///dendrite///plasma membrane///postsynaptic membrane	GO:0005524///GO:0046872///GO:0061598///GO:0061599///GO:0061599///GO:0005515	GO:0006777///GO:0097112///GO:0072579///GO:0018315///GO:0032324///GO:0032324	GO:0030054///GO:0005737///GO:0005856///GO:0030425///GO:0005886///GO:0045211
225962_at	0.0243	0.000734	5.29	-0.218554	0.479	ZNRF1	zinc and ring finger 1, E3 ubiquitin protein ligase	84937	16q23.1	Chromosome 16, NC_000016.10 (74999017..75110994)	qi59b10.x1 NCI_CGAP_Brn25 Homo sapiens cDNA clone IMAGE:1860763 3-, mRNA sequence	3752147	AI199541	NA	NA		ligase activity///protein binding///ubiquitin protein ligase activity///ubiquitin-protein transferase activity///ubiquitin-protein transferase activity///ubiquitin-protein transferase activity///zinc ion binding	proteasome-mediated ubiquitin-dependent protein catabolic process///protein K48-linked ubiquitination///protein polyubiquitination	cell junction///cytosol///cytosol///endosome///lysosome///membrane///synaptic vesicle membrane	GO:0016874///GO:0005515///GO:0061630///GO:0004842///GO:0004842///GO:0004842///GO:0008270	GO:0043161///GO:0070936///GO:0000209	GO:0030054///GO:0005829///GO:0005829///GO:0005768///GO:0005764///GO:0016020///GO:0030672
202726_at	0.005827	4.74e-05	7.91	2.5865	0.478	LIG1	DNA ligase 1	3978	19q13.33	Chromosome 19, NC_000019.10 (48115445..48170603, complement)	Homo sapiens DNA ligase 1 (LIG1), transcript variant 1, mRNA	574274668	NM_000234	NA	NA		ATP binding///DNA binding///DNA ligase (ATP) activity///DNA ligase activity///DNA ligase activity///DNA ligase activity///metal ion binding	DNA biosynthetic process///NOT DNA ligation involved in DNA repair///DNA metabolic process///DNA repair///Okazaki fragment processing involved in mitotic DNA replication///NOT V(D)J recombination///anatomical structure morphogenesis///base-excision repair///cell division///mismatch repair///nucleotide-excision repair, DNA gap filling///telomere maintenance via recombination///transcription-couple…	Golgi apparatus///intracellular membrane-bounded organelle///mitochondrion///nucleoplasm///nucleoplasm///nucleus	GO:0005524///GO:0003677///GO:0003910///GO:0003909///GO:0003909///GO:0003909///GO:0046872	GO:0071897///NOT GO:0051103///GO:0006259///GO:0006281///GO:1903461///NOT GO:0033151///GO:0009653///GO:0006284///GO:0051301///GO:0006298///GO:0006297///GO:0000722///GO:0006283	GO:0005794///GO:0043231///GO:0005739///GO:0005654///GO:0005654///GO:0005634
224760_at	0.010463	0.000153	6.7	1.3997	0.478	SP1	Sp1 transcription factor	6667	12q13.1	Chromosome 12, NC_000012.12 (53380195..53416446)	wh41a08.x1 NCI_CGAP_Kid11 Homo sapiens cDNA clone IMAGE:2383286 3-, mRNA sequence	5361454	AI795991	NA	NA		DNA binding///HMG box domain binding///RNA polymerase II core promoter proximal region sequence-specific DNA binding///RNA polymerase II core promoter proximal region sequence-specific DNA binding///RNA polymerase II regulatory region sequence-specific DNA binding///RNA polymerase II repressing transcription factor binding///bHLH transcription factor binding///core promoter sequence-specific DNA …	positive regulation by host of viral transcription///positive regulation of hydrogen sulfide biosynthetic process///positive regulation of transcription from RNA polymerase II promoter///positive regulation of transcription from RNA polymerase II promoter///positive regulation of transcription from RNA polymerase II promoter///positive regulation of transcription from RNA polymerase II promoter//…	cytoplasm///nuclear chromatin///nucleoplasm///nucleoplasm///nucleus///protein-DNA complex	GO:0003677///GO:0071837///GO:0000978///GO:0000978///GO:0000977///GO:0001103///GO:0043425///GO:0001046///GO:0003690///GO:0035035///GO:0042826///GO:0046872///GO:0008022///GO:0005515///GO:0042803///GO:0043565///GO:0000982///GO:0003700///GO:0008134///GO:0044212	GO:0043923///GO:1904828///GO:0045944///GO:0045944///GO:0045944///GO:0045944///GO:0045893///GO:0100057///GO:0006355///GO:0048511///GO:0042795///GO:0016032	GO:0005737///GO:0000790///GO:0005654///GO:0005654///GO:0005634///GO:0032993
1557031_at	0.071104	0.00498	3.84	-2.20687	0.478	RNF212	ring finger protein 212	285498	4p16.3	Chromosome 4, NC_000004.12 (1056248..1113794, complement)	Homo sapiens ring finger protein 212, mRNA (cDNA clone MGC:43452 IMAGE:5267536), complete cds	23272896	BC036250	NA	NA		ligase activity///zinc ion binding	chiasma assembly///meiotic gene conversion///protein sumoylation///reciprocal meiotic recombination	colocalizes_with synaptonemal complex	GO:0016874///GO:0008270	GO:0051026///GO:0006311///GO:0016925///GO:0007131	colocalizes_with GO:0000795
220892_s_at	0.00517	3.62e-05	8.21	2.85761	0.477	PSAT1	phosphoserine aminotransferase 1	29968	9q21.2	Chromosome 9, NC_000009.12 (78297075..78330093)	Homo sapiens phosphoserine aminotransferase 1 (PSAT1), transcript variant 2, mRNA	526479839	NM_021154	NA	NA		O-phospho-L-serine:2-oxoglutarate aminotransferase activity///O-phospho-L-serine:2-oxoglutarate aminotransferase activity///O-phospho-L-serine:2-oxoglutarate aminotransferase activity	L-serine biosynthetic process///L-serine biosynthetic process///pyridoxine biosynthetic process	cytoplasm///cytosol///extracellular exosome	GO:0004648///GO:0004648///GO:0004648	GO:0006564///GO:0006564///GO:0008615	GO:0005737///GO:0005829///GO:0070062
208535_x_at	0.005866	4.8e-05	7.9	2.57538	0.477	COL13A1	collagen type XIII alpha 1 chain	1305	10q22	Chromosome 10, NC_000010.11 (69801885..69959148)		NA		NA	NA		heparin binding///protein binding	cell differentiation///cell-matrix adhesion///collagen catabolic process///endochondral ossification///extracellular matrix organization///morphogenesis of a branching structure///single organismal cell-cell adhesion	cell-cell junction///collagen type XIII trimer///endoplasmic reticulum lumen///extracellular region///plasma membrane	GO:0008201///GO:0005515	GO:0030154///GO:0007160///GO:0030574///GO:0001958///GO:0030198///GO:0001763///GO:0016337	GO:0005911///GO:0005600///GO:0005788///GO:0005576///GO:0005886
215739_s_at	0.039435	0.00175	4.6	-1.12195	0.477	TUBGCP3	tubulin gamma complex associated protein 3	10426	13q34	Chromosome 13, NC_000013.11 (112485005..112606469, complement)	Homo sapiens mRNA for protein encoded by Saccharomyces cerevisiae SPC98 homologue	3152381	AJ003062	NA	NA		gamma-tubulin binding///contributes_to microtubule minus-end binding///protein binding///structural constituent of cytoskeleton///structural constituent of cytoskeleton///structural molecule activity	centrosome duplication///cytoplasmic microtubule organization///interphase microtubule nucleation by interphase microtubule organizing center///meiotic nuclear division///microtubule nucleation///mitotic spindle assembly///single fertilization	centriole///centrosome///centrosome///cytoplasm///cytosol///equatorial microtubule organizing center///gamma-tubulin small complex///membrane///polar microtubule///spindle///NOT spindle pole body	GO:0043015///contributes_to GO:0051011///GO:0005515///GO:0005200///GO:0005200///GO:0005198	GO:0051298///GO:0031122///GO:0051415///GO:0007126///GO:0007020///GO:0090307///GO:0007338	GO:0005814///GO:0005813///GO:0005813///GO:0005737///GO:0005829///GO:0000923///GO:0008275///GO:0016020///GO:0005827///GO:0005819///NOT GO:0005816
226789_at	0.00488	3.24e-05	8.34	2.96653	0.476	EMB	embigin	133418	5q11.1	Chromosome 5, NC_000005.10 (50396192..50443299, complement)	zd89g04.s1 Soares_fetal_heart_NbHH19W Homo sapiens cDNA clone IMAGE:356694 3-, mRNA sequence	1395562	W84421	NA	NA		monocarboxylic acid transmembrane transporter activity	plasma membrane lactate transport	cell junction///integral component of plasma membrane///plasma membrane///synapse	GO:0008028	GO:0035879	GO:0030054///GO:0005887///GO:0005886///GO:0045202
226691_at	0.007158	6.69e-05	7.54	2.23986	0.476	TNRC18	trinucleotide repeat containing 18	84629	7p22.1	Chromosome 7, NC_000007.14 (5306790..5426043, complement)		NA		NA	NA		chromatin binding///transcription regulatory region sequence-specific DNA binding	chromatin silencing///heterochromatin assembly	chromatin///chromatin silencing complex///cytoplasm///mitochondrion///nuclear membrane///nucleoplasm///nucleus	GO:0003682///GO:0000976	GO:0006342///GO:0031507	GO:0000785///GO:0005677///GO:0005737///GO:0005739///GO:0031965///GO:0005654///GO:0005634
225355_at	0.008012	8.53e-05	7.28	1.99394	0.476	NEURL1B	neuralized E3 ubiquitin protein ligase 1B	54492	5q35.1	Chromosome 5, NC_000005.10 (172641266..172691540)	Homo sapiens cDNA: FLJ23095 fis, clone LNG07413	10439671	AK026748	NA	NA		ligase activity///protein binding///zinc ion binding	Notch signaling pathway///protein ubiquitination///ubiquitin-dependent endocytosis	early endosome	GO:0016874///GO:0005515///GO:0008270	GO:0007219///GO:0016567///GO:0070086	GO:0005769
39549_at	0.010394	0.00015	6.72	1.41865	0.476	NPAS2	neuronal PAS domain protein 2	4862	2q11.2	Chromosome 2, NC_000002.12 (100820151..100996829)	wg87a11.x1 Soares_NSF_F8_9W_OT_PA_P_S1 Homo sapiens cDNA clone IMAGE:2372060 3-, mRNA sequence	5111378	AI743090	NA	NA		DNA binding///DNA binding///Hsp90 protein binding///core promoter binding///metal ion binding///protein binding///protein dimerization activity///transcription factor activity, sequence-specific DNA binding	cellular response to DNA damage stimulus///central nervous system development///circadian regulation of gene expression///circadian rhythm///negative regulation of cell death///positive regulation of DNA repair///positive regulation of transcription from RNA polymerase II promoter///positive regulation of transcription, DNA-templated///positive regulation of transcription, DNA-templated///regulat…	cytosol///nucleoplasm///nucleus///transcription factor complex	GO:0003677///GO:0003677///GO:0051879///GO:0001047///GO:0046872///GO:0005515///GO:0046983///GO:0003700	GO:0006974///GO:0007417///GO:0032922///GO:0007623///GO:0060548///GO:0045739///GO:0045944///GO:0045893///GO:0045893///GO:2001020///GO:0051775///GO:0006351	GO:0005829///GO:0005654///GO:0005634///GO:0005667
228752_at	0.012429	0.000207	6.41	1.09095	0.476	CRACR2A	calcium release activated channel regulator 2A	84766	12p13.32	Chromosome 12, NC_000012.12 (3613366..3753216, complement)		NA		NA	NA		calcium ion binding///protein binding	activation of store-operated calcium channel activity///adaptive immune response///positive regulation of calcium ion transport///store-operated calcium entry	Golgi apparatus///cytoplasm///membrane///nucleolus///nucleus	GO:0005509///GO:0005515	GO:0032237///GO:0002250///GO:0051928///GO:0002115	GO:0005794///GO:0005737///GO:0016020///GO:0005730///GO:0005634
211668_s_at	0.04038	0.00184	4.57	-1.173	0.476	PLAU	plasminogen activator, urokinase	5328	10q22.2	Chromosome 10, NC_000010.11 (73909182..73917501)	Homo sapiens chromosome 10 preprourokinase (PLAU) mRNA, complete cds	1036032782	AH007073	NA	NA		protein binding///serine-type endopeptidase activity///serine-type endopeptidase activity	angiogenesis///blood coagulation///cellular response to fluid shear stress///cellular response to glucose stimulus///cellular response to hepatocyte growth factor stimulus///cellular response to hypoxia///cellular response to lipopolysaccharide///cellular response to staurosporine///chemotaxis///embryo implantation///fibrinolysis///neuron death///positive regulation of cell migration///positive r…	cell surface///extracellular exosome///extracellular region///extracellular space///focal adhesion///plasma membrane	GO:0005515///GO:0004252///GO:0004252	GO:0001525///GO:0007596///GO:0071498///GO:0071333///GO:0035729///GO:0071456///GO:0071222///GO:0072734///GO:0006935///GO:0007566///GO:0042730///GO:0070997///GO:0030335///GO:0008284///GO:0060279///GO:2000379///GO:0014911///GO:0006508///GO:0033628///GO:2000345///GO:0010469///GO:0014910///GO:2000097///GO:0061041///GO:0014823///GO:0055093///GO:0007165///GO:0043403///GO:0014909///GO:0007283	GO:0009986///GO:0070062///GO:0005576///GO:0005615///GO:0005925///GO:0005886
229336_at	0.098199	0.00895	3.43	-2.81243	0.476	ST3GAL2	ST3 beta-galactoside alpha-2,3-sialyltransferase 2	6483	16q22.1	Chromosome 16, NC_000016.10 (70379435..70439088, complement)		NA		NA	NA		beta-galactoside (CMP) alpha-2,3-sialyltransferase activity	O-glycan processing///amino sugar metabolic process///cellular protein modification process///ganglioside biosynthetic process///keratan sulfate biosynthetic process///oligosaccharide metabolic process///protein N-linked glycosylation via asparagine///sialylation	Golgi cisterna membrane///Golgi membrane///extracellular region///integral component of Golgi membrane	GO:0003836	GO:0016266///GO:0006040///GO:0006464///GO:0001574///GO:0018146///GO:0009311///GO:0018279///GO:0097503	GO:0032580///GO:0000139///GO:0005576///GO:0030173
203270_at	0.006829	6.11e-05	7.64	2.33212	0.475	DTYMK	deoxythymidylate kinase	1841	2q37.3	Chromosome 2, NC_000002.12 (241675742..241686968, complement)	Homo sapiens deoxythymidylate kinase (DTYMK), transcript variant 1, mRNA	284055294	NM_012145	NA	NA		ATP binding///nucleoside phosphate kinase activity///thymidylate kinase activity///uridylate kinase activity	cell cycle///cell proliferation///cellular response to growth factor stimulus///dTDP biosynthetic process///dTTP biosynthetic process///dTTP biosynthetic process///dUDP biosynthetic process///myoblast differentiation///nucleobase-containing small molecule interconversion///nucleoside monophosphate phosphorylation///nucleotide phosphorylation///response to cadmium ion///response to estrogen	cytosol///cytosol///mitochondrial intermembrane space///mitochondrial matrix///mitochondrion///nucleus	GO:0005524///GO:0050145///GO:0004798///GO:0009041	GO:0007049///GO:0008283///GO:0071363///GO:0006233///GO:0006235///GO:0006235///GO:0006227///GO:0045445///GO:0015949///GO:0046940///GO:0046939///GO:0046686///GO:0043627	GO:0005829///GO:0005829///GO:0005758///GO:0005759///GO:0005739///GO:0005634
226480_at	0.015013	0.000299	6.07	0.710522	0.475						yx57f12.s1 Soares melanocyte 2NbHM Homo sapiens cDNA clone IMAGE:265871 3-, mRNA sequence	1126645	N21475	NA	NA
202053_s_at	0.068965	0.0047	3.88	-2.14784	0.475	ALDH3A2	aldehyde dehydrogenase 3 family member A2	224	17p11.2	Chromosome 17, NC_000017.11 (19648136..19677596)	Human fatty aldehyde dehydrogenase (FALDH) mRNA, complete cds	1082035	L47162	NA	NA		3-chloroallyl aldehyde dehydrogenase activity///aldehyde dehydrogenase (NAD) activity///aldehyde dehydrogenase (NAD) activity///aldehyde dehydrogenase (NAD) activity///aldehyde dehydrogenase (NAD) activity///aldehyde dehydrogenase [NAD(P)+] activity///long-chain-alcohol oxidase activity	cellular aldehyde metabolic process///cellular aldehyde metabolic process///central nervous system development///epidermis development///fatty acid alpha-oxidation///formaldehyde metabolic process///oxidation-reduction process///peripheral nervous system development///phytol metabolic process///response to reactive oxygen species///sphingolipid biosynthetic process	cytosol///endoplasmic reticulum membrane///extracellular exosome///extrinsic component of endoplasmic reticulum membrane///integral component of membrane///intracellular membrane-bounded organelle///mitochondrial inner membrane///nucleus///peroxisomal membrane	GO:0004028///GO:0004029///GO:0004029///GO:0004029///GO:0004029///GO:0004030///GO:0046577	GO:0006081///GO:0006081///GO:0007417///GO:0008544///GO:0001561///GO:0046292///GO:0055114///GO:0007422///GO:0033306///GO:0000302///GO:0030148	GO:0005829///GO:0005789///GO:0070062///GO:0042406///GO:0016021///GO:0043231///GO:0005743///GO:0005634///GO:0005778
208963_x_at	0.033244	0.00127	4.85	-0.786379	0.474	MIR1908///FADS1	microRNA 1908///fatty acid desaturase 1	100302263///3992	11q12.2-q13.1	Chromosome 11, NC_000011.10 (61815161..61815240, complement)///Chromosome 11, NC_000011.10 (61799625..61817057, complement)	602344314F1 NIH_MGC_89 Homo sapiens cDNA clone IMAGE:4454523 5-, mRNA sequence	12672536	BG165833	NA	NA		C-5 sterol desaturase activity///omega-6 fatty acid desaturase activity///oxidoreductase activity	alpha-linolenic acid metabolic process///cell-cell signaling///cellular response to starvation///icosanoid biosynthetic process///linoleic acid metabolic process///oxidation-reduction process///phospholipid biosynthetic process///regulation of cell differentiation///regulation of transcription, DNA-templated///unsaturated fatty acid biosynthetic process///unsaturated fatty acid biosynthetic proce…	endoplasmic reticulum membrane///integral component of membrane///intracellular membrane-bounded organelle///membrane///membrane///mitochondrion	GO:0000248///GO:0045485///GO:0016491	GO:0036109///GO:0007267///GO:0009267///GO:0046456///GO:0043651///GO:0055114///GO:0008654///GO:0045595///GO:0006355///GO:0006636///GO:0006636	GO:0005789///GO:0016021///GO:0043231///GO:0016020///GO:0016020///GO:0005739
239579_at	0.033948	0.00131	4.83	-0.822789	0.473	EPHX4	epoxide hydrolase 4	253152	1p22.1	Chromosome 1, NC_000001.11 (92029976..92063536)		NA		NA	NA		hydrolase activity		integral component of membrane	GO:0016787		GO:0016021
204647_at	0.044833	0.00224	4.41	-1.38048	0.473	HOMER3	homer scaffolding protein 3	9454	19p13.11	Chromosome 19, NC_000019.10 (18929201..18941258, complement)	Homo sapiens homer scaffolding protein 3 (HOMER3), transcript variant 2, mRNA	224809407	NM_004838	NA	NA		G-protein coupled glutamate receptor binding///protein C-terminus binding///protein binding///protein domain specific binding	G-protein coupled glutamate receptor signaling pathway///protein targeting	basal part of cell///cell junction///cellular_component///cytoplasm///cytosol///plasma membrane///postsynaptic density///postsynaptic membrane	GO:0035256///GO:0008022///GO:0005515///GO:0019904	GO:0007216///GO:0006605	GO:0045178///GO:0030054///GO:0005575///GO:0005737///GO:0005829///GO:0005886///GO:0014069///GO:0045211
1554696_s_at	0.102866	0.00974	3.37	-2.89919	0.473	TYMS	thymidylate synthetase	7298	18p11.32	Chromosome 18, NC_000018.10 (657604..673499)	Homo sapiens TS mRNA for thymidylate synthase, complete cds, cell_line:KATO III	18150850	AB077208	NA	NA		cofactor binding///drug binding///folic acid binding///mRNA binding///nucleotide binding///protein homodimerization activity///thymidylate synthase activity///thymidylate synthase activity	DNA biosynthetic process///G1/S transition of mitotic cell cycle///aging///cartilage development///cell growth///cell proliferation///circadian rhythm///dTMP biosynthetic process///dTTP biosynthetic process///dUMP metabolic process///deoxyribonucleoside monophosphate biosynthetic process///developmental growth///immortalization of host cell by virus///intestinal epithelial cell maturation///methy…	cytoplasm///cytosol///mitochondrial inner membrane///mitochondrial matrix///mitochondrion///nucleolus///nucleoplasm///nucleus	GO:0048037///GO:0008144///GO:0005542///GO:0003729///GO:0000166///GO:0042803///GO:0004799///GO:0004799	GO:0071897///GO:0000082///GO:0007568///GO:0051216///GO:0016049///GO:0008283///GO:0007623///GO:0006231///GO:0006235///GO:0046078///GO:0009157///GO:0048589///GO:0019088///GO:0060574///GO:0032259///GO:0006139///GO:0031100///GO:0046134///GO:0000083///GO:0034097///GO:0042493///GO:0045471///GO:0051593///GO:0051384///GO:0046683///GO:0032570///GO:0009636///GO:0033189///GO:0035999///GO:0019860	GO:0005737///GO:0005829///GO:0005743///GO:0005759///GO:0005739///GO:0005730///GO:0005654///GO:0005634
201286_at	0.009591	0.000123	6.92	1.62342	0.472	SDC1	syndecan 1	6382	2p24.1	Chromosome 2, NC_000002.12 (20200797..20225433, complement)	H.sapiens syndecan-1 gene (exons 2-5)	666051	Z48199	NA	NA		glycoprotein binding///protein C-terminus binding///protein binding	Sertoli cell development///canonical Wnt signaling pathway///cell migration///glycosaminoglycan biosynthetic process///glycosaminoglycan catabolic process///glycosaminoglycan metabolic process///inflammatory response///lipoprotein metabolic process///myoblast development///odontogenesis///positive regulation of exosomal secretion///positive regulation of extracellular exosome assembly///response …	Golgi lumen///cell surface///cytoplasm///external side of plasma membrane///extracellular exosome///focal adhesion///integral component of plasma membrane///lysosomal lumen///plasma membrane///protein complex	GO:0001948///GO:0008022///GO:0005515	GO:0060009///GO:0060070///GO:0016477///GO:0006024///GO:0006027///GO:0030203///GO:0006954///GO:0042157///GO:0048627///GO:0042476///GO:1903543///GO:1903553///GO:0051591///GO:0051592///GO:0051384///GO:0042542///GO:0009636///GO:0001523///GO:0055002///GO:0001657///GO:0042060	GO:0005796///GO:0009986///GO:0005737///GO:0009897///GO:0070062///GO:0005925///GO:0005887///GO:0043202///GO:0005886///GO:0043234
210905_x_at	0.094255	0.0083	3.48	-2.73493	0.472	POU5F1P4	POU class 5 homeobox 1 pseudogene 4	645682	1q22	Chromosome 1, NC_000001.11 (155433180..155434262)	Homo sapiens POU 5 domain protein (POU5FLC1) mRNA, complete cds	12382245	AF268613	NA	NA
228128_x_at	0.017405	0.000391	5.83	0.434728	0.471	PAPPA	pappalysin 1	5069	9q33.2	Chromosome 9, NC_000009.12 (116153752..116402321)	HA0306 Human fetal liver cDNA library Homo sapiens cDNA, mRNA sequence	6359749	AI110886	NA	NA		metalloendopeptidase activity///metalloendopeptidase activity///metallopeptidase activity///metallopeptidase activity///zinc ion binding	cellular protein metabolic process///female pregnancy///proteolysis	extracellular region///extracellular region///extracellular region	GO:0004222///GO:0004222///GO:0008237///GO:0008237///GO:0008270	GO:0044267///GO:0007565///GO:0006508	GO:0005576///GO:0005576///GO:0005576
228737_at	0.027273	0.000909	5.12	-0.44102	0.471	TOX2	TOX high mobility group box family member 2	84969	20q13.12	Chromosome 20, NC_000020.11 (43914852..44069616)	zq85a03.s1 Stratagene hNT neuron (#937233) Homo sapiens cDNA clone IMAGE:648364 3-, mRNA sequence	1810563	AA211909	NA	NA		DNA binding///RNA polymerase II transcription factor binding	female gonad development///positive regulation of transcription from RNA polymerase II promoter///response to gonadotropin///transcription, DNA-templated	nucleoplasm	GO:0003677///GO:0001085	GO:0008585///GO:0045944///GO:0034698///GO:0006351	GO:0005654
212423_at	0.128754	0.0146	3.1	-3.3133	0.471	ZCCHC24	zinc finger CCHC-type containing 24	219654	10q22.3	Chromosome 10, NC_000010.11 (79382325..79445627, complement)	Homo sapiens cDNA: FLJ21131 fis, clone CAS06355	10437168	AK024784	NA	NA		poly(A) RNA binding///zinc ion binding			GO:0044822///GO:0008270
225225_at	0.004245	2.38e-05	8.7	3.27422	0.47	OIP5-AS1	OIP5 antisense RNA 1	729082	15q15.1	Chromosome 15, NC_000015.10 (41284003..41299597)	602251633F1 NIH_MGC_84 Homo sapiens cDNA clone IMAGE:4343720 5-, mRNA sequence	12096598	BF791544	NA	NA
223182_s_at	0.005234	3.71e-05	8.18	2.83202	0.47	AGPAT3	1-acylglycerol-3-phosphate O-acyltransferase 3	56894	21q22.3	Chromosome 21, NC_000021.9 (43865160..43987594)	tb98a03.x1 NCI_CGAP_Co16 Homo sapiens cDNA clone IMAGE:2062348 3-, mRNA sequence	4074227	AI337300	NA	NA		1-acylglycerol-3-phosphate O-acyltransferase activity///1-acylglycerol-3-phosphate O-acyltransferase activity	CDP-diacylglycerol biosynthetic process///phosphatidic acid biosynthetic process///phospholipid biosynthetic process///triglyceride biosynthetic process	Golgi membrane///endoplasmic reticulum///endoplasmic reticulum membrane///integral component of membrane///membrane///nuclear envelope///plasma membrane	GO:0003841///GO:0003841	GO:0016024///GO:0006654///GO:0008654///GO:0019432	GO:0000139///GO:0005783///GO:0005789///GO:0016021///GO:0016020///GO:0005635///GO:0005886
227350_at	0.026776	0.000876	5.15	-0.402067	0.47	HELLS	helicase, lymphoid-specific	3070	10q24.2	Chromosome 10, NC_000010.11 (94545767..94613905)	wm65f08.x1 NCI_CGAP_Ut2 Homo sapiens cDNA clone IMAGE:2440839 3-, mRNA sequence	5595123	AI889959	NA	NA		ATP binding///helicase activity///protein binding	cell division///lymphocyte proliferation///maintenance of DNA methylation///methylation-dependent chromatin silencing///mitotic nuclear division///multicellular organism development///pericentric heterochromatin assembly///transcription, DNA-templated	chromosome, centromeric region///nucleus///pericentric heterochromatin	GO:0005524///GO:0004386///GO:0005515	GO:0051301///GO:0046651///GO:0010216///GO:0006346///GO:0007067///GO:0007275///GO:0031508///GO:0006351	GO:0000775///GO:0005634///GO:0005721
217792_at	0.003751	1.84e-05	9.01	3.52681	0.469	SNX5	sorting nexin 5	27131	20p11	Chromosome 20, NC_000020.11 (17941596..17968991, complement)	Homo sapiens sorting nexin 5 (SNX5), transcript variant 2, mRNA	540344542	NM_014426	NA	NA		cadherin binding involved in cell-cell adhesion///dynactin binding///phosphatidylinositol binding///phosphatidylinositol binding///protein binding///protein heterodimerization activity	cell-cell adhesion///intracellular protein transport///pinocytosis///regulation of macroautophagy///retrograde transport, endosome to Golgi///retrograde transport, endosome to Golgi///vesicle organization	cell-cell adherens junction///cytoplasmic vesicle membrane///cytosol///colocalizes_with early endosome membrane///extrinsic component of cytoplasmic side of plasma membrane///extrinsic component of endosome membrane///macropinocytic cup///phagocytic cup///retromer complex///retromer, tubulation complex///ruffle///tubular endosome	GO:0098641///GO:0034452///GO:0035091///GO:0035091///GO:0005515///GO:0046982	GO:0098609///GO:0006886///GO:0006907///GO:0016241///GO:0042147///GO:0042147///GO:0016050	GO:0005913///GO:0030659///GO:0005829///colocalizes_with GO:0031901///GO:0031234///GO:0031313///GO:0070685///GO:0001891///GO:0030904///GO:0030905///GO:0001726///GO:0097422
211376_s_at	0.011391	0.000175	6.57	1.25874	0.469	NSMCE4A	NSE4 homolog A, SMC5-SMC6 complex component	54780	10q26.13	Chromosome 10, NC_000010.11 (121957088..121975228, complement)	Homo sapiens non-SMC element 4 homolog A (S. cerevisiae), mRNA (cDNA clone MGC:12228 IMAGE:3931862), complete cds	13528824	BC005212	NA	NA		protein binding	DNA recombination///DNA repair///positive regulation of response to DNA damage stimulus///protein sumoylation	Smc5-Smc6 complex///chromosome, telomeric region///nucleoplasm	GO:0005515	GO:0006310///GO:0006281///GO:2001022///GO:0016925	GO:0030915///GO:0000781///GO:0005654
243034_at	0.017134	0.000378	5.86	0.467679	0.469						wt27h11.x1 NCI_CGAP_Ut1 Homo sapiens cDNA clone IMAGE:2508741 3-, mRNA sequence	5755863	AI963150	NA	NA
222506_at	0.035111	0.00142	4.77	-0.90311	0.469	LMBR1	limb development membrane protein 1	64327	7q36	Chromosome 7, NC_000007.14 (156673354..156893208, complement)	Homo sapiens clone cD622 mRNA sequence	5052209	AF107454	NA	NA			embryonic digit morphogenesis	integral component of membrane		GO:0042733	GO:0016021
222805_at	0.037365	0.00159	4.68	-1.02083	0.469	MANEA	mannosidase endo-alpha	79694	6q16.1	Chromosome 6, NC_000006.12 (95577497..95609452)	tq04f05.x1 NCI_CGAP_Ut3 Homo sapiens cDNA clone IMAGE:2207841 3-, mRNA sequence	4573748	AI587307	NA	NA		glycoprotein endo-alpha-1,2-mannosidase activity		Golgi apparatus///Golgi membrane///integral component of membrane	GO:0004569		GO:0005794///GO:0000139///GO:0016021
231846_at	0.07871	0.00603	3.7	-2.40516	0.469	FOXRED2	FAD dependent oxidoreductase domain containing 2	80020	22q12.3	Chromosome 22, NC_000022.11 (36487186..36507101, complement)	Homo sapiens cDNA: FLJ23322 fis, clone HEP12410	10439966	AK026975	NA	NA		flavin adenine dinucleotide binding///glycoprotein binding///monooxygenase activity///protein binding	ER-associated ubiquitin-dependent protein catabolic process///oxidation-reduction process	endoplasmic reticulum lumen	GO:0050660///GO:0001948///GO:0004497///GO:0005515	GO:0030433///GO:0055114	GO:0005788
203422_at	0.006871	6.25e-05	7.61	2.30952	0.468	POLD1	DAN polymerase delta 1, catalytic subunit	5424	19q13.3	Chromosome 19, NC_000019.10 (50384291..50418018)	Homo sapiens DAN polymerase delta 1, catalytic subunit (POLD1), transcript variant 2, mRNA	379030589	NM_002691	NA	NA		3'-5'-exodeoxyribonuclease activity///4 iron, 4 sulfur cluster binding///DNA binding///DNA-directed DNA polymerase activity///DNA-directed DNA polymerase activity///chromatin binding///damaged DNA binding///enzyme binding///metal ion binding///nucleotide binding///protein binding	DNA damage response, detection of DNA damage///DNA repair///DNA replication///DNA replication proofreading///DNA strand elongation involved in DNA replication///DNA synthesis involved in DNA repair///DNA synthesis involved in DNA repair///base-excision repair, gap-filling///cellular response to UV///fatty acid homeostasis///mismatch repair///nucleotide-excision repair, DNA gap filling///nucleotid…	aggresome///cytoplasm///delta DNA polymerase complex///membrane///colocalizes_with nuclear chromosome, telomeric region///nucleoplasm///nucleoplasm///nucleotide-excision repair complex///nucleus	GO:0008296///GO:0051539///GO:0003677///GO:0003887///GO:0003887///GO:0003682///GO:0003684///GO:0019899///GO:0046872///GO:0000166///GO:0005515	GO:0042769///GO:0006281///GO:0006260///GO:0045004///GO:0006271///GO:0000731///GO:0000731///GO:0006287///GO:0034644///GO:0055089///GO:0006298///GO:0006297///GO:0006297///GO:0006297///GO:0033683///GO:0006296///GO:0009411///GO:0000723///GO:0000722///GO:0006283///GO:0019985	GO:0016235///GO:0005737///GO:0043625///GO:0016020///colocalizes_with GO:0000784///GO:0005654///GO:0005654///GO:0000109///GO:0005634
219929_s_at	0.020358	0.000524	5.58	0.131597	0.468	ZFYVE21	zinc finger FYVE-type containing 21	79038	14q32.33	Chromosome 14, NC_000014.9 (103715744..103733668)	Homo sapiens zinc finger FYVE-type containing 21 (ZFYVE21), transcript variant 2, mRNA	312147338	NM_024071	NA	NA		metal ion binding///protein binding		cytoplasmic, membrane-bounded vesicle///endosome///focal adhesion	GO:0046872///GO:0005515		GO:0016023///GO:0005768///GO:0005925
215744_at	0.295518	0.0664	2.12	-4.82163	0.468	FUS	FUS RNA binding protein	2521	16p11.2	Chromosome 16, NC_000016.10 (31179444..31194871)		NA		NA	NA		DNA binding///RNA binding///estrogen receptor binding///identical protein binding///ionotropic glutamate receptor binding///myosin V binding///nucleotide binding///poly(A) RNA binding///protein binding///retinoid X receptor binding///thyroid hormone receptor binding///transcription coactivator activity///zinc ion binding	cellular response to calcium ion///mRNA splicing, via spliceosome///regulation of nucleic acid-templated transcription	dendritic spine head///nucleoplasm///nucleoplasm///nucleus///perikaryon///perinuclear region of cytoplasm///polysome	GO:0003677///GO:0003723///GO:0030331///GO:0042802///GO:0035255///GO:0031489///GO:0000166///GO:0044822///GO:0005515///GO:0046965///GO:0046966///GO:0003713///GO:0008270	GO:0071277///GO:0000398///GO:1903506	GO:0044327///GO:0005654///GO:0005654///GO:0005634///GO:0043204///GO:0048471///GO:0005844
212206_s_at	0.012539	0.000213	6.39	1.06175	0.467	H2AFV	H2A histone family member V	94239	7p13	Chromosome 7, NC_000007.14 (44826889..44848126, complement)	602015531F1 NCI_CGAP_Brn64 Homo sapiens cDNA clone IMAGE:4151238 5-, mRNA sequence	11291051	BF343852	NA	NA		DNA binding///molecular_function///protein heterodimerization activity	biological_process///chromatin silencing	extracellular exosome///nuclear chromatin///nucleosome///nucleus	GO:0003677///GO:0003674///GO:0046982	GO:0008150///GO:0006342	GO:0070062///GO:0000790///GO:0000786///GO:0005634
204374_s_at	0.015812	0.000321	6.01	0.638663	0.467	GALK1	galactokinase 1	2584	17q24	Chromosome 17, NC_000017.11 (75757937..75765199, complement)	602517557F1 NIH_MGC_16 Homo sapiens cDNA clone IMAGE:4649007 5-, mRNA sequence	13407000	BG474736	NA	NA		ATP binding///galactokinase activity///galactokinase activity///galactose binding	carbohydrate phosphorylation///galactitol metabolic process///galactose catabolic process///galactose metabolic process///glycolytic process from galactose	cytoplasm///cytosol///extracellular exosome///membrane///NOT membrane	GO:0005524///GO:0004335///GO:0004335///GO:0005534	GO:0046835///GO:0019402///GO:0019388///GO:0006012///GO:0061623	GO:0005737///GO:0005829///GO:0070062///GO:0016020///NOT GO:0016020
223227_at	0.013046	0.000231	6.31	0.975255	0.466	BBS2	Bardet-Biedl syndrome 2	583	16q21	Chromosome 16, NC_000016.10 (56470403..56520096, complement)	Homo sapiens BBS2 (BBS2) mRNA, complete cds	13507378	AF342736	NA	NA		RNA polymerase II repressing transcription factor binding///protein binding	Golgi to plasma membrane protein transport///adult behavior///artery smooth muscle contraction///brain morphogenesis///cartilage development///cerebral cortex development///cilium assembly///cilium morphogenesis///fat cell differentiation///hippocampus development///melanosome transport///negative regulation of appetite by leptin-mediated signaling pathway///negative regulation of gene expression…	BBSome///ciliary basal body///ciliary membrane///cytosol///membrane///motile cilium	GO:0001103///GO:0005515	GO:0043001///GO:0030534///GO:0014824///GO:0048854///GO:0051216///GO:0021987///GO:0042384///GO:0060271///GO:0045444///GO:0021766///GO:0032402///GO:0038108///GO:0010629///GO:0040015///GO:0035058///GO:0045494///GO:0040018///GO:0008104///GO:1903441///GO:0033365///GO:0060296///GO:0007288///GO:0021756///GO:0042311///GO:0007601	GO:0034464///GO:0036064///GO:0060170///GO:0005829///GO:0016020///GO:0031514
223661_at	0.020758	0.000543	5.55	0.093176	0.466	NUCKS1	nuclear casein kinase and cyclin dependent kinase substrate 1	64710	1q32.1	Chromosome 1, NC_000001.11 (205712819..205750244, complement)	Homo sapiens clone FLC0675 PRO2870 mRNA, complete cds	408407944	AF130080	NA	NA		chromatin binding///double-stranded DNA binding///poly(A) RNA binding///transcription factor binding///transcriptional activator activity, RNA polymerase II core promoter proximal region sequence-specific binding	cellular glucose homeostasis///cellular response to X-ray///chromatin organization///double-strand break repair via homologous recombination///gene conversion///interstrand cross-link repair///modulation by host of viral molecular function///modulation by host of viral molecular function///positive regulation by host of viral genome replication///positive regulation by host of viral transcription…	chromatin///cytoplasm///nuclear chromatin///nucleus	GO:0003682///GO:0003690///GO:0044822///GO:0008134///GO:0001077	GO:0001678///GO:0071481///GO:0006325///GO:0000724///GO:0035822///GO:0036297///GO:0044868///GO:0044868///GO:0044829///GO:0043923///GO:0046628///GO:0045944///GO:0006275///GO:0060382///GO:0046626///GO:0006357///GO:0019046///GO:0031297///GO:0006366	GO:0000785///GO:0005737///GO:0000790///GO:0005634
202830_s_at	0.004905	3.28e-05	8.32	2.95389	0.465	SLC37A4	solute carrier family 37 member 4	2542	11q23.3	Chromosome 11, NC_000011.10 (119024351..119030906, complement)	Homo sapiens solute carrier family 37 member 4 (SLC37A4), transcript variant 4, mRNA	256219591	NM_001467	NA	NA		glucose 6-phosphate:inorganic phosphate antiporter activity///glucose 6-phosphate:inorganic phosphate antiporter activity///glucose-6-phosphate transmembrane transporter activity///transporter activity	glucose metabolic process///glucose transport///glucose-6-phosphate transport///glucose-6-phosphate transport///mitophagy in response to mitochondrial depolarization///phosphate ion transmembrane transport///positive regulation of defense response to virus by host///transport///xenophagy	endoplasmic reticulum///endoplasmic reticulum membrane///integral component of endoplasmic reticulum membrane///integral component of membrane///membrane	GO:0061513///GO:0061513///GO:0015152///GO:0005215	GO:0006006///GO:0015758///GO:0015760///GO:0015760///GO:0098779///GO:0035435///GO:0002230///GO:0006810///GO:0098792	GO:0005783///GO:0005789///GO:0030176///GO:0016021///GO:0016020
225300_at	0.006211	5.22e-05	7.81	2.49031	0.465	KNSTRN	kinetochore localized astrin/SPAG5 binding protein	90417	15q15.1	Chromosome 15, NC_000015.10 (40382721..40394288)	602253348F1 NIH_MGC_84 Homo sapiens cDNA clone IMAGE:4345954 5-, mRNA sequence	12097849	BF792864	NA	NA		protein binding	cell division///chromosome segregation///mitotic sister chromatid segregation///regulation of attachment of spindle microtubules to kinetochore///spindle organization	condensed chromosome kinetochore///cytoplasm///kinetochore///microtubule cytoskeleton///microtubule plus-end///mitotic spindle///nucleus///spindle pole	GO:0005515	GO:0051301///GO:0007059///GO:0000070///GO:0051988///GO:0007051	GO:0000777///GO:0005737///GO:0000776///GO:0015630///GO:0035371///GO:0072686///GO:0005634///GO:0000922
1569322_at	0.057144	0.00344	4.1	-1.82418	0.465	LINC00857	long intergenic non-protein coding RNA 857	439990	10q22.3	Chromosome 10, NC_000010.11 (80207710..80219657)	Homo sapiens, clone IMAGE:3897196, mRNA	22800553	BC009626	NA	NA
219525_at	0.019281	0.000471	5.67	0.241405	0.464	SLC47A1	solute carrier family 47 member 1	55244	17p11.2	Chromosome 17, NC_000017.11 (19533854..19579033)	Homo sapiens solute carrier family 47 member 1 (SLC47A1), mRNA	22907059	NM_018242	NA	NA		drug transmembrane transporter activity///drug:proton antiporter activity///monovalent cation:proton antiporter activity	drug export///drug transmembrane transport///hydrogen ion transmembrane transport///organic cation transport///transmembrane transport	integral component of membrane///membrane-bounded vesicle///plasma membrane	GO:0015238///GO:0015307///GO:0005451	GO:0046618///GO:0006855///GO:1902600///GO:0015695///GO:0055085	GO:0016021///GO:0031988///GO:0005886
214301_s_at	0.006583	5.74e-05	7.7	2.39411	0.463	DPYSL4	dihydropyrimidinase like 4	10570	10q26	Chromosome 10, NC_000010.11 (132184983..132205776)	wl57d09.x1 NCI_CGAP_Brn25 Homo sapiens cDNA clone IMAGE:2429009 3-, mRNA sequence	5511071	AI857455	NA	NA		filamin binding///hydrolase activity, acting on carbon-nitrogen (but not peptide) bonds///protein binding	nervous system development///neuron death///neuron projection guidance	cytosol	GO:0031005///GO:0016810///GO:0005515	GO:0007399///GO:0070997///GO:0097485	GO:0005829
230263_s_at	0.017795	0.000403	5.81	0.401623	0.463	DOCK5	dedicator of cytokinesis 5	80005	8p21.2	Chromosome 8, NC_000008.11 (25184723..25415716)	7q97e11.x1 NCI_CGAP_Lu24 Homo sapiens cDNA clone IMAGE:3706460 3-, mRNA sequence	11513092	BF447954	NA	NA		guanyl-nucleotide exchange factor activity///protein binding	negative regulation of vascular smooth muscle contraction///positive regulation of GTPase activity///positive regulation of epithelial cell migration///positive regulation of substrate adhesion-dependent cell spreading///positive regulation of vascular associated smooth muscle cell migration///small GTPase mediated signal transduction	cytoplasm///cytoplasm///plasma membrane	GO:0005085///GO:0005515	GO:1904694///GO:0043547///GO:0010634///GO:1900026///GO:1904754///GO:0007264	GO:0005737///GO:0005737///GO:0005886
216210_x_at	0.035567	0.00145	4.75	-0.925368	0.463	TRIOBP	TRIO and F-actin binding protein	11078	22q13.1	Chromosome 22, NC_000022.11 (37696988..37776556)	zk72e08.s1 Soares_pregnant_uterus_NbHPU Homo sapiens cDNA clone IMAGE:488390 3-, mRNA sequence	1524566	AA046650	NA	NA		GTP-Rho binding///actin filament binding///myosin II binding///ubiquitin protein ligase binding	actin modification///barbed-end actin filament capping///cell division///mitotic nuclear division///positive regulation of substrate adhesion-dependent cell spreading	actin cytoskeleton///actin cytoskeleton///cytoplasm///focal adhesion///microtubule organizing center///midbody///nucleus	GO:0017049///GO:0051015///GO:0045159///GO:0031625	GO:0030047///GO:0051016///GO:0051301///GO:0007067///GO:1900026	GO:0015629///GO:0015629///GO:0005737///GO:0005925///GO:0005815///GO:0030496///GO:0005634
212061_at	0.005676	4.4e-05	7.99	2.66212	0.462	U2SURP	U2 snRNP associated SURP domain containing	23350	3q23	Chromosome 3, NC_000003.12 (143001524..143060725)	Homo sapiens mRNA for KIAA0332 gene, partial cds	2224604	AB002330	NA	NA		nucleotide binding///poly(A) RNA binding///protein binding	RNA processing	nucleoplasm///nucleus	GO:0000166///GO:0044822///GO:0005515	GO:0006396	GO:0005654///GO:0005634
201036_s_at	0.012531	0.000211	6.39	1.06905	0.462	HADH	hydroxyacyl-CoA dehydrogenase	3033	4q22-q26	Chromosome 4, NC_000004.12 (107989714..108035175)	Homo sapiens hydroxyacyl-CoA dehydrogenase (HADH), transcript variant 2, mRNA	296179428	NM_005327	NA	NA		3-hydroxyacyl-CoA dehydrogenase activity///NAD+ binding	fatty acid beta-oxidation///fatty acid beta-oxidation///negative regulation of insulin secretion///response to activity///response to drug///response to insulin	cytoplasm///mitochondrial inner membrane///mitochondrial matrix///mitochondrion///nucleoplasm	GO:0003857///GO:0070403	GO:0006635///GO:0006635///GO:0046676///GO:0014823///GO:0042493///GO:0032868	GO:0005737///GO:0005743///GO:0005759///GO:0005739///GO:0005654
224904_at	0.023891	0.000712	5.32	-0.187813	0.462	PDPR	pyruvate dehydrogenase phosphatase regulatory subunit	55066	16q22.1	Chromosome 16, NC_000016.10 (70113626..70163630)	AV724415 HTB Homo sapiens cDNA clone HTBCEE04 5-, mRNA sequence	10828775	AV724415	NA	NA		[pyruvate dehydrogenase (lipoamide)] phosphatase activity///oxidoreductase activity	dephosphorylation///oxidation-reduction process///regulation of acetyl-CoA biosynthetic process from pyruvate	cytoplasm///mitochondrial matrix	GO:0004741///GO:0016491	GO:0016311///GO:0055114///GO:0010510	GO:0005737///GO:0005759
221525_at	0.062887	0.00403	3.99	-1.98863	0.462	ZMIZ2	zinc finger MIZ-type containing 2	83637	7p13	Chromosome 7, NC_000007.14 (44748547..44769881)	Homo sapiens mRNA; cDNA DKFZp761I2123 (from clone DKFZp761I2123)	13276646	AL136572	NA	NA		ligand-dependent nuclear receptor transcription coactivator activity///protein binding///zinc ion binding	positive regulation of transcription from RNA polymerase II promoter///transcription, DNA-templated	mitochondrion///nuclear replication fork///nucleoplasm///nucleus	GO:0030374///GO:0005515///GO:0008270	GO:0045944///GO:0006351	GO:0005739///GO:0043596///GO:0005654///GO:0005634
220500_s_at	0.065957	0.00436	3.93	-2.06918	0.462	RABL2A///RABL2B	RAB, member of RAS oncogene family-like 2A///RAB, member of RAS oncogene family-like 2B	11159///11158	2q13///22q13.33	Chromosome 2, NC_000002.12 (113627218..113643398)///Chromosome 22, NC_000022.11 (50767492..50783705, complement)	Homo sapiens RAB, member of RAS oncogene family-like 2A (RABL2A), transcript variant 2, mRNA	807201147	NM_007082	NA	NA		GTP binding///GTPase activity///GTP binding///GTPase activity	small GTPase mediated signal transduction///small GTPase mediated signal transduction	intracellular///intracellular	GO:0005525///GO:0003924///GO:0005525///GO:0003924	GO:0007264///GO:0007264	GO:0005622///GO:0005622
209759_s_at	0.010447	0.000151	6.71	1.41031	0.461	ECI1	enoyl-CoA delta isomerase 1	1632	16p13.3	Chromosome 16, NC_000016.10 (2239872..2251601, complement)	Homo sapiens dodecenoyl-Coenzyme A delta isomerase (3,2 trans-enoyl-Coenzyme A isomerase), mRNA (cDNA clone MGC:3903 IMAGE:3630566), complete cds	38114856	BC002746	NA	NA		dodecenoyl-CoA delta-isomerase activity///dodecenoyl-CoA delta-isomerase activity///dodecenoyl-CoA delta-isomerase activity///identical protein binding///intramolecular oxidoreductase activity	fatty acid beta-oxidation///fatty acid beta-oxidation///fatty acid beta-oxidation///fatty acid beta-oxidation	extracellular exosome///mitochondrial inner membrane///mitochondrial matrix///mitochondrial matrix///mitochondrion	GO:0004165///GO:0004165///GO:0004165///GO:0042802///GO:0016860	GO:0006635///GO:0006635///GO:0006635///GO:0006635	GO:0070062///GO:0005743///GO:0005759///GO:0005759///GO:0005739
211052_s_at	0.021229	0.00058	5.49	0.025955	0.461	TBCD	tubulin folding cofactor D	6904	17q25.3	Chromosome 17, NC_000017.11 (82752048..82943186)	Homo sapiens tubulin folding cofactor D, mRNA (cDNA clone MGC:12705 IMAGE:4131114), complete cds	13623514	BC006364	NA	NA		GTPase activator activity///GTPase activator activity///beta-tubulin binding///chaperone binding///protein binding	adherens junction assembly///adherens junction assembly///bicellular tight junction assembly///bicellular tight junction assembly///negative regulation of cell-substrate adhesion///negative regulation of microtubule polymerization///positive regulation of GTPase activity///post-chaperonin tubulin folding pathway///protein folding///protein folding///tubulin complex assembly	adherens junction///adherens junction///bicellular tight junction///bicellular tight junction///cytoplasm///lateral plasma membrane///lateral plasma membrane///microtubule	GO:0005096///GO:0005096///GO:0048487///GO:0051087///GO:0005515	GO:0034333///GO:0034333///GO:0070830///GO:0070830///GO:0010812///GO:0031115///GO:0043547///GO:0007023///GO:0006457///GO:0006457///GO:0007021	GO:0005912///GO:0005912///GO:0005923///GO:0005923///GO:0005737///GO:0016328///GO:0016328///GO:0005874
204835_at	0.022018	0.000619	5.44	-0.041976	0.461	POLA1	DNA polymerase alpha 1, catalytic subunit	5422	Xp22.1-p21.3	Chromosome X, NC_000023.11 (24693833..24996986)	Homo sapiens DNA polymerase alpha 1, catalytic subunit (POLA1), mRNA	291045203	NM_016937	NA	NA		3'-5' exonuclease activity///4 iron, 4 sulfur cluster binding///DNA binding///DNA binding///contributes_to DNA primase activity///DNA-directed DNA polymerase activity///DNA-directed DNA polymerase activity///chromatin binding///metal ion binding///nucleoside binding///nucleotide binding///protein binding///protein heterodimerization activity///protein kinase binding	NOT DNA repair///DNA replication///DNA replication initiation///DNA replication initiation///DNA replication, synthesis of RNA primer///DNA strand elongation involved in DNA replication///DNA strand elongation involved in DNA replication///NOT DNA synthesis involved in DNA repair///G1/S transition of mitotic cell cycle///cell proliferation///double-strand break repair via nonhomologous end joinin…	alpha DNA polymerase:primase complex///alpha DNA polymerase:primase complex///colocalizes_with chromatin///cytoplasm///nuclear envelope///nuclear matrix///nucleolus///nucleoplasm///nucleoplasm///nucleus	GO:0008408///GO:0051539///GO:0003677///GO:0003677///contributes_to GO:0003896///GO:0003887///GO:0003887///GO:0003682///GO:0046872///GO:0001882///GO:0000166///GO:0005515///GO:0046982///GO:0019901	NOT GO:0006281///GO:0006260///GO:0006270///GO:0006270///GO:0006269///GO:0006271///GO:0006271///NOT GO:0000731///GO:0000082///GO:0008283///GO:0006303///GO:0006273///GO:0006272///GO:0090305///GO:0000083///GO:0000722///GO:0016032	GO:0005658///GO:0005658///colocalizes_with GO:0000785///GO:0005737///GO:0005635///GO:0016363///GO:0005730///GO:0005654///GO:0005654///GO:0005634
208940_at	0.049023	0.00264	4.29	-1.54839	0.461	SEPHS1	selenophosphate synthetase 1	22929	10p14	Chromosome 10, NC_000010.11 (13317428..13348298, complement)	wl60b09.x1 NCI_CGAP_Brn25 Homo sapiens cDNA clone IMAGE:2429273 3-, mRNA sequence	5590834	AI885670	NA	NA		ATP binding///GTP binding///identical protein binding///protein binding///selenide, water dikinase activity	cellular protein modification process///phosphorylation	cytoplasm///nuclear membrane///plasma membrane	GO:0005524///GO:0005525///GO:0042802///GO:0005515///GO:0004756	GO:0006464///GO:0016310	GO:0005737///GO:0031965///GO:0005886
233676_at	0.15659	0.0206	2.88	-3.66421	0.461						Homo sapiens clone IMAGE:609924, mRNA sequence	13507369	AF339831	NA	NA
202330_s_at	0.01265	0.000216	6.37	1.04716	0.46	UNG	uracil DNA glycosylase	7374	12q23-q24.1	Chromosome 12, NC_000012.12 (109097594..109110993)	Homo sapiens uracil DNA glycosylase (UNG), transcript variant 1, mRNA	310923204	NM_003362	NA	NA		damaged DNA binding///enzyme binding///protein binding///uracil DNA N-glycosylase activity///uracil DNA N-glycosylase activity	DNA repair///base-excision repair///base-excision repair, AP site formation via deaminated base removal///depyrimidination///negative regulation of apoptotic process///positive regulation of isotype switching///somatic hypermutation of immunoglobulin genes///somatic recombination of immunoglobulin gene segments///viral process	mitochondrion///nucleoplasm///nucleus	GO:0003684///GO:0019899///GO:0005515///GO:0004844///GO:0004844	GO:0006281///GO:0006284///GO:0097510///GO:0045008///GO:0043066///GO:0045830///GO:0016446///GO:0016447///GO:0016032	GO:0005739///GO:0005654///GO:0005634
1557128_at	0.01961	0.000488	5.64	0.204797	0.46	FAM111B	family with sequence similarity 111 member B	374393	11q12.1	Chromosome 11, NC_000011.10 (59107185..59127415)	on97b09.s1 Soares_NFL_T_GBC_S1 Homo sapiens cDNA clone IMAGE:1564601 3-, mRNA sequence	3127398	AA960844	NA	NA		protein binding			GO:0005515
210567_s_at	0.053517	0.00309	4.18	-1.71307	0.46	SKP2	S-phase kinase-associated protein 2, E3 ubiquitin protein ligase	6502	5p13	Chromosome 5, NC_000005.10 (36151989..36192792)	Homo sapiens S-phase kinase-associated protein 2 (p45), mRNA (cDNA clone MGC:1366 IMAGE:3138709), complete cds	33876221	BC001441	NA	NA		identical protein binding///protein binding///ubiquitin protein ligase activity///ubiquitin-protein transferase activity///ubiquitin-protein transferase activity	G1/S transition of mitotic cell cycle///G2/M transition of mitotic cell cycle///anaphase-promoting complex-dependent catabolic process///cell proliferation///cellular response to cell-matrix adhesion///positive regulation of intracellular estrogen receptor signaling pathway///positive regulation of protein polyubiquitination///positive regulation of smooth muscle cell proliferation///protein poly…	SCF ubiquitin ligase complex///cytoplasm///cytosol///nucleolus///nucleoplasm///nucleus	GO:0042802///GO:0005515///GO:0061630///GO:0004842///GO:0004842	GO:0000082///GO:0000086///GO:0031145///GO:0008283///GO:0071460///GO:0033148///GO:1902916///GO:0048661///GO:0000209///GO:0042981///GO:0051726	GO:0019005///GO:0005737///GO:0005829///GO:0005730///GO:0005654///GO:0005634
234935_at	0.069152	0.00473	3.87	-2.15426	0.46	NDOR1	NADPH dependent diflavin oxidoreductase 1	27158	9q34.3	Chromosome 9, NC_000009.12 (137205667..137219361)		NA		NA	NA		FMN binding///NADP binding///NADPH-hemoprotein reductase activity///flavin adenine dinucleotide binding///oxidoreductase activity///protein binding	cell death///cellular response to menadione///iron-sulfur cluster assembly///oxidation-reduction process	cytoplasm///cytosol///intermediate filament cytoskeleton///nucleus///perinuclear region of cytoplasm	GO:0010181///GO:0050661///GO:0003958///GO:0050660///GO:0016491///GO:0005515	GO:0008219///GO:0036245///GO:0016226///GO:0055114	GO:0005737///GO:0005829///GO:0045111///GO:0005634///GO:0048471
221727_at	0.004245	2.39e-05	8.69	3.2681	0.459	SUB1	SUB1 homolog, transcriptional regulator	10923	5p13.3	Chromosome 5, NC_000005.10 (32531778..32604079)	aa90g11.s1 Stratagene fetal retina 937202 Homo sapiens cDNA clone IMAGE:838628 3-, mRNA sequence	2179693	AA456973	NA	NA		poly(A) RNA binding///protein binding///single-stranded DNA binding///transcription coactivator activity///transcriptional activator activity, RNA polymerase II distal enhancer sequence-specific binding	SMAD protein signal transduction///positive regulation of transcription from RNA polymerase II promoter///regulation of transcription from RNA polymerase II promoter///transcription from RNA polymerase II promoter	extracellular exosome///nucleolus///nucleus///transcription factor complex	GO:0044822///GO:0005515///GO:0003697///GO:0003713///GO:0001205	GO:0060395///GO:0045944///GO:0006357///GO:0006366	GO:0070062///GO:0005730///GO:0005634///GO:0005667
202997_s_at	0.021083	0.000572	5.5	0.040536	0.459	LOXL2	lysyl oxidase like 2	4017	8p21.3	Chromosome 8, NC_000008.11 (23296897..23404209, complement)	601116312F1 NIH_MGC_16 Homo sapiens cDNA clone IMAGE:3356954 5-, mRNA sequence	9121333	BE251211	NA	NA		chromatin binding///copper ion binding///electron carrier activity///methylated histone binding///oligosaccharide binding///protein binding///protein-lysine 6-oxidase activity///scavenger receptor activity///transcription corepressor activity	aging///cell adhesion///cellular protein modification process///collagen fibril organization///endothelial cell migration///endothelial cell proliferation///epithelial to mesenchymal transition///histone modification///negative regulation of transcription, DNA-templated///oxidation-reduction process///positive regulation of chondrocyte differentiation///protein deamination///receptor-mediated end…	basement membrane///chromosome///extracellular matrix///extracellular space///membrane///nucleoplasm///nucleus///nucleus	GO:0003682///GO:0005507///GO:0009055///GO:0035064///GO:0070492///GO:0005515///GO:0004720///GO:0005044///GO:0003714	GO:0007568///GO:0007155///GO:0006464///GO:0030199///GO:0043542///GO:0001935///GO:0001837///GO:0016570///GO:0045892///GO:0055114///GO:0032332///GO:0018277///GO:0006898///GO:0046688///GO:0001666///GO:0002040///GO:0006351	GO:0005604///GO:0005694///GO:0031012///GO:0005615///GO:0016020///GO:0005654///GO:0005634///GO:0005634
230092_at	0.040531	0.00186	4.56	-1.18244	0.459	UBXN10	UBX domain protein 10	127733	1p36.12	Chromosome 1, NC_000001.11 (20183106..20196060)	zl09f06.s1 Soares_pregnant_uterus_NbHPU Homo sapiens cDNA clone IMAGE:501443 3-, mRNA sequence	1696577	AA135547	NA	NA
210692_s_at	0.017134	0.000379	5.86	0.46623	0.457	SLC43A3	solute carrier family 43 member 3	29015	11q11	Chromosome 11, NC_000011.10 (57406954..57427580, complement)	Homo sapiens solute carrier family 43, member 3, mRNA (cDNA clone MGC:4220 IMAGE:2958307), complete cds	13111980	BC003163	NA	NA		molecular_function	biological_process///transmembrane transport	cellular_component///integral component of membrane	GO:0003674	GO:0008150///GO:0055085	GO:0005575///GO:0016021
226456_at	0.032486	0.00121	4.89	-0.741503	0.457	RMI2	RecQ mediated genome instability 2	116028	16p13.13	Chromosome 16, NC_000016.10 (11345438..11351763)	UI-H-BI1-acy-c-12-0-UI.s1 NCI_CGAP_Sub3 Homo sapiens cDNA clone IMAGE:2716030 3-, mRNA sequence	6142557	AW138157	NA	NA		DNA binding	DNA replication///DNA synthesis involved in DNA repair///regulation of signal transduction by p53 class mediator///strand displacement	cytoplasm///nucleoplasm///nucleus	GO:0003677	GO:0006260///GO:0000731///GO:1901796///GO:0000732	GO:0005737///GO:0005654///GO:0005634
212173_at	0.030786	0.00111	4.96	-0.650969	0.456	AK2	adenylate kinase 2	204	1p34	Chromosome 1, NC_000001.11 (33007940..33036911, complement)	AU154985 OVARC1 Homo sapiens cDNA clone OVARC1000666 3-, mRNA sequence	55829169	AU154985	NA	NA		ATP binding///adenylate kinase activity	ADP biosynthetic process///AMP metabolic process///brain development///dATP metabolic process///liver development///nucleobase-containing small molecule interconversion///nucleotide phosphorylation///oxidative phosphorylation///response to thyroid hormone	cytosol///extracellular exosome///mitochondrial inner membrane///mitochondrial intermembrane space///sperm mitochondrial sheath	GO:0005524///GO:0004017	GO:0006172///GO:0046033///GO:0007420///GO:0046060///GO:0001889///GO:0015949///GO:0046939///GO:0006119///GO:0097066	GO:0005829///GO:0070062///GO:0005743///GO:0005758///GO:0097226
202472_at	0.041191	0.00193	4.53	-1.2217	0.456	MPI	mannose phosphate isomerase	4351	15q24.1	Chromosome 15, NC_000015.10 (74890011..74899457)	Homo sapiens mannose phosphate isomerase (MPI), transcript variant 1, mRNA	574584834	NM_002435	NA	NA		mannose-6-phosphate isomerase activity///zinc ion binding	GDP-mannose biosynthetic process///GDP-mannose biosynthetic process///mannose to fructose-6-phosphate metabolic process	cytosol///extracellular exosome	GO:0004476///GO:0008270	GO:0009298///GO:0009298///GO:0061611	GO:0005829///GO:0070062
204147_s_at	0.042018	0.002	4.5	-1.26036	0.456	TFDP1	transcription factor Dp-1	7027	13q34	Chromosome 13, NC_000013.11 (113584688..113641473)	Homo sapiens transcription factor Dp-1 (TFDP1), transcript variant 1, mRNA	219842208	NM_007111	NA	NA		DNA binding///RNA polymerase II transcription factor activity, sequence-specific DNA binding///protein binding///protein domain specific binding///transcription coactivator activity///transcription factor activity, sequence-specific DNA binding///transcription factor binding	DNA damage response, signal transduction by p53 class mediator resulting in cell cycle arrest///cell proliferation///negative regulation of fat cell proliferation///positive regulation of protein insertion into mitochondrial membrane involved in apoptotic signaling pathway///positive regulation of transcription from RNA polymerase II promoter///regulation of transcription from RNA polymerase II p…	mitochondrion///nucleoplasm///nucleus///transcription factor complex	GO:0003677///GO:0000981///GO:0005515///GO:0019904///GO:0003713///GO:0003700///GO:0008134	GO:0006977///GO:0008283///GO:0070345///GO:1900740///GO:0045944///GO:0006357///GO:0006351	GO:0005739///GO:0005654///GO:0005634///GO:0005667
204768_s_at	0.008458	9.46e-05	7.18	1.88906	0.455	FEN1	flap structure-specific endonuclease 1	2237	11q12	Chromosome 11, NC_000011.10 (61792637..61797244)	Homo sapiens flap structure-specific endonuclease 1 (FEN1), mRNA	332078486	NM_004111	NA	NA		5'-3' exonuclease activity///5'-flap endonuclease activity///5'-flap endonuclease activity///5'-flap endonuclease activity///DNA binding///RNA-DNA hybrid ribonuclease activity///damaged DNA binding///double-stranded DNA binding///double-stranded DNA exodeoxyribonuclease activity///endonuclease activity///exonuclease activity///magnesium ion binding///protein binding	DNA repair///DNA replication///DNA replication, removal of RNA primer///RNA phosphodiester bond hydrolysis, endonucleolytic///UV protection///base-excision repair///double-strand break repair///double-strand break repair via homologous recombination///memory///telomere maintenance via recombination	membrane///mitochondrion///nuclear chromosome, telomeric region///colocalizes_with nuclear chromosome, telomeric region///nucleolus///nucleoplasm///nucleus///plasma membrane///protein complex	GO:0008409///GO:0017108///GO:0017108///GO:0017108///GO:0003677///GO:0004523///GO:0003684///GO:0003690///GO:0008309///GO:0004519///GO:0004527///GO:0000287///GO:0005515	GO:0006281///GO:0006260///GO:0043137///GO:0090502///GO:0009650///GO:0006284///GO:0006302///GO:0000724///GO:0007613///GO:0000722	GO:0016020///GO:0005739///GO:0000784///colocalizes_with GO:0000784///GO:0005730///GO:0005654///GO:0005634///GO:0005886///GO:0043234
235766_x_at	0.026036	0.000836	5.19	-0.354199	0.455	RAB27A	RAB27A, member RAS oncogene family	5873	15q21.3	Chromosome 15, NC_000015.10 (55202966..55291188, complement)		NA		NA	NA		GDP binding///GTP binding///GTP binding///GTPase activity///myosin V binding///protein binding///protein domain specific binding	antigen processing and presentation///blood coagulation///complement-dependent cytotoxicity///cytotoxic T cell degranulation///exocytosis///exosomal secretion///melanocyte differentiation///melanosome localization///melanosome transport///multivesicular body organization///multivesicular body sorting pathway///natural killer cell degranulation///positive regulation of constitutive secretory pathw…	Golgi apparatus///Weibel-Palade body///apical plasma membrane///dendrite///exocytic vesicle///extracellular exosome///late endosome///lysosome///melanosome///multivesicular body membrane///photoreceptor outer segment///secretory granule///secretory granule membrane	GO:0019003///GO:0005525///GO:0005525///GO:0003924///GO:0031489///GO:0005515///GO:0019904	GO:0019882///GO:0007596///GO:0097278///GO:0043316///GO:0006887///GO:1990182///GO:0030318///GO:0032400///GO:0032402///GO:0036257///GO:0071985///GO:0043320///GO:1903435///GO:0045921///GO:0010628///GO:0050766///GO:1903428///GO:1903307///GO:1903307///GO:0006605///GO:0007264///GO:0048489	GO:0005794///GO:0033093///GO:0016324///GO:0030425///GO:0070382///GO:0070062///GO:0005770///GO:0005764///GO:0042470///GO:0032585///GO:0001750///GO:0030141///GO:0030667
212290_at	0.218337	0.0379	2.48	-4.27445	0.454	SLC7A1	solute carrier family 7 member 1	6541	13q12.3	Chromosome 13, NC_000013.11 (29509410..29595715, complement)	ng41b03.s1 NCI_CGAP_Co3 Homo sapiens cDNA clone IMAGE:937325 3-, mRNA sequence	2269502	AA527433	NA	NA		L-lysine transmembrane transporter activity///L-ornithine transmembrane transporter activity///amino acid transmembrane transporter activity///antiporter activity///arginine transmembrane transporter activity///protein binding	L-lysine transmembrane transport///L-ornithine transmembrane transport///amino acid transport///arginine transmembrane transport///arginine transport///transport	integral component of plasma membrane///membrane///plasma membrane	GO:0015189///GO:0000064///GO:0015171///GO:0015297///GO:0015181///GO:0005515	GO:1903401///GO:1903352///GO:0006865///GO:1903826///GO:0015809///GO:0006810	GO:0005887///GO:0016020///GO:0005886
207722_s_at	0.040809	0.00188	4.55	-1.19809	0.453	BTBD2	BTB domain containing 2	55643	19p13.3	Chromosome 19, NC_000019.10 (1985438..2015703, complement)	Homo sapiens BTB domain containing 2 (BTBD2), mRNA	59814163	NM_017797	NA	NA		protein binding///ubiquitin protein ligase binding	proteasome-mediated ubiquitin-dependent protein catabolic process///protein ubiquitination involved in ubiquitin-dependent protein catabolic process///regulation of proteolysis	SCF ubiquitin ligase complex///cytoplasmic mRNA processing body	GO:0005515///GO:0031625	GO:0043161///GO:0042787///GO:0030162	GO:0019005///GO:0000932
239515_at	0.067587	0.00453	3.9	-2.11005	0.453						hy15b12.x1 NCI_CGAP_GC6 Homo sapiens cDNA clone IMAGE:3197375 3-, mRNA sequence	9704684	BE502264	NA	NA
202911_at	0.008848	0.000103	7.09	1.80354	0.452	MSH6	mutS homolog 6	2956	2p16	Chromosome 2, NC_000002.12 (47783082..47806953)	Homo sapiens mutS homolog 6 (MSH6), transcript variant 1, mRNA	157426894	NM_000179	NA	NA		contributes_to ADP binding///contributes_to ATP binding///contributes_to ATPase activity///contributes_to MutLalpha complex binding///chromatin binding///contributes_to double-stranded DNA binding///contributes_to four-way junction DNA binding///contributes_to guanine/thymine mispair binding///contributes_to magnesium ion binding///methylated histone binding///mismatched DNA binding///contributes…	DNA repair///determination of adult lifespan///intrinsic apoptotic signaling pathway///intrinsic apoptotic signaling pathway in response to DNA damage///isotype switching///NOT maintenance of DNA repeat elements///meiotic mismatch repair///meiotic mismatch repair///mismatch repair///mismatch repair///mismatch repair///mismatch repair///negative regulation of DNA recombination///positive regulatio…	Golgi apparatus///MutSalpha complex///cytoplasm///intracellular membrane-bounded organelle///nuclear chromatin///nuclear chromosome///nucleoplasm///nucleoplasm///plasma membrane	contributes_to GO:0043531///contributes_to GO:0005524///contributes_to GO:0016887///contributes_to GO:0032405///GO:0003682///contributes_to GO:0003690///contributes_to GO:0000400///contributes_to GO:0032137///contributes_to GO:0000287///GO:0035064///GO:0030983///contributes_to GO:0030983///contributes_to GO:0032357///GO:0005515///contributes_to GO:0005515///NOT GO:0042803///contributes_to GO:0032…	GO:0006281///GO:0008340///GO:0097193///GO:0008630///GO:0045190///NOT GO:0043570///GO:0000710///GO:0000710///GO:0006298///GO:0006298///GO:0006298///GO:0006298///GO:0045910///GO:0051096///GO:0045830///GO:0007131///GO:0009411///GO:0009411///GO:0016446///GO:0016447///GO:0016032	GO:0005794///GO:0032301///GO:0005737///GO:0043231///GO:0000790///GO:0000228///GO:0005654///GO:0005654///GO:0005886
218383_at	0.030923	0.00112	4.95	-0.656638	0.452	MIR4707///HAUS4	microRNA 4707///HAUS augmin like complex subunit 4	100616424///54930	14q11.2	Chromosome 14, NC_000014.9 (22956950..22957029, complement)///Chromosome 14, NC_000014.9 (22946228..22957142, complement)	Homo sapiens HAUS augmin like complex subunit 4 (HAUS4), transcript variant 2, mRNA	261824034	NM_017815	NA	NA		molecular_function	G2/M transition of mitotic cell cycle///cell division///centrosome organization///mitotic nuclear division///spindle assembly	HAUS complex///centrosome///cytosol///microtubule///spindle	GO:0003674	GO:0000086///GO:0051301///GO:0051297///GO:0007067///GO:0051225	GO:0070652///GO:0005813///GO:0005829///GO:0005874///GO:0005819
220256_s_at	0.046207	0.00236	4.38	-1.4329	0.452	OXCT2	3-oxoacid CoA-transferase 2	64064	1p34	Chromosome 1, NC_000001.11 (39769525..39771348, complement)	Homo sapiens 3-oxoacid CoA-transferase 2 (OXCT2), mRNA	11545840	NM_022120	NA	NA		3-oxoacid CoA-transferase activity	ketone body catabolic process	mitochondrion///motile cilium	GO:0008260	GO:0046952	GO:0005739///GO:0031514
240121_x_at	0.012482	0.000209	6.4	1.08134	0.451							NA		NA	NA
1554019_s_at	0.235653	0.044	2.39	-4.42086	0.451	CEP57L1	centrosomal protein 57 like 1	285753	6q21	Chromosome 6, NC_000006.12 (109095130..109167696)	Homo sapiens chromosome 6 open reading frame 182, mRNA (cDNA clone MGC:21731 IMAGE:4514050), complete cds	34189758	BC033448	NA	NA		gamma-tubulin binding///identical protein binding///microtubule binding///molecular_function///protein binding	biological_process///microtubule anchoring///mitotic sister chromatid segregation	cellular_component///centrosome///cytoplasm///microtubule	GO:0043015///GO:0042802///GO:0008017///GO:0003674///GO:0005515	GO:0008150///GO:0034453///GO:0000070	GO:0005575///GO:0005813///GO:0005737///GO:0005874
242890_at	0.006389	5.53e-05	7.74	2.43278	0.45							NA		NA	NA
218646_at	0.009622	0.000125	6.9	1.60886	0.45	HPF1	histone PARylation factor 1	54969	4q33	Chromosome 4, NC_000004.12 (169729468..169757954, complement)	Homo sapiens histone PARylation factor 1 (HPF1), mRNA	157388913	NM_017867	NA	NA		histone binding///protein binding	cellular response to DNA damage stimulus///regulation of protein ADP-ribosylation	nucleus	GO:0042393///GO:0005515	GO:0006974///GO:0010835	GO:0005634
235764_at	0.026197	0.000846	5.18	-0.365715	0.45	PRDM5	PR/SET domain 5	11107	4q27	Chromosome 4, NC_000004.12 (120684907..120922866, complement)	zk08e04.s1 Soares_pregnant_uterus_NbHPU Homo sapiens cDNA clone IMAGE:469950 3-, mRNA sequence	1496144	AA029888	NA	NA		RNA polymerase II core promoter proximal region sequence-specific DNA binding///metal ion binding///methyltransferase activity///protein binding///repressing transcription factor binding///sequence-specific DNA binding///transcription regulatory region DNA binding///transcriptional repressor activity, RNA polymerase II core promoter proximal region sequence-specific binding	histone H3-K9 methylation///histone deacetylation///mitotic cell cycle///negative regulation of transcription from RNA polymerase II promoter///negative regulation of transcription, DNA-templated///transcription, DNA-templated	nucleus	GO:0000978///GO:0046872///GO:0008168///GO:0005515///GO:0070491///GO:0043565///GO:0044212///GO:0001078	GO:0051567///GO:0016575///GO:0000278///GO:0000122///GO:0045892///GO:0006351	GO:0005634
211976_at	0.140181	0.0169	3.01	-3.46277	0.45	NUDT3	nudix hydrolase 3	11165	6p21.2	Chromosome 6, NC_000006.12 (34287194..34392680, complement)		NA		NA	NA		diphosphoinositol-polyphosphate diphosphatase activity///inositol bisdiphosphate tetrakisphosphate diphosphatase activity///inositol diphosphate pentakisphosphate diphosphatase activity///inositol diphosphate tetrakisphosphate diphosphatase activity///inositol-1,5-bisdiphosphate-2,3,4,6-tetrakisphosphate 1-diphosphatase activity///inositol-1,5-bisdiphosphate-2,3,4,6-tetrakisphosphate 5-diphosphat…	cell-cell signaling///diadenosine polyphosphate catabolic process///diphosphoinositol polyphosphate catabolic process///inositol phosphate metabolic process	cytosol///extracellular exosome	GO:0008486///GO:0052841///GO:0052842///GO:0052840///GO:0052846///GO:0052847///GO:0052843///GO:0052848///GO:0052844///GO:0052845///GO:0000287	GO:0007267///GO:0015961///GO:0071544///GO:0043647	GO:0005829///GO:0070062
221910_at	0.006481	5.64e-05	7.72	2.41193	0.449	ETV1	ETS variant 1	2115	7p21.3	Chromosome 7, NC_000007.14 (13891229..13991425, complement)	601820946F1 NIH_MGC_58 Homo sapiens cDNA clone IMAGE:4052867 5-, mRNA sequence	10971005	BF131965	NA	NA		RNA polymerase II core promoter proximal region sequence-specific DNA binding///protein binding///transcription factor activity, sequence-specific DNA binding///transcriptional activator activity, RNA polymerase II core promoter proximal region sequence-specific binding	axon guidance///mechanosensory behavior///muscle organ development///peripheral nervous system neuron development///positive regulation of transcription from RNA polymerase II promoter///transcription from RNA polymerase II promoter	nucleus	GO:0000978///GO:0005515///GO:0003700///GO:0001077	GO:0007411///GO:0007638///GO:0007517///GO:0048935///GO:0045944///GO:0006366	GO:0005634
208939_at	0.013535	0.000247	6.25	0.908284	0.449	SEPHS1	selenophosphate synthetase 1	22929	10p14	Chromosome 10, NC_000010.11 (13317428..13348298, complement)	AV682679 GKB Homo sapiens cDNA clone GKBACG02 5-, mRNA sequence	10284542	AV682679	NA	NA		ATP binding///GTP binding///identical protein binding///protein binding///selenide, water dikinase activity	cellular protein modification process///phosphorylation	cytoplasm///nuclear membrane///plasma membrane	GO:0005524///GO:0005525///GO:0042802///GO:0005515///GO:0004756	GO:0006464///GO:0016310	GO:0005737///GO:0031965///GO:0005886
1557453_at	0.023864	0.000708	5.32	-0.180832	0.449						UI-E-CQ1-acs-c-12-0-UI.s1 UI-E-CQ1 Homo sapiens cDNA clone UI-E-CQ1-acs-c-12-0-UI 3-, mRNA sequence	18967334	BM662646	NA	NA
225407_at	0.099793	0.00923	3.41	-2.84428	0.449	MBP	myelin basic protein	4155	18q23	Chromosome 18, NC_000018.10 (76978833..77133708, complement)	yy40d03.s1 Soares melanocyte 2NbHM Homo sapiens cDNA clone IMAGE:273701 3-, mRNA sequence	1158165	N37023	NA	NA		protease binding///protein binding///structural constituent of myelin sheath	aging///axon ensheathment///central nervous system development///chemical synaptic transmission///immune response///membrane organization///myelination///negative regulation of axonogenesis///response to fatty acid///response to mercury ion///response to progesterone///response to toxic substance///response to tumor necrosis factor///substantia nigra development	cell periphery///compact myelin///internode region of axon///neuronal cell body///nucleus///plasma membrane	GO:0002020///GO:0005515///GO:0019911	GO:0007568///GO:0008366///GO:0007417///GO:0007268///GO:0006955///GO:0061024///GO:0042552///GO:0050771///GO:0070542///GO:0046689///GO:0032570///GO:0009636///GO:0034612///GO:0021762	GO:0071944///GO:0043218///GO:0033269///GO:0043025///GO:0005634///GO:0005886
218202_x_at	0.137795	0.0164	3.03	-3.43182	0.449	MRPL44	mitochondrial ribosomal protein L44	65080	2q36.1	Chromosome 2, NC_000002.12 (223943224..223967714)	Homo sapiens mitochondrial ribosomal protein L44 (MRPL44), mRNA	169790854	NM_022915	NA	NA		double-stranded RNA binding///poly(A) RNA binding///protein binding///ribonuclease III activity	RNA phosphodiester bond hydrolysis, endonucleolytic///mitochondrial translational elongation///mitochondrial translational elongation///mitochondrial translational termination///pre-miRNA processing///primary miRNA processing///production of siRNA involved in RNA interference	cellular_component///mitochondrial inner membrane///nucleus///ribosome	GO:0003725///GO:0044822///GO:0005515///GO:0004525	GO:0090502///GO:0070125///GO:0070125///GO:0070126///GO:0031054///GO:0031053///GO:0030422	GO:0005575///GO:0005743///GO:0005634///GO:0005840
211569_s_at	0.005184	3.65e-05	8.2	2.84829	0.448	HADH	hydroxyacyl-CoA dehydrogenase	3033	4q22-q26	Chromosome 4, NC_000004.12 (107989714..108035175)	Human 3-hydroxyacyl-CoA dehydrogenase, isoform 2 mRNA, complete cds	2078328	AF001903	NA	NA		3-hydroxyacyl-CoA dehydrogenase activity///NAD+ binding	fatty acid beta-oxidation///fatty acid beta-oxidation///negative regulation of insulin secretion///response to activity///response to drug///response to insulin	cytoplasm///mitochondrial inner membrane///mitochondrial matrix///mitochondrion///nucleoplasm	GO:0003857///GO:0070403	GO:0006635///GO:0006635///GO:0046676///GO:0014823///GO:0042493///GO:0032868	GO:0005737///GO:0005743///GO:0005759///GO:0005739///GO:0005654
236513_at	0.00578	4.68e-05	7.92	2.59917	0.448	PRELID2	PRELI domain containing 2	153768	5q32	Chromosome 5, NC_000005.10 (145587325..145835369, complement)	hl79d07.x1 NCI_CGAP_Kid13 Homo sapiens cDNA clone IMAGE:3007405 3-, mRNA sequence	7702308	AW770245	NA	NA		phosphatidic acid transporter activity	phospholipid transport	mitochondrial intermembrane space	GO:1990050	GO:0015914	GO:0005758
221703_at	0.011795	0.000186	6.51	1.19996	0.448	BRIP1	BRCA1 interacting protein C-terminal helicase 1	83990	17q22.2	Chromosome 17, NC_000017.11 (61679186..61864120, complement)	Homo sapiens BRCA1-binding helicase-like protein BACH1 mRNA, complete cds	13661818	AF360549	NA	NA		4 iron, 4 sulfur cluster binding///ATP binding///ATP-dependent DNA helicase activity///DNA binding///metal ion binding///protein binding	DNA damage checkpoint///DNA duplex unwinding///DNA replication///DNA synthesis involved in DNA repair///cellular response to vitamin///double-strand break repair///negative regulation of cell proliferation///regulation of signal transduction by p53 class mediator///regulation of transcription from RNA polymerase II promoter///strand displacement	cytoplasm///nuclear membrane///nucleoplasm///nucleus///nucleus	GO:0051539///GO:0005524///GO:0004003///GO:0003677///GO:0046872///GO:0005515	GO:0000077///GO:0032508///GO:0006260///GO:0000731///GO:0071295///GO:0006302///GO:0008285///GO:1901796///GO:0006357///GO:0000732	GO:0005737///GO:0031965///GO:0005654///GO:0005634///GO:0005634
225903_at	0.003774	1.88e-05	8.98	3.50281	0.447	PIGU	phosphatidylinositol glycan anchor biosynthesis class U	128869	20q11.22	Chromosome 20, NC_000020.11 (34560542..34677285, complement)		NA		NA	NA		contributes_to GPI anchor binding///contributes_to GPI-anchor transamidase activity	GPI anchor biosynthetic process///attachment of GPI anchor to protein///attachment of GPI anchor to protein///regulation of JAK-STAT cascade	GPI-anchor transamidase complex///endoplasmic reticulum membrane///integral component of endoplasmic reticulum membrane///membrane///plasma membrane	contributes_to GO:0034235///contributes_to GO:0003923	GO:0006506///GO:0016255///GO:0016255///GO:0046425	GO:0042765///GO:0005789///GO:0030176///GO:0016020///GO:0005886
213945_s_at	0.034778	0.00138	4.79	-0.875697	0.447	NUP210	nucleoporin 210	23225	3p25.1	Chromosome 3, NC_000003.12 (13316230..13420319, complement)	ok88d11.s1 NCI_CGAP_Lu5 Homo sapiens cDNA clone IMAGE:1521045 3-, mRNA sequence	3050564	AA909765	NA	NA		protein dimerization activity	gene silencing by RNA///intracellular transport of virus///mRNA export from nucleus///mitotic nuclear envelope disassembly///protein sumoylation///protein transport///regulation of cellular response to heat///regulation of glucose transport///tRNA export from nucleus///viral process///viral transcription	endoplasmic reticulum membrane///integral component of membrane///membrane///nuclear envelope///nuclear membrane///nuclear pore	GO:0046983	GO:0031047///GO:0075733///GO:0006406///GO:0007077///GO:0016925///GO:0015031///GO:1900034///GO:0010827///GO:0006409///GO:0016032///GO:0019083	GO:0005789///GO:0016021///GO:0016020///GO:0005635///GO:0031965///GO:0005643
219003_s_at	0.047367	0.00247	4.34	-1.48149	0.447	MANEA	mannosidase endo-alpha	79694	6q16.1	Chromosome 6, NC_000006.12 (95577497..95609452)	Homo sapiens mannosidase endo-alpha (MANEA), mRNA	335057564	NM_024641	NA	NA		glycoprotein endo-alpha-1,2-mannosidase activity		Golgi apparatus///Golgi membrane///integral component of membrane	GO:0004569		GO:0005794///GO:0000139///GO:0016021
204849_at	0.092499	0.00804	3.5	-2.70179	0.447	TCFL5	transcription factor like 5	10732	20q13.33	Chromosome 20, NC_000020.11 (62841014..62861763, complement)	Homo sapiens transcription factor like 5 (TCFL5), transcript variant 1, mRNA	683524002	NM_006602	NA	NA		DNA binding///protein dimerization activity///transcription factor activity, sequence-specific DNA binding	cell differentiation///multicellular organism development///regulation of cell differentiation///regulation of cell proliferation///regulation of transcription, DNA-templated///spermatogenesis///transcription from RNA polymerase II promoter	male germ cell nucleus///nucleus	GO:0003677///GO:0046983///GO:0003700	GO:0030154///GO:0007275///GO:0045595///GO:0042127///GO:0006355///GO:0007283///GO:0006366	GO:0001673///GO:0005634
203674_at	0.147356	0.0186	2.95	-3.55739	0.447	HELZ	helicase with zinc finger	9931	17q24.2	Chromosome 17, NC_000017.11 (67070438..67245989, complement)	Homo sapiens helicase with zinc finger (HELZ), mRNA	139394590	NM_014877	NA	NA		ATP binding///helicase activity///metal ion binding///poly(A) RNA binding		membrane///nucleus	GO:0005524///GO:0004386///GO:0046872///GO:0044822		GO:0016020///GO:0005634
235964_x_at	0.029956	0.00107	4.99	-0.605581	0.446	SAMHD1	SAM and HD domain containing deoxynucleoside triphosphate triphosphohydrolase 1	25939	20pter-q12	Chromosome 20, NC_000020.11 (36890882..36951843, complement)		NA		NA	NA		RNA binding///dGTP binding///dGTPase activity///nucleic acid binding///protein binding///zinc ion binding	dATP catabolic process///dGTP catabolic process///defense response to virus///immune response///protein homotetramerization///regulation of innate immune response///type I interferon signaling pathway	intracellular///nucleoplasm///nucleoplasm///nucleus///plasma membrane	GO:0003723///GO:0032567///GO:0008832///GO:0003676///GO:0005515///GO:0008270	GO:0046061///GO:0006203///GO:0051607///GO:0006955///GO:0051289///GO:0045088///GO:0060337	GO:0005622///GO:0005654///GO:0005654///GO:0005634///GO:0005886
224886_at	0.107897	0.0106	3.32	-2.9874	0.446	JMJD8	jumonji domain containing 8	339123	16p13.3	Chromosome 16, NC_000016.10 (681666..684446, complement)	AL577395 Homo sapiens PLACENTA COT 25-NORMALIZED Homo sapiens cDNA clone CS0DI085YA18 3-PRIME, mRNA sequence	46256417	AL577395	NA	NA				extracellular exosome			GO:0070062
225007_at	0.040919	0.00189	4.54	-1.20419	0.445	G3BP1	G3BP stress granule assembly factor 1	10146	5q33.1	Chromosome 5, NC_000005.10 (151771915..151811352)	AV705516 ADB Homo sapiens cDNA clone ADBCPH08 5-, mRNA sequence	10722816	AV705516	NA	NA		ATP binding///ATP-dependent DNA helicase activity///ATP-dependent RNA helicase activity///DNA binding///endonuclease activity///mRNA binding///poly(A) RNA binding///protein binding	DNA duplex unwinding///Ras protein signal transduction///negative regulation of canonical Wnt signaling pathway///nucleic acid phosphodiester bond hydrolysis///transport	cytoplasm///cytoplasmic stress granule///cytosol///focal adhesion///nucleus///plasma membrane	GO:0005524///GO:0004003///GO:0004004///GO:0003677///GO:0004519///GO:0003729///GO:0044822///GO:0005515	GO:0032508///GO:0007265///GO:0090090///GO:0090305///GO:0006810	GO:0005737///GO:0010494///GO:0005829///GO:0005925///GO:0005634///GO:0005886
243205_at	0.176743	0.0258	2.73	-3.89077	0.445						UI-H-BI0p-aax-d-06-0-UI.s1 NCI_CGAP_Sub2 Homo sapiens cDNA clone IMAGE:2710715 3-, mRNA sequence	5863084	AW014327	NA	NA
208833_s_at	0.068211	0.00461	3.89	-2.12819	0.444	ATXN10	ataxin 10	25814	22q13.31	Chromosome 22, NC_000022.11 (45671798..45845307)	Homo sapiens E46 protein mRNA, complete cds	6563249	AF119662	NA	NA		enzyme binding///identical protein binding///protein binding	cilium assembly///nervous system development///neuron projection development///protein homotrimerization	cytoplasm///cytosol///dendrite///extracellular space///membrane///neuronal cell body///perinuclear region of cytoplasm///plasma membrane	GO:0019899///GO:0042802///GO:0005515	GO:0042384///GO:0007399///GO:0031175///GO:0070207	GO:0005737///GO:0005829///GO:0030425///GO:0005615///GO:0016020///GO:0043025///GO:0048471///GO:0005886
1560300_a_at	0.085758	0.00695	3.6	-2.55219	0.444	DMRTC1B///DMRTC1	DMRT like family C1B///DMRT like family C1	728656///63947	Xq13.2///Xq13.2	Chromosome X, NC_000023.11 (72777170..72848802)///Chromosome X, NC_000023.11 (72872025..72943653, complement)	CM0-HT1295-160201-779-c11 HT1295 Homo sapiens cDNA, mRNA sequence	14399165	BG995095	NA	NA		core promoter proximal region sequence-specific DNA binding///protein homodimerization activity///transcription factor activity, sequence-specific DNA binding///core promoter proximal region sequence-specific DNA binding///protein homodimerization activity///transcription factor activity, sequence-specific DNA binding	regulation of transcription, DNA-templated///sex differentiation///transcription, DNA-templated///regulation of transcription, DNA-templated///sex differentiation///transcription, DNA-templated	nucleus///nucleus	GO:0000987///GO:0042803///GO:0003700///GO:0000987///GO:0042803///GO:0003700	GO:0006355///GO:0007548///GO:0006351///GO:0006355///GO:0007548///GO:0006351	GO:0005634///GO:0005634
227620_at	0.018453	0.000429	5.75	0.336993	0.443	SLC44A1	solute carrier family 44 member 1	23446	9q31.2	Chromosome 9, NC_000009.12 (105244608..105438504)	AV721564 HTB Homo sapiens cDNA clone HTBALE11 5-, mRNA sequence	10823256	AV721564	NA	NA		choline transmembrane transporter activity	choline catabolic process///choline transport///phosphatidylcholine biosynthetic process///transmembrane transport	extracellular exosome///integral component of membrane///membrane///mitochondrial outer membrane///mitochondrion///nucleoplasm///plasma membrane	GO:0015220	GO:0042426///GO:0015871///GO:0006656///GO:0055085	GO:0070062///GO:0016021///GO:0016020///GO:0005741///GO:0005739///GO:0005654///GO:0005886
225421_at	0.06995	0.00482	3.86	-2.17414	0.443	PM20D2	peptidase M20 domain containing 2	135293	6q15	Chromosome 6, NC_000006.12 (89096879..89165569)	ty62b08.x1 NCI_CGAP_Kid11 Homo sapiens cDNA clone IMAGE:2283639 3-, mRNA sequence	4738112	AI654133	NA	NA		dipeptidase activity	proteolysis///regulation of cellular protein metabolic process	extracellular exosome///nucleoplasm	GO:0016805	GO:0006508///GO:0032268	GO:0070062///GO:0005654
202758_s_at	0.072345	0.00514	3.81	-2.24088	0.443	RFXANK	regulatory factor X associated ankyrin containing protein	8625	19p12	Chromosome 19, NC_000019.10 (19192199..19201869)	Homo sapiens regulatory factor X associated ankyrin containing protein (RFXANK), transcript variant 1, mRNA	523498339	NM_003721	NA	NA		DNA binding///histone deacetylase binding///transcription cofactor activity///transcription factor activity, sequence-specific DNA binding	Ras protein signal transduction///positive regulation of transcription from RNA polymerase II promoter///regulation of transcription from RNA polymerase II promoter///transcription, DNA-templated	cytoplasm///intercellular bridge///nucleoplasm///nucleus	GO:0003677///GO:0042826///GO:0003712///GO:0003700	GO:0007265///GO:0045944///GO:0006357///GO:0006351	GO:0005737///GO:0045171///GO:0005654///GO:0005634
204786_s_at	0.13193	0.0152	3.08	-3.3566	0.443	IFNAR2	interferon alpha and beta receptor subunit 2	3455	21q22.11	Chromosome 21, NC_000021.9 (33229895..33264513)	Homo sapiens interferon receptor ifnar2-1 (splice variant IFNAR2-1) mRNA, complete cds	995296	L41944	NA	NA		interleukin-20 binding///protein binding///protein kinase binding///type I interferon receptor activity	JAK-STAT cascade///cell proliferation///cell surface receptor signaling pathway///defense response to virus///regulation of transcription from RNA polymerase II promoter///regulation of type I interferon-mediated signaling pathway///response to interferon-alpha///response to interferon-alpha///response to interferon-beta///response to virus///type I interferon signaling pathway///type I interfero…	extracellular region///extracellular space///integral component of plasma membrane///intracellular///plasma membrane	GO:0042015///GO:0005515///GO:0019901///GO:0004905	GO:0007259///GO:0008283///GO:0007166///GO:0051607///GO:0006357///GO:0060338///GO:0035455///GO:0035455///GO:0035456///GO:0009615///GO:0060337///GO:0060337///GO:0060337	GO:0005576///GO:0005615///GO:0005887///GO:0005622///GO:0005886
205593_s_at	0.009066	0.00011	7.03	1.73651	0.442	PDE9A	phosphodiesterase 9A	5152	21q22.3	Chromosome 21, NC_000021.9 (42653752..42775509)	Homo sapiens phosphodiesterase 9A (PDE9A), transcript variant 1, mRNA	48762716	NM_002606	NA	NA		3',5'-cyclic-GMP phosphodiesterase activity///3',5'-cyclic-GMP phosphodiesterase activity///3',5'-cyclic-nucleotide phosphodiesterase activity///metal ion binding///protein binding	cGMP catabolic process///cGMP catabolic process///cGMP metabolic process///cGMP-mediated signaling///positive regulation of cardiac muscle hypertrophy///signal transduction	Golgi apparatus///cytosol///cytosol///endoplasmic reticulum///perikaryon///perinuclear region of cytoplasm///ruffle membrane///sarcolemma	GO:0047555///GO:0047555///GO:0004114///GO:0046872///GO:0005515	GO:0046069///GO:0046069///GO:0046068///GO:0019934///GO:0010613///GO:0007165	GO:0005794///GO:0005829///GO:0005829///GO:0005783///GO:0043204///GO:0048471///GO:0032587///GO:0042383
225759_x_at	0.030645	0.0011	4.96	-0.641959	0.442	CLMN	calmin	79789	14q32.13	Chromosome 14, NC_000014.9 (95181939..95319908, complement)		NA		NA	NA		actin binding	negative regulation of cell proliferation///neuron projection development	cytoplasm///integral component of membrane	GO:0003779	GO:0008285///GO:0031175	GO:0005737///GO:0016021
216219_at	0.064899	0.00424	3.95	-2.04016	0.442	AQP6	aquaporin 6	363	12q13	Chromosome 12, NC_000012.12 (49972837..49977139)	Homo sapiens mRNA; cDNA DKFZp434D2030 (from clone DKFZp434D2030)	6808132	AL137716	NA	NA		anion channel activity///glycerol channel activity///nitrate transmembrane transporter activity///water channel activity	anion transmembrane transport///cellular water homeostasis///excretion///glycerol transport///nitrate transport///odontogenesis///transport///water transport	apical plasma membrane///integral component of plasma membrane///transport vesicle membrane	GO:0005253///GO:0015254///GO:0015112///GO:0015250	GO:0098656///GO:0009992///GO:0007588///GO:0015793///GO:0015706///GO:0042476///GO:0006810///GO:0006833	GO:0016324///GO:0005887///GO:0030658
202106_at	0.33773	0.0867	1.95	-5.07621	0.442	GOLGA3	golgin A3	2802	12q24.33	Chromosome 12, NC_000012.12 (132768909..132829131, complement)	Homo sapiens golgin A3 (GOLGA3), transcript variant 1, mRNA	87196329	NM_005895	NA	NA		cadherin binding involved in cell-cell adhesion///protein binding///transporter activity	cell-cell adhesion///intra-Golgi vesicle-mediated transport///spermatogenesis	Golgi apparatus///Golgi cisterna membrane///Golgi membrane///Golgi transport complex///cell-cell adherens junction///cytosol///extrinsic component of Golgi membrane///membrane///nucleolus///nucleoplasm///nucleus	GO:0098641///GO:0005515///GO:0005215	GO:0098609///GO:0006891///GO:0007283	GO:0005794///GO:0032580///GO:0000139///GO:0017119///GO:0005913///GO:0005829///GO:0090498///GO:0016020///GO:0005730///GO:0005654///GO:0005634
208921_s_at	0.019256	0.00047	5.67	0.243671	0.441	SRI	sorcin	6717	7q21.1	Chromosome 7, NC_000007.14 (88205115..88226993, complement)	Human sorcin (SRI) mRNA, complete cds	459835	L12387	NA	NA		calcium channel regulator activity///calcium ion binding///calcium-dependent cysteine-type endopeptidase activity///ion channel binding///protease binding///protein binding///protein heterodimerization activity///receptor binding///repressing transcription factor binding	action potential///calcium ion transport///cytoplasmic sequestering of transcription factor///heart development///intracellular sequestering of iron ion///muscle organ development///negative regulation of heart rate///negative regulation of ryanodine-sensitive calcium-release channel activity///negative regulation of transcription regulatory region DNA binding///positive regulation of insulin sec…	T-tubule///Z disc///axon terminus///colocalizes_with chromaffin granule membrane///cytoplasm///cytoplasm///cytosol///dendritic spine neck///endoplasmic reticulum membrane///extracellular exosome///membrane///mitochondrion///nucleoplasm///sarcoplasmic reticulum///sarcoplasmic reticulum membrane///smooth endoplasmic reticulum	GO:0005246///GO:0005509///GO:0004198///GO:0044325///GO:0002020///GO:0005515///GO:0046982///GO:0005102///GO:0070491	GO:0001508///GO:0006816///GO:0042994///GO:0007507///GO:0006880///GO:0007517///GO:0010459///GO:0060315///GO:2000678///GO:0035774///GO:0051281///GO:0006508///GO:0051924///GO:0086004///GO:0010649///GO:1901844///GO:0008016///GO:1901841///GO:1901077///GO:0010880///GO:0006942///GO:0007165///GO:0006810	GO:0030315///GO:0030018///GO:0043679///colocalizes_with GO:0042584///GO:0005737///GO:0005737///GO:0005829///GO:0044326///GO:0005789///GO:0070062///GO:0016020///GO:0005739///GO:0005654///GO:0016529///GO:0033017///GO:0005790
208795_s_at	0.090625	0.00774	3.53	-2.66323	0.441	MCM7	minichromosome maintenance complex component 7	4176	7q21.3-q22.1	Chromosome 7, NC_000007.14 (100092728..100101940, complement)	Homo sapiens mRNA for P1cdc47, complete cds	1255616	D55716	NA	NA		ATP binding///contributes_to ATP-dependent DNA helicase activity///contributes_to DNA binding///protein binding///single-stranded DNA binding	DNA replication///DNA replication initiation///DNA unwinding involved in DNA replication///G1/S transition of mitotic cell cycle///cell proliferation///cellular response to DNA damage stimulus///cellular response to epidermal growth factor stimulus///cellular response to xenobiotic stimulus///regulation of phosphorylation///response to drug	MCM complex///MCM complex///chromatin///cytoplasm///cytosol///membrane///nuclear chromosome, telomeric region///nucleoplasm///nucleoplasm	GO:0005524///contributes_to GO:0004003///contributes_to GO:0003677///GO:0005515///GO:0003697	GO:0006260///GO:0006270///GO:0006268///GO:0000082///GO:0008283///GO:0006974///GO:0071364///GO:0071466///GO:0042325///GO:0042493	GO:0042555///GO:0042555///GO:0000785///GO:0005737///GO:0005829///GO:0016020///GO:0000784///GO:0005654///GO:0005654
234672_s_at	0.004245	2.38e-05	8.7	3.27108	0.44	NDC1	NDC1 transmembrane nucleoporin	55706	1p32.3	Chromosome 1, NC_000001.11 (53765460..53838552, complement)	Novel human gene mapping to chomosome 1	7688171	AL354612	NA	NA		structural constituent of nuclear pore	NOT establishment of spindle pole body localization to nuclear envelope///gene silencing by RNA///intracellular transport of virus///mRNA export from nucleus///mitotic nuclear envelope disassembly///nuclear pore complex assembly///nuclear pore distribution///protein sumoylation///protein transport///regulation of cellular response to heat///regulation of glucose transport///spermatogenesis///NOT …	actin cytoskeleton///cytoplasm///integral component of membrane///membrane///nuclear envelope///nuclear membrane///nuclear pore///nuclear pore transmembrane ring///plasma membrane///NOT spindle pole body	GO:0017056	NOT GO:0071790///GO:0031047///GO:0075733///GO:0006406///GO:0007077///GO:0051292///GO:0031081///GO:0016925///GO:0015031///GO:1900034///GO:0010827///GO:0007283///NOT GO:0030474///GO:0007129///GO:0006409///GO:0016032///GO:0019083	GO:0015629///GO:0005737///GO:0016021///GO:0016020///GO:0005635///GO:0031965///GO:0005643///GO:0070762///GO:0005886///NOT GO:0005816
201111_at	0.004402	2.51e-05	8.64	3.2185	0.44	CSE1L	chromosome segregation 1 like	1434	20q13	Chromosome 20, NC_000020.11 (49046246..49096960)	Homo sapiens brain cellular apoptosis susceptibility protein (CSE1) mRNA, complete cds	3560556	AF053641	NA	NA		Ran GTPase binding///nuclear export signal receptor activity///protein binding	apoptotic process///cell proliferation///protein export from nucleus///protein import into nucleus	cytoplasm///cytosol///extracellular exosome///membrane///nuclear envelope///nucleoplasm///nucleus	GO:0008536///GO:0005049///GO:0005515	GO:0006915///GO:0008283///GO:0006611///GO:0006606	GO:0005737///GO:0005829///GO:0070062///GO:0016020///GO:0005635///GO:0005654///GO:0005634
1553984_s_at	0.01143	0.000177	6.56	1.25057	0.44	DTYMK	deoxythymidylate kinase	1841	2q37.3	Chromosome 2, NC_000002.12 (241675742..241686968, complement)	Homo sapiens PP3731 mRNA, complete cds	10834669	AF258562	NA	NA		ATP binding///nucleoside phosphate kinase activity///thymidylate kinase activity///uridylate kinase activity	cell cycle///cell proliferation///cellular response to growth factor stimulus///dTDP biosynthetic process///dTTP biosynthetic process///dTTP biosynthetic process///dUDP biosynthetic process///myoblast differentiation///nucleobase-containing small molecule interconversion///nucleoside monophosphate phosphorylation///nucleotide phosphorylation///response to cadmium ion///response to estrogen	cytosol///cytosol///mitochondrial intermembrane space///mitochondrial matrix///mitochondrion///nucleus	GO:0005524///GO:0050145///GO:0004798///GO:0009041	GO:0007049///GO:0008283///GO:0071363///GO:0006233///GO:0006235///GO:0006235///GO:0006227///GO:0045445///GO:0015949///GO:0046940///GO:0046939///GO:0046686///GO:0043627	GO:0005829///GO:0005829///GO:0005758///GO:0005759///GO:0005739///GO:0005634
209003_at	0.011946	0.00019	6.49	1.17761	0.44	SLC25A11	solute carrier family 25 member 11	8402	17p13.3	Chromosome 17, NC_000017.11 (4937130..4940167, complement)	Homo sapiens clone 24408 2-oxoglutarate carrier protein mRNA, complete cds	3387910	AF070548	NA	NA		oxoglutarate:malate antiporter activity///poly(A) RNA binding///structural constituent of ribosome	alpha-ketoglutarate transport///gluconeogenesis///glucose metabolic process///translation///transport	integral component of plasma membrane///mitochondrial inner membrane///mitochondrion///nucleus	GO:0015367///GO:0044822///GO:0003735	GO:0015742///GO:0006094///GO:0006006///GO:0006412///GO:0006810	GO:0005887///GO:0005743///GO:0005739///GO:0005634
214233_at	0.084787	0.00682	3.62	-2.53295	0.44	GGA2	golgi associated, gamma adaptin ear containing, ARF binding protein 2	23062	16p12	Chromosome 16, NC_000016.10 (23463542..23510494, complement)		NA		NA	NA		ADP-ribosylation factor binding///protein binding	cellular protein metabolic process///intracellular protein transport///vesicle-mediated transport	Golgi apparatus///clathrin adaptor complex///clathrin-coated vesicle///endosome membrane///trans-Golgi network	GO:0030306///GO:0005515	GO:0044267///GO:0006886///GO:0016192	GO:0005794///GO:0030131///GO:0030136///GO:0010008///GO:0005802
213598_at	0.009678	0.000127	6.88	1.5901	0.439						zh68c03.s1 Soares_fetal_liver_spleen_1NFLS_S1 Homo sapiens cDNA clone IMAGE:417220 3-, mRNA sequence	1401813	W87688	NA	NA
1562783_at	0.017853	0.000407	5.8	0.392517	0.439	LOC100128840	uncharacterized LOC100128840	100128840	12q24.33	Chromosome 12	Homo sapiens cDNA FLJ25336 fis, clone TST00709	16554079	AK058065	NA	NA
220741_s_at	0.021038	0.000566	5.51	0.0501	0.439	PPA2	pyrophosphatase (inorganic) 2	27068	4q25	Chromosome 4, NC_000004.12 (105369077..105474070, complement)	Homo sapiens pyrophosphatase (inorganic) 2 (PPA2), transcript variant 2, mRNA	77812677	NM_006903	NA	NA		inorganic diphosphatase activity///magnesium ion binding///protein serine/threonine phosphatase activity	diphosphate metabolic process///protein dephosphorylation///tRNA aminoacylation for protein translation	extracellular exosome///mitochondrial matrix	GO:0004427///GO:0000287///GO:0004722	GO:0071344///GO:0006470///GO:0006418	GO:0070062///GO:0005759
211320_s_at	0.067863	0.00458	3.9	-2.11985	0.439	PTPRU	protein tyrosine phosphatase, receptor type U	10076	1p35.3	Chromosome 1, NC_000001.11 (29236516..29326813)	Homo sapiens protein tyrosine phosphatase receptor omicron (PTPRO) mRNA, complete cds	1890659	U71075	NA	NA		beta-catenin binding///protein binding///protein tyrosine phosphatase activity///protein tyrosine phosphatase activity///transmembrane receptor protein tyrosine phosphatase activity	canonical Wnt signaling pathway///cell adhesion///cell differentiation///homotypic cell-cell adhesion///negative regulation of cell migration///negative regulation of cell proliferation///organ regeneration///peptidyl-tyrosine dephosphorylation///protein dephosphorylation///protein localization to cell surface///response to glucocorticoid///single organismal cell-cell adhesion///transmembrane rec…	cell-cell junction///integral component of plasma membrane///plasma membrane	GO:0008013///GO:0005515///GO:0004725///GO:0004725///GO:0005001	GO:0060070///GO:0007155///GO:0030154///GO:0034109///GO:0030336///GO:0008285///GO:0031100///GO:0035335///GO:0006470///GO:0034394///GO:0051384///GO:0016337///GO:0007185	GO:0005911///GO:0005887///GO:0005886
224621_at	0.007158	6.69e-05	7.54	2.23953	0.438	MAPK1	mitogen-activated protein kinase 1	5594	22q11.21	Chromosome 22, NC_000022.11 (21759657..21867680, complement)	zl16g12.s1 Soares_pregnant_uterus_NbHPU Homo sapiens cDNA clone IMAGE:502150 3-, mRNA sequence	1690184	AA129773	NA	NA		ATP binding///DNA binding///MAP kinase activity///RNA polymerase II carboxy-terminal domain kinase activity///identical protein binding///kinase activity///mitogen-activated protein kinase kinase kinase binding///phosphatase binding///phosphotyrosine binding///protein binding///protein serine/threonine kinase activity///protein serine/threonine kinase activity///transcription factor binding	B cell receptor signaling pathway///Bergmann glial cell differentiation///ERBB signaling pathway///ERK1 and ERK2 cascade///ERK1 and ERK2 cascade///Fc-epsilon receptor signaling pathway///Fc-gamma receptor signaling pathway involved in phagocytosis///JAK-STAT cascade involved in growth hormone signaling pathway///MAPK cascade///MAPK import into nucleus///T cell receptor signaling pathway///activat…	Golgi apparatus///axon///caveola///cytoplasm///cytoplasm///cytoskeleton///cytosol///dendrite cytoplasm///early endosome///extracellular exosome///focal adhesion///late endosome///microtubule cytoskeleton///microtubule organizing center///mitochondrion///mitotic spindle///nucleoplasm///nucleoplasm///nucleus///nucleus///perikaryon///protein complex///pseudopodium	GO:0005524///GO:0003677///GO:0004707///GO:0008353///GO:0042802///GO:0016301///GO:0031435///GO:0019902///GO:0001784///GO:0005515///GO:0004674///GO:0004674///GO:0008134	GO:0050853///GO:0060020///GO:0038127///GO:0070371///GO:0070371///GO:0038095///GO:0038096///GO:0060397///GO:0000165///GO:0000189///GO:0050852///GO:0000187///GO:0006915///GO:0007411///GO:0061308///GO:0072584///GO:0007049///GO:0006974///GO:0097011///GO:0007268///GO:0006935///GO:0019858///GO:0060324///GO:0008543///GO:0060716///GO:0031663///GO:0060291///GO:0060425///GO:0033598///GO:0045596///GO:004247…	GO:0005794///GO:0030424///GO:0005901///GO:0005737///GO:0005737///GO:0005856///GO:0005829///GO:0032839///GO:0005769///GO:0070062///GO:0005925///GO:0005770///GO:0015630///GO:0005815///GO:0005739///GO:0072686///GO:0005654///GO:0005654///GO:0005634///GO:0005634///GO:0043204///GO:0043234///GO:0031143
229192_s_at	0.010375	0.000148	6.73	1.43425	0.438	LOC101929597///TBCD	uncharacterized LOC101929597///tubulin folding cofactor D	101929597///6904	17q25.3	Chromosome 17///Chromosome 17, NC_000017.11 (82752048..82943186)	Homo sapiens mRNA; cDNA DKFZp586D1022 (from clone DKFZp586D1022)	5419874	AL096745	NA	NA		GTPase activator activity///GTPase activator activity///beta-tubulin binding///chaperone binding///protein binding	adherens junction assembly///adherens junction assembly///bicellular tight junction assembly///bicellular tight junction assembly///negative regulation of cell-substrate adhesion///negative regulation of microtubule polymerization///positive regulation of GTPase activity///post-chaperonin tubulin folding pathway///protein folding///protein folding///tubulin complex assembly	adherens junction///adherens junction///bicellular tight junction///bicellular tight junction///cytoplasm///lateral plasma membrane///lateral plasma membrane///microtubule	GO:0005096///GO:0005096///GO:0048487///GO:0051087///GO:0005515	GO:0034333///GO:0034333///GO:0070830///GO:0070830///GO:0010812///GO:0031115///GO:0043547///GO:0007023///GO:0006457///GO:0006457///GO:0007021	GO:0005912///GO:0005912///GO:0005923///GO:0005923///GO:0005737///GO:0016328///GO:0016328///GO:0005874
212828_at	0.039865	0.00178	4.59	-1.13946	0.438	SYNJ2	synaptojanin 2	8871	6q25.3	Chromosome 6, NC_000006.12 (157981856..158099176)	zp81b09.s1 Stratagene HeLa cell s3 937216 Homo sapiens cDNA clone IMAGE:626585 3-, mRNA sequence	1780272	AA191573	NA	NA		RNA binding///nucleotide binding///phosphatidylinositol phosphate 4-phosphatase activity///phosphatidylinositol-3,5-bisphosphate 3-phosphatase activity///phosphatidylinositol-3,5-bisphosphate 5-phosphatase activity///phosphatidylinositol-3-phosphatase activity///phosphatidylinositol-4,5-bisphosphate 5-phosphatase activity///protein binding	phosphatidylinositol biosynthetic process///phosphatidylinositol dephosphorylation///phosphatidylinositol-3-phosphate biosynthetic process	axon///cytoskeleton///cytosol///membrane raft///plasma membrane	GO:0003723///GO:0000166///GO:0034596///GO:0052629///GO:0043813///GO:0004438///GO:0004439///GO:0005515	GO:0006661///GO:0046856///GO:0036092	GO:0030424///GO:0005856///GO:0005829///GO:0045121///GO:0005886
228955_at	0.00973	0.000128	6.87	1.58179	0.437	LRP8	LDL receptor related protein 8	7804	1p34	Chromosome 1, NC_000001.11 (53242364..53328149, complement)	DKFZp434A0118_s1 434 (synonym: htes3) Homo sapiens cDNA clone DKFZp434A0118 3-, mRNA sequence	5421109	AL041761	NA	NA		apolipoprotein binding///calcium ion binding///high-density lipoprotein particle binding///kinesin binding///low-density lipoprotein receptor activity///protein binding///reelin receptor activity///transmembrane signaling receptor activity///very-low-density lipoprotein particle receptor activity	ammon gyrus development///cellular response to cholesterol///cellular response to growth factor stimulus///cerebral cortex development///cytokine-mediated signaling pathway///endocytosis///lipid metabolic process///modulation of synaptic transmission///negative regulation of transcription from RNA polymerase II promoter///positive regulation of CREB transcription factor activity///positive regula…	axon///caveola///dendrite///extracellular region///integral component of membrane///membrane///microtubule associated complex///neuronal cell body///plasma membrane///postsynaptic density///receptor complex	GO:0034185///GO:0005509///GO:0008035///GO:0019894///GO:0005041///GO:0005515///GO:0038025///GO:0004888///GO:0030229	GO:0021541///GO:0071397///GO:0071363///GO:0021987///GO:0019221///GO:0006897///GO:0006629///GO:0050804///GO:0000122///GO:0032793///GO:1900006///GO:0061003///GO:0050731///GO:0061098///GO:0006508///GO:0006898///GO:0038026///GO:0042493///GO:0001523///GO:0007165	GO:0030424///GO:0005901///GO:0030425///GO:0005576///GO:0016021///GO:0016020///GO:0005875///GO:0043025///GO:0005886///GO:0014069///GO:0043235
218986_s_at	0.291146	0.0645	2.14	-4.79462	0.437	DDX60	DEXD/H-box helicase 60	55601	4q32.3	Chromosome 4, NC_000004.12 (168216291..168318807, complement)	Homo sapiens DEXD/H-box helicase 60 (DDX60), mRNA	222831594	NM_017631	NA	NA		ATP binding///double-stranded DNA binding///double-stranded RNA binding///helicase activity///protein binding///single-stranded RNA binding	defense response to virus///innate immune response///positive regulation of MDA-5 signaling pathway///positive regulation of RIG-I signaling pathway///response to virus	cytoplasm///intermediate filament cytoskeleton	GO:0005524///GO:0003690///GO:0003725///GO:0004386///GO:0005515///GO:0003727	GO:0051607///GO:0045087///GO:1900245///GO:1900246///GO:0009615	GO:0005737///GO:0045111
212943_at	0.004847	3.12e-05	8.38	3.00546	0.436	C2CD5	C2 calcium dependent domain containing 5	9847	12p12.1	Chromosome 12, NC_000012.12 (22448546..22544546, complement)	Homo sapiens KIAA0528 mRNA for KIAA0528 protein	58257726	AB011100	NA	NA		calcium ion binding///calcium-dependent phospholipid binding	cellular response to insulin stimulus///insulin receptor signaling pathway via phosphatidylinositol 3-kinase///intracellular protein transmembrane transport///positive regulation of glucose import in response to insulin stimulus///positive regulation of glucose transport///positive regulation of protein targeting to membrane///positive regulation of vesicle fusion///protein localization to plasma…	cell cortex///cytoplasm///cytoplasmic vesicle membrane///microtubule organizing center///plasma membrane///ruffle membrane	GO:0005509///GO:0005544	GO:0032869///GO:0038028///GO:0065002///GO:2001275///GO:0010828///GO:0090314///GO:0031340///GO:0072659///GO:0006906	GO:0005938///GO:0005737///GO:0030659///GO:0005815///GO:0005886///GO:0032587
210026_s_at	0.00894	0.000106	7.06	1.77404	0.436	CARD10	caspase recruitment domain family member 10	29775	22q13.1	Chromosome 22, NC_000022.11 (37490362..37519203, complement)	Homo sapiens caspase recruitment domain protein 10 mRNA, complete cds	13488606	AY028896	NA	NA		protein binding///receptor signaling complex scaffold activity	activation of NF-kappaB-inducing kinase activity///activation of NF-kappaB-inducing kinase activity///protein complex assembly///regulation of apoptotic process	CBM complex///cytoplasm	GO:0005515///GO:0030159	GO:0007250///GO:0007250///GO:0006461///GO:0042981	GO:0032449///GO:0005737
31874_at	0.009329	0.000116	6.97	1.68061	0.436	GAS2L1	growth arrest specific 2 like 1	10634	22q12.2	Chromosome 22, NC_000022.11 (29306618..29312789)	H.sapiens mRNA for GAR22 protein	1666070	Y07846	NA	NA		cytoskeletal adaptor activity///microtubule binding///thyroid hormone receptor binding	cell cycle arrest///cellular response to starvation///cellular response to thyroid hormone stimulus	cytoplasm///cytoskeleton	GO:0008093///GO:0008017///GO:0046966	GO:0007050///GO:0009267///GO:0097067	GO:0005737///GO:0005856
235603_at	0.066502	0.00441	3.92	-2.08144	0.436	HNRNPU	heterogeneous nuclear ribonucleoprotein U	3192	1q44	Chromosome 1, NC_000001.11 (244842123..244864720, complement)		NA		NA	NA		ATP binding///DNA binding///RNA binding///core promoter binding///enhancer binding///poly(A) RNA binding///poly(G) binding///protein binding///ribonucleoprotein complex binding///telomerase RNA binding	CRD-mediated mRNA stabilization///RNA processing///cellular response to dexamethasone stimulus///circadian regulation of gene expression///gene expression///mRNA splicing, via spliceosome///mRNA splicing, via spliceosome///negative regulation of telomere maintenance via telomerase///osteoblast differentiation///positive regulation of DNA topoisomerase (ATP-hydrolyzing) activity///positive regulat…	CRD-mediated mRNA stability complex///catalytic step 2 spliceosome///cell surface///cytoplasmic ribonucleoprotein granule///extracellular matrix///intracellular ribonucleoprotein complex///membrane///nucleoplasm///nucleoplasm///nucleus///colocalizes_with telomerase holoenzyme complex	GO:0005524///GO:0003677///GO:0003723///GO:0001047///GO:0035326///GO:0044822///GO:0034046///GO:0005515///GO:0043021///GO:0070034	GO:0070934///GO:0006396///GO:0071549///GO:0032922///GO:0010467///GO:0000398///GO:0000398///GO:0032211///GO:0001649///GO:2000373///GO:0010628	GO:0070937///GO:0071013///GO:0009986///GO:0036464///GO:0031012///GO:0030529///GO:0016020///GO:0005654///GO:0005654///GO:0005634///colocalizes_with GO:0005697
235609_at	0.242164	0.0464	2.35	-4.47264	0.436	BRIP1	BRCA1 interacting protein C-terminal helicase 1	83990	17q22.2	Chromosome 17, NC_000017.11 (61679186..61864120, complement)	7k09e12.x1 NCI_CGAP_GC6 Homo sapiens cDNA clone IMAGE:3443830 3-, mRNA sequence	10810687	BF056791	NA	NA		4 iron, 4 sulfur cluster binding///ATP binding///ATP-dependent DNA helicase activity///DNA binding///metal ion binding///protein binding	DNA damage checkpoint///DNA duplex unwinding///DNA replication///DNA synthesis involved in DNA repair///cellular response to vitamin///double-strand break repair///negative regulation of cell proliferation///regulation of signal transduction by p53 class mediator///regulation of transcription from RNA polymerase II promoter///strand displacement	cytoplasm///nuclear membrane///nucleoplasm///nucleus///nucleus	GO:0051539///GO:0005524///GO:0004003///GO:0003677///GO:0046872///GO:0005515	GO:0000077///GO:0032508///GO:0006260///GO:0000731///GO:0071295///GO:0006302///GO:0008285///GO:1901796///GO:0006357///GO:0000732	GO:0005737///GO:0031965///GO:0005654///GO:0005634///GO:0005634
203017_s_at	0.005445	4.08e-05	8.08	2.73667	0.435	SSX2IP	SSX family member 2 interacting protein	117178	1p22.3	Chromosome 1, NC_000001.11 (84643707..84690757, complement)	yg99c07.s1 Soares infant brain 1NIB Homo sapiens cDNA clone IMAGE:41738 3-, mRNA sequence	814580	R52678	NA	NA		protein binding///protein domain specific binding	cell adhesion///centrosome organization///cilium assembly///intraciliary transport involved in cilium morphogenesis///regulation of Rac protein signal transduction///regulation of cell motility	cell leading edge///cell-cell adherens junction///centriolar satellite///ciliary basal body///nucleus///protein complex	GO:0005515///GO:0019904	GO:0007155///GO:0051297///GO:0042384///GO:0035735///GO:0035020///GO:2000145	GO:0031252///GO:0005913///GO:0034451///GO:0036064///GO:0005634///GO:0043234
209053_s_at	0.072998	0.00525	3.8	-2.26272	0.435	WHSC1	Wolf-Hirschhorn syndrome candidate 1	7468	4p16.3	Chromosome 4, NC_000004.12 (1871357..1982207)	601589946F1 NIH_MGC_7 Homo sapiens cDNA clone IMAGE:3944195 5-, mRNA sequence	10214987	BE793789	NA	NA		chromatin binding///histone methyltransferase activity (H4-K20 specific)///histone-lysine N-methyltransferase activity///protein binding///sequence-specific DNA binding///zinc ion binding	anatomical structure morphogenesis///atrial septum primum morphogenesis///atrial septum secundum morphogenesis///bone development///chromatin modification///double-strand break repair via nonhomologous end joining///histone H3-K36 methylation///histone H4-K20 methylation///membranous septum morphogenesis///negative regulation of transcription from RNA polymerase II promoter///positive regulation …	chromosome///cytoplasm///nucleoplasm///nucleus	GO:0003682///GO:0042799///GO:0018024///GO:0005515///GO:0043565///GO:0008270	GO:0009653///GO:0003289///GO:0003290///GO:0060348///GO:0016568///GO:0006303///GO:0010452///GO:0034770///GO:0003149///GO:0000122///GO:0048298///GO:2001032///GO:0070201///GO:0006351	GO:0005694///GO:0005737///GO:0005654///GO:0005634
203524_s_at	0.085828	0.00697	3.6	-2.55434	0.435	MPST	mercaptopyruvate sulfurtransferase	4357	22q13.1	Chromosome 22, NC_000022.11 (37019642..37029822)	Homo sapiens mercaptopyruvate sulfurtransferase (MPST), transcript variant 1, mRNA	372622376	NM_021126	NA	NA		3-mercaptopyruvate sulfurtransferase activity///identical protein binding///thiosulfate sulfurtransferase activity	cyanate catabolic process///hydrogen sulfide biosynthetic process///kidney development///liver development///response to toxic substance///spinal cord development///transsulfuration	cell junction///cytosol///extracellular exosome///mitochondrion///neuron projection///synapse	GO:0016784///GO:0042802///GO:0004792	GO:0009440///GO:0070814///GO:0001822///GO:0001889///GO:0009636///GO:0021510///GO:0019346	GO:0030054///GO:0005829///GO:0070062///GO:0005739///GO:0043005///GO:0045202
215131_at	0.08683	0.00713	3.59	-2.57886	0.434	IQCK	IQ motif containing K	124152	16p12.3	Chromosome 16, NC_000016.10 (19716456..19858467)		NA		NA	NA
207388_s_at	0.293816	0.0656	2.13	-4.81103	0.433	PTGES	prostaglandin E synthase	9536	9q34.3	Chromosome 9, NC_000009.12 (129738336..129777579, complement)	Homo sapiens prostaglandin E synthase (PTGES), mRNA	209413739	NM_004878	NA	NA		glutathione binding///prostaglandin-E synthase activity///prostaglandin-E synthase activity	acute inflammatory response///chronic inflammatory response///cyclooxygenase pathway///negative regulation of cell proliferation///prostaglandin biosynthetic process///prostaglandin metabolic process///response to calcium ion///response to cytokine///response to lipopolysaccharide///response to organic cyclic compound///response to retinoic acid///signal transduction	endoplasmic reticulum membrane///integral component of membrane///membrane///nuclear envelope lumen///perinuclear region of cytoplasm	GO:0043295///GO:0050220///GO:0050220	GO:0002526///GO:0002544///GO:0019371///GO:0008285///GO:0001516///GO:0006693///GO:0051592///GO:0034097///GO:0032496///GO:0014070///GO:0032526///GO:0007165	GO:0005789///GO:0016021///GO:0016020///GO:0005641///GO:0048471
214010_s_at	0.010977	0.000165	6.63	1.3243	0.432	ATP9B	ATPase phospholipid transporting 9B (putative)	374868	18q23	Chromosome 18, NC_000018.10 (79069275..79378391)	yj59g12.s1 Soares breast 2NbHBst Homo sapiens cDNA clone IMAGE:153094 3-, mRNA sequence	811996	R50094	NA	NA		ATP binding///magnesium ion binding///phospholipid-translocating ATPase activity	endocytosis///establishment of protein localization to Golgi///phospholipid translocation///retrograde vesicle-mediated transport, Golgi to ER	endosome///integral component of membrane///perinuclear region of cytoplasm///plasma membrane///trans-Golgi network	GO:0005524///GO:0000287///GO:0004012	GO:0006897///GO:0072600///GO:0045332///GO:0006890	GO:0005768///GO:0016021///GO:0048471///GO:0005886///GO:0005802
225426_at	0.06481	0.00422	3.95	-2.03684	0.432	PPP6C	protein phosphatase 6 catalytic subunit	5537	9q33.3	Chromosome 9, NC_000009.12 (125146573..125189939, complement)	xn37d08.x1 NCI_CGAP_Kid11 Homo sapiens cDNA clone IMAGE:2695887 3-, mRNA sequence	6474436	AW195360	NA	NA		metal ion binding///protein binding///protein serine/threonine phosphatase activity///protein serine/threonine phosphatase activity	COPII vesicle coating///G1/S transition of mitotic cell cycle///protein dephosphorylation	Golgi membrane///cytosol///cytosol	GO:0046872///GO:0005515///GO:0004722///GO:0004722	GO:0048208///GO:0000082///GO:0006470	GO:0000139///GO:0005829///GO:0005829
215464_s_at	0.069483	0.00477	3.87	-2.1625	0.432	P2RX5-TAX1BP3///TAX1BP3///P2RX5	P2RX5-TAX1BP3 readthrough (NMD candidate)///Tax1 binding protein 3///purinergic receptor P2X 5	100533970///30851///5026	17p///17p13///17p13.3	Chromosome 17, NC_000017.11 (3662893..3696404, complement)///Chromosome 17, NC_000017.11 (3662893..3668679, complement)///Chromosome 17, NC_000017.11 (3673227..3696404, complement)	Homo sapiens cDNA FLJ10465 fis, clone NT2RP1001616	7022515	AK001327	NA	NA		beta-catenin binding///protein C-terminus binding///protein binding///ATP binding///extracellular ATP-gated cation channel activity///extracellular ATP-gated cation channel activity///ion channel activity///purinergic nucleotide receptor activity///purinergic nucleotide receptor activity///transmembrane signaling receptor activity	Rho protein signal transduction///Wnt signaling pathway///activation of GTPase activity///negative regulation of Wnt signaling pathway///negative regulation of cell proliferation///negative regulation of protein localization to cell surface///blood coagulation///cation transmembrane transport///mitophagy in response to mitochondrial depolarization///nervous system development///positive regulatio…	cytoplasm///cytosol///extracellular exosome///nucleus///plasma membrane///cytoplasm///integral component of nuclear inner membrane///integral component of plasma membrane///plasma membrane	GO:0008013///GO:0008022///GO:0005515///GO:0005524///GO:0004931///GO:0004931///GO:0005216///GO:0001614///GO:0001614///GO:0004888	GO:0007266///GO:0016055///GO:0090630///GO:0030178///GO:0008285///GO:2000009///GO:0007596///GO:0098655///GO:0098779///GO:0007399///GO:0010524///GO:0050850///GO:0035590///GO:0033198///GO:0007165///GO:0006810	GO:0005737///GO:0005829///GO:0070062///GO:0005634///GO:0005886///GO:0005737///GO:0005639///GO:0005887///GO:0005886
239669_at	0.134132	0.0156	3.06	-3.3836	0.432						wr16c05.x1 NCI_CGAP_Pr22 Homo sapiens cDNA clone IMAGE:2481704 3-, mRNA sequence	5855187	AW006409	NA	NA
228551_at	0.164994	0.0226	2.82	-3.75472	0.432	DENND5B	DENN domain containing 5B	160518	12p11.21	Chromosome 12, NC_000012.12 (31382223..31591018, complement)	Homo sapiens mRNA; cDNA DKFZp434E0626 (from clone DKFZp434E0626)	6807885	AL137364	NA	NA		Rab guanyl-nucleotide exchange factor activity///calcium channel activity	calcium ion transmembrane transport///detection of mechanical stimulus///positive regulation of GTPase activity	integral component of membrane///membrane	GO:0017112///GO:0005262	GO:0070588///GO:0050982///GO:0043547	GO:0016021///GO:0016020
204078_at	0.283625	0.0615	2.17	-4.74815	0.432	P3H4	prolyl 3-hydroxylase family member 4 (non-enzymatic)	10609	17q21.2	Chromosome 17, NC_000017.11 (41801952..41812617, complement)	Homo sapiens prolyl 3-hydroxylase family member 4 (non-enzymatic) (P3H4), mRNA	39812427	NM_006455	NA	NA			synaptonemal complex assembly	condensed nuclear chromosome///nucleolus///synaptonemal complex		GO:0007130	GO:0000794///GO:0005730///GO:0000795
224855_at	0.029695	0.00105	5	-0.58809	0.431	MIR6741///PYCR2	microRNA 6741///pyrroline-5-carboxylate reductase family member 2	102466270///29920	1q42.12	Chromosome 1, NC_000001.11 (225922080..225922142, complement)///Chromosome 1, NC_000001.11 (225919877..225924340, complement)	AL561868 Homo sapiens NEUROBLASTOMA COT 10-NORMALIZED Homo sapiens cDNA clone CS0DB006YI05 3-PRIME, mRNA sequence	46225652	AL561868	NA	NA		pyrroline-5-carboxylate reductase activity	L-proline biosynthetic process///cellular amino acid biosynthetic process///cellular response to oxidative stress///oxidation-reduction process///proline biosynthetic process	mitochondrial matrix///mitochondrion	GO:0004735	GO:0055129///GO:0008652///GO:0034599///GO:0055114///GO:0006561	GO:0005759///GO:0005739
213043_s_at	0.00973	0.000129	6.87	1.57252	0.43	MIR6884///MED24	microRNA 6884///mediator complex subunit 24	102466757///9862	17q21.1	Chromosome 17, NC_000017.11 (40026332..40026409, complement)///Chromosome 17, NC_000017.11 (40019097..40054636, complement)		NA		NA	NA		RNA polymerase II transcription cofactor activity///histone acetyltransferase activity///ligand-dependent nuclear receptor transcription coactivator activity///protein binding///receptor activity///thyroid hormone receptor binding///transcription cofactor activity///ubiquitin protein ligase activity///vitamin D receptor binding	androgen receptor signaling pathway///histone acetylation///intracellular steroid hormone receptor signaling pathway///positive regulation of transcription, DNA-templated///protein heterooligomerization///protein ubiquitination///regulation of transcription from RNA polymerase II promoter///stem cell population maintenance///transcription initiation from RNA polymerase II promoter///transcription…	mediator complex///mediator complex///nucleoplasm///nucleus///ubiquitin ligase complex	GO:0001104///GO:0004402///GO:0030374///GO:0005515///GO:0004872///GO:0046966///GO:0003712///GO:0061630///GO:0042809	GO:0030521///GO:0016573///GO:0030518///GO:0045893///GO:0051291///GO:0016567///GO:0006357///GO:0019827///GO:0006367///GO:0006367	GO:0016592///GO:0016592///GO:0005654///GO:0005634///GO:0000151
217931_at	0.029409	0.00103	5.02	-0.568097	0.43	CNPY3	canopy FGF signaling regulator 3	10695	6p21.1	Chromosome 6, NC_000006.12 (42928002..42939287)	Homo sapiens canopy 3 homolog (zebrafish), mRNA (cDNA clone MGC:3530 IMAGE:2819660), complete cds	13325207	BC004423	NA	NA		receptor binding	innate immune response///toll-like receptor signaling pathway	endoplasmic reticulum lumen	GO:0005102	GO:0045087///GO:0002224	GO:0005788
219416_at	0.044094	0.00218	4.44	-1.35186	0.43	SCARA3	scavenger receptor class A member 3	51435	8p21	Chromosome 8, NC_000008.11 (27633665..27734027)	Homo sapiens scavenger receptor class A member 3 (SCARA3), transcript variant 1, mRNA	33598923	NM_016240	NA	NA		protein binding///scavenger receptor activity///structural molecule activity	UV protection///cellular response to osmotic stress///receptor-mediated endocytosis///response to oxidative stress///NOT toll-like receptor 3 signaling pathway	Golgi membrane///cell periphery///collagen trimer///endoplasmic reticulum membrane///integral component of membrane	GO:0005515///GO:0005044///GO:0005198	GO:0009650///GO:0071470///GO:0006898///GO:0006979///NOT GO:0034138	GO:0000139///GO:0071944///GO:0005581///GO:0005789///GO:0016021
210260_s_at	0.054301	0.00316	4.16	-1.73733	0.43	TNFAIP8	TNF alpha induced protein 8	25816	5q23.1	Chromosome 5, NC_000005.10 (119268692..119394604)	Homo sapiens tumor necrosis factor, alpha-induced protein 8, mRNA (cDNA clone MGC:12451 IMAGE:3997650), complete cds	13529163	BC005352	NA	NA		cysteine-type endopeptidase inhibitor activity involved in apoptotic process///protein binding	apoptotic process///negative regulation of apoptotic process///negative regulation of cysteine-type endopeptidase activity involved in apoptotic process	cytoplasm	GO:0043027///GO:0005515	GO:0006915///GO:0043066///GO:0043154	GO:0005737
209039_x_at	0.07087	0.00495	3.84	-2.20157	0.43	EHD1	EH domain containing 1	10938	11q13	Chromosome 11, NC_000011.10 (64852727..64879713, complement)	Human Hpast (HPAST) mRNA, complete cds	2529706	AF001434	NA	NA		ATP binding///GTP binding///Rab GTPase binding///cadherin binding involved in cell-cell adhesion///calcium ion binding///protein binding	blood coagulation///cell-cell adhesion///cellular response to nerve growth factor stimulus///cholesterol homeostasis///cilium assembly///endocytic recycling///endocytic recycling///endocytosis///intracellular protein transport///low-density lipoprotein particle clearance///neuron projection development///positive regulation of cholesterol storage///positive regulation of endocytic recycling///pos…	cell-cell adherens junction///ciliary pocket membrane///early endosome membrane///endosome membrane///endosome membrane///extracellular exosome///lipid particle///membrane///plasma membrane///platelet dense tubular network membrane///recycling endosome membrane	GO:0005524///GO:0005525///GO:0017137///GO:0098641///GO:0005509///GO:0005515	GO:0007596///GO:0098609///GO:1990090///GO:0042632///GO:0042384///GO:0032456///GO:0032456///GO:0006897///GO:0006886///GO:0034383///GO:0031175///GO:0010886///GO:2001137///GO:1901741///GO:0051260///GO:0061512	GO:0005913///GO:0020018///GO:0031901///GO:0010008///GO:0010008///GO:0070062///GO:0005811///GO:0016020///GO:0005886///GO:0031095///GO:0055038
37425_g_at	0.093014	0.00811	3.5	-2.71146	0.43	CCHCR1	coiled-coil alpha-helical rod protein 1	54535	6p21.3	Chromosome 6, NC_000006.12 (31142439..31158238, complement)	Homo sapiens HCR (a-helix coiled-coil rod homologue) gene, complete cds	5360900	AB029343	NA	NA			cell differentiation///multicellular organism development///protein export from nucleus	centriole///cytoplasm///nucleus		GO:0030154///GO:0007275///GO:0006611	GO:0005814///GO:0005737///GO:0005634
204727_at	0.43508	0.142	1.63	-5.53239	0.43	WDHD1	WD repeat and HMG-box DNA binding protein 1	11169	14q22.2	Chromosome 14, NC_000014.9 (54938938..55027105, complement)	hn68b03.x1 NCI_CGAP_Kid11 Homo sapiens cDNA clone IMAGE:3033005 3-, mRNA sequence	7704203	AW772140	NA	NA		DNA binding///protein binding		cytoplasm///nucleoplasm	GO:0003677///GO:0005515		GO:0005737///GO:0005654
1557458_s_at	0.019503	0.00048	5.65	0.220412	0.429	SHB	SH2 domain containing adaptor protein B	6461	9p13.2	Chromosome 9, NC_000009.12 (37915898..38069213, complement)	UI-CF-DU1-adj-g-15-0-UI.s1 UI-CF-DU1 Homo sapiens cDNA clone UI-CF-DU1-adj-g-15-0-UI 3-, mRNA sequence	23540312	BU685917	NA	NA		SH3/SH2 adaptor activity///protein binding	angiogenesis///apoptotic process///cell differentiation///positive regulation of signal transduction///signal transduction///vascular endothelial growth factor receptor signaling pathway	cytosol///plasma membrane	GO:0005070///GO:0005515	GO:0001525///GO:0006915///GO:0030154///GO:0009967///GO:0007165///GO:0048010	GO:0005829///GO:0005886
204126_s_at	0.176494	0.0258	2.73	-3.88846	0.429	CDC45	cell division cycle 45	8318	22q11.21	Chromosome 22, NC_000022.11 (19479278..19520612)	Homo sapiens cell division cycle 45 (CDC45), transcript variant 2, mRNA	523498708	NM_003504	NA	NA		3'-5' DNA helicase activity///DNA replication origin binding///chromatin binding///protein binding///single-stranded DNA binding	DNA duplex unwinding///DNA replication///DNA replication checkpoint///DNA replication initiation///G1/S transition of mitotic cell cycle///double-strand break repair via break-induced replication///mitotic DNA replication preinitiation complex assembly///positive regulation of G1/S transition of mitotic cell cycle///pre-replicative complex assembly involved in nuclear cell cycle DNA replication//…	DNA replication preinitiation complex///centrosome///cytoplasm///nuclear pre-replicative complex///nucleoplasm///nucleus///replication fork protection complex	GO:0043138///GO:0003688///GO:0003682///GO:0005515///GO:0003697	GO:0032508///GO:0006260///GO:0000076///GO:0006270///GO:0000082///GO:0000727///GO:1902977///GO:1900087///GO:0006267///GO:0031938///GO:0000083	GO:0031261///GO:0005813///GO:0005737///GO:0005656///GO:0005654///GO:0005634///GO:0031298
229741_at	0.005718	4.51e-05	7.97	2.63788	0.428	MAVS	mitochondrial antiviral signaling protein	57506	20p13	Chromosome 20, NC_000020.11 (3846799..3876123)	wl92a08.x1 NCI_CGAP_Brn25 Homo sapiens cDNA clone IMAGE:2432342 3-, mRNA sequence	5590458	AI885294	NA	NA		CARD domain binding///protein binding///protein kinase binding///signal transducer activity	RIG-I signaling pathway///activation of innate immune response///cellular response to exogenous dsRNA///defense response to bacterium///defense response to virus///innate immune response///innate immune response///negative regulation of type I interferon production///negative regulation of viral genome replication///positive regulation of I-kappaB kinase/NF-kappaB signaling///positive regulation …	integral component of membrane///mitochondrial membrane///mitochondrial outer membrane///mitochondrial outer membrane///mitochondrion///peroxisomal membrane	GO:0050700///GO:0005515///GO:0019901///GO:0004871	GO:0039529///GO:0002218///GO:0071360///GO:0042742///GO:0051607///GO:0045087///GO:0045087///GO:0032480///GO:0045071///GO:0043123///GO:0071660///GO:0071651///GO:0002230///GO:0002230///GO:0032727///GO:0032727///GO:0032728///GO:0032728///GO:0032757///GO:0033160///GO:0001934///GO:0051091///GO:0042993///GO:0045944///GO:0032760///GO:0060340///GO:1900063///GO:0007165	GO:0016021///GO:0031966///GO:0005741///GO:0005741///GO:0005739///GO:0005778
205053_at	0.006337	5.41e-05	7.77	2.45379	0.428	PRIM1	primase (DNA) subunit 1	5557	12q13	Chromosome 12, NC_000012.12 (56731580..56752362, complement)	Homo sapiens primase (DNA) subunit 1 (PRIM1), mRNA	41349493	NM_000946	NA	NA		DNA primase activity///metal ion binding	DNA replication initiation///DNA replication, synthesis of RNA primer///DNA strand elongation involved in DNA replication///G1/S transition of mitotic cell cycle///telomere maintenance via recombination	membrane///nucleoplasm///primosome complex	GO:0003896///GO:0046872	GO:0006270///GO:0006269///GO:0006271///GO:0000082///GO:0000722	GO:0016020///GO:0005654///GO:1990077
203276_at	0.011877	0.000187	6.5	1.19084	0.428	LMNB1	lamin B1	4001	5q23.2	Chromosome 5, NC_000005.10 (126776623..126837020)	Homo sapiens lamin B1 (LMNB1), transcript variant 1, mRNA	310688956	NM_005573	NA	NA		phospholipase binding///structural molecule activity		lamin filament///membrane///nuclear envelope///nuclear inner membrane///nuclear matrix///nuclear membrane///nucleoplasm	GO:0043274///GO:0005198		GO:0005638///GO:0016020///GO:0005635///GO:0005637///GO:0016363///GO:0031965///GO:0005654
225896_at	0.029502	0.00103	5.02	-0.574608	0.428	MPRIP	myosin phosphatase Rho interacting protein	23164	17p11.2	Chromosome 17, NC_000017.11 (17042438..17192648)	tt54d07.x1 NCI_CGAP_GC6 Homo sapiens cDNA clone IMAGE:2244589 3-, mRNA sequence	4740815	AI656836	NA	NA		actin binding///cadherin binding involved in cell-cell adhesion///protein binding	cell-cell adhesion	actin cytoskeleton///cell-cell adherens junction///cytoplasm///focal adhesion	GO:0003779///GO:0098641///GO:0005515	GO:0098609	GO:0015629///GO:0005913///GO:0005737///GO:0005925
224991_at	0.04626	0.00237	4.38	-1.43548	0.428	CMIP	c-Maf inducing protein	80790	16q23	Chromosome 16, NC_000016.10 (81445170..81711762)		NA		NA	NA		protein binding		cytoplasm///nucleus	GO:0005515		GO:0005737///GO:0005634
212448_at	0.048813	0.00261	4.3	-1.53802	0.428	NEDD4L	neural precursor cell expressed, developmentally down-regulated 4-like, E3 ubiquitin protein ligase	23327	18q21.31	Chromosome 18, NC_000018.10 (58044362..58401540)	Homo sapiens KIAA0439 mRNA	2662158	AB007899	NA	NA		ion channel binding///ligase activity///potassium channel inhibitor activity///potassium channel regulator activity///protein binding///sodium channel inhibitor activity///sodium channel regulator activity///ubiquitin-protein transferase activity///ubiquitin-protein transferase activity///ubiquitin-protein transferase activity///ubiquitin-protein transferase activity	cellular sodium ion homeostasis///excretion///ion transmembrane transport///negative regulation of potassium ion transmembrane transport///negative regulation of potassium ion transmembrane transporter activity///negative regulation of protein localization to cell surface///negative regulation of sodium ion transmembrane transport///negative regulation of sodium ion transmembrane transporter acti…	cytoplasm///cytosol///extracellular exosome///intracellular///nucleoplasm///nucleus///colocalizes_with plasma membrane	GO:0044325///GO:0016874///GO:0019870///GO:0015459///GO:0005515///GO:0019871///GO:0017080///GO:0004842///GO:0004842///GO:0004842///GO:0004842	GO:0006883///GO:0007588///GO:0034220///GO:1901380///GO:1901017///GO:2000009///GO:1902306///GO:2000650///GO:0000122///GO:2001288///GO:1903861///GO:0045807///GO:0045732///GO:0043161///GO:0070936///GO:0006513///GO:0000209///GO:0016567///GO:0016567///GO:0042787///GO:0034765///GO:0003254///GO:0042391///GO:0060306///GO:1901016///GO:0042176///GO:0010038///GO:0006814///GO:0086005///GO:0019058///GO:0030104	GO:0005737///GO:0005829///GO:0070062///GO:0005622///GO:0005654///GO:0005634///colocalizes_with GO:0005886
213457_at	0.072091	0.00511	3.82	-2.23432	0.428	MFHAS1	malignant fibrous histiocytoma amplified sequence 1	9258	8p23.1	Chromosome 8, NC_000008.11 (8783354..8893621, complement)		NA		NA	NA		GTP binding///protein binding	small GTPase mediated signal transduction	intracellular	GO:0005525///GO:0005515	GO:0007264	GO:0005622
208847_s_at	0.343593	0.0898	1.93	-5.10994	0.427	ADH5	alcohol dehydrogenase 5 (class III), chi polypeptide	128	4q23	Chromosome 4, NC_000004.12 (99070978..99088788, complement)	Human alcohol dehydrogenase class III (ADH5) mRNA, complete cds	178131	M29872	NA	NA		S-(hydroxymethyl)glutathione dehydrogenase activity///alcohol dehydrogenase (NAD) activity///electron carrier activity///fatty acid binding///formaldehyde dehydrogenase activity///protein homodimerization activity///zinc ion binding	ethanol oxidation///formaldehyde catabolic process///peptidyl-cysteine S-nitrosylation///positive regulation of blood pressure///respiratory system process///response to lipopolysaccharide///response to nitrosative stress///response to redox state///retinoid metabolic process	cytosol///extracellular exosome///mitochondrion	GO:0051903///GO:0004022///GO:0009055///GO:0005504///GO:0018467///GO:0042803///GO:0008270	GO:0006069///GO:0046294///GO:0018119///GO:0045777///GO:0003016///GO:0032496///GO:0051409///GO:0051775///GO:0001523	GO:0005829///GO:0070062///GO:0005739
1554029_a_at	0.010235	0.000143	6.76	1.46673	0.426	TTC37	tetratricopeptide repeat domain 37	9652	5q15	Chromosome 5, NC_000005.10 (95463895..95555005, complement)	Homo sapiens tetratricopeptide repeat domain 37, mRNA (cDNA clone IMAGE:4108519), **** WARNING: chimeric clone ****	21410194	BC030966	NA	NA		protein binding		Ski complex///cytoplasm///nucleoplasm///nucleus///transcriptionally active chromatin	GO:0005515		GO:0055087///GO:0005737///GO:0005654///GO:0005634///GO:0035327
209731_at	0.020811	0.000547	5.54	0.086911	0.426	NTHL1	nth like DNA glycosylase 1	4913	16p13.3	Chromosome 16, NC_000016.10 (2039815..2047872, complement)	Human endonuclease III homolog 1 (OCTS3) mRNA, complete cds	1800270	U79718	NA	NA		4 iron, 4 sulfur cluster binding///DNA N-glycosylase activity///DNA-(apurinic or apyrimidinic site) lyase activity///double-stranded DNA binding///endonuclease activity///metal ion binding///oxidized purine nucleobase lesion DNA N-glycosylase activity///oxidized pyrimidine nucleobase lesion DNA N-glycosylase activity///protein binding	base-excision repair, AP site formation///depyrimidination///mitophagy in response to mitochondrial depolarization///nucleotide-excision repair, DNA incision, 5'-to lesion///positive regulation of defense response to virus by host///xenophagy	mitochondrion///nucleoplasm///nucleus	GO:0051539///GO:0019104///GO:0003906///GO:0003690///GO:0004519///GO:0046872///GO:0008534///GO:0000703///GO:0005515	GO:0006285///GO:0045008///GO:0098779///GO:0006296///GO:0002230///GO:0098792	GO:0005739///GO:0005654///GO:0005634
211933_s_at	0.004566	2.71e-05	8.55	3.14611	0.425	HNRNPA3///HNRNPA3P1	heterogeneous nuclear ribonucleoprotein A3///heterogeneous nuclear ribonucleoprotein A3 pseudogene 1	220988///10151	2q31.2///10q11.21	Chromosome 2, NC_000002.12 (177212694..177223959)///Chromosome 10, NC_000010.11 (43787412..43790417, complement)	nh92b01.s1 NCI_CGAP_Br1.1 Homo sapiens cDNA clone IMAGE:965929 3-, mRNA sequence	2270302	AA528233	NA	NA		RNA binding///RNA transmembrane transporter activity///mRNA binding///nucleotide binding///poly(A) RNA binding///protein binding	gene expression///mRNA splicing, via spliceosome///mRNA splicing, via spliceosome///mRNA transport	catalytic step 2 spliceosome///cytoplasm///intracellular ribonucleoprotein complex///messenger ribonucleoprotein complex///neuron projection///nucleoplasm///nucleoplasm///nucleus///ribonucleoprotein granule	GO:0003723///GO:0051033///GO:0003729///GO:0000166///GO:0044822///GO:0005515	GO:0010467///GO:0000398///GO:0000398///GO:0051028	GO:0071013///GO:0005737///GO:0030529///GO:1990124///GO:0043005///GO:0005654///GO:0005654///GO:0005634///GO:0035770
212503_s_at	0.082226	0.00646	3.65	-2.47702	0.425	DIP2C	disco interacting protein 2 homolog C	22982	10p15.3	Chromosome 10, NC_000010.11 (274190..689710, complement)	yx56d09.s1 Soares melanocyte 2NbHM Homo sapiens cDNA clone IMAGE:265745 3-, mRNA sequence	1137009	N22859	NA	NA		catalytic activity///molecular_function	biological_process///metabolic process	cellular_component	GO:0003824///GO:0003674	GO:0008150///GO:0008152	GO:0005575
227110_at	0.097357	0.00884	3.44	-2.79918	0.425	HNRNPC	heterogeneous nuclear ribonucleoprotein C (C1/C2)	3183	14q11.2	Chromosome 14, NC_000014.9 (21209136..21269479, complement)	zn87g11.s1 Stratagene lung carcinoma 937218 Homo sapiens cDNA clone IMAGE:565220 3-, mRNA sequence	1686275	AA126793	NA	NA		N6-methyladenosine-containing RNA binding///RNA binding///RNA polymerase II core promoter proximal region sequence-specific DNA binding///RNA polymerase II distal enhancer sequence-specific DNA binding///identical protein binding///mRNA 3'-UTR binding///nucleosomal DNA binding///nucleotide binding///poly(A) RNA binding///poly(U) RNA binding///protein binding///telomerase RNA binding	3'-UTR-mediated mRNA stabilization///ATP-dependent chromatin remodeling///RNA splicing///gene expression///mRNA splicing, via spliceosome///mRNA splicing, via spliceosome///mRNA splicing, via spliceosome///negative regulation of telomere maintenance via telomerase///osteoblast differentiation///protein sumoylation	catalytic step 2 spliceosome///cytosol///extracellular exosome///membrane///nuclear chromatin///nucleoplasm///nucleoplasm///nucleus///pronucleus///protein complex///spliceosomal complex///colocalizes_with telomerase holoenzyme complex	GO:1990247///GO:0003723///GO:0000978///GO:0000980///GO:0042802///GO:0003730///GO:0031492///GO:0000166///GO:0044822///GO:0008266///GO:0005515///GO:0070034	GO:0070935///GO:0043044///GO:0008380///GO:0010467///GO:0000398///GO:0000398///GO:0000398///GO:0032211///GO:0001649///GO:0016925	GO:0071013///GO:0005829///GO:0070062///GO:0016020///GO:0000790///GO:0005654///GO:0005654///GO:0005634///GO:0045120///GO:0043234///GO:0005681///colocalizes_with GO:0005697
221663_x_at	0.007171	6.75e-05	7.53	2.23196	0.424	HRH3	histamine receptor H3	11255	20q13.33	Chromosome 20, NC_000020.11 (62213845..62220267, complement)	Homo sapiens mRNA for histamine H3 receptor HH3R, complete cds	12248409	AB045369	NA	NA		G-protein coupled acetylcholine receptor activity///histamine receptor activity	G-protein coupled receptor signaling pathway, coupled to cyclic nucleotide second messenger///adenylate cyclase-inhibiting G-protein coupled acetylcholine receptor signaling pathway///cognition///negative regulation of glutamate secretion///negative regulation of serotonin secretion///neurotransmitter secretion///phospholipase C-activating G-protein coupled acetylcholine receptor signaling pathwa…	integral component of plasma membrane///plasma membrane///presynapse	GO:0016907///GO:0004969	GO:0007187///GO:0007197///GO:0050890///GO:0014050///GO:0014063///GO:0007269///GO:0007207///GO:0014061///GO:0007271	GO:0005887///GO:0005886///GO:0098793
201373_at	0.007896	8.27e-05	7.32	2.02511	0.424	PLEC	plectin	5339	8q24	Chromosome 8, NC_000008.11 (143915147..143976800, complement)	Homo sapiens plectin (PLEC), transcript variant 1, mRNA	562815401	NM_000445	NA	NA		actin binding///ankyrin binding///cadherin binding involved in cell-cell adhesion///poly(A) RNA binding///protein binding///structural constituent of muscle	cell-cell adhesion///hemidesmosome assembly///hemidesmosome assembly	brush border///cell-cell adherens junction///costamere///cytoplasm///cytosol///extracellular exosome///extracellular matrix///focal adhesion///hemidesmosome///intermediate filament cytoskeleton///plasma membrane///sarcolemma///sarcoplasm	GO:0003779///GO:0030506///GO:0098641///GO:0044822///GO:0005515///GO:0008307	GO:0098609///GO:0031581///GO:0031581	GO:0005903///GO:0005913///GO:0043034///GO:0005737///GO:0005829///GO:0070062///GO:0031012///GO:0005925///GO:0030056///GO:0045111///GO:0005886///GO:0042383///GO:0016528
214220_s_at	0.016892	0.000365	5.89	0.504225	0.424	ALMS1	ALMS1, centrosome and basal body associated protein	7840	2p13	Chromosome 2, NC_000002.12 (73385758..73609919)	wx34e12.x1 NCI_CGAP_Pit1 Homo sapiens cDNA clone IMAGE:2545582 3-, mRNA sequence	5850551	AW003635	NA	NA		molecular_function///protein binding	G2/M transition of mitotic cell cycle///endosomal transport///regulation of stress fiber assembly	colocalizes_with centriole///centrosome///cilium///cytoplasm///cytosol///nucleus///spindle pole	GO:0003674///GO:0005515	GO:0000086///GO:0016197///GO:0051492	colocalizes_with GO:0005814///GO:0005813///GO:0005929///GO:0005737///GO:0005829///GO:0005634///GO:0000922
209513_s_at	0.025819	0.000818	5.21	-0.331229	0.424	HSDL2	hydroxysteroid dehydrogenase like 2	84263	9q32	Chromosome 9, NC_000009.12 (112379292..112472410)	Homo sapiens hydroxysteroid dehydrogenase like 2, mRNA (cDNA clone MGC:10940 IMAGE:3630835), complete cds	13279253	BC004331	NA	NA		molecular_function///oxidoreductase activity	biological_process///oxidation-reduction process	membrane///mitochondrion///peroxisome	GO:0003674///GO:0016491	GO:0008150///GO:0055114	GO:0016020///GO:0005739///GO:0005777
225297_at	0.00488	3.25e-05	8.34	2.9644	0.423	HAUS1	HAUS augmin like complex subunit 1	115106	18q21.1	Chromosome 18, NC_000018.10 (46104332..46128333)	AV715391 DCB Homo sapiens cDNA clone DCBBRE03 5-, mRNA sequence	10796908	AV715391	NA	NA		molecular_function///protein binding	G2/M transition of mitotic cell cycle///cell division///centrosome organization///mitotic nuclear division///spindle assembly	HAUS complex///centrosome///cytoplasm///cytosol///microtubule///spindle pole	GO:0003674///GO:0005515	GO:0000086///GO:0051301///GO:0051297///GO:0007067///GO:0051225	GO:0070652///GO:0005813///GO:0005737///GO:0005829///GO:0005874///GO:0000922
225179_at	0.007653	7.76e-05	7.38	2.09075	0.423	UBE2K	ubiquitin conjugating enzyme E2 K	3093	4p14	Chromosome 4, NC_000004.12 (39698044..39782792)	zo58h06.s1 Stratagene pancreas (#937208) Homo sapiens cDNA clone IMAGE:591131 3-, mRNA sequence	1735377	AA161140	NA	NA		ATP binding///protein binding///ubiquitin protein ligase binding///ubiquitin-protein transferase activity///ubiquitin-ubiquitin ligase activity	cellular response to interferon-beta///free ubiquitin chain polymerization///intrinsic apoptotic signaling pathway in response to endoplasmic reticulum stress///positive regulation of peptidyl-threonine phosphorylation///positive regulation of type I interferon-mediated signaling pathway///proteasome-mediated ubiquitin-dependent protein catabolic process///protein K48-linked ubiquitination///regu…	cytoplasm///extracellular exosome///filopodium tip///nucleus	GO:0005524///GO:0005515///GO:0031625///GO:0004842///GO:0034450	GO:0035458///GO:0010994///GO:0070059///GO:0010800///GO:0060340///GO:0043161///GO:0070936///GO:0032434///GO:0006511	GO:0005737///GO:0070062///GO:0032433///GO:0005634
238129_s_at	0.009001	0.000108	7.05	1.75689	0.423	FZD2	frizzled class receptor 2	2535	17q21.31	Chromosome 17, NC_000017.11 (44557444..44561262)	xy21c11.x1 NCI_CGAP_Ut4 Homo sapiens cDNA clone IMAGE:2853812 3-, mRNA sequence	7045004	AW474898	NA	NA		G-protein coupled receptor activity///PDZ domain binding///Wnt-activated receptor activity///Wnt-activated receptor activity///Wnt-protein binding///Wnt-protein binding///protein binding	G-protein coupled receptor signaling pathway///Wnt signaling pathway, calcium modulating pathway///Wnt signaling pathway, planar cell polarity pathway///Wnt signaling pathway, planar cell polarity pathway///beta-catenin destruction complex disassembly///canonical Wnt signaling pathway///cochlea morphogenesis///epithelial cell differentiation///hard palate development///inner ear receptor cell dev…	clathrin-coated endocytic vesicle membrane///cytoplasm///focal adhesion///integral component of membrane///plasma membrane///plasma membrane	GO:0004930///GO:0030165///GO:0042813///GO:0042813///GO:0017147///GO:0017147///GO:0005515	GO:0007186///GO:0007223///GO:0060071///GO:0060071///GO:1904886///GO:0060070///GO:0090103///GO:0030855///GO:0060022///GO:0060119///GO:0003149///GO:0003150///GO:0030182///GO:0035567///GO:0003151///GO:0090179///GO:0030825///GO:0051091///GO:0045893///GO:0007608	GO:0030669///GO:0005737///GO:0005925///GO:0016021///GO:0005886///GO:0005886
223472_at	0.035066	0.00141	4.77	-0.897377	0.423	WHSC1	Wolf-Hirschhorn syndrome candidate 1	7468	4p16.3	Chromosome 4, NC_000004.12 (1871357..1982207)	Homo sapiens MMSET type I (WHSC1) mRNA, complete cds	3249714	AF071594	NA	NA		chromatin binding///histone methyltransferase activity (H4-K20 specific)///histone-lysine N-methyltransferase activity///protein binding///sequence-specific DNA binding///zinc ion binding	anatomical structure morphogenesis///atrial septum primum morphogenesis///atrial septum secundum morphogenesis///bone development///chromatin modification///double-strand break repair via nonhomologous end joining///histone H3-K36 methylation///histone H4-K20 methylation///membranous septum morphogenesis///negative regulation of transcription from RNA polymerase II promoter///positive regulation …	chromosome///cytoplasm///nucleoplasm///nucleus	GO:0003682///GO:0042799///GO:0018024///GO:0005515///GO:0043565///GO:0008270	GO:0009653///GO:0003289///GO:0003290///GO:0060348///GO:0016568///GO:0006303///GO:0010452///GO:0034770///GO:0003149///GO:0000122///GO:0048298///GO:2001032///GO:0070201///GO:0006351	GO:0005694///GO:0005737///GO:0005654///GO:0005634
217543_s_at	0.041269	0.00193	4.53	-1.2261	0.423	MBTPS1	membrane bound transcription factor peptidase, site 1	8720	16q24	Chromosome 16, NC_000016.10 (84053761..84116943, complement)	601431767F1 NIH_MGC_72 Homo sapiens cDNA clone IMAGE:3916816 5-, mRNA sequence	10348509	BE890314	NA	NA		serine-type endopeptidase activity///serine-type endopeptidase activity	ATF6-mediated unfolded protein response///cholesterol metabolic process///lysosome organization///membrane protein intracellular domain proteolysis///proteolysis///regulation of transcription factor import into nucleus///response to endoplasmic reticulum stress	Golgi membrane///Golgi stack///endoplasmic reticulum lumen///endoplasmic reticulum membrane///integral component of membrane	GO:0004252///GO:0004252	GO:0036500///GO:0008203///GO:0007040///GO:0031293///GO:0006508///GO:0042990///GO:0034976	GO:0000139///GO:0005795///GO:0005788///GO:0005789///GO:0016021
225558_at	0.071798	0.00507	3.82	-2.22528	0.423	GIT2	GIT ArfGAP 2	9815	12q24.1	Chromosome 12, NC_000012.12 (109929792..109996389, complement)	yc92d06.s1 Soares infant brain 1NIB Homo sapiens cDNA clone IMAGE:23525 3-, mRNA sequence	795540	R38084	NA	NA		GTPase activator activity///metal ion binding///protein binding///protein complex binding	behavioral response to pain///positive regulation of GTPase activity///regulation of G-protein coupled receptor protein signaling pathway	focal adhesion///nucleoplasm	GO:0005096///GO:0046872///GO:0005515///GO:0032403	GO:0048266///GO:0043547///GO:0008277	GO:0005925///GO:0005654
223493_at	0.247903	0.0484	2.33	-4.51482	0.423	FBXO4	F-box protein 4	26272	5p12	Chromosome 5, NC_000005.10 (41925249..42040230)	Homo sapiens chromosome 5 F-box protein Fbx4 (FBX4) mRNA, complete cds	6164617	AF129534	NA	NA		protein binding///protein homodimerization activity///ubiquitin-protein transferase activity///ubiquitin-protein transferase activity///ubiquitin-protein transferase activity	SCF-dependent proteasomal ubiquitin-dependent protein catabolic process///protein polyubiquitination///protein polyubiquitination///protein ubiquitination	SCF ubiquitin ligase complex///cytosol///ubiquitin ligase complex	GO:0005515///GO:0042803///GO:0004842///GO:0004842///GO:0004842	GO:0031146///GO:0000209///GO:0000209///GO:0016567	GO:0019005///GO:0005829///GO:0000151
201313_at	0.017081	0.000375	5.87	0.476592	0.422	ENO2	enolase 2	2026	12p13	Chromosome 12, NC_000012.12 (6914450..6923696)	Homo sapiens enolase 2 (ENO2), mRNA	16507966	NM_001975	NA	NA		magnesium ion binding///phosphopyruvate hydratase activity///protein binding	canonical glycolysis///gluconeogenesis	cytosol///extracellular exosome///extracellular space///myelin sheath///perikaryon///phosphopyruvate hydratase complex///photoreceptor inner segment///plasma membrane	GO:0000287///GO:0004634///GO:0005515	GO:0061621///GO:0006094	GO:0005829///GO:0070062///GO:0005615///GO:0043209///GO:0043204///GO:0000015///GO:0001917///GO:0005886
212558_at	0.045556	0.00231	4.39	-1.40844	0.422	SPRY1	sprouty RTK signaling antagonist 1	10252	4q28.1	Chromosome 4, NC_000004.12 (123396791..123403760)	UI-H-BI4-aop-c-11-0-UI.s1 NCI_CGAP_Sub8 Homo sapiens cDNA clone IMAGE:3085461 3-, mRNA sequence	11591960	BF508662	NA	NA		protein binding	bud elongation involved in lung branching///establishment of mitotic spindle orientation///metanephros development///negative regulation of ERK1 and ERK2 cascade///negative regulation of GTPase activity///negative regulation of MAP kinase activity///negative regulation of Ras protein signal transduction///negative regulation of cell proliferation///negative regulation of epidermal growth factor r…	Golgi apparatus///cytoplasm///cytosol///cytosol///nucleoplasm///plasma membrane	GO:0005515	GO:0060449///GO:0000132///GO:0001656///GO:0070373///GO:0034260///GO:0043407///GO:0046580///GO:0008285///GO:0042059///GO:0040037///GO:0051387///GO:0001759///GO:0001657	GO:0005794///GO:0005737///GO:0005829///GO:0005829///GO:0005654///GO:0005886
205296_at	0.102908	0.00975	3.37	-2.90035	0.422	RBL1	RB transcriptional corepressor like 1	5933	20q11.2	Chromosome 20, NC_000020.11 (36996349..37096215, complement)		NA		NA	NA		promoter-specific chromatin binding///protein binding///transcription factor binding	cell cycle///covalent chromatin modification///negative regulation of gene expression///negative regulation of transcription from RNA polymerase II promoter///positive regulation of transcription from RNA polymerase II promoter///regulation of cell cycle///regulation of lipid kinase activity///transcription, DNA-templated///viral process	nucleoplasm///nucleoplasm///transcription factor complex	GO:1990841///GO:0005515///GO:0008134	GO:0007049///GO:0016569///GO:0010629///GO:0000122///GO:0045944///GO:0051726///GO:0043550///GO:0006351///GO:0016032	GO:0005654///GO:0005654///GO:0005667
210136_at	0.144447	0.0179	2.97	-3.51889	0.422	MBP	myelin basic protein	4155	18q23	Chromosome 18, NC_000018.10 (76978833..77133708, complement)		NA		NA	NA		protease binding///protein binding///structural constituent of myelin sheath	aging///axon ensheathment///central nervous system development///chemical synaptic transmission///immune response///membrane organization///myelination///negative regulation of axonogenesis///response to fatty acid///response to mercury ion///response to progesterone///response to toxic substance///response to tumor necrosis factor///substantia nigra development	cell periphery///compact myelin///internode region of axon///neuronal cell body///nucleus///plasma membrane	GO:0002020///GO:0005515///GO:0019911	GO:0007568///GO:0008366///GO:0007417///GO:0007268///GO:0006955///GO:0061024///GO:0042552///GO:0050771///GO:0070542///GO:0046689///GO:0032570///GO:0009636///GO:0034612///GO:0021762	GO:0071944///GO:0043218///GO:0033269///GO:0043025///GO:0005634///GO:0005886
207962_at	0.282601	0.061	2.18	-4.73946	0.422	CAPN11	calpain 11	11131	6p12	Chromosome 6, NC_000006.12 (44158811..44184402)	Homo sapiens calpain 11 (CAPN11), mRNA	215490103	NM_007058	NA	NA		calcium ion binding///calcium-dependent cysteine-type endopeptidase activity///peptidase activity	proteolysis	acrosomal vesicle///cytoplasm	GO:0005509///GO:0004198///GO:0008233	GO:0006508	GO:0001669///GO:0005737
224970_at	0.015347	0.000308	6.05	0.680314	0.421	NFIA	nuclear factor I A	4774	1p31.3-p31.2	Chromosome 1, NC_000001.11 (61077124..61462788)	zv35e01.s1 Soares ovary tumor NbHOT Homo sapiens cDNA clone IMAGE:755640 3-, mRNA sequence	2078988	AA419275	NA	NA		RNA polymerase II core promoter proximal region sequence-specific DNA binding///chromatin binding///transcription factor activity, sequence-specific DNA binding///transcription factor binding///transcriptional activator activity, RNA polymerase II core promoter proximal region sequence-specific binding	DNA replication///negative regulation of transcription from RNA polymerase II promoter///positive regulation of transcription from RNA polymerase II promoter///regulation of transcription, DNA-templated///synapse maturation///transcription from RNA polymerase II promoter///viral genome replication	cell junction///nucleoplasm///nucleus///nucleus	GO:0000978///GO:0003682///GO:0003700///GO:0008134///GO:0001077	GO:0006260///GO:0000122///GO:0045944///GO:0006355///GO:0060074///GO:0006366///GO:0019079	GO:0030054///GO:0005654///GO:0005634///GO:0005634
214930_at	0.041061	0.00191	4.54	-1.21083	0.421	SLITRK5	SLIT and NTRK like family member 5	26050	13q31.2	Chromosome 13, NC_000013.11 (87671328..87679619)	UI-H-BI3-akm-b-07-0-UI.s1 NCI_CGAP_Sub5 Homo sapiens cDNA clone IMAGE:2734788 3-, mRNA sequence	6990589	AW449813	NA	NA			adult behavior///axonogenesis///cardiovascular system development///chemical synaptic transmission///dendrite morphogenesis///grooming behavior///positive regulation of synapse assembly///response to xenobiotic stimulus///skin development///striatum development	integral component of membrane///receptor complex		GO:0030534///GO:0007409///GO:0072358///GO:0007268///GO:0048813///GO:0007625///GO:0051965///GO:0009410///GO:0043588///GO:0021756	GO:0016021///GO:0043235
229129_at	0.043145	0.0021	4.46	-1.31211	0.421	HNRNPD	heterogeneous nuclear ribonucleoprotein D	3184	4q21	Chromosome 4, NC_000004.12 (82353314..82373996, complement)	wq06a06.x1 NCI_CGAP_Kid12 Homo sapiens cDNA clone IMAGE:2470450 3-, mRNA sequence	5740766	AI948456	NA	NA		AT DNA binding///RNA binding///RNA binding///chromatin binding///histone deacetylase binding///mRNA 3'-UTR AU-rich region binding///nucleotide binding///poly(A) RNA binding///protein binding///telomeric DNA binding///transcription factor binding	3'-UTR-mediated mRNA destabilization///RNA catabolic process///RNA processing///cellular response to amino acid stimulus///cellular response to estradiol stimulus///cellular response to nitric oxide///cellular response to putrescine///cerebellum development///circadian regulation of translation///gene expression///hepatocyte dedifferentiation///liver development///mRNA splicing, via spliceosome//…	cytosol///extracellular exosome///intracellular ribonucleoprotein complex///nucleoplasm///nucleoplasm///nucleus	GO:0003680///GO:0003723///GO:0003723///GO:0003682///GO:0042826///GO:0035925///GO:0000166///GO:0044822///GO:0005515///GO:0042162///GO:0008134	GO:0061158///GO:0006401///GO:0006396///GO:0071230///GO:0071392///GO:0071732///GO:1904586///GO:0021549///GO:0097167///GO:0010467///GO:1990828///GO:0001889///GO:0000398///GO:0048255///GO:0045893///GO:0045727///GO:0042752///GO:0043488///GO:0006355///GO:0051592///GO:0051602///GO:0014076///GO:1901355///GO:1904383///GO:0006351	GO:0005829///GO:0070062///GO:0030529///GO:0005654///GO:0005654///GO:0005634
221837_at	0.017795	0.000404	5.8	0.40089	0.42	KLHL22	kelch like family member 22	84861	22q11.21	Chromosome 22, NC_000022.11 (20441519..20496249, complement)	602424362F1 NIH_MGC_14 Homo sapiens cDNA clone IMAGE:4562439 5-, mRNA sequence	13132083	BG325646	NA	NA		protein binding///contributes_to ubiquitin-protein transferase activity	cell division///mitotic sister chromatid segregation///mitotic spindle assembly checkpoint///protein monoubiquitination	Cul3-RING ubiquitin ligase complex///centrosome///cytoplasm///mitotic spindle///polar microtubule	GO:0005515///contributes_to GO:0004842	GO:0051301///GO:0000070///GO:0007094///GO:0006513	GO:0031463///GO:0005813///GO:0005737///GO:0072686///GO:0005827
201969_at	0.011795	0.000185	6.52	1.20307	0.419	NASP	nuclear autoantigenic sperm protein	4678	1p34.1	Chromosome 1, NC_000001.11 (45583988..45618906)	wq65h01.x1 NCI_CGAP_GC6 Homo sapiens cDNA clone IMAGE:2476177 3-, mRNA sequence	5850278	AW003362	NA	NA		Hsp90 protein binding///protein binding	DNA replication///DNA replication-dependent nucleosome assembly///DNA replication-independent nucleosome assembly///blastocyst development///cell cycle///cell proliferation///histone exchange///male gonad development///protein transport///response to testosterone	cytoplasm///nuclear chromatin///nucleoplasm///nucleus///protein complex	GO:0051879///GO:0005515	GO:0006260///GO:0006335///GO:0006336///GO:0001824///GO:0007049///GO:0008283///GO:0043486///GO:0008584///GO:0015031///GO:0033574	GO:0005737///GO:0000790///GO:0005654///GO:0005634///GO:0043234
209337_at	0.021006	0.000557	5.53	0.068193	0.419	PSIP1	PC4 and SFRS1 interacting protein 1	11168	9p22.3	Chromosome 9, NC_000009.12 (15464066..15511019, complement)	Homo sapiens lens epithelium-derived growth factor mRNA, complete cds	3283351	AF063020	NA	NA		poly(A) RNA binding///protein binding///supercoiled DNA binding	establishment of integrated proviral latency///mRNA 5'-splice site recognition///nuclear transport///regulation of transcription, DNA-templated///response to heat///response to oxidative stress///transcription, DNA-templated	cytosol///nucleoplasm///nucleoplasm///transcriptionally active chromatin	GO:0044822///GO:0005515///GO:0097100	GO:0075713///GO:0000395///GO:0051169///GO:0006355///GO:0009408///GO:0006979///GO:0006351	GO:0005829///GO:0005654///GO:0005654///GO:0035327
218149_s_at	0.041978	0.00199	4.5	-1.25791	0.419	ZNF395	zinc finger protein 395	55893	8p21.1	Chromosome 8, NC_000008.11 (28345585..28386460, complement)	Homo sapiens zinc finger protein 395 (ZNF395), mRNA	46249380	NM_018660	NA	NA		DNA binding///RNA polymerase II core promoter proximal region sequence-specific DNA binding///RNA polymerase II core promoter proximal region sequence-specific DNA binding///metal ion binding	regulation of transcription, DNA-templated///transcription, DNA-templated	cytoplasm///nucleus	GO:0003677///GO:0000978///GO:0000978///GO:0046872	GO:0006355///GO:0006351	GO:0005737///GO:0005634
220161_s_at	0.066251	0.00439	3.93	-2.07609	0.419	EPB41L4B	erythrocyte membrane protein band 4.1 like 4B	54566	9q31-q32	Chromosome 9, NC_000009.12 (109171974..109320964, complement)	Homo sapiens erythrocyte membrane protein band 4.1 like 4B (EPB41L4B), transcript variant 2, mRNA	565324187	NM_019114	NA	NA		cytoskeletal protein binding///structural constituent of cytoskeleton	actomyosin structure organization///positive regulation of cell adhesion///positive regulation of gene expression///positive regulation of keratinocyte migration///NOT regulation of keratinocyte proliferation///wound healing	apical part of cell///bicellular tight junction///cytoplasm///cytoskeleton///extrinsic component of membrane	GO:0008092///GO:0005200	GO:0031032///GO:0045785///GO:0010628///GO:0051549///NOT GO:0010837///GO:0042060	GO:0045177///GO:0005923///GO:0005737///GO:0005856///GO:0019898
223626_x_at	0.124934	0.0138	3.14	-3.25733	0.419	IFI27L2	interferon alpha inducible protein 27 like 2	83982	14q32.12	Chromosome 14, NC_000014.9 (94127781..94129620, complement)	Homo sapiens TLH29 protein precursor (TLH29) mRNA, complete cds	11493981	AF208232	NA	NA				integral component of membrane			GO:0016021
212573_at	0.011391	0.000176	6.57	1.25778	0.418	ENDOD1	endonuclease domain containing 1	23052	11q21	Chromosome 11, NC_000011.10 (95089810..95132651)	Homo sapiens clone 24951 mRNA sequence	4406562	AF131747	NA	NA		endonuclease activity///metal ion binding///nucleic acid binding	nucleic acid phosphodiester bond hydrolysis	extracellular exosome///membrane	GO:0004519///GO:0046872///GO:0003676	GO:0090305	GO:0070062///GO:0016020
214985_at	0.012039	0.000194	6.47	1.15621	0.418	EXT1	exostosin glycosyltransferase 1	2131	8q24.11	Chromosome 8, NC_000008.11 (117797496..118111819, complement)	Homo sapiens clone 24739 mRNA sequence	3387940	AF070571	NA	NA		N-acetylglucosaminyl-proteoglycan 4-beta-glucuronosyltransferase activity///N-acetylglucosaminyl-proteoglycan 4-beta-glucuronosyltransferase activity///acetylglucosaminyltransferase activity///glucuronosyl-N-acetylglucosaminyl-proteoglycan 4-alpha-N-acetylglucosaminyltransferase activity///glucuronosyl-N-acetylglucosaminyl-proteoglycan 4-alpha-N-acetylglucosaminyltransferase activity///glucuronos…	axon guidance///cellular polysaccharide biosynthetic process///embryonic skeletal joint development///endoderm development///gastrulation///glycosaminoglycan biosynthetic process///glycosaminoglycan biosynthetic process///heparan sulfate proteoglycan biosynthetic process///heparan sulfate proteoglycan biosynthetic process///heparan sulfate proteoglycan biosynthetic process, polysaccharide chain b…	Golgi apparatus///Golgi membrane///endoplasmic reticulum///endoplasmic reticulum membrane///integral component of endoplasmic reticulum membrane///integral component of membrane	GO:0050509///GO:0050509///GO:0008375///GO:0050508///GO:0050508///GO:0015020///GO:0042328///GO:0046872///GO:0046982///GO:0042803///GO:0016757	GO:0007411///GO:0033692///GO:0072498///GO:0007492///GO:0007369///GO:0006024///GO:0006024///GO:0015012///GO:0015012///GO:0015014///GO:0007498///GO:0021772///GO:0001503///GO:0006486///GO:0007165///GO:0001501	GO:0005794///GO:0000139///GO:0005783///GO:0005789///GO:0030176///GO:0016021
219056_at	0.012154	0.000199	6.45	1.13211	0.418	RNASEH2B	ribonuclease H2 subunit B	79621	13q14.3	Chromosome 13, NC_000013.11 (50909678..50970462)	Homo sapiens ribonuclease H2 subunit B (RNASEH2B), transcript variant 1, mRNA	326937471	NM_024570	NA	NA		RNA-DNA hybrid ribonuclease activity	RNA catabolic process///RNA phosphodiester bond hydrolysis, endonucleolytic///in utero embryonic development///negative regulation of gene expression///positive regulation of fibroblast proliferation///regulation of DNA damage checkpoint///regulation of G2/M transition of mitotic cell cycle///ribonucleotide metabolic process	nucleus///ribonuclease H2 complex	GO:0004523	GO:0006401///GO:0090502///GO:0001701///GO:0010629///GO:0048146///GO:2000001///GO:0010389///GO:0009259	GO:0005634///GO:0032299
222778_s_at	0.013944	0.000263	6.19	0.844106	0.418	WHSC1	Wolf-Hirschhorn syndrome candidate 1	7468	4p16.3	Chromosome 4, NC_000004.12 (1871357..1982207)	wu92a10.x1 NCI_CGAP_Kid3 Homo sapiens cDNA clone IMAGE:2527482 3-, mRNA sequence	5878400	AW024870	NA	NA		chromatin binding///histone methyltransferase activity (H4-K20 specific)///histone-lysine N-methyltransferase activity///protein binding///sequence-specific DNA binding///zinc ion binding	anatomical structure morphogenesis///atrial septum primum morphogenesis///atrial septum secundum morphogenesis///bone development///chromatin modification///double-strand break repair via nonhomologous end joining///histone H3-K36 methylation///histone H4-K20 methylation///membranous septum morphogenesis///negative regulation of transcription from RNA polymerase II promoter///positive regulation …	chromosome///cytoplasm///nucleoplasm///nucleus	GO:0003682///GO:0042799///GO:0018024///GO:0005515///GO:0043565///GO:0008270	GO:0009653///GO:0003289///GO:0003290///GO:0060348///GO:0016568///GO:0006303///GO:0010452///GO:0034770///GO:0003149///GO:0000122///GO:0048298///GO:2001032///GO:0070201///GO:0006351	GO:0005694///GO:0005737///GO:0005654///GO:0005634
203126_at	0.023528	0.000693	5.34	-0.158839	0.418	IMPA2	inositol monophosphatase 2	3613	18p11.2	Chromosome 18, NC_000018.10 (11981428..12030886)	Homo sapiens inositol monophosphatase 2 (IMPA2), mRNA	319996748	NM_014214	NA	NA		inositol monophosphate 1-phosphatase activity///inositol monophosphate 1-phosphatase activity///inositol monophosphate 3-phosphatase activity///inositol monophosphate 4-phosphatase activity///magnesium ion binding///protein binding///protein homodimerization activity	inositol biosynthetic process///inositol metabolic process///inositol phosphate dephosphorylation///inositol phosphate metabolic process///phosphate-containing compound metabolic process///phosphatidylinositol phosphorylation///signal transduction	cytoplasm///cytosol	GO:0008934///GO:0008934///GO:0052832///GO:0052833///GO:0000287///GO:0005515///GO:0042803	GO:0006021///GO:0006020///GO:0046855///GO:0043647///GO:0006796///GO:0046854///GO:0007165	GO:0005737///GO:0005829
214538_x_at	0.097322	0.00883	3.44	-2.7986	0.418	RGS6	regulator of G-protein signaling 6	9628	14q24.3	Chromosome 14, NC_000014.9 (71932100..72632478)	Homo sapiens regulator of G-protein signaling 6 variant form (RGS6) mRNA, complete cds	3309253	AF073921	NA	NA		GTPase activator activity///protein binding///signal transducer activity	G-protein coupled receptor signaling pathway///intracellular signal transduction///negative regulation of signal transduction///positive regulation of GTPase activity///regulation of G-protein coupled receptor protein signaling pathway	cytosol///extrinsic component of membrane///heterotrimeric G-protein complex///nucleus///plasma membrane	GO:0005096///GO:0005515///GO:0004871	GO:0007186///GO:0035556///GO:0009968///GO:0043547///GO:0008277	GO:0005829///GO:0019898///GO:0005834///GO:0005634///GO:0005886
212906_at	0.250683	0.0494	2.31	-4.53434	0.418	GRAMD1B	GRAM domain containing 1B	57476	11q24.1	Chromosome 11, NC_000011.10 (123358299..123627771)	ho45e07.x1 Soares_NFL_T_GBC_S1 Homo sapiens cDNA clone IMAGE:3040356 3-, mRNA sequence	8361493	BE044440	NA	NA				integral component of membrane///membrane			GO:0016021///GO:0016020
201555_at	0.016066	0.000332	5.98	0.603022	0.417	MCM3	minichromosome maintenance complex component 3	4172	6p12	Chromosome 6, NC_000006.12 (52264014..52284881, complement)	Homo sapiens minichromosome maintenance complex component 3 (MCM3), transcript variant 1, mRNA	394582092	NM_002388	NA	NA		ATP binding///DNA binding///DNA helicase activity///protein binding	DNA duplex unwinding///DNA replication///DNA replication initiation///G1/S transition of mitotic cell cycle	MCM complex///alpha DNA polymerase:primase complex///centrosome///intracellular membrane-bounded organelle///membrane///nuclear chromosome, telomeric region///nucleoplasm///nucleoplasm///nucleus///perinuclear region of cytoplasm	GO:0005524///GO:0003677///GO:0003678///GO:0005515	GO:0032508///GO:0006260///GO:0006270///GO:0000082	GO:0042555///GO:0005658///GO:0005813///GO:0043231///GO:0016020///GO:0000784///GO:0005654///GO:0005654///GO:0005634///GO:0048471
222288_at	0.023733	0.000702	5.33	-0.173065	0.417							NA		NA	NA
204143_s_at	0.024556	0.000746	5.28	-0.235062	0.417	ENOSF1	enolase superfamily member 1	55556	18p11.32	Chromosome 18, NC_000018.10 (670012..712664, complement)	Homo sapiens enolase superfamily member 1 (ENOSF1), transcript variant 1, mRNA	315013566	NM_017512	NA	NA		L-fuconate dehydratase activity///isomerase activity///magnesium ion binding	cellular amino acid catabolic process///cellular carbohydrate catabolic process	cellular_component///mitochondrion	GO:0050023///GO:0016853///GO:0000287	GO:0009063///GO:0044275	GO:0005575///GO:0005739
225908_at	0.029685	0.00105	5.01	-0.587007	0.417	IAH1	isoamyl acetate-hydrolyzing esterase 1 homolog	285148	2p25.1	Chromosome 2, NC_000002.12 (9473638..9512403)		NA		NA	NA		hydrolase activity	lipid catabolic process	extracellular exosome	GO:0016787	GO:0016042	GO:0070062
202920_at	0.042206	0.00203	4.49	-1.27548	0.417	ANK2	ankyrin 2, neuronal	287	4q25-q27	Chromosome 4, NC_000004.12 (112706083..113383740)	by03a08.y1 Human Lens cDNA (Un-normalized, unamplified): BY Homo sapiens cDNA clone by03a08 5-, mRNA sequence	12042123	BF726212	NA	NA		ATPase binding///cytoskeletal adaptor activity///enzyme binding///ion channel binding///ion channel binding///protein binding///protein binding, bridging///protein kinase binding///spectrin binding///structural constituent of cytoskeleton	ER to Golgi vesicle-mediated transport///SA node cell action potential///SA node cell to atrial cardiac muscle cell communication///T-tubule organization///atrial cardiac muscle cell action potential///atrial cardiac muscle cell to AV node cell communication///atrial septum development///cellular calcium ion homeostasis///cellular protein localization///cytoskeleton organization///membrane depola…	A band///M band///T-tubule///Z disc///apical plasma membrane///basolateral plasma membrane///costamere///costamere///cytoskeleton///cytosol///intercalated disc///intracellular///membrane raft///neuron projection///plasma membrane///postsynaptic membrane///sarcolemma	GO:0051117///GO:0008093///GO:0019899///GO:0044325///GO:0044325///GO:0005515///GO:0030674///GO:0019901///GO:0030507///GO:0005200	GO:0006888///GO:0086015///GO:0086070///GO:0033292///GO:0086014///GO:0086066///GO:0003283///GO:0006874///GO:0034613///GO:0007010///GO:0086046///GO:0030913///GO:1901021///GO:0051928///GO:2001259///GO:0010628///GO:1901018///GO:0043268///GO:0036309///GO:0036371///GO:0034394///GO:0070972///GO:0033365///GO:0072659///GO:0072659///GO:0050821///GO:0072661///GO:0098907///GO:0098910///GO:1901019///GO:005192…	GO:0031672///GO:0031430///GO:0030315///GO:0030018///GO:0016324///GO:0016323///GO:0043034///GO:0043034///GO:0005856///GO:0005829///GO:0014704///GO:0005622///GO:0045121///GO:0043005///GO:0005886///GO:0045211///GO:0042383
224820_at	0.044044	0.00218	4.44	-1.34871	0.416	COX20	COX20, cytochrome c oxidase assembly factor	116228	1q44	Chromosome 1, NC_000001.11 (244835306..244845063)		NA		NA	NA			aerobic respiration///mitochondrial respiratory chain complex IV assembly	integral component of membrane///mitochondrial membrane///mitochondrion///mitochondrion		GO:0009060///GO:0033617	GO:0016021///GO:0031966///GO:0005739///GO:0005739
229016_s_at	0.40914	0.125	1.71	-5.42077	0.416	TRERF1	transcriptional regulating factor 1	55809	6p21.1-p12.1	Chromosome 6, NC_000006.12 (42224933..42452216, complement)	Homo sapiens mRNA for rapa-2 (rapa gene)	7619736	AJ277276	NA	NA		DNA binding, bending///RNA polymerase II transcription cofactor activity///ligand-dependent nuclear receptor transcription coactivator activity///metal ion binding///transcription factor activity, sequence-specific DNA binding///transcription factor binding///transcription regulatory region DNA binding	cholesterol catabolic process///homeostatic process///multicellular organism development///positive regulation of transcription, DNA-templated///regulation of hormone biosynthetic process///regulation of transcription from RNA polymerase II promoter///steroid biosynthetic process///transcription, DNA-templated	histone deacetylase complex///nucleus///transcription factor complex	GO:0008301///GO:0001104///GO:0030374///GO:0046872///GO:0003700///GO:0008134///GO:0044212	GO:0006707///GO:0042592///GO:0007275///GO:0045893///GO:0046885///GO:0006357///GO:0006694///GO:0006351	GO:0000118///GO:0005634///GO:0005667
203122_at	0.005676	4.41e-05	7.99	2.65894	0.415	TRAPPC12	trafficking protein particle complex 12	51112	2p25.3	Chromosome 2, NC_000002.12 (3379245..3479571)	Homo sapiens trafficking protein particle complex 12 (TRAPPC12), transcript variant 1, mRNA	40548371	NM_016030	NA	NA		endopeptidase activity	proteolysis///vesicle-mediated transport	endoplasmic reticulum-Golgi intermediate compartment	GO:0004175	GO:0006508///GO:0016192	GO:0005793
219441_s_at	0.011029	0.000167	6.61	1.308	0.415	LRRK1	leucine rich repeat kinase 1	79705	15q26.3	Chromosome 15, NC_000015.10 (100919017..101070837)	Homo sapiens leucine rich repeat kinase 1 (LRRK1), mRNA	735997399	NM_024652	NA	NA		ATP binding///GTP binding///identical protein binding///metal ion binding///protein binding///protein serine/threonine kinase activity	bone resorption///negative regulation of peptidyl-tyrosine phosphorylation///osteoclast development///positive regulation of canonical Wnt signaling pathway///positive regulation of intracellular signal transduction///positive regulation of peptidyl-tyrosine phosphorylation///protein phosphorylation///small GTPase mediated signal transduction	cytoplasm///mitochondrion	GO:0005524///GO:0005525///GO:0042802///GO:0046872///GO:0005515///GO:0004674	GO:0045453///GO:0050732///GO:0036035///GO:0090263///GO:1902533///GO:0050731///GO:0006468///GO:0007264	GO:0005737///GO:0005739
212144_at	0.193176	0.0304	2.63	-4.05483	0.415	SUN2	Sad1 and UNC84 domain containing 2	25777	22q13.1	Chromosome 22, NC_000022.11 (38734714..38756019, complement)		NA		NA	NA		identical protein binding///lamin binding///microtubule binding///protein binding	centrosome localization///cytoskeletal anchoring at nuclear membrane///mitotic spindle organization///nuclear envelope organization///nuclear matrix anchoring at nuclear membrane///nuclear migration///nuclear migration along microfilament///positive regulation of cell migration	LINC complex///condensed nuclear chromosome///endosome membrane///integral component of nuclear inner membrane///nuclear chromosome, telomeric region///nuclear envelope///nuclear envelope///nuclear membrane	GO:0042802///GO:0005521///GO:0008017///GO:0005515	GO:0051642///GO:0090286///GO:0007052///GO:0006998///GO:0090292///GO:0007097///GO:0031022///GO:0030335	GO:0034993///GO:0000794///GO:0010008///GO:0005639///GO:0000784///GO:0005635///GO:0005635///GO:0031965
214221_at	0.009796	0.000131	6.85	1.55395	0.414	ALMS1	ALMS1, centrosome and basal body associated protein	7840	2p13	Chromosome 2, NC_000002.12 (73385758..73609919)	wb16c10.x1 NCI_CGAP_GC6 Homo sapiens cDNA clone IMAGE:2305842 3-, mRNA sequence	5445883	AI825212	NA	NA		molecular_function///protein binding	G2/M transition of mitotic cell cycle///endosomal transport///regulation of stress fiber assembly	colocalizes_with centriole///centrosome///cilium///cytoplasm///cytosol///nucleus///spindle pole	GO:0003674///GO:0005515	GO:0000086///GO:0016197///GO:0051492	colocalizes_with GO:0005814///GO:0005813///GO:0005929///GO:0005737///GO:0005829///GO:0005634///GO:0000922
235919_at	0.025832	0.000819	5.2	-0.332932	0.414	CEP78	centrosomal protein 78	84131	9q21.2	Chromosome 9, NC_000009.12 (78236062..78278431)	zr57a03.s1 Soares_NhHMPu_S1 Homo sapiens cDNA clone IMAGE:667468 3-, mRNA sequence	1849432	AA227879	NA	NA			G2/M transition of mitotic cell cycle	centrosome///cytosol		GO:0000086	GO:0005813///GO:0005829
225554_s_at	0.120457	0.013	3.18	-3.19271	0.414	ANAPC7	anaphase promoting complex subunit 7	51434	12q24.11	Chromosome 12, NC_000012.12 (110372900..110403730, complement)	zl35g07.s1 Soares_pregnant_uterus_NbHPU Homo sapiens cDNA clone IMAGE:503964 3-, mRNA sequence	1693282	AA131793	NA	NA		protein phosphatase binding	anaphase-promoting complex-dependent catabolic process///cell division///mitotic nuclear division///negative regulation of ubiquitin-protein ligase activity involved in mitotic cell cycle///positive regulation of ubiquitin-protein ligase activity involved in regulation of mitotic cell cycle transition///proteasome-mediated ubiquitin-dependent protein catabolic process///protein K11-linked ubiquit…	anaphase-promoting complex///cytosol///nucleoplasm///nucleus	GO:0019903	GO:0031145///GO:0051301///GO:0007067///GO:0051436///GO:0051437///GO:0043161///GO:0070979///GO:0042787///GO:0051439	GO:0005680///GO:0005829///GO:0005654///GO:0005634
203975_s_at	0.014567	0.000282	6.13	0.771644	0.413	CHAF1A	chromatin assembly factor 1 subunit A	10036	19p13.3	Chromosome 19, NC_000019.10 (4402596..4448322)		NA		NA	NA		chromatin binding///chromo shadow domain binding///identical protein binding///protein binding///unfolded protein binding	DNA repair///DNA replication///DNA replication-dependent nucleosome assembly///cell cycle///chromatin assembly///protein complex assembly	CAF-1 complex///intracellular membrane-bounded organelle///nuclear chromatin///nucleolus///nucleus///protein complex	GO:0003682///GO:0070087///GO:0042802///GO:0005515///GO:0051082	GO:0006281///GO:0006260///GO:0006335///GO:0007049///GO:0031497///GO:0006461	GO:0033186///GO:0043231///GO:0000790///GO:0005730///GO:0005634///GO:0043234
218898_at	0.02501	0.000771	5.25	-0.269586	0.413	FAM57A	family with sequence similarity 57 member A	79850	17p13.3	Chromosome 17, NC_000017.11 (732546..742968)	Homo sapiens family with sequence similarity 57 member A (FAM57A), transcript variant 1, mRNA	966751440	NM_024792	NA	NA				integral component of membrane///plasma membrane			GO:0016021///GO:0005886
210735_s_at	0.025315	0.000787	5.24	-0.291835	0.413	CA12	carbonic anhydrase 12	771	15q22	Chromosome 15, NC_000015.10 (63321378..63382166, complement)	Homo sapiens carbonic anhydrase XII, mRNA (cDNA clone MGC:1792 IMAGE:3357439), complete cds	12653028	BC000278	NA	NA		carbonate dehydratase activity///zinc ion binding	bicarbonate transport///chloride ion homeostasis///one-carbon metabolic process	integral component of membrane///plasma membrane	GO:0004089///GO:0008270	GO:0015701///GO:0055064///GO:0006730	GO:0016021///GO:0005886
214580_x_at	0.038927	0.0017	4.62	-1.09354	0.413	KRT6C///KRT6B///KRT6A	keratin 6C///keratin 6B///keratin 6A	286887///3854///3853	12q13.13///12q13.13///12q13.13	Chromosome 12, NC_000012.12 (52468516..52473785, complement)///Chromosome 12, NC_000012.12 (52446651..52452126, complement)///Chromosome 12, NC_000012.12 (52487174..52493397, complement)	AL569511 Homo sapiens PLACENTA Homo sapiens cDNA clone CS0DE014YF20 3-PRIME, mRNA sequence	46235798	AL569511	NA	NA		protein binding///structural molecule activity///protein binding///structural constituent of cytoskeleton///protein binding///structural molecule activity	intermediate filament cytoskeleton organization///cytoskeleton organization///ectoderm development///intermediate filament cytoskeleton organization	extracellular exosome///intermediate filament///keratin filament///extracellular exosome///keratin filament///extracellular exosome///intermediate filament///keratin filament	GO:0005515///GO:0005198///GO:0005515///GO:0005200///GO:0005515///GO:0005198	GO:0045104///GO:0007010///GO:0007398///GO:0045104	GO:0070062///GO:0005882///GO:0045095///GO:0070062///GO:0045095///GO:0070062///GO:0005882///GO:0045095
213589_s_at	0.009869	0.000134	6.83	1.53514	0.412	B3GNTL1	UDP-GlcNAc:betaGal beta-1,3-N-acetylglucosaminyltransferase-like 1	146712	17q25.3	Chromosome 17, NC_000017.11 (82942149..83051845, complement)		NA		NA	NA		transferase activity, transferring glycosyl groups			GO:0016757
207088_s_at	0.012981	0.000228	6.32	0.990121	0.412	SLC25A11	solute carrier family 25 member 11	8402	17p13.3	Chromosome 17, NC_000017.11 (4937130..4940167, complement)	Homo sapiens solute carrier family 25 member 11 (SLC25A11), transcript variant 1, mRNA	259155313	NM_003562	NA	NA		oxoglutarate:malate antiporter activity///poly(A) RNA binding///structural constituent of ribosome	alpha-ketoglutarate transport///gluconeogenesis///glucose metabolic process///translation///transport	integral component of plasma membrane///mitochondrial inner membrane///mitochondrion///nucleus	GO:0015367///GO:0044822///GO:0003735	GO:0015742///GO:0006094///GO:0006006///GO:0006412///GO:0006810	GO:0005887///GO:0005743///GO:0005739///GO:0005634
226685_at	0.013185	0.000237	6.29	0.950847	0.412	SNTB2	syntrophin beta 2	6645	16q22.1	Chromosome 16, NC_000016.10 (69186133..69309052)	wa23h01.x1 NCI_CGAP_Kid11 Homo sapiens cDNA clone IMAGE:2298961 3-, mRNA sequence	4983584	AI695684	NA	NA		actin binding///calmodulin binding///poly(A) RNA binding///protein binding///structural molecule activity		cytoplasm///dystrophin-associated glycoprotein complex///extracellular exosome///focal adhesion///membrane///microtubule///protein complex///synapse///transport vesicle membrane	GO:0003779///GO:0005516///GO:0044822///GO:0005515///GO:0005198		GO:0005737///GO:0016010///GO:0070062///GO:0005925///GO:0016020///GO:0005874///GO:0043234///GO:0045202///GO:0030658
225163_at	0.018645	0.000439	5.73	0.313358	0.412	FRMD4A	FERM domain containing 4A	55691	10p13	Chromosome 10, NC_000010.11 (13643706..14330952, complement)	7h18f09.x1 NCI_CGAP_Co16 Homo sapiens cDNA clone IMAGE:3316361 3-, mRNA sequence	10700437	BF000162	NA	NA		protein binding, bridging	establishment of epithelial cell polarity	bicellular tight junction///cytoplasm///cytoskeleton	GO:0030674	GO:0090162	GO:0005923///GO:0005737///GO:0005856
202484_s_at	0.023606	0.000698	5.34	-0.166217	0.412	MBD2	methyl-CpG binding domain protein 2	8932	18q21	Chromosome 18, NC_000018.10 (54151601..54224788, complement)	Homo sapiens methyl-CpG binding protein MBD2 (MBD2) mRNA, complete cds	3800792	AF072242	NA	NA		C2H2 zinc finger domain binding///contributes_to RNA polymerase II core promoter proximal region sequence-specific DNA binding///contributes_to RNA polymerase II distal enhancer sequence-specific DNA binding///mRNA binding///methyl-CpG binding///methyl-CpG binding///contributes_to nucleosomal DNA binding///protein binding///protein domain specific binding///satellite DNA binding///siRNA binding	ATP-dependent chromatin remodeling///cellular protein complex assembly///chromatin silencing at rDNA///maternal behavior///methylation-dependent chromatin silencing///methylation-dependent chromatin silencing///negative regulation of transcription from RNA polymerase II promoter///negative regulation of transcription, DNA-templated///positive regulation of Wnt signaling pathway///regulation of ce…	cytoplasm///heterochromatin///histone deacetylase complex///nuclear chromatin///nucleoplasm///nucleus///nucleus///protein complex	GO:0070742///contributes_to GO:0000978///contributes_to GO:0000980///GO:0003729///GO:0008327///GO:0008327///contributes_to GO:0031492///GO:0005515///GO:0019904///GO:0003696///GO:0035197	GO:0043044///GO:0043623///GO:0000183///GO:0042711///GO:0006346///GO:0006346///GO:0000122///GO:0045892///GO:0030177///GO:0042127///GO:0006351	GO:0005737///GO:0000792///GO:0000118///GO:0000790///GO:0005654///GO:0005634///GO:0005634///GO:0043234
224674_at	0.050863	0.00282	4.24	-1.61909	0.412	TTYH3	tweety family member 3	80727	7p22	Chromosome 7, NC_000007.14 (2631969..2664802)	wp89a05.x1 NCI_CGAP_Brn25 Homo sapiens cDNA clone IMAGE:2468912 3-, mRNA sequence	5673623	AI934753	NA	NA		chloride channel activity///intracellular calcium activated chloride channel activity///intracellular calcium activated chloride channel activity	chloride transmembrane transport///chloride transport///ion transmembrane transport	chloride channel complex///extracellular exosome///plasma membrane///plasma membrane	GO:0005254///GO:0005229///GO:0005229	GO:1902476///GO:0006821///GO:0034220	GO:0034707///GO:0070062///GO:0005886///GO:0005886
224599_at	0.075075	0.00554	3.76	-2.31756	0.412	CGGBP1	CGG triplet repeat binding protein 1	8545	3p11.1	Chromosome 3, NC_000003.12 (88051950..88149866, complement)	602288316T1 NIH_MGC_97 Homo sapiens cDNA clone IMAGE:4374362 3-, mRNA sequence	12347024	BF979809	NA	NA		RNA polymerase II regulatory region sequence-specific DNA binding///double-stranded DNA binding///protein binding///transcriptional repressor activity, RNA polymerase II transcription regulatory region sequence-specific binding///transcriptional repressor activity, RNA polymerase II transcription regulatory region sequence-specific binding	negative regulation of transcription from RNA polymerase II promoter///transcription, DNA-templated	nucleoplasm///nucleus	GO:0000977///GO:0003690///GO:0005515///GO:0001227///GO:0001227	GO:0000122///GO:0006351	GO:0005654///GO:0005634
1555677_s_at	0.078217	0.00596	3.71	-2.394	0.412	SMC1A	structural maintenance of chromosomes 1A	8243	Xp11.22-p11.21	Chromosome X, NC_000023.11 (53374149..53422728, complement)		NA		NA	NA		ATP binding///chromatin binding///mediator complex binding///poly(A) RNA binding///protein binding///protein heterodimerization activity	DNA repair///cell division///meiotic nuclear division///mitotic cell cycle checkpoint///mitotic sister chromatid cohesion///mitotic sister chromatid segregation///mitotic spindle organization///negative regulation of DNA endoreduplication///protein sumoylation///response to radiation///signal transduction in response to DNA damage///sister chromatid cohesion///sister chromatid cohesion///stem cel…	chromosome///chromosome, centromeric region///cohesin core heterodimer///condensed chromosome kinetochore///condensed nuclear chromosome///cytoplasm///cytosol///kinetochore///meiotic cohesin complex///nucleoplasm///nucleoplasm///nucleus	GO:0005524///GO:0003682///GO:0036033///GO:0044822///GO:0005515///GO:0046982	GO:0006281///GO:0051301///GO:0007126///GO:0007093///GO:0007064///GO:0000070///GO:0007052///GO:0032876///GO:0016925///GO:0009314///GO:0042770///GO:0007062///GO:0007062///GO:0019827	GO:0005694///GO:0000775///GO:0008280///GO:0000777///GO:0000794///GO:0005737///GO:0005829///GO:0000776///GO:0030893///GO:0005654///GO:0005654///GO:0005634
1567105_at	0.02965	0.00104	5.01	-0.584272	0.411						Homo sapiens tropomyosin 4-anaplastic lymphoma kinase fusion protein minor isoform mRNA, partial cds	14010353	AF362887	NA	NA
208883_at	0.040518	0.00185	4.56	-1.17956	0.411	UBR5	ubiquitin protein ligase E3 component n-recognin 5	51366	8q22	Chromosome 8, NC_000008.11 (102252273..102412719, complement)	UI-H-BW1-anm-h-09-0-UI.s1 NCI_CGAP_Sub7 Homo sapiens cDNA clone IMAGE:3082985 3-, mRNA sequence	11600603	BF515424	NA	NA		RNA binding///ligase activity///protein binding///ubiquitin binding///ubiquitin-protein transferase activity///ubiquitin-ubiquitin ligase activity///zinc ion binding	DNA repair///cell proliferation///cellular response to DNA damage stimulus///cellular response to DNA damage stimulus///negative regulation of double-strand break repair///negative regulation of histone H2A K63-linked ubiquitination///positive regulation of canonical Wnt signaling pathway///positive regulation of catenin import into nucleus///positive regulation of protein import into nucleus, tr…	cytoplasm///cytoplasm///membrane///nucleoplasm///nucleus	GO:0003723///GO:0016874///GO:0005515///GO:0043130///GO:0004842///GO:0034450///GO:0008270	GO:0006281///GO:0008283///GO:0006974///GO:0006974///GO:2000780///GO:1901315///GO:0090263///GO:0035413///GO:0033160///GO:0050847///GO:0000209///GO:0042787///GO:0006511	GO:0005737///GO:0005737///GO:0016020///GO:0005654///GO:0005634
236104_at	0.059495	0.0037	4.05	-1.89836	0.411	HNRNPLL	heterogeneous nuclear ribonucleoprotein L like	92906	2p22.1	Chromosome 2, NC_000002.12 (38563186..38603036, complement)	7j52e05.x1 Soares_NSF_F8_9W_OT_PA_P_S1 Homo sapiens cDNA clone IMAGE:3390080 3-, mRNA sequence	10820346	BF061515	NA	NA		mRNA binding///nucleotide binding///poly(A) RNA binding///protein binding	mRNA processing///positive regulation of RNA splicing	intracellular ribonucleoprotein complex///membrane///nucleus	GO:0003729///GO:0000166///GO:0044822///GO:0005515	GO:0006397///GO:0033120	GO:0030529///GO:0016020///GO:0005634
244126_at	0.294688	0.0661	2.13	-4.8173	0.411	PEX11G	peroxisomal biogenesis factor 11 gamma	92960	19p13.2	Chromosome 19, NC_000019.10 (7476870..7494977, complement)	hn93a08.x1 NCI_CGAP_Co14 Homo sapiens cDNA clone IMAGE:3035414 3-, mRNA sequence	7794000	AW779397	NA	NA		protein binding	peroxisome fission///regulation of peroxisome size	integral component of peroxisomal membrane///intrinsic component of peroxisomal membrane///peroxisome///protein complex	GO:0005515	GO:0016559///GO:0044375	GO:0005779///GO:0031231///GO:0005777///GO:0043234
227272_at	0.009972	0.000137	6.81	1.5122	0.41	C15orf52	chromosome 15 open reading frame 52	388115	15q15.1	Chromosome 15, NC_000015.10 (40331452..40340967, complement)	7d31d11.x1 NCI_CGAP_Pr28 Homo sapiens cDNA clone IMAGE:3248853 3-, mRNA sequence	10033767	BE673226	NA	NA		poly(A) RNA binding			GO:0044822
49329_at	0.010663	0.000157	6.67	1.37263	0.41	KLHL22	kelch like family member 22	84861	22q11.21	Chromosome 22, NC_000022.11 (20441519..20496249, complement)	yy42c07.s1 Soares melanocyte 2NbHM Homo sapiens cDNA clone IMAGE:273900 3-, mRNA sequence	1161958	N38751	NA	NA		protein binding///contributes_to ubiquitin-protein transferase activity	cell division///mitotic sister chromatid segregation///mitotic spindle assembly checkpoint///protein monoubiquitination	Cul3-RING ubiquitin ligase complex///centrosome///cytoplasm///mitotic spindle///polar microtubule	GO:0005515///contributes_to GO:0004842	GO:0051301///GO:0000070///GO:0007094///GO:0006513	GO:0031463///GO:0005813///GO:0005737///GO:0072686///GO:0005827
209531_at	0.015861	0.000324	6	0.628087	0.41	GSTZ1	glutathione S-transferase zeta 1	2954	14q24.3	Chromosome 14, NC_000014.9 (77320887..77331597)	Homo sapiens glutathione transferase zeta 1, mRNA (cDNA clone MGC:2029 IMAGE:3139094), complete cds	12655190	BC001453	NA	NA		glutathione peroxidase activity///glutathione transferase activity///glutathione transferase activity///maleylacetoacetate isomerase activity///maleylacetoacetate isomerase activity///protein binding///protein homodimerization activity	L-phenylalanine catabolic process///L-phenylalanine catabolic process///cellular oxidant detoxification///glutathione derivative biosynthetic process///glutathione metabolic process///tyrosine catabolic process	cytosol///mitochondrion///mitochondrion	GO:0004602///GO:0004364///GO:0004364///GO:0016034///GO:0016034///GO:0005515///GO:0042803	GO:0006559///GO:0006559///GO:0098869///GO:1901687///GO:0006749///GO:0006572	GO:0005829///GO:0005739///GO:0005739
218307_at	0.020599	0.000538	5.56	0.104026	0.41	RSAD1	radical S-adenosyl methionine domain containing 1	55316	17q21.33	Chromosome 17, NC_000017.11 (50478800..50485980)	Homo sapiens radical S-adenosyl methionine domain containing 1 (RSAD1), transcript variant 1, mRNA	755571533	NM_018346	NA	NA		4 iron, 4 sulfur cluster binding///coproporphyrinogen oxidase activity///metal ion binding	oxidation-reduction process///porphyrin-containing compound biosynthetic process	mitochondrion	GO:0051539///GO:0004109///GO:0046872	GO:0055114///GO:0006779	GO:0005739
219306_at	0.042038	0.002	4.5	-1.26318	0.41	KIF15	kinesin family member 15	56992	3p21.31	Chromosome 3, NC_000003.12 (44761714..44853274)	Homo sapiens kinesin family member 15 (KIF15), mRNA	193211423	NM_020242	NA	NA		ATP binding///ATPase activity///DNA binding///microtubule binding///microtubule motor activity///motor activity	antigen processing and presentation of exogenous peptide antigen via MHC class II///cell proliferation///microtubule-based movement///microtubule-based movement///mitotic nuclear division///retrograde vesicle-mediated transport, Golgi to ER	centrosome///cytosol///membrane///microtubule///plus-end kinesin complex///spindle	GO:0005524///GO:0016887///GO:0003677///GO:0008017///GO:0003777///GO:0003774	GO:0019886///GO:0008283///GO:0007018///GO:0007018///GO:0007067///GO:0006890	GO:0005813///GO:0005829///GO:0016020///GO:0005874///GO:0005873///GO:0005819
219575_s_at	0.101765	0.00954	3.39	-2.87851	0.41	COG8///PDF	component of oligomeric golgi complex 8///peptide deformylase (mitochondrial)	84342///64146	16q22.1///16q22.1	Chromosome 16, NC_000016.10 (69328621..69339623, complement)///Chromosome 16, NC_000016.10 (69328621..69330595, complement)	Homo sapiens peptide deformylase (mitochondrial) (PDF), mRNA	11641242	NM_022341	NA	NA		protein binding///metal ion binding///peptide deformylase activity	ER to Golgi vesicle-mediated transport///intra-Golgi vesicle-mediated transport///protein transport///N-terminal protein amino acid modification///peptidyl-methionine modification///positive regulation of cell proliferation///translation	Golgi membrane///Golgi transport complex///Golgi transport complex///membrane///trans-Golgi network membrane///mitochondrion	GO:0005515///GO:0046872///GO:0042586	GO:0006888///GO:0006891///GO:0015031///GO:0031365///GO:0018206///GO:0008284///GO:0006412	GO:0000139///GO:0017119///GO:0017119///GO:0016020///GO:0032588///GO:0005739
225947_at	0.005719	4.6e-05	7.94	2.6163	0.409	MYO19	myosin XIX	80179	17q12	Chromosome 17, NC_000017.11 (36495636..36535457, complement)	ot61d03.s1 Soares_testis_NHT Homo sapiens cDNA clone IMAGE:1621253 3-, mRNA sequence	3180723	AA994178	NA	NA		ATP binding///ATPase activity///actin binding///myosin light chain binding///plus-end directed microfilament motor activity		cytoplasm///mitochondrial outer membrane///myosin complex	GO:0005524///GO:0016887///GO:0003779///GO:0032027///GO:0060002		GO:0005737///GO:0005741///GO:0016459
201981_at	0.006829	6.1e-05	7.64	2.3333	0.409	PAPPA	pappalysin 1	5069	9q33.2	Chromosome 9, NC_000009.12 (116153752..116402321)	zl06d06.s1 Soares_pregnant_uterus_NbHPU Homo sapiens cDNA clone IMAGE:491531 3-, mRNA sequence	1721559	AA148534	NA	NA		metalloendopeptidase activity///metalloendopeptidase activity///metallopeptidase activity///metallopeptidase activity///zinc ion binding	cellular protein metabolic process///female pregnancy///proteolysis	extracellular region///extracellular region///extracellular region	GO:0004222///GO:0004222///GO:0008237///GO:0008237///GO:0008270	GO:0044267///GO:0007565///GO:0006508	GO:0005576///GO:0005576///GO:0005576
221495_s_at	0.021036	0.000562	5.52	0.057831	0.409	TCF25	transcription factor 25	22980	16q24.3	Chromosome 16, NC_000016.10 (89873583..89911384)	Homo sapiens FKSG26 mRNA, complete cds	12276139	AF322111	NA	NA		DNA binding///protein binding///transcription factor activity, sequence-specific DNA binding	heart development///negative regulation of transcription from RNA polymerase II promoter///transcription, DNA-templated	nucleus	GO:0003677///GO:0005515///GO:0003700	GO:0007507///GO:0000122///GO:0006351	GO:0005634
225666_at	0.025234	0.000781	5.24	-0.28384	0.409	TMTC4	transmembrane and tetratricopeptide repeat containing 4	84899	13q32.3	Chromosome 13, NC_000013.11 (100603836..100675025, complement)	HUM078C05A Human fetal brain (TFujiwara) Homo sapiens cDNA clone GEN-078C05 3-, mRNA sequence	1178357	D80480	NA	NA				integral component of membrane			GO:0016021
214488_at	0.093039	0.00813	3.5	-2.71319	0.409	RAP2B	RAP2B, member of RAS oncogene family	5912	3q25.2	Chromosome 3, NC_000003.12 (153162212..153170624)	Homo sapiens RAP2B, member of RAS oncogene family (RAP2B), mRNA	522838223	NM_002886	NA	NA		GDP binding///GTP binding///protein binding///protein domain specific binding	Rap protein signal transduction///NOT establishment of endothelial intestinal barrier///NOT microvillus assembly///negative regulation of cell migration///platelet activation///platelet aggregation///positive regulation of protein autophosphorylation///regulation of protein tyrosine kinase activity///signal transduction	bicellular tight junction///cell-cell contact zone///cytosol///extracellular exosome///membrane///membrane raft///plasma membrane///recycling endosome membrane	GO:0019003///GO:0005525///GO:0005515///GO:0019904	GO:0032486///NOT GO:0090557///NOT GO:0030033///GO:0030336///GO:0030168///GO:0070527///GO:0031954///GO:0061097///GO:0007165	GO:0005923///GO:0044291///GO:0005829///GO:0070062///GO:0016020///GO:0045121///GO:0005886///GO:0055038
207621_s_at	0.169786	0.0238	2.78	-3.80741	0.409	PEMT	phosphatidylethanolamine N-methyltransferase	10400	17p11.2	Chromosome 17, NC_000017.11 (17505561..17591703, complement)	Homo sapiens phosphatidylethanolamine N-methyltransferase (PEMT), transcript variant 2, mRNA	22538481	NM_007169	NA	NA		phosphatidyl-N-dimethylethanolamine N-methyltransferase activity///phosphatidyl-N-methylethanolamine N-methyltransferase activity///phosphatidylethanolamine N-methyltransferase activity///phosphatidylethanolamine binding	S-adenosylhomocysteine metabolic process///S-adenosylmethionine metabolic process///cell proliferation///glycerophospholipid metabolic process///lipid metabolic process///methylation///negative regulation of cell proliferation///phosphatidylcholine biosynthetic process///phosphatidylcholine biosynthetic process///phospholipid biosynthetic process///positive regulation of lipoprotein metabolic pro…	brush border membrane///endoplasmic reticulum membrane///endoplasmic reticulum membrane///integral component of membrane///mitochondrial membrane///sarcolemma	GO:0080101///GO:0000773///GO:0004608///GO:0008429	GO:0046498///GO:0046500///GO:0008283///GO:0006650///GO:0006629///GO:0032259///GO:0008285///GO:0006656///GO:0006656///GO:0008654///GO:0050747///GO:1903955///GO:0043200///GO:0042493///GO:0045471///GO:0033273	GO:0031526///GO:0005789///GO:0005789///GO:0016021///GO:0031966///GO:0042383
218290_at	0.009439	0.000119	6.95	1.6564	0.408	MIR6789///PLEKHJ1	microRNA 6789///pleckstrin homology domain containing J1	102466736///55111	19p13.3	Chromosome 19, NC_000019.10 (2235829..2235926, complement)///Chromosome 19, NC_000019.10 (2229952..2236724, complement)	Homo sapiens pleckstrin homology domain containing J1 (PLEKHJ1), transcript variant 2, mRNA	961525464	NM_018049	NA	NA
225716_at	0.01759	0.000396	5.82	0.419576	0.408	BRI3BP	BRI3 binding protein	140707	12q24.31	Chromosome 12, NC_000012.12 (124993648..125051845)	qy15b05.x1 NCI_CGAP_Brn23 Homo sapiens cDNA clone IMAGE:2012049 3-, mRNA sequence	4109260	AI357639	NA	NA				integral component of membrane///mitochondrial outer membrane///mitochondrion			GO:0016021///GO:0005741///GO:0005739
209320_at	0.02537	0.000792	5.23	-0.29729	0.408	ADCY3	adenylate cyclase 3	109	2p23.3	Chromosome 2, NC_000002.12 (24819169..24920017, complement)	Homo sapiens type III adenylyl cyclase (AC-III) mRNA, complete cds	4104225	AF033861	NA	NA		ATP binding///adenylate cyclase activity///adenylate cyclase activity///calcium- and calmodulin-responsive adenylate cyclase activity///calmodulin binding///metal ion binding	acrosome reaction///activation of adenylate cyclase activity///activation of protein kinase A activity///adenylate cyclase-activating G-protein coupled receptor signaling pathway///adenylate cyclase-activating G-protein coupled receptor signaling pathway///adenylate cyclase-activating G-protein coupled receptor signaling pathway///adenylate cyclase-inhibiting G-protein coupled receptor signaling …	Golgi apparatus///cilium///cytoplasm///integral component of membrane///integral component of plasma membrane///membrane///membrane raft///nucleus///plasma membrane///plasma membrane	GO:0005524///GO:0004016///GO:0004016///GO:0008294///GO:0005516///GO:0046872	GO:0007340///GO:0007190///GO:0034199///GO:0007189///GO:0007189///GO:0007189///GO:0007193///GO:0007193///GO:0006171///GO:0019933///GO:1904322///GO:0071377///GO:0007143///GO:0008355///GO:0003091///GO:0007608///GO:0007165///GO:0007338///GO:0030317	GO:0005794///GO:0005929///GO:0005737///GO:0016021///GO:0005887///GO:0016020///GO:0045121///GO:0005634///GO:0005886///GO:0005886
212858_at	0.037375	0.00159	4.68	-1.02215	0.408	PAQR4	progestin and adipoQ receptor family member 4	124222	16p13.3	Chromosome 16, NC_000016.10 (2969245..2973489)	AL520675 Homo sapiens NEUROBLASTOMA COT 10-NORMALIZED Homo sapiens cDNA clone CS0DB002YF15 3-PRIME, mRNA sequence	12784168	AL520675	NA	NA		receptor activity		integral component of membrane	GO:0004872		GO:0016021
203806_s_at	0.039999	0.0018	4.58	-1.15262	0.408	FANCA	Fanconi anemia complementation group A	2175	16q24.3	Chromosome 16, NC_000016.10 (89737551..89816658, complement)	Homo sapiens Fanconi anemia complementation group A (FANCA), transcript variant 1, mRNA	66880552	NM_000135	NA	NA		protein binding	DNA repair///female gonad development///interstrand cross-link repair///male gonad development///male meiosis///protein complex assembly///regulation of cell proliferation	Fanconi anaemia nuclear complex///cytoplasm///nucleoplasm///nucleoplasm///nucleus	GO:0005515	GO:0006281///GO:0008585///GO:0036297///GO:0008584///GO:0007140///GO:0006461///GO:0042127	GO:0043240///GO:0005737///GO:0005654///GO:0005654///GO:0005634
219451_at	0.161611	0.0217	2.84	-3.71776	0.408	MSRB2	methionine sulfoxide reductase B2	22921	10p12	Chromosome 10, NC_000010.11 (23095498..23122013)	Homo sapiens methionine sulfoxide reductase B2 (MSRB2), mRNA	117606352	NM_012228	NA	NA		actin binding///peptide-methionine (R)-S-oxide reductase activity///peptide-methionine (R)-S-oxide reductase activity///transcription factor activity, sequence-specific DNA binding///zinc ion binding	actin filament polymerization///oxidation-reduction process///protein repair///protein repair///regulation of transcription, DNA-templated///response to oxidative stress	cytosol///mitochondrion	GO:0003779///GO:0033743///GO:0033743///GO:0003700///GO:0008270	GO:0030041///GO:0055114///GO:0030091///GO:0030091///GO:0006355///GO:0006979	GO:0005829///GO:0005739
226860_at	0.009615	0.000124	6.9	1.61252	0.407	TMEM19	transmembrane protein 19	55266	12q21.1	Chromosome 12, NC_000012.12 (71686098..71704060)	xx69b07.x2 NCI_CGAP_Lym12 Homo sapiens cDNA clone IMAGE:2848885 3-, mRNA sequence	7237342	AW572609	NA	NA		protein binding		integral component of membrane	GO:0005515		GO:0016021
64440_at	0.021083	0.00057	5.51	0.04276	0.407	IL17RC	interleukin 17 receptor C	84818	3p25.3-p24.1	Chromosome 3, NC_000003.12 (9917074..9933627)	tq52d02.x1 NCI_CGAP_Ut1 Homo sapiens cDNA clone IMAGE:2212419 3-, mRNA sequence	4510558	AI560217	NA	NA		interleukin-17 receptor activity///receptor binding	cytokine-mediated signaling pathway///defense response to fungus///granulocyte chemotaxis///positive regulation of cytokine production involved in inflammatory response///positive regulation of interleukin-6 secretion	cell surface///integral component of plasma membrane///plasma membrane	GO:0030368///GO:0005102	GO:0019221///GO:0050832///GO:0071621///GO:1900017///GO:2000778	GO:0009986///GO:0005887///GO:0005886
226134_s_at	0.036559	0.00153	4.71	-0.981143	0.407	MSI2	musashi RNA binding protein 2	124540	17q22	Chromosome 17, NC_000017.11 (57255851..57684689)	wr59c08.x1 NCI_CGAP_Ut1 Homo sapiens cDNA clone IMAGE:2491982 3-, mRNA sequence	5803784	AI978754	NA	NA		nucleotide binding///poly(A) RNA binding///poly(U) RNA binding///protein binding	stem cell development	cytoplasm///polysome	GO:0000166///GO:0044822///GO:0008266///GO:0005515	GO:0048864	GO:0005737///GO:0005844
1558304_s_at	0.153614	0.02	2.9	-3.6318	0.407	TSEN54	tRNA splicing endonuclease subunit 54	283989	17q25.1	Chromosome 17, NC_000017.11 (75516528..75524739)	603062909F1 NIH_MGC_118 Homo sapiens cDNA clone IMAGE:5211939 5-, mRNA sequence	16168427	BI905836	NA	NA		protein binding///contributes_to tRNA-intron endonuclease activity	RNA phosphodiester bond hydrolysis, endonucleolytic///mRNA processing///tRNA splicing, via endonucleolytic cleavage and ligation///tRNA splicing, via endonucleolytic cleavage and ligation///tRNA-type intron splice site recognition and cleavage	nucleolus///nucleoplasm///tRNA-intron endonuclease complex	GO:0005515///contributes_to GO:0000213	GO:0090502///GO:0006397///GO:0006388///GO:0006388///GO:0000379	GO:0005730///GO:0005654///GO:0000214
1569597_at	0.169007	0.0235	2.79	-3.79791	0.407						Homo sapiens cDNA clone IMAGE:4689769	16198401	BC015861	NA	NA
202523_s_at	0.267288	0.0552	2.24	-4.64372	0.407	SPOCK2	sparc/osteonectin, cwcv and kazal-like domains proteoglycan (testican) 2	9806	10pter-q25.3	Chromosome 10, NC_000010.11 (72059034..72089032, complement)	wx40f07.x1 NCI_CGAP_Pit1 Homo sapiens cDNA clone IMAGE:2546149 3-, mRNA sequence	5744319	AI952009	NA	NA		calcium ion binding///extracellular matrix binding///glycosaminoglycan binding	extracellular matrix organization///peptide cross-linking via chondroitin 4-sulfate glycosaminoglycan///positive regulation of cell-substrate adhesion///regulation of cell differentiation///signal transduction///synapse assembly	proteinaceous extracellular matrix	GO:0005509///GO:0050840///GO:0005539	GO:0030198///GO:0019800///GO:0010811///GO:0045595///GO:0007165///GO:0007416	GO:0005578
218473_s_at	0.443133	0.147	1.61	-5.56543	0.407	COLGALT1	collagen beta(1-O)galactosyltransferase 1	79709	19p13.11	Chromosome 19, NC_000019.10 (17555594..17583162)	Homo sapiens collagen beta(1-O)galactosyltransferase 1 (COLGALT1), mRNA	964751502	NM_024656	NA	NA		procollagen galactosyltransferase activity		endoplasmic reticulum lumen///endoplasmic reticulum lumen///membrane	GO:0050211		GO:0005788///GO:0005788///GO:0016020
228543_at	0.005288	3.91e-05	8.13	2.78048	0.406	PET117	PET117 homolog	100303755	20p11.23	Chromosome 20, NC_000020.11 (18137855..18143169)	af55c04.s1 Soares_total_fetus_Nb2HF8_9w Homo sapiens cDNA clone IMAGE:1035558 3-, mRNA sequence	2839583	AA780252	NA	NA				mitochondrion			GO:0005739
209176_at	0.017851	0.000405	5.8	0.396823	0.406	SEC23IP	SEC23 interacting protein	11196	10q25-q26	Chromosome 10, NC_000010.11 (119892573..119944658)	qq33c01.x1 Soares_NhHMPu_S1 Homo sapiens cDNA clone IMAGE:1934304 3-, mRNA sequence	4069521	AI332962	NA	NA		metal ion binding///phospholipase activity///poly(A) RNA binding///protein binding	COPII vesicle coating///ER to Golgi vesicle-mediated transport///Golgi organization///intracellular protein transport	ER to Golgi transport vesicle///ER to Golgi transport vesicle///ER to Golgi transport vesicle membrane///Golgi membrane///cytoplasm///cytosol///endoplasmic reticulum///endoplasmic reticulum-Golgi intermediate compartment	GO:0046872///GO:0004620///GO:0044822///GO:0005515	GO:0048208///GO:0006888///GO:0007030///GO:0006886	GO:0030134///GO:0030134///GO:0012507///GO:0000139///GO:0005737///GO:0005829///GO:0005783///GO:0005793
226923_at	0.017937	0.00041	5.79	0.385197	0.406	SCFD2	sec1 family domain containing 2	152579	4q12	Chromosome 4, NC_000004.12 (52872630..53366111, complement)	UI-H-BI1-afw-b-07-0-UI.s1 NCI_CGAP_Sub3 Homo sapiens cDNA clone IMAGE:2723268 3-, mRNA sequence	6505344	AW205790	NA	NA		molecular_function	biological_process///protein transport///vesicle docking involved in exocytosis	cellular_component	GO:0003674	GO:0008150///GO:0015031///GO:0006904	GO:0005575
235470_at	0.018769	0.000447	5.72	0.295216	0.406	LSM8	LSM8 homolog, U6 small nuclear RNA associated	51691	7q31.31	Chromosome 7, NC_000007.14 (118184032..118204039)	wh71a09.x1 NCI_CGAP_Kid11 Homo sapiens cDNA clone IMAGE:2386168 3-, mRNA sequence	5232788	AI766279	NA	NA		RNA binding///U6 snRNA binding///poly(A) RNA binding///protein binding	mRNA splicing, via spliceosome///mRNA splicing, via spliceosome	U4/U6 x U5 tri-snRNP complex///nucleoplasm///spliceosomal complex	GO:0003723///GO:0017070///GO:0044822///GO:0005515	GO:0000398///GO:0000398	GO:0046540///GO:0005654///GO:0005681
229139_at	0.024742	0.000754	5.27	-0.247242	0.406	JPH1	junctophilin 1	56704	8q21	Chromosome 8, NC_000008.11 (74234700..74321545, complement)	qs69e12.x1 NCI_CGAP_Pr28 Homo sapiens cDNA clone IMAGE:1943374 3-, mRNA sequence	3754807	AI202201	NA	NA		molecular_function///structural constituent of muscle	calcium ion transport into cytosol///muscle organ development///regulation of ryanodine-sensitive calcium-release channel activity	Z disc///integral component of membrane///junctional membrane complex///junctional sarcoplasmic reticulum membrane///plasma membrane	GO:0003674///GO:0008307	GO:0060402///GO:0007517///GO:0060314	GO:0030018///GO:0016021///GO:0030314///GO:0014701///GO:0005886
205479_s_at	0.037295	0.00158	4.68	-1.01768	0.406	PLAU	plasminogen activator, urokinase	5328	10q22.2	Chromosome 10, NC_000010.11 (73909182..73917501)	Homo sapiens plasminogen activator, urokinase (PLAU), transcript variant 1, mRNA	984290527	NM_002658	NA	NA		protein binding///serine-type endopeptidase activity///serine-type endopeptidase activity	angiogenesis///blood coagulation///cellular response to fluid shear stress///cellular response to glucose stimulus///cellular response to hepatocyte growth factor stimulus///cellular response to hypoxia///cellular response to lipopolysaccharide///cellular response to staurosporine///chemotaxis///embryo implantation///fibrinolysis///neuron death///positive regulation of cell migration///positive r…	cell surface///extracellular exosome///extracellular region///extracellular space///focal adhesion///plasma membrane	GO:0005515///GO:0004252///GO:0004252	GO:0001525///GO:0007596///GO:0071498///GO:0071333///GO:0035729///GO:0071456///GO:0071222///GO:0072734///GO:0006935///GO:0007566///GO:0042730///GO:0070997///GO:0030335///GO:0008284///GO:0060279///GO:2000379///GO:0014911///GO:0006508///GO:0033628///GO:2000345///GO:0010469///GO:0014910///GO:2000097///GO:0061041///GO:0014823///GO:0055093///GO:0007165///GO:0043403///GO:0014909///GO:0007283	GO:0009986///GO:0070062///GO:0005576///GO:0005615///GO:0005925///GO:0005886
227378_x_at	0.038309	0.00165	4.65	-1.063	0.406	METTL26	methyltransferase like 26	84326	16p13.3	Chromosome 16, NC_000016.10 (634427..636366, complement)	602038838F1 NCI_CGAP_Brn64 Homo sapiens cDNA clone IMAGE:4186880 5-, mRNA sequence	11286290	BF339831	NA	NA
207568_at	0.075005	0.00552	3.76	-2.31483	0.406	CHRNA6	cholinergic receptor nicotinic alpha 6 subunit	8973	8p11.21	Chromosome 8, NC_000008.11 (42752620..42768786, complement)	Homo sapiens cholinergic receptor nicotinic alpha 6 subunit (CHRNA6), transcript variant 1, mRNA	313482790	NM_004198	NA	NA		contributes_to acetylcholine binding///acetylcholine receptor activity///acetylcholine-activated cation-selective channel activity///ligand-gated ion channel activity	cation transmembrane transport///chemical synaptic transmission///membrane depolarization///neuromuscular synaptic transmission///regulation of dopamine secretion///response to nicotine///signal transduction///synaptic transmission, cholinergic///transport	acetylcholine-gated channel complex///cell junction///plasma membrane///postsynaptic membrane	contributes_to GO:0042166///GO:0015464///GO:0004889///GO:0015276	GO:0098655///GO:0007268///GO:0051899///GO:0007274///GO:0014059///GO:0035094///GO:0007165///GO:0007271///GO:0006810	GO:0005892///GO:0030054///GO:0005886///GO:0045211
202041_s_at	0.083356	0.00661	3.64	-2.49966	0.406	FIBP	FGF1 intracellular binding protein	9158	11q13.1	Chromosome 11, NC_000011.10 (65883740..65888539, complement)	Homo sapiens FGF1 intracellular binding protein (FIBP), transcript variant 2, mRNA	38683847	NM_004214	NA	NA		fibroblast growth factor binding	fibroblast growth factor receptor signaling pathway///platelet aggregation	endomembrane system///extracellular exosome///membrane///mitochondrion///nucleus	GO:0017134	GO:0008543///GO:0070527	GO:0012505///GO:0070062///GO:0016020///GO:0005739///GO:0005634
235309_at	0.139941	0.0169	3.01	-3.45948	0.406	RPS15A	ribosomal protein S15a	6210	16p	Chromosome 16, NC_000016.10 (18782955..18790334, complement)	zm79b06.s1 Stratagene neuroepithelium (#937231) Homo sapiens cDNA clone IMAGE:531827 3-, mRNA sequence	1685924	AA126311	NA	NA		RNA binding///poly(A) RNA binding///protein binding///structural constituent of ribosome///structural constituent of ribosome	SRP-dependent cotranslational protein targeting to membrane///nuclear-transcribed mRNA catabolic process, nonsense-mediated decay///positive regulation of cell cycle///positive regulation of cell proliferation///rRNA processing///response to virus///translation///translation///translational initiation///viral transcription	cytoplasm///cytosol///cytosolic small ribosomal subunit///extracellular exosome///extracellular matrix///membrane///nucleoplasm	GO:0003723///GO:0044822///GO:0005515///GO:0003735///GO:0003735	GO:0006614///GO:0000184///GO:0045787///GO:0008284///GO:0006364///GO:0009615///GO:0006412///GO:0006412///GO:0006413///GO:0019083	GO:0005737///GO:0005829///GO:0022627///GO:0070062///GO:0031012///GO:0016020///GO:0005654
214110_s_at	0.006987	6.44e-05	7.58	2.27858	0.405	LOC654342///LOC645166	lymphocyte-specific protein 1 pseudogene///lymphocyte-specific protein 1 pseudogene	654342///645166	2p11.1///1q21.1	Chromosome 2, NC_000002.12 (91636683..91659949, complement)///Chromosome 1, NC_000001.11 (144716079..144740806)		NA		NA	NA
225405_at	0.012114	0.000197	6.46	1.13913	0.405	HNRNPUL2	heterogeneous nuclear ribonucleoprotein U like 2	221092	11q12.3	Chromosome 11, NC_000011.10 (62712625..62727385, complement)	qc88g01.x1 Soares_pregnant_uterus_NbHPU Homo sapiens cDNA clone IMAGE:1721328 3-, mRNA sequence	3679903	AI151434	NA	NA		poly(A) RNA binding	biological_process	membrane///nucleoplasm///nucleus	GO:0044822	GO:0008150	GO:0016020///GO:0005654///GO:0005634
226634_at	0.023196	0.000679	5.36	-0.137882	0.405	METTL10	methyltransferase like 10	399818	10q26.13	Chromosome 10, NC_000010.11 (124757831..124791941, complement)	ac40c01.s1 Stratagene hNT neuron (#937233) Homo sapiens cDNA clone IMAGE:858912 3-, mRNA sequence	2836223	AA776892	NA	NA		protein-lysine N-methyltransferase activity	peptidyl-lysine methylation	cytoplasm	GO:0016279	GO:0018022	GO:0005737
236090_at	0.024503	0.000743	5.28	-0.230958	0.405						UI-H-BI1-aes-b-02-0-UI.s1 NCI_CGAP_Sub3 Homo sapiens cDNA clone IMAGE:2720210 3-, mRNA sequence	6503567	AW204095	NA	NA
212437_at	0.03929	0.00174	4.61	-1.11442	0.405	CENPB	centromere protein B	1059	20p13	Chromosome 20, NC_000020.11 (3783851..3786690, complement)		NA		NA	NA		centromeric DNA binding///chromatin binding///satellite DNA binding///sequence-specific DNA binding		chromosome///chromosome, centromeric region///nucleus	GO:0019237///GO:0003682///GO:0003696///GO:0043565		GO:0005694///GO:0000775///GO:0005634
201611_s_at	0.200308	0.0323	2.59	-4.11402	0.405	ICMT	isoprenylcysteine carboxyl methyltransferase	23463	1p36.21	Chromosome 1, NC_000001.11 (6221193..6235984, complement)	Homo sapiens isoprenylcysteine carboxyl methyltransferase (ICMT), mRNA	89142738	NM_012405	NA	NA		protein C-terminal S-isoprenylcysteine carboxyl O-methyltransferase activity///protein C-terminal carboxyl O-methyltransferase activity	C-terminal protein methylation///S-adenosylhomocysteine metabolic process///S-adenosylmethioninamine metabolic process///cellular protein modification process///post-translational protein modification///protein targeting to membrane	endoplasmic reticulum///endoplasmic reticulum membrane///integral component of membrane///membrane	GO:0004671///GO:0003880	GO:0006481///GO:0046498///GO:0046499///GO:0006464///GO:0043687///GO:0006612	GO:0005783///GO:0005789///GO:0016021///GO:0016020
201910_at	0.015861	0.000324	6	0.627127	0.404	FARP1	FERM, ARH/RhoGEF and pleckstrin domain protein 1	10160	13q32.2	Chromosome 13, NC_000013.11 (98142562..98449773)	601844779F1 NIH_MGC_55 Homo sapiens cDNA clone IMAGE:4070203 5-, mRNA sequence	11106865	BF213279	NA	NA		Rac guanyl-nucleotide exchange factor activity///Rho guanyl-nucleotide exchange factor activity///cytoskeletal protein binding	dendrite morphogenesis///negative regulation of phosphatase activity///positive regulation of GTPase activity///regulation of Rho protein signal transduction///synapse assembly	cell junction///cytoplasm///cytoskeleton///cytosol///dendrite///dendritic spine///extrinsic component of cytoplasmic side of plasma membrane///filopodium	GO:0030676///GO:0005089///GO:0008092	GO:0048813///GO:0010923///GO:0043547///GO:0035023///GO:0007416	GO:0030054///GO:0005737///GO:0005856///GO:0005829///GO:0030425///GO:0043197///GO:0031234///GO:0030175
227379_at	0.071798	0.00507	3.82	-2.22528	0.404	MBOAT1	membrane bound O-acyltransferase domain containing 1	154141	6p22.3	Chromosome 6, NC_000006.12 (20099684..20212464, complement)	as54g08.x1 Barstead colon HPLRB7 Homo sapiens cDNA clone IMAGE:2332574 3-, mRNA sequence	5056517	AI734993	NA	NA		1-acylglycerol-3-phosphate O-acyltransferase activity///2-acylglycerol-3-phosphate O-acyltransferase activity	phosphatidylethanolamine acyl-chain remodeling///phosphatidylserine acyl-chain remodeling///phospholipid biosynthetic process	endoplasmic reticulum membrane///integral component of membrane	GO:0003841///GO:0047144	GO:0036152///GO:0036150///GO:0008654	GO:0005789///GO:0016021
223356_s_at	0.116217	0.0122	3.22	-3.12627	0.404	MTIF3	mitochondrial translational initiation factor 3	219402	13q12.2	Chromosome 13, NC_000013.11 (27435639..27450900, complement)	602560738F1 NIH_MGC_61 Homo sapiens cDNA clone IMAGE:4698753 5-, mRNA sequence	13521456	BG529919	NA	NA		protein binding///ribosomal small subunit binding///ribosome binding///translation factor activity, RNA binding///translation initiation factor activity	mitochondrial translational initiation///ribosome disassembly	mitochondrion///mitochondrion	GO:0005515///GO:0043024///GO:0043022///GO:0008135///GO:0003743	GO:0070124///GO:0032790	GO:0005739///GO:0005739
201816_s_at	0.135564	0.0159	3.05	-3.40327	0.404	GBAS	glioblastoma amplified sequence	2631	7p12	Chromosome 7, NC_000007.14 (55964577..56000182)	Homo sapiens glioblastoma amplified sequence (GBAS), transcript variant 1, mRNA	321267475	NM_001483	NA	NA		protein binding	ATP biosynthetic process///negative regulation of ATP citrate synthase activity///oxidative phosphorylation	integral component of plasma membrane///membrane///mitochondrion///mitochondrion	GO:0005515	GO:0006754///GO:2000984///GO:0006119	GO:0005887///GO:0016020///GO:0005739///GO:0005739
220840_s_at	0.007674	7.86e-05	7.37	2.0775	0.403	C1orf112	chromosome 1 open reading frame 112	55732	1q24.2	Chromosome 1, NC_000001.11 (169794730..169854080)	Homo sapiens chromosome 1 open reading frame 112 (C1orf112), transcript variant 1, mRNA	987996600	NM_018186	NA	NA
227408_s_at	0.008491	9.52e-05	7.17	1.88289	0.403	SNX25	sorting nexin 25	83891	4q35.1	Chromosome 4, NC_000004.12 (185204237..185363971)	ws75f08.x1 NCI_CGAP_Co3 Homo sapiens cDNA clone IMAGE:2503815 3-, mRNA sequence	5857754	AW008976	NA	NA		molecular_function///phosphatidylinositol binding///type I transforming growth factor beta receptor binding	negative regulation of pathway-restricted SMAD protein phosphorylation///negative regulation of transforming growth factor beta receptor signaling pathway///protein transport///receptor catabolic process	cellular_component///endosome membrane	GO:0003674///GO:0035091///GO:0034713	GO:0060394///GO:0030512///GO:0015031///GO:0032801	GO:0005575///GO:0010008
227630_at	0.011147	0.00017	6.6	1.2922	0.403	PPP2R5E	protein phosphatase 2 regulatory subunit B'epsilon	5529	14q23.1	Chromosome 14, NC_000014.9 (63373892..63543361, complement)	xs62d09.x1 NCI_CGAP_Kid11 Homo sapiens cDNA clone IMAGE:2774225 3-, mRNA sequence	6661475	AW274445	NA	NA		protein binding///protein phosphatase type 2A regulator activity	regulation of protein phosphatase type 2A activity///signal transduction	cytoplasm///protein phosphatase type 2A complex	GO:0005515///GO:0008601	GO:0034047///GO:0007165	GO:0005737///GO:0000159
41660_at	0.012504	0.00021	6.4	1.07346	0.403	CELSR1	cadherin EGF LAG seven-pass G-type receptor 1	9620	22q13.3	Chromosome 22, NC_000022.11 (46360834..46537502, complement)		NA		NA	NA		G-protein coupled receptor activity///calcium ion binding///protein dimerization activity///transmembrane signaling receptor activity	G-protein coupled receptor signaling pathway///Rho protein signal transduction///Wnt signaling pathway, planar cell polarity pathway///anterior/posterior pattern specification///apical protein localization///central nervous system development///central nervous system development///establishment of body hair planar orientation///establishment of planar polarity///establishment of planar polarity o…	integral component of membrane///integral component of plasma membrane///nucleoplasm///plasma membrane	GO:0004930///GO:0005509///GO:0046983///GO:0004888	GO:0007186///GO:0007266///GO:0060071///GO:0009952///GO:0045176///GO:0007417///GO:0007417///GO:0048105///GO:0001736///GO:0042249///GO:0001942///GO:0007156///GO:0042472///GO:0060490///GO:0007626///GO:0001843///GO:0001764///GO:0060488///GO:0090179///GO:0060489///GO:0090251///GO:0032956///GO:0042060	GO:0016021///GO:0005887///GO:0005654///GO:0005886
226500_at	0.024862	0.000763	5.26	-0.259732	0.403	ZBTB47	zinc finger and BTB domain containing 47	92999	3p22.1	Chromosome 3, NC_000003.12 (42653684..42667580)	wf36c09.x1 Soares_NFL_T_GBC_S1 Homo sapiens cDNA clone IMAGE:2357680 3-, mRNA sequence	5393438	AI806872	NA	NA		DNA binding///metal ion binding	regulation of transcription, DNA-templated///transcription, DNA-templated	nucleus	GO:0003677///GO:0046872	GO:0006355///GO:0006351	GO:0005634
1555241_at	0.759621	0.476	0.747	-6.50428	0.403	C8orf59	chromosome 8 open reading frame 59	401466	8q21.2	Chromosome 8, NC_000008.11 (85214053..85220422, complement)	Homo sapiens chromosome 8 open reading frame 59, mRNA (cDNA clone IMAGE:5212747), complete cds	21595394	BC032347	NA	NA			mitophagy in response to mitochondrial depolarization///positive regulation of defense response to virus by host///xenophagy			GO:0098779///GO:0002230///GO:0098792
203168_at	0.065028	0.00426	3.95	-2.04584	0.402	ATF6B	activating transcription factor 6 beta	1388	6p21.3	Chromosome 6, NC_000006.12 (32115268..32128240, complement)	Homo sapiens activating transcription factor 6 beta (ATF6B), transcript variant 1, mRNA	209954786	NM_004381	NA	NA		cAMP response element binding///protein binding///sequence-specific DNA binding///transcription factor activity, sequence-specific DNA binding///transcription regulatory region DNA binding	ATF6-mediated unfolded protein response///positive regulation of transcription from RNA polymerase II promoter in response to endoplasmic reticulum stress///signal transduction///transcription, DNA-templated	Golgi apparatus///endoplasmic reticulum membrane///integral component of endoplasmic reticulum membrane///integral component of endoplasmic reticulum membrane///intracellular///nucleus///protein-DNA complex	GO:0035497///GO:0005515///GO:0043565///GO:0003700///GO:0044212	GO:0036500///GO:1990440///GO:0007165///GO:0006351	GO:0005794///GO:0005789///GO:0030176///GO:0030176///GO:0005622///GO:0005634///GO:0032993
225411_at	0.110546	0.0111	3.29	-3.0314	0.402	TMEM87B	transmembrane protein 87B	84910	2q13	Chromosome 2, NC_000002.12 (112055223..112119318)	wj26f06.x1 NCI_CGAP_Kid12 Homo sapiens cDNA clone IMAGE:2403971 3-, mRNA sequence	5236303	AI769794	NA	NA				integral component of membrane			GO:0016021
219063_at	0.112463	0.0115	3.26	-3.06637	0.402	C1orf35	chromosome 1 open reading frame 35	79169	1q42.13	Chromosome 1, NC_000001.11 (228100727..228103462, complement)	Homo sapiens chromosome 1 open reading frame 35 (C1orf35), transcript variant 1, mRNA	762205496	NM_024319	NA	NA		poly(A) RNA binding///protein binding			GO:0044822///GO:0005515
203046_s_at	0.154597	0.0202	2.89	-3.64195	0.402	TIMELESS	timeless circadian clock	8914	12q13.3	Chromosome 12, NC_000012.12 (56416373..56449416, complement)	Homo sapiens timeless circadian clock (TIMELESS), mRNA	222136584	NM_003920	NA	NA		protein binding///protein heterodimerization activity///protein homodimerization activity	DNA replication///branching morphogenesis of an epithelial tube///cell cycle phase transition///cell division///cellular response to DNA damage stimulus///circadian rhythm///detection of abiotic stimulus///lung development///mitotic nuclear division///morphogenesis of an epithelium///negative regulation of transcription from RNA polymerase II promoter///negative regulation of transcription, DNA-t…	microtubule cytoskeleton///nuclear chromatin///nucleolus///nucleoplasm///nucleus///nucleus	GO:0005515///GO:0046982///GO:0042803	GO:0006260///GO:0048754///GO:0044770///GO:0051301///GO:0006974///GO:0007623///GO:0009582///GO:0030324///GO:0007067///GO:0002009///GO:0000122///GO:0045892///NOT GO:0042127///GO:0042752///GO:0009628///GO:0006351	GO:0015630///GO:0000790///GO:0005730///GO:0005654///GO:0005634///GO:0005634
1569496_s_at	0.162991	0.0221	2.83	-3.73424	0.402	LOC100130872	uncharacterized LOC100130872	100130872	4p16.3	Chromosome 4, NC_000004.12 (1195783..1208962, complement)	Homo sapiens, clone IMAGE:5213119, mRNA	22539650	BC030552	NA	NA
208954_s_at	0.242585	0.0465	2.35	-4.47594	0.402	LARP4B	La ribonucleoprotein domain family member 4B	23185	10p15.3	Chromosome 10, NC_000010.11 (806914..931900, complement)	Homo sapiens La ribonucleoprotein domain family, member 5, mRNA (cDNA clone IMAGE:3048121), complete cds	13097242	BC003381	NA	NA		nucleotide binding///poly(A) RNA binding///protein binding	positive regulation of translation	cytoplasm///cytoplasmic stress granule///cytosol///membrane///nucleolus///polysomal ribosome	GO:0000166///GO:0044822///GO:0005515	GO:0045727	GO:0005737///GO:0010494///GO:0005829///GO:0016020///GO:0005730///GO:0042788
[truncated: 54,182 more rows]

## Sheet: GO_BP_Enrichment
ID	Description	GeneRatio	BgRatio	RichFactor	FoldEnrichment	zScore	pvalue	p.adjust	qvalue	geneID	Count
[truncated: 1,111 more rows]

## Sheet: GO_CC_Enrichment
ID	Description	GeneRatio	BgRatio	RichFactor	FoldEnrichment	zScore	pvalue	p.adjust	qvalue	geneID	Count
[truncated: 143 more rows]

## Sheet: HSP70_Autophagy_Expression
Gene.symbol	logFC	Group
ATG12	0.559	Autophagy
ATG16L1	-0.0655	Autophagy
ATG3	0.238	Autophagy
[truncated: 24 more rows]

## Sheet: HeatShock_Autophagy_Expression
Gene.symbol	logFC	Group
[truncated: 88 more rows]
